# Supplementary material for: A refined genome phage display methodology delineates the human antibody response in patients with Chagas disease
Source: iScience. 2021 May 15;24(6):102540. doi: 10.1016/j.isci.2021.102540 (PMC8185243; doi:10.1016/j.isci.2021.102540)
Supplement: Data S1. Excel file containing all epitopes, Related to Figure 3 [file mmc2.xlsx]

## Sheet: final_table
Antigenic cluster #	Consensus sequence	Antigen ID	Expect	Number of sequences in cluster	Control A (%)	Control B (%)	Asymptomic A (%)	Asymptomatic B (%)	Cardiopathic Mild A (%)	Cardiopathic mild B (%)	Severe Cardiopathic A (%)	Severe Cardiopathic B (%)
0	PAAGGFGSATTTSAPAAGGFGSATTTSAPAAGGFGSAAHTSTPAAGGFGSA	gi|1511085699|gb|RNE99043.1| hypothetical protein TcG_12368, partial [Trypanosoma cruzi]	2.01e-20	4794	9.07134e-06	3.37451e-05	0.00043983	0.000488278	0.00213581	0.139865	0.00228486	0.000789566
1	GQAAAGDKPSPFGQAAAGDKPSPFGQAAAGDKPSPFGQAAAGDKPSPFGQA	gi|1393578725|gb|PWU84979.1| putative surface antigen 2 (CA-2) [Trypanosoma cruzi]	1.56e-25	3560	0.000142118	9.70171e-05	0.0382466	0.149615	0.0153163	0.0814181	0.014191	0.0246966
2	SAYKRALPQEEEEDVGPRHVDPDHFRSTTQDAYRPVDPSAYKRALPQEEEEDVGPRHVDPDHFRSTTQDAYRPVDPSAYKRALPQEEEEDVGPRHVD	gi|1511102727|gb|RNF14378.1| microtubule-associated protein, partial [Trypanosoma cruzi]	1.1e-63	1481	2.7214e-05	2.10907e-05	0.000718596	0.0294874	0.0016925	0.0846735	0.000844804	0.000989014
3	TSSPQIQHSPAQTSESESGPVISKQSSSDVIEPFTSAGVGMAEEESPGSGALAPASSQTQNAGSHELLGTEMPVSGEHFPPNIDSPLMGQVDTADEESPRIGNTDDQAPHSVSPDVSES	gi|407849811|gb|EKG04410.1| trans-sialidase, putative [Trypanosoma cruzi]	1.55e-77	1300	3.62853e-05	7.59265e-05	7.43375e-05	0.0107685	0.000411318	0.0476794	0.000140441	1.43931e-05
4	ERERDGAQRIQRESADNMRRGQQAQPHSSHTTRRHPRNEGTQRQQPPTMQEEKTSTTISPSSFPQPQHNAKGASEPSSIH	gi|1509436194|gb|RNC33756.1| hypothetical protein TcCL_Unassigned03516, partial [Trypanosoma cruzi]	2.35e-45	1110	0.0118865	0.000172944	0.0189622	4.18524e-05	0.0154229	0.000103165	0.00930041	0
5	LNARAQELAREKKLADRAFLDQKPEGVPLRELPLDDDSDFVALEQERRQLLEKDPRRNAKEIAALEESMNARAQELAREKKLADRAFLDQKPEGVPLRELPLDDDS	gi|1509430120|gb|RNC30166.1| calpain cysteine peptidase, partial [Trypanosoma cruzi]	1.47e-66	609	1.81427e-05	2.10907e-06	0.00588815	0.000671189	0.00620328	0.00498821	0.00373572	0.000189167
6	VACTPRVTEGLRLVDGRFSTKMPEERCTPGVFETTGLRLIDDVGSDAV	gi|1393586618|gb|PWU92241.1| hypothetical protein C4B63_39g235 [Trypanosoma cruzi]	1.3e-25	592	0.000139094	0.00657818	0.000266376	0.00017671	0.0731734	0.0231796	0.0258659	0.00201298
7	PPHTRRVTVRCGPPSCADERA	gi|1243008720|gb|PBJ77896.1| hypothetical protein BCY84_05454 [Trypanosoma cruzi cruzi]	7.73e-07	587	0.000610803	0.000493522	0.00144029	0.000554932	0.000438739	0.000385913	0.398769	0.815632
8	AAQHSLPRRHPSPSAAQHSLPRRHPSPSAAQHSLPRRHPSPSAAQHSLPRRHPSPSAAQHS	gi|1393600812|gb|PWV06054.1| hypothetical protein C3747_120g5 [Trypanosoma cruzi]	8.66e-20	431	0.014747	0.00543507	0.0317483	0.00271266	0.0194294	0.00317901	0.0144524	0.000328986
9	AEATKVAEAEKQRAAEATKVAEAEKQRAAEATKVAEAEKQKAAEATKVAEAEKQKA	gi|162040|gb|AAA30177.1| flagellar repetitive antigen protein, partial [Trypanosoma cruzi]	5.53e-23	427	0	0	0.000244694	6.20036e-06	0.00376127	3.82092e-05	9.83084e-05	8.22465e-06
10	AAAPAKAAAAPAKAAAAPAKAAAAPAKAAAAPAKAAAAPAKAAAAPAKAAAAPAKAAAAP	gi|1243002618|gb|PBJ71794.1| 60S ribosomal protein L19 [Trypanosoma cruzi cruzi]	8.62e-14	346	3.32616e-05	8.43627e-06	0.0119157	0.0100864	0.00465246	0.00167356	0.00185922	0.00530284
11	RHASNSRWSQLIGEKEGKELNERERDGAQRIQRESADNMRRGQQAQPHSSHTTRRHPRNEGTQRQQPPTMQEEKTST	gi|557852046|gb|ESS55978.1| hypothetical protein TCDM_12517 [Trypanosoma cruzi Dm28c]	6.2e-36	274	0.00256114	0.000923772	0.00400493	1.55009e-06	0.00340023	3.43883e-05	0.00216171	4.11232e-06
12	SMNASSSGSKKGRQDSVSDLASQQAAVAAAAKTAMGEAGGRSWSNVVKSPHSPRDATVVR	gi|407863074|gb|EKG07867.1| hypothetical protein TCSYLVIO_000996 [Trypanosoma cruzi]	3.72e-33	271	3.02378e-06	6.32721e-06	0	7.75045e-06	0	0.0439482	0	1.02808e-05
13	SGRENTTRREGSRPSRTVHTPRDGTRHHHHTPLISTTPGKWPKAPRPPHNTHGAS	gi|557859952|gb|ESS63359.1| hypothetical protein TCDM_08851 [Trypanosoma cruzi Dm28c]	6.4e-07	226	0.00941605	0.000301597	0.00979086	1.55009e-05	0.00454277	0.000447048	0.00112244	0
14	FGAPSSTAAKPPAESPFKSVFGAPSSTDAKPPAESPFKSVFGAPSSTAAKPPAESPF	gi|161943|gb|AAB46360.1| antigen, partial [Trypanosoma cruzi]	1.24e-26	224	1.20951e-05	2.10907e-06	0.00117701	0.00103081	3.0468e-05	0.00139082	0.0040825	6.16849e-06
15	GQGSSDTPCRGLNYRFPVECGDVLFLGSDGVFDNLF	gi|1511111868|gb|RNF23118.1| protein phosphatase 2C [Trypanosoma cruzi]	2.67e-19	217	0	2.31998e-05	0	0.041933	0	1.33732e-05	0	3.28986e-05
16	PAKSANKPASKPAAKPAAKPAAKAPAPKAEKKGAAKAPAPKAAAPAPKA	gi|407834159|gb|EKF98911.1| RNA-binding protein, putative, partial [Trypanosoma cruzi]	4.24e-18	202	9.07134e-05	1.68725e-05	0.00892359	0.00498044	0.0190227	0.000154747	0.00334141	0.000201504
17	PQTVPQPAPETKAPPQSPCCDKRAGNAGGLAPHFRFGRPDRKKDTAEETRT	gi|7494108|pir||T14628 hypothetical protein - Trypanosoma cruzi	2.06e-17	196	0.0055698	0.000196143	0.00834748	4.49526e-05	0.0103561	0.000806214	0.00376165	1.64493e-05
18	VKRIVATEHSRVQRDTATDKLQHSAVHHHRPPTSHHRHEGNAGHNQHGPHEPQA	gi|557851711|gb|ESS55733.1| hypothetical protein TCDM_12778 [Trypanosoma cruzi Dm28c]	2.06e-27	189	0.000380996	0	0.00109648	0	0.000539283	0	0.000425643	0
19	GAAPEGAPGAVPGTATGDSAAIAALARSGALSGNDGAPLDISSLAGSDGVGLAGGASSIESFEGLPPGIDLSSIKDMPGAS	gi|407847883|gb|EKG03457.1| hypothetical protein TCSYLVIO_005498 [Trypanosoma cruzi]	2.7e-44	168	1.51189e-05	0	6.19479e-06	0.0109405	3.0468e-06	0	0.000126397	4.11232e-06
20	AEDLQRQLEELRAENEELRAEGEDKTRGLQEVSEQAEDLQRQLEELRAENEELRAENE	gi|1509430277|gb|RNC30241.1| hypothetical protein TcCL_Unassigned07247, partial [Trypanosoma cruzi]	1.43e-27	154	0	0	0.000669037	0.000643287	0.000217846	5.73138e-06	0.000455892	4.11232e-06
21	RNRAQRIQRERVDNTKRGQQAQPHSSHTTRRHPPPPSHPAHFHNPREVAKTPRPPHNTHGASEPSVSNDAATKFTLPSSPHWN	gi|557856575|gb|ESS60346.1| hypothetical protein TCDM_12132 [Trypanosoma cruzi Dm28c]	1.82e-26	121	0.00117323	6.32721e-06	0.00315624	1.55009e-06	0.00198042	4.58511e-05	0.00148003	0
22	LLHPPHNDVITPTKTDESLEVERKKRSRSPREHRDGGASYGASDDVYSDNGGDERSEEGFMELLNLE	gi|557865658|gb|ESS68883.1| hypothetical protein TCDM_02397 [Trypanosoma cruzi Dm28c]	4.01e-42	114	0.00392184	0	0.0067771	0	0.00240849	0	0.00204935	0
23	AAAGTPQEVSGSVTSTEPTDGPMEPDYGPLRPTGMWNVEEVVDVKNSTVDFRRIDDVESEVIEALSQPDDAVVP	gi|407850376|gb|EKG04799.1| hypothetical protein TCSYLVIO_004155 [Trypanosoma cruzi]	5.04e-45	107	3.62853e-05	0.000369087	1.5487e-05	1.55009e-06	0.00186464	0.000347704	0.00375301	0.00149483
24	TAQSTSTGSQEQEAEPSTSEEPSPFEEHQSTGTKTTEDARTPDAAATEKRQSVNNYTTPGDSDGSTAVS	gi|1243010378|gb|PBJ79554.1| mucin-associated surface protein [Trypanosoma cruzi cruzi]	1.2e-37	106	1.51189e-05	0	1.5487e-05	1.55009e-06	0.0160003	0	3.24094e-06	0
25	GVLFDGEPGRRVDAAGEGQRARRRLEGDALRRWRRDRCWEHAELCAQPSAAAADAV	gi|407860966|gb|EKG07592.1| dispersed gene family protein 1 (DGF-1), putative [Trypanosoma cruzi]	8.09e-30	105	0.000556375	0	0.000740277	1.55009e-06	0.000725138	3.82092e-06	0.000366226	0
26	IEEVRGAAPLGKYALVNTLEGSDGHFSAG	gi|1511086083|gb|RNE99359.1| hypothetical protein TcG_12021 [Trypanosoma cruzi]	1.65e-14	100	0	1.68725e-05	0	0.0248758	0	1.14628e-05	0	1.85055e-05
27	SSQECTVRRTPRTTHTPIHGSRHTHTQPCRNTNTQMEEGEANRSGTQG	gi|407839846|gb|EKG00385.1| hypothetical protein TCSYLVIO_008674, partial [Trypanosoma cruzi]	3.76e-17	100	0.000214688	0	0.000365493	0	0.000469207	0	0.00017177	0
28	ANHMRRGQQPGMHRTPHTTHDTHSNPRQQAHTHTAQQQHEEGEARSK	gi|70869845|gb|EAN84328.1| hypothetical protein Tc00.1047053508245.50 [Trypanosoma cruzi]	1.3e-19	94	0.000232831	0	0.000483194	0	0.000269642	0	0.000160967	0
29	HMRRGQQPGMHRTPHTTHNTHSNPRQQAHTHSPAATPTHRWKREKQ	gi|557857938|gb|ESS61494.1| hypothetical protein TCDM_10915 [Trypanosoma cruzi Dm28c]	2.14e-24	94	0.000393091	0	0.000700011	0	0.00061393	0	0.000402957	0
30	AERLHLQDGAQPAGHHHGNSRRTRNNAGDRREGAGSGGQRVRPDREGPKQHTLAAAKHRHS	gi|557851949|gb|ESS55905.1| hypothetical protein TCDM_12597 [Trypanosoma cruzi Dm28c]	1.35e-28	90	0.000335639	0	0.000436733	0	0.000458543	0	0.000244151	0
31	RSGVAGVSQLISDTEGKEWNERERDGAQRIQRERAENMRRRQQAQPHSSHTTRRQPPPSPPAHSHSPGKWPKPRGHHTTHTEQAPTTPATRASEPSSIHDAATKFTAIPPSMGHGA	gi|407421188|gb|EKF38837.1| hypothetical protein MOQ_000949, partial [Trypanosoma cruzi marinkellei]	2.12e-28	89	0.00101297	1.47635e-05	0.00230756	3.10018e-06	0.000872907	0	0.000504506	0
32	LTVRNGECTAYVDGQPLGSLVEKHPFTLGTPPGAGVPEQEKIPEMVSLIFFGSDGVNLEGT	gi|1393579159|gb|PWU85340.1| putative trans-sialidase, Group I [Trypanosoma cruzi]	2.72e-36	84	0	4.21814e-06	0	0.00689635	0	1.91046e-06	0	2.05616e-06
33	KNVFLYNRPLNSTERTAIKDRKPVPKRAPEPQVKIAPKPVAPAAPAAPGPREVPAALGRTTVPA	gi|407833692|gb|EKF98829.1| trans-sialidase, putative, partial [Trypanosoma cruzi]	1.33e-36	81	0.000238879	0	0.000288058	9.30054e-06	0.000620023	1.33732e-05	0.000136119	2.05616e-05
34	REGTADTARERRQHEERAAGPAAQSTHHETASTQRRHTTPAATHHAGEEDIHHHLPQLIPAAPGKWPKPRGHHTTHTEQANTTPSST	gi|1509439018|gb|RNC36231.1| hypothetical protein TcCL_Unassigned00830 [Trypanosoma cruzi]	9.11e-48	73	0.000284235	0	0.000433635	0	0.000382373	0	0.00020634	0
35	AHWSTAATLYSPPHVELQRRNHHKSHGEVPSQHPCGEASHSHRPTAASR	gi|407846621|gb|EKG02661.1| hypothetical protein TCSYLVIO_006306 [Trypanosoma cruzi]	1.54e-25	73	0.000368901	1.68725e-05	0.000957095	4.65027e-05	0.000749512	2.10151e-05	0.000527193	0
36	LGSNSVQGRSQVSHAAASHSSQSRKPPQSQQKKQRWQQSAPTHSAGIT	gi|557850921|gb|ESS55210.1| hypothetical protein TCDM_13335 [Trypanosoma cruzi Dm28c]	2.34e-08	70	0.000468686	0	0.000377882	0	0.000281829	0	0.000200938	0
37	APKDSRGCFVPQSQWRWAWHSHGGAVGAPCSRTATPVGEAAEAHRP	gi|1509436513|gb|RNC34012.1| hypothetical protein TcCL_Unassigned03239 [Trypanosoma cruzi]	9.36e-26	68	0.000338663	0	0.000529654	0	0.000460066	1.91046e-06	0.000285203	0
38	PKFRLSRSSSPSRSDISLPSPEATHNNTHRAKRGKYHTSYVRPWPSHAEHSTTGAADRHFPAHRHHTHAQQITGTH	gi|407850740|gb|EKG04967.1| hypothetical protein TCSYLVIO_003968 [Trypanosoma cruzi]	1.16e-49	68	0.000819444	0	0.00065355	0	0.000850056	0	0.000257114	0
39	DTHTHVSPRVRGFGPPHKGTHRQQPHTNGREVTHRHRLQFNPTANGIRPQPRSQHTTHTEQTTTQRATRGSDSSSTHDAAP	gi|1509437435|gb|RNC34790.1| hypothetical protein TcCL_Unassigned02392 [Trypanosoma cruzi]	7.58e-34	63	0.000931324	0	0.00194826	1.55009e-06	0.000973452	0	0.000306809	0
40	QKKQIAGGKSSATALTLTGNSTPAITHKHHRSAVSPRVRRQPHNKRTHRQQSSTNGRGREATHRHRLQFNPTANGIRPQPAAGTQRTKSEQSPKEPHAEAI	gi|1511093366|gb|RNF05697.1| hypothetical protein TcG_10558 [Trypanosoma cruzi]	9.23e-62	62	0.000574518	0	0.000442927	0	0.000356475	0	0.000271158	2.05616e-06
41	HGPQKGRQLATSPQTHTQPAVTHQGRRGRENHRHRLQFNPMANGIRPQPRSPHTKHSKQSPKEPHAEAIP	gi|1509433722|gb|RNC32022.1| hypothetical protein TcCL_Unassigned05413, partial [Trypanosoma cruzi]	1.09e-17	61	0.000420305	1.68725e-05	0.00117701	5.89034e-05	0.0010481	0.00012418	0.000431045	0
42	RTPRESILPPSSGSPARTATAHNRVHPHPSPRRPQRPNSQPPKNRCGNHTPATK	gi|1509442236|gb|RNC38175.1| hypothetical protein TcCL_NonESM12607 [Trypanosoma cruzi]	2.15e-22	59	0.000683374	4.21814e-06	0.000486291	3.10018e-06	0.000687053	0	0.00051963	2.05616e-06
43	AFPNSVSVLCMTSALRGYDGTDRSLPLMLLPRTDSHDPDTNDADPRSSSSAPSVSAPA	gi|557851206|gb|ESS55393.1| proteophosphoglycan ppg4 [Trypanosoma cruzi Dm28c]	1.97e-23	57	0.00136977	0	0.000566823	0	0.000255931	0	0.000223625	0
44	EGTPHEERAAARHAPYAAHHAQHTLQSTAAGTHTHSPAATPTHRWKREKQTGA	gi|407853905|gb|EKG06635.1| hypothetical protein TCSYLVIO_002254, partial [Trypanosoma cruzi]	1.93e-27	57	0.000187474	0	0.000306642	0	0.000216323	0	0.000122075	0
45	SPTQKISAHLHKREGTKRKEGTIPPSRRGSTLSSTHHHCRAGDRSHIAESAPQCAPHHRVVNNGRD	gi|1509445764|gb|RNC40889.1| hypothetical protein TcCL_NonESM09585 [Trypanosoma cruzi]	1.9e-35	57	0.000163284	0	0.000343811	0	0.000213276	0	0.000116674	0
46	HSTTGAADRHFPAHRHHKHAQQITGTHVRTPNKGGQRQRQTEQRTRTKPTT	gi|557861203|gb|ESS64565.1| hypothetical protein TCDM_07324 [Trypanosoma cruzi Dm28c]	6.62e-30	56	0.000450543	0	0.000659745	1.55009e-06	0.000263548	0	0.000233348	0
47	AKTLASNKSPALSHTLTPSQCRQSAGERIRPSTQQTHTPPAATRHGRGEETQRHHRLQFNPTANGIRPQPRSQHTAHTEQAITQRATR	gi|1509439334|gb|RNC36530.1| hypothetical protein TcCL_Unassigned00485 [Trypanosoma cruzi]	1.69e-42	55	0.000634994	2.53088e-05	0.0010717	0	0.000953648	1.14628e-05	0.000400796	0
48	IARAKLLLDDDEEPLLKTGASANVVFVSEDDEETVISPETSEISSLTSFGSDNEKLAGSEGIFGSTSSFST	gi|557860322|gb|ESS63713.1| hypothetical protein TCDM_08368 [Trypanosoma cruzi Dm28c]	6.94e-40	53	0	0	0	0.00335439	0	0	0	0
49	RLADELEQKAAENERLADELEQKAAENERLADELEQKAAENERLADELEQKAAENE	gi|1393588011|gb|PWU93573.1| putative Flagellar attachment zone protein 1 [Trypanosoma cruzi]	1.31e-25	51	0	0	1.5487e-05	1.55009e-06	0.000249837	1.14628e-05	7.56219e-06	0
50	AAAPDAEGGQRLDLRRREALREASKSRWHTLRSELEGTDGNRQQVVRP	gi|1509433325|gb|RNC31775.1| Tbingi protein, partial [Trypanosoma cruzi]	2.28e-25	51	0.00047171	0	0.00058231	0	0.000498151	0	0.000297086	2.05616e-06
51	PYQTDILMAGGVPSSAARRSSAAYRPPHGNAARPHFHPSTPLPSRTSPLDARLPMEE	gi|557867785|gb|ESS70949.1| hypothetical protein TCDM_00407 [Trypanosoma cruzi Dm28c]	2.42e-32	48	0.000417282	0	0.000365493	1.55009e-06	0.000559087	0	0.000244151	0
52	LLSGDLQHEAWEKTFSRHPVIHSIAQDMWTRKDSKTEEEVVTIERREREEDEKRMRRMSSSDWRAKFRDRERNPTAEEDEERPIYVIKPETF	gi|1509440558|gb|RNC37255.1| hypothetical protein TcCL_NonESM13584, partial [Trypanosoma cruzi]	1.92e-59	47	0.0052009	0	0.00145578	1.55009e-06	0.000149293	0	0.000612537	0
53	ETPYKAKSTTEGGTWEAKKEHQVALMLQGNKASVYIDGKSLGEEEVPLTGEKPLELL	gi|1243006942|gb|PBJ76118.1| trans-sialidase [Trypanosoma cruzi cruzi]	2.78e-27	45	0	0	5.88505e-05	0	0.00455192	0	7.56219e-06	1.02808e-05
54	ELLMRLYSDLSTPPPTGLEDKDAGGAGVEVDQM	gi|557866275|gb|ESS69478.1| hypothetical protein TCDM_01735 [Trypanosoma cruzi Dm28c]	5.14e-16	44	1.20951e-05	2.10907e-06	9.29218e-06	0.00113156	0.0040949	0	0.00232915	0
55	LRVTDGPRLVDDRLSTKVPGERCAPGVFETTGLRLIDDGV	gi|1509459555|gb|RNC52534.1| hypothetical protein TcCL_ESM10222, partial [Trypanosoma cruzi]	1.85e-16	43	6.04756e-06	0	1.23896e-05	0	0.00730013	0.000550213	4.75338e-05	5.55164e-05
56	IAQETEKSPTRHPRATRWQSCRGCPNATTTNSAATTEPCTLTHSVFSQSEQRGQREL	gi|1511086968|gb|RNF00089.1| hypothetical protein TcG_11821, partial [Trypanosoma cruzi]	6.48e-34	42	0.00040821	0	0.000926121	6.20036e-06	0.000522526	3.82092e-06	0.000508827	2.05616e-06
57	AVDGAGRRADRCAERVAAERRCAVRDGRWSVARCGGGGERRERAGGAVGVRCGGAERCACAERH	gi|557858061|gb|ESS61602.1| hypothetical protein TCDM_10793 [Trypanosoma cruzi Dm28c]	2.72e-28	42	0.000211665	0	0.000229207	0	0.000243744	0	0.000114513	0
58	GIVRRLFGDDGQSRCSFSQIAETVDALNEKVWTAEFRQIDTEHNDRITAE	gi|557860650|gb|ESS64029.1| hypothetical protein TCDM_07986 [Trypanosoma cruzi Dm28c]	1.75e-29	41	0	4.63995e-05	0	0	0.000845486	0.000101254	0.00214982	0.000588062
59	LSPAQKSESKSDPVISKQTSSDVIEPSTSADVGKVEEEAPDSGTLAPASTPTQSAGGRELLGTEMPASGDHFPPNLASPLMGQVETVDEDSPRNGNTDDRAPHSISSD	gi|407849618|gb|EKG04307.1| trans-sialidase, putative [Trypanosoma cruzi]	9.54e-69	39	0	0.000811991	0	6.9754e-05	2.74212e-05	0.000701139	3.24094e-06	0
60	LAAAVEPATGTHAHRHHPHSWGGGRTGTPPHQGYAQI	gi|1393576887|gb|PWU83558.1| hypothetical protein C4B63_308g22 [Trypanosoma cruzi]	7.3e-18	38	0.000184451	0	0.000223012	0	0.000210229	0	0.000166368	0
61	NASNRRDRVEWNDDRRGDRTDMRTLIRNEGSVSRNNRPERAERNNGRYDERNERNGERRWERHDGMRGERNDNVRARDERGVLEEGPAPQSTRPLRSREQPSTAASKS	gi|407844797|gb|EKG02137.1| hypothetical protein TCSYLVIO_006840 [Trypanosoma cruzi]	1.33e-68	38	0.000281211	0	0.000346908	0	0.00038999	0	0.000220384	0
62	QSIQTRPRDQPRDRKAVPADRDVRVRWKPTLRAEQRVTKRVAGDDDVQRPHSGVRVAQQQQ	gi|557850668|gb|ESS55057.1| hypothetical protein TCDM_13494 [Trypanosoma cruzi Dm28c]	1.04e-29	36	0.000157237	0	0.00029735	1.55009e-06	0.000316867	0	0.000164208	0
63	TLYFPHRTAVPHAMRPLTKKPRLHDPSSNEASQSGTWNS	gi|557856626|gb|ESS60387.1| hypothetical protein TCDM_12089 [Trypanosoma cruzi Dm28c]	4.08e-18	36	0.000547304	6.32721e-06	0.000545141	4.65027e-06	0.000764746	0	0.000521791	2.05616e-06
64	PPAHVGSQTHRQRVSPHASGTRSRSPQTGEASGLPARQHTPRPQLFGREKSTKDGGVVQTRVANNAQSVVAVP	gi|557859755|gb|ESS63171.1| hypothetical protein TCDM_09088 [Trypanosoma cruzi Dm28c]	1.4e-43	35	0.000108856	0	0.000219915	0	0.000169097	0	0.000141521	4.11232e-06
65	HATVATHSDNKREHKTTKAVYEKPHPQKKGPEKPGKSKNKNKDAGKSAENLNESLPLPLPSPRSNGVVEEASVAPANATNTPIV	gi|1393583541|gb|PWU89300.1| putative protein kinase [Trypanosoma cruzi]	1e-51	35	0.00153608	0	4.33635e-05	0	0.000749512	0	0.00017285	0
66	PRRVQARAGVGTSSP	gi|407420234|gb|EKF38508.1| hypothetical protein MOQ_001284 [Trypanosoma cruzi marinkellei]	9.6	34	6.04756e-06	1.47635e-05	9.29218e-06	1.39508e-05	3.0468e-06	1.52837e-05	0.00387508	0.0128017
67	TEGDKPPVNRLYGRPSSLTVSPKKSDATKKGQTSLEDRHSPGTRASRSENRVPTTKRPTATRNTTTKEGKSRPGGDSLPSG	gi|1243006069|gb|PBJ75245.1| katanin [Trypanosoma cruzi cruzi]	3.84e-48	33	0.000571494	0	0.000514167	0	0.000616976	0	0.000219303	0
68	KAAEPKSAEPKSAEPKSAEPKSAEPKSAEPKSAEPKSAEPKSAEPKSAEPKSAEPKSAEPKSAE	gi|1243007083|gb|PBJ76259.1| trans-sialidase [Trypanosoma cruzi cruzi]	5.04e-28	33	3.02378e-06	0	0.000405759	1.24007e-05	8.37869e-05	0	1.08031e-06	2.05616e-06
69	QTRTRPHHTPVKTFGPSHAKDWSGRTAGKTTPAAMS	gi|1509438955|gb|RNC36172.1| hypothetical protein TcCL_Unassigned00906 [Trypanosoma cruzi]	3.57e-18	33	0.000142118	0	0.000151772	0	0.000123395	0	6.26581e-05	0
70	GMPPSEDGHKDVASNKTFRGTRWANDDRHCGMCGPSAAHLKSHFYASSSSSSSINTPVH	gi|70867912|gb|EAN82923.1| hypothetical protein Tc00.1047053504393.10 [Trypanosoma cruzi]	1.14e-23	33	0.000196546	2.10907e-06	0.000241597	0	0.000176714	0	9.07463e-05	0
71	SPSSPSCSPVQRTRPASAPCGRRRPQSVPSAHPSRGAAVSATPASSRPHRHP	gi|1509437115|gb|RNC34515.1| regulator of sigma E protease [Trypanosoma cruzi]	4.37e-16	31	0.000187474	0	0.000257084	0	0.000265071	0	0.000110192	0
72	GMELSPDPHRRRMPWTAEKECVPGVVHSSKEKMVLDGA	gi|1242999369|gb|PBJ68545.1| hypothetical protein BCY84_21423 [Trypanosoma cruzi cruzi]	1.63e-22	30	0.000329592	2.74179e-05	0.000415051	0	0.000301633	1.52837e-05	0.000152324	0
73	EPQVKIAPKPVAPAAPAAPGPREVPAALGRTTVGRTANTQHAPAGRLASAGNEGTAREKGDGGANGDAGSAYGRE	gi|1511091446|gb|RNF03970.1| trans-sialidase-like protein, partial [Trypanosoma cruzi]	2.85e-39	30	0	0	3.09739e-06	0.00157334	6.09359e-06	0	0	0
74	TRHTQQERTERNAEKNAWMDAVRRHSQSTWPVSMQPLHAETREKRRKKQEAAQTNGRRGKKRHGPRSGRQLHASPHKQTPPQCRQSAGEKIRPSTQQTETPE	gi|1509439477|gb|RNC36667.1| hypothetical protein TcCL_Unassigned00325 [Trypanosoma cruzi]	1.07e-36	30	6.95469e-05	0	0.000173454	6.04535e-05	9.44507e-05	0	5.29353e-05	0
75	FGQTATGGFGQQAGGFGQQAGGFGQQTGGFGQAAGRGTAGGFGQNTGTT	gi|1243010032|gb|PBJ79208.1| nucleoporin,serine peptidase, Clan SP, family S59 [Trypanosoma cruzi cruzi]	1.12e-18	30	0	0	6.19479e-06	0	0.000158433	1.91046e-06	3.88913e-05	0
76	QARWCSLLHDTHRCRPAWLHGRSTVT	gi|407844583|gb|EKG02026.1| trans-sialidase, putative, partial [Trypanosoma cruzi]	1.43e-13	29	0.000108856	0	0.000136285	0	0.000123395	0	7.23809e-05	0
77	GTEHRGYSERKSRQNEEKAAGPAAQFTHHGAASTQRKQRQQPPTMHEEKISTTISPSSFPQPTGNAKSPRPPHNAHGASTHHNS	gi|1509434977|gb|RNC32860.1| hypothetical protein TcCL_Unassigned04498, partial [Trypanosoma cruzi]	9.03e-29	29	3.32616e-05	0	8.98244e-05	0	0.000126442	0	5.1855e-05	0
78	EKRKRPIPDALIPTSSTNTLVASRHSSAHPGMRKSDVELSASNATIPHTCRLHQRRHTNHKKHPPHVIRTSFRHTATRQTEVFVTPTHLPQSHIVH	gi|1509460726|gb|RNC53514.1| hypothetical protein TcCL_ESM09141, partial [Trypanosoma cruzi]	7.95e-57	29	0.00016026	0	0.000145578	0	0.000336671	0	3.67306e-05	0
79	ISTAIHSEWHHHPRRSHSQQQQLTHTDTRNEKEEQCTGNTQRLPPAVKATAGT	gi|557859392|gb|ESS62827.1| hypothetical protein TCDM_09486 [Trypanosoma cruzi Dm28c]	2.49e-28	29	9.07134e-05	0	0.0003562	9.30054e-06	0.000121872	0	5.94172e-05	0
80	EHHRGVVADRQSIHRNTRRAPKVQTRPRDQPRDREAVPADRDVRV	gi|557850668|gb|ESS55057.1| hypothetical protein TCDM_13494 [Trypanosoma cruzi Dm28c]	7.02e-18	29	0.000139094	0	0.000192038	0	0.000260501	0	7.02203e-05	0
81	ANAAPTPSSTAPGEAKIPSEFNATIPSGHGILPE	gi|1243004245|gb|PBJ73421.1| trans-sialidase [Trypanosoma cruzi cruzi]	1.76e-15	28	0	0.00535492	0	1.55009e-06	0	3.82092e-06	0	0
82	ETAVTPPAHTKRAGLHGQQIPKPRYPSSPRSTCTPEGSSHG	gi|1509438321|gb|RNC35585.1| hypothetical protein TcCL_Unassigned01518 [Trypanosoma cruzi]	9.99e-14	28	0.000226783	0	0.00038098	0	0.000281829	1.91046e-06	0.000114513	0
83	RRKKERYAENAMPLHNTAGWRRQGSESFYPTLRRGQRSDDP	gi|407842541|gb|EKG01111.1| hypothetical protein TCSYLVIO_007907 [Trypanosoma cruzi]	2.1e-23	28	0.0004959	0	0.00065355	3.10018e-05	0.000577368	0	0.000431045	0
84	PSSFRWIRSRGDGCVCGVPSLQQHVR	gi|557857184|gb|ESS60845.1| hypothetical protein TCDM_11608 [Trypanosoma cruzi Dm28c]	1.79e-12	28	4.23329e-05	0	7.43375e-05	0	8.53103e-05	0	2.48472e-05	0
85	LQGNKASVDVDGESLGEEEVPLTGERPPEVLRLCFGACGGHESHVT	gi|407839759|gb|EKG00369.1| trans-sialidase, putative [Trypanosoma cruzi]	3.04e-26	27	0	0	0	0	0.00113036	0	1.08031e-06	0
86	ILVKEAEARRLAEEAEARRLAEEAEEARRLAEEAEEARRLAEEAEEARRLAEEAEARRL	gi|70873884|gb|EAN87641.1| vesicular transport-associated repeat protein, putative [Trypanosoma cruzi]	1.93e-15	27	0	0	0	0.000213912	8.83571e-05	0	0	0
87	EGSRPSRTVHTPRDGIHARKAHNASSHPPCRRRRHPPPSPPAHSRSPREMAKTPRPPHTAHTEQEPSSTRH	gi|557859952|gb|ESS63359.1| hypothetical protein TCDM_08851 [Trypanosoma cruzi Dm28c]	1.51e-18	27	3.62853e-05	6.32721e-06	4.33635e-05	0	5.17956e-05	7.64184e-06	4.10519e-05	0
88	VDTCDRWRCRRSQVSRGWNTAFIPQFIGDNRKGQHKLRCTPMQLQDGIPCAASSPRE	gi|407831315|gb|EKF98122.1| hypothetical protein TCSYLVIO_010984, partial [Trypanosoma cruzi]	2.86e-36	27	2.41902e-05	0	8.05323e-05	0	3.0468e-05	0	4.75338e-05	0
89	DVSSIFSTEHGKGDPHKEATPTLTEIQPPQQLRQKQRLHESFLSLEKTGTEVERQLWSSPRRREKTEPRRPQAEGSPVFELPPSEVA	gi|407847051|gb|EKG02954.1| hypothetical protein TCSYLVIO_006010 [Trypanosoma cruzi]	2.33e-53	26	0.000480781	4.21814e-06	0.0011925	7.75045e-06	0.000658108	1.91046e-06	0.000350021	0
90	TPLAPHHSTQRAHTSSTRPGTIIATTPVTCVNPPAQTNSPSTQRKQREKYDRYTTHSHRTKTNGSSSSNKHNLRQMESVQL	gi|557851482|gb|ESS55578.1| hypothetical protein TCDM_12943 [Trypanosoma cruzi Dm28c]	3.5e-21	26	0.000220736	0	0.000216818	0	0.000164527	0	0.000150163	0
91	DVRRCGGGRKCPTLRPHTPHAVARPHSPSRSSSGSSSLPY	gi|1509463804|gb|RNC56408.1| exo-alpha-sialidase [Trypanosoma cruzi]	6.83e-07	26	9.67609e-05	0	0.00015487	0	0.00014777	0	3.24094e-05	0
92	ELQEERRAVARAEVELKKRLQ	gi|1393576072|gb|PWU83017.1| hypothetical protein C4B63_425g1 [Trypanosoma cruzi]	1.84e-05	25	3.02378e-06	0	3.09739e-06	0	0	5.73138e-06	0.000144762	0.0043056
93	ATAEVAARAPNSAIGPAPEERSRRMEASGRRHPAGAGKSEKREEEAPPRGGDCGEPLDV	gi|1393589605|gb|PWU95120.1| hypothetical protein C4B63_23g45 [Trypanosoma cruzi]	6.35e-33	25	0.000199569	0	0.000359298	0	0.000356475	1.91046e-06	0.00010371	0
94	SDHSRRTQVPVVECWHAQPAHTSSAHSGVRQRGCGKQQRGTHPRRD	gi|557857924|gb|ESS61482.1| hypothetical protein TCDM_10936 [Trypanosoma cruzi Dm28c]	1.16e-24	25	9.07134e-05	0	0.000117701	0	0.000102068	0	9.39872e-05	0
95	GERRFRDVGGVLRWRDLCGGRRGGRGVDVRERAQRDAGELHVF	gi|407836914|gb|EKF99623.1| dispersed gene family protein 1 (DGF-1), putative, partial [Trypanosoma cruzi]	5.62e-13	25	0.000114904	0	0.000133188	0	0.000135582	0	0.000131798	0
96	DARRDDDGGWRRPDAERHPRRWERRPDAADGGAAAAVSLGKRPAARHAPELRA	gi|407844448|gb|EKG01974.1| dispersed gene family protein 1 (DGF-1), putative, partial [Trypanosoma cruzi]	1.86e-18	25	8.46658e-05	0	0.000161065	0	0.000102068	0	4.86141e-05	0
97	VVFDGGYTTLNGSDGAPSGLSHADIVA	gi|1509434577|gb|RNC32587.1| trans-sialidase, partial [Trypanosoma cruzi]	1.3e-10	24	0	0	0	0.000385972	0	0	0	0
98	KTHRQGEEVTHRHRLQFSPTDNGIRPQPRSQHTTQTEQAISQRATRRSDSSSIRDEAPHSMRSHGAHHFLNRTYS	gi|557851303|gb|ESS55458.1| hypothetical protein TCDM_13072 [Trypanosoma cruzi Dm28c]	6.11e-43	24	6.04756e-05	0	0.000151772	0	6.55061e-05	0	2.80881e-05	0
99	DRWQRKASSWMHSGPSLRSDCRQTQASSRTCWSPCCMRDSDRRCWVRQPPQTVANPRSDVTA	gi|1509442996|gb|RNC38665.1| hypothetical protein TcCL_NonESM12065 [Trypanosoma cruzi]	7.73e-35	24	6.04756e-05	0	0.000117701	0	0.000105115	0	3.13291e-05	2.05616e-06
100	GCLERPAHRTLRAWHGEGRTNKRDTAW	gi|70883457|gb|EAN96368.1| hypothetical protein Tc00.1047053506331.30 [Trypanosoma cruzi]	7.36e-13	24	4.23329e-05	0	0.000105311	0	5.94125e-05	0	2.48472e-05	0
101	SLPGSLNGGDSWCLDAELVEKKDDNSKHKSVKGVC	gi|1243007877|gb|PBJ77053.1| surface protease GP63 [Trypanosoma cruzi cruzi]	3.86e-18	23	0	2.10907e-06	0	0	0	0.00286951	0	0
102	KLNPLENLPPSPFLLDELKREYSHTDTRTVAAPYFFQHHDAAGCKTSRCRHKYEKENNMQ	gi|70877419|gb|EAN90765.1| elongation factor 1-gamma (EF-1-gamma), putative [Trypanosoma cruzi]	5e-29	23	0.000465662	0	0.000641161	9.30054e-06	0.000450926	0	0.000366226	0
103	QRMHPQRLPTASTHREVRALEWEGRSRQRTQKEEKHAEPHPS	gi|1509435443|gb|RNC33196.1| hypothetical protein TcCL_Unassigned04130, partial [Trypanosoma cruzi]	3.13e-10	22	0.000199569	0	0.000291155	0	0.00030925	0	0.000227946	0
104	FGPVKAERKGKDAAAPARAEKKPKAAAAAADGAEEEDEAPREKKKPNPLDELPPSP	gi|1509445646|gb|RNC40781.1| elongation factor 1-gamma (EF-1-gamma), partial [Trypanosoma cruzi]	5.44e-30	22	0.00016026	0	0	0	8.37869e-05	0	1.94456e-05	0
105	AVVHVEDAGQVRAEAALHEDRSARTPATHQRRPRHDK	gi|557850563|gb|ESS54998.1| hypothetical protein TCDM_13559 [Trypanosoma cruzi Dm28c]	2.73e-14	22	0.000142118	0	0.00029735	0	0.000150816	0	7.99431e-05	0
106	LRGSLPWQGLKAHTKQEKYSRISERKQTTPVE	gi|1393580801|gb|PWU86778.1| putative casein kinase, delta isoform [Trypanosoma cruzi]	1.13e-16	22	2.41902e-05	0	0.000120798	0	0.000175191	0	7.02203e-05	0
107	QRPPSHLHSLHPPTQKGGAMGKRSPPHSARTKEYAAATPSTSHCNKEPCAHTHKRPQREGRGASKST	gi|557859186|gb|ESS62633.1| hypothetical protein TCDM_09687 [Trypanosoma cruzi Dm28c]	5.12e-32	22	4.53567e-05	0	4.02661e-05	0	0.000138629	0	4.10519e-05	0
108	QQAAAEALRLQQLEEAARRKEFHQTRGEQEPRHGRHERQNNGTRNDGYGNNASNRRDRVEWNDDRRGDRTD	gi|1509431371|gb|RNC30772.1| hypothetical protein TcCL_Unassigned06709, partial [Trypanosoma cruzi]	6.89e-44	22	0.000151189	0	0.00022611	0	0.000268118	0	0.000156645	0
109	YSKRGVPMPFDFRNGKRDTGGEKGWQRQQSQRQSTTFASPRGPMVHRGTLDPTS	gi|1393576317|gb|PWU83152.1| putative SLACS reverse transcriptase [Trypanosoma cruzi]	1.74e-30	21	0.000468686	0	0.000377882	0	0.000807401	0	0.000461293	2.05616e-06
110	NGYGHPQRHAHRPSPDARIPPRRKHPSCPLSSCRTPPRIPSAAERAAAKQNLN	gi|557851006|gb|ESS55263.1| hypothetical protein TCDM_13279 [Trypanosoma cruzi Dm28c]	2.4e-17	21	0.0004324	0	0.000353103	0	0.000388467	0	0.000143682	0
111	RHFDDYRDGPGYSGNGDGVPHLQHYHRGGGSGGGRSRGGGGSDVPQPTSHRSNENHQEKRRWTQNAKDTAG	gi|70878980|gb|EAN92190.1| hypothetical protein, conserved [Trypanosoma cruzi]	5e-45	21	0.000178403	0	0.000210623	0	0.000226986	1.91046e-06	0.000190135	0
112	GGEEKKKKEATTHTEETNDRREKHRHGPRPGRQLHTSPQTHTQTAVTKSAAEKIRPSPRST	gi|557859274|gb|ESS62715.1| hypothetical protein TCDM_09586 [Trypanosoma cruzi Dm28c]	2.22e-18	21	6.95469e-05	0	0.000105311	0	0.000163004	0	9.72281e-05	0
113	TASLRRSELSWPGKRRQQVTPETTADTKWFRSPN	gi|557850652|gb|ESS55048.1| hypothetical protein TCDM_13504 [Trypanosoma cruzi Dm28c]	3.02e-17	20	0.000783159	0	0.00100356	0	0.00123243	0	0.000280881	0
114	PREVAKAPRPPHNTHGASEPSVSNDAATKFTLPSSPHWNTEPNPKQPQEKRRGLRTPSLLPSPHGHGRRQQPPHAT	gi|557856575|gb|ESS60346.1| hypothetical protein TCDM_12132 [Trypanosoma cruzi Dm28c]	2.03e-28	20	0.000229807	0	0.000219915	0	0.000141676	0	0.000123156	0
115	QSAGERIWSSTQQTHTLPAINHRGQGQEATHRHRLQLNPTDNGIRPQPRSQHTTHTK	gi|557858567|gb|ESS62057.1| hypothetical protein TCDM_10300 [Trypanosoma cruzi Dm28c]	7.34e-20	20	5.4428e-05	0	8.6727e-05	0	8.68337e-05	0	3.13291e-05	0
116	RRVTTRCARQSDEARAAVTE	gi|407411024|gb|EKF33255.1| mitochondrial carrier protein, putative [Trypanosoma cruzi marinkellei]	24	20	0	0	0	3.10018e-06	0	0	6.48188e-06	0.000359828
117	EGGSNSTRQSFTSLRTHDLAERLTVRHGAHHPLSSECTQQASAQSPSCHRKGENKQSSSRT	gi|1509436325|gb|RNC33859.1| hypothetical protein TcCL_Unassigned03407 [Trypanosoma cruzi]	1e-26	20	4.53567e-05	0	8.6727e-05	0	9.44507e-05	0	3.457e-05	0
118	HRPHVVQVQPPAATDRPTVAAHQRRRDRPLDAHEAQHRIKHREALSEHKA	gi|1509439478|gb|RNC36668.1| hypothetical protein TcCL_Unassigned00327 [Trypanosoma cruzi]	3.39e-21	20	3.62853e-05	0	5.57531e-05	0	4.41786e-05	0	1.94456e-05	0
119	EKRVIERVAGDDDVQRPHSGVRVAQQQQHSAVPPRASIERDIRHVARHRPNQHRQDHAAP	gi|557850668|gb|ESS55057.1| hypothetical protein TCDM_13494 [Trypanosoma cruzi Dm28c]	1.53e-25	20	4.23329e-05	0	0.000319032	0	8.37869e-05	0	2.80881e-05	0
120	AGSWRQRHHRIPAQYQQCAYCPSAKD	gi|1509462861|gb|RNC55505.1| exo-alpha-sialidase, partial [Trypanosoma cruzi]	1.57e-10	20	0.000142118	0	0.000253986	0	0.000118825	0	0.000115593	0
121	HNTTAQAPRRTQQEVRSGSQGVRRGASQEQRGPQTHTATPSLPGRREVAQGLPHAGFRGQLTRPKNPH	gi|407868331|gb|EKG08826.1| hypothetical protein TCSYLVIO_000017, partial [Trypanosoma cruzi]	4.23e-42	20	0.000133046	0	0.000185844	0	0.00031839	0	0.000180412	0
122	QKEKSEKFIQENLDRQDEAWRRIQEL	gi|407863042|gb|EKG07850.1| paraflagellar rod protein 3, putative, partial [Trypanosoma cruzi]	1.5e-10	19	9.97847e-05	0	3.09739e-06	0	0.00194081	0	5.40156e-06	0
123	NPTTLQSRETTGDGDAQPIQENMASLAGSEGLLSPKSEAPVPENNHSESGSGASQED	gi|407861392|gb|EKG07628.1| surface protease GP63, putative [Trypanosoma cruzi]	8.65e-33	19	0	0	0	0.00160279	0	1.91046e-06	0	0
124	MQKSTAALRSTDALPPPIVPLLSLQRKSPAPPPAHNTSHSRKSPRHQIHNKKDASAPAAAGRNRSAPTSGTLN	gi|557859578|gb|ESS63003.1| hypothetical protein TCDM_09269 [Trypanosoma cruzi Dm28c]	1.18e-34	19	0.000108856	0	0.000161065	0	0.000140153	0	6.914e-05	0
125	SLRARAAHRPRCGQYTCRKENMATQREEYRASVTGSHYTK	gi|407865632|gb|EKG08171.1| hypothetical protein TCSYLVIO_000686, partial [Trypanosoma cruzi]	4.24e-22	19	8.76896e-05	0	0.000167259	0	0.000117302	0	7.45416e-05	0
126	TPHSRSRRWRPTLTVRHGAHHPLPSERTHQGAQSPSHHRNGGTQTIVVADYRCLN	gi|1511091486|gb|RNF04005.1| hypothetical protein TcG_10980 [Trypanosoma cruzi]	3.3e-32	19	3.93091e-05	0	8.98244e-05	0	0.000100544	0	4.64534e-05	0
127	TTTTTTTQAPSTTTTEAPTTTTTRAPSRLREIDG	gi|1243007961|gb|PBJ77137.1| mucin TcMUCI [Trypanosoma cruzi cruzi]	2.67e-13	19	3.02378e-05	0	0	0	0.000150816	0	1.40441e-05	0
128	STNTQMEEGEANRSGTQGSTACTYGESGPSCRHPSRRVRTHTRGGAAHTATQKHSNNEKGYSRTPCGLLVHGKCSQYSPQALHLQN	gi|557859646|gb|ESS63067.1| hypothetical protein TCDM_09191 [Trypanosoma cruzi Dm28c]	1.05e-37	19	1.81427e-05	0	4.95583e-05	0	6.39827e-05	5.73138e-06	4.10519e-05	0
129	LLFTALRRIDASPPESFTAAPC	gi|1509436285|gb|RNC33827.1| hypothetical protein TcCL_Unassigned03441 [Trypanosoma cruzi]	9.82e-09	19	3.02378e-06	0	2.16818e-05	1.55009e-06	0.00319609	0.000739348	0.000181493	0.000193279
130	LTEYIPDAAHDGVRSRHPAFQTARPSLHRCSPDRRLCEGSPASRGTAR	gi|1509443175|gb|RNC38785.1| SH3 domain protein [Trypanosoma cruzi]	1.56e-18	18	0.000114904	0	0.000136285	1.55009e-06	0.000205659	0	4.32125e-05	0
131	ARAGRHPQRHTHSHTLPPC	gi|557859253|gb|ESS62696.1| hypothetical protein TCDM_09623 [Trypanosoma cruzi Dm28c]	2.33e-07	18	0.000102808	0	7.74349e-05	0	8.98805e-05	0	7.67022e-05	0
132	QHTPTNFADATSTTTTTTTKKSSSANKVKGRESVSGSVVHRMPTKPTSVVRNPRPRNDASQGERITLREHASSL	gi|407837692|gb|EKF99818.1| hypothetical protein TCSYLVIO_009257 [Trypanosoma cruzi]	4e-44	18	0.000184451	0	0.000192038	0	0.000105115	0	6.58991e-05	0
133	TGKRGSVMREESNLSSGHPQRAAVTSSRADGNNQRQRHRHSPSAPFSQNFTPVQNSNSNNAAVAANTAVSSRS	gi|1393584652|gb|PWU90362.1| hypothetical protein C4B63_51g98 [Trypanosoma cruzi]	2.68e-42	18	0.000266093	0	0.000628771	0	0.000327531	0	0.000186894	0
134	LQCGGKEYRRLSCHRGRPMGAVSTAQKMPRCETEKGEE	gi|1511084918|gb|RNE98418.1| hypothetical protein TcG_12752 [Trypanosoma cruzi]	3.38e-19	18	8.46658e-05	0	7.12401e-05	3.10018e-06	0.00022394	1.91046e-06	8.42644e-05	0
135	SPQRSRLAGDCSTSVGRNGTGAGARRAQPALAHRQRCRTQSRCQSGRRESGARTPQQCTRSALVPLRHSQ	gi|407853153|gb|EKG06255.1| hypothetical protein TCSYLVIO_002647 [Trypanosoma cruzi]	1.5e-31	18	0.000117927	0	0.000117701	9.30054e-06	8.22635e-05	0	2.70078e-05	0
136	PRTRTHTDPLSIHSTTHKGEDISRKIPPHRNEGPWAQHTHGRNKRDGTHPST	gi|1509438604|gb|RNC35843.1| hypothetical protein TcCL_Unassigned01241 [Trypanosoma cruzi]	1.59e-09	17	0.000293307	0	0.000377882	0	0.000178238	0	0.000231187	0
137	LPASNAITSKHPPPQMGTHRHKPPKTPATCTAANNTAASRWNATSPRCLHQQQILRR	gi|407850355|gb|EKG04779.1| hypothetical protein TCSYLVIO_004165 [Trypanosoma cruzi]	2.56e-17	17	0.000217712	6.32721e-06	0.000857978	0	0.000327531	0	0.000237669	1.2337e-05
138	TGWSASSRQHENAGDAAAKSAPAPLAESREKRWWIFGKNGSGDKNAGFSSTAGTPSKVNSSGGGGNSGGMNGSVD	gi|1393588920|gb|PWU94451.1| ERV/ALR sulfhydryl oxidase domain-containing protein [Trypanosoma cruzi]	5.39e-46	17	0.000202593	0	0.000229207	0	0.000163004	0	4.53731e-05	0
139	APWDAPFTNKSHEHTRIHSQRLPTASTHREVRAQAREGRSK	gi|407866100|gb|EKG08245.1| hypothetical protein TCSYLVIO_000610, partial [Trypanosoma cruzi]	1.48e-22	17	8.76896e-05	0	0.000117701	0	5.63657e-05	0	3.99716e-05	0
140	HSPPQPGSAARRQLHSIARPTRISEGYLCPPGRRSSTAAEDRCVPRTHTARTP	gi|557851888|gb|ESS55861.1| hypothetical protein TCDM_12644 [Trypanosoma cruzi Dm28c]	7.67e-28	17	8.1642e-05	2.10907e-06	0.000151772	0	8.98805e-05	0	9.29069e-05	0
141	QRCQSAGERIWSSRQQTNTSPVITHRGRGGTTHRHRLQLNPTTNGIQPQPLTQRTTSKQSPKEPHAKAIPHPSMTRPQHFQSFHPQWNLLPDSKRS	gi|1509444764|gb|RNC40000.1| hypothetical protein TcCL_NonESM10579 [Trypanosoma cruzi]	8.19e-30	17	0.000114904	0	0.000117701	0	9.59741e-05	0	0.000133959	0
142	GERRSAADIARERADKMRRGQQAQPHSSHTTRRHPPPSPPAHSCCPREMAKPRGHHTTHTEQAPTTRGRSGSRASSIHDAATKFPAIPPSSTKGAQLN	gi|1509439437|gb|RNC36629.1| hypothetical protein TcCL_Unassigned00385 [Trypanosoma cruzi]	2.83e-20	17	2.11665e-05	0	0.000207525	0	3.0468e-05	0	6.15778e-05	0
143	AQRQTFRQSEAGGVPPQRRKPPQARRPPASPPVVC	gi|1511085652|gb|RNE99005.1| hypothetical protein TcG_12365, partial [Trypanosoma cruzi]	1.76e-16	17	3.93091e-05	0	4.64609e-05	0	3.50382e-05	0	8.6425e-06	0
144	EYESSESSVGSRAPTQRAGHETIRKGRHGGPSPTEKSSNTASHGGPSVCAGQPSRGATRHTQQGMTDRQRERKREMNGCR	gi|1509434434|gb|RNC32490.1| exo-alpha-sialidase [Trypanosoma cruzi]	1.67e-38	17	8.46658e-05	0	7.12401e-05	0	3.0468e-05	0	5.1855e-05	0
145	LEAEELQRQLDALRRQKDKLRLQLREARRGEEKLDILRRHNEDLQSRLNDARRGQEKLDAVQRHNE	gi|407865006|gb|EKG08078.1| antigenic protein, putative, partial [Trypanosoma cruzi]	3.24e-37	17	2.41902e-05	0	7.12401e-05	0	7.61699e-05	0	1.94456e-05	0
146	YKAVGDSLEKDDGVEQSGAPRPRLMVLTSDKGWPYSWKWKENKSTRDCYVNCEV	gi|407833065|gb|EKF98678.1| retrotransposon hot spot (RHS) protein, putative, partial [Trypanosoma cruzi]	8.72e-33	17	0.000123975	0	8.98244e-05	0	0.000170621	0	8.6425e-05	0
147	KRFEERIQELEMMLQNGGFKGVPRTSDEYALRLDELDRERQVMEEEKAQVDRYK	gi|1393612049|gb|PWV16959.1| putative kinesin [Trypanosoma cruzi]	2.67e-30	16	0	0	0	0.00104011	0	0	0	0
148	ASCKGNQCAPAAATRHGRGEETHRLQNILTANGIRPHPRSQHTTHTER	gi|557858567|gb|ESS62057.1| hypothetical protein TCDM_10300 [Trypanosoma cruzi Dm28c]	2.5e-13	16	0.000120951	0	0.000108409	0	9.59741e-05	0	5.94172e-05	0
149	GQCAGGCAIAGWRERSGRKCVSAAVKGRAGCLAAEGIARPA	gi|1509437373|gb|RNC34738.1| hypothetical protein TcCL_Unassigned02450 [Trypanosoma cruzi]	7.71e-19	16	4.83805e-05	0	0.000161065	0	3.50382e-05	0	4.75338e-05	0
150	LHNNVGWRFPERPPINTARGHSKEKATPPIRLSPRGKNQSTIQQNAANHR	gi|1509453059|gb|RNC47964.1| hypothetical protein TcCL_NonESM02063 [Trypanosoma cruzi]	5.01e-29	16	6.65231e-05	0	9.91166e-05	0	0.000105115	0	2.16063e-05	0
151	EAWDDQRTHTLITPVKQNTHTEREKGRPLNAIETKQKQLRCSAHAARQDGSGACRAKESTN	gi|407836060|gb|EKF99453.1| hypothetical protein TCSYLVIO_009627 [Trypanosoma cruzi]	1.86e-33	16	5.14042e-05	0	5.26557e-05	0	7.92167e-05	0	3.13291e-05	0
152	SEGHEEQQGRREVRQTHTEGTHMRRGQQPGMHRTPHTTHTPIHGSRHTHTQPCRNTNKQMEEGEAN	gi|407843855|gb|EKG01657.1| hypothetical protein TCSYLVIO_007339, partial [Trypanosoma cruzi]	1.47e-23	16	3.62853e-05	0	2.78766e-05	0	5.17956e-05	0	3.88913e-05	0
153	SSDPPSATLPSAASTSSGDATPSTHANTQNKSRERGRKKKPTQSNCTRPNNCRSHKPHHQLHQTTHH	gi|557859755|gb|ESS63171.1| hypothetical protein TCDM_09088 [Trypanosoma cruzi Dm28c]	1.8e-38	16	4.53567e-05	0	1.85844e-05	0	5.63657e-05	0	1.94456e-05	0
154	STVTGDWELTHTDSTLTKGKRPHWSASAAGFRTNTDGCYDHRNSPSRAHA	gi|1511082286|gb|RNE96475.1| hypothetical protein TcG_12995 [Trypanosoma cruzi]	6.01e-27	16	3.93091e-05	0	9.91166e-05	0	0.000143199	0	5.40156e-05	0
155	NFPHRSTRVGAPRADCSSSSSSCKERKRQEWQDSRASESQEASP	gi|1511099412|gb|RNF11275.1| hypothetical protein TcG_09155 [Trypanosoma cruzi]	1.87e-24	16	3.62853e-05	0	2.16818e-05	0	3.96084e-05	0	5.07747e-05	0
156	SWGEVRARVHARGHTHREREKDECVCGRCT	gi|407402295|gb|EKF29154.1| hypothetical protein MOQ_007077 [Trypanosoma cruzi marinkellei]	2.46e-15	16	8.1642e-05	0	6.81427e-05	1.55009e-06	4.41786e-05	1.91046e-06	5.50959e-05	0
157	SPRVRGFGPPHNKRTHCQQSTTVDKDKKRHTATASSSIPRTTGYGHSPAVNTQRTPSKQSPKEPHAE	gi|1509459136|gb|RNC52214.1| hypothetical protein TcCL_ESM10592 [Trypanosoma cruzi]	4.54e-30	16	4.23329e-05	0	7.74349e-05	0	3.35148e-05	0	1.51244e-05	0
158	RRTTHPPPSPPAHLYSPREMAKTPRPPHQPHGASTHHPSTRGNKISCHPVLNGTRGPTQRSHTRCTTPTGKE	gi|557859952|gb|ESS63359.1| hypothetical protein TCDM_08851 [Trypanosoma cruzi Dm28c]	1.54e-20	15	0.00109158	0.000105453	0.00179959	0	0.000316867	3.82092e-06	7.99431e-05	0
159	SHVMREERREVEERREARERARHEAKERREARERARLQQKLE	gi|407841369|gb|EKG00722.1| retrotransposon hot spot (RHS) protein, putative, partial [Trypanosoma cruzi]	6.28e-18	15	0.00038402	0	0.000535849	0	0.000671819	0	0.00038027	0
160	ICGTEEKEWNRRERNRAQRIQRERVDNTKRGQQAQQHSSHTTRRHPPPPSPPAHFHNPREVAESPAAQH	gi|557856575|gb|ESS60346.1| hypothetical protein TCDM_12132 [Trypanosoma cruzi Dm28c]	4.87e-41	15	5.4428e-05	0	0.000204428	0	0.000137106	0	3.78109e-05	0
161	STDEGHTRPRTTPTDEEKDWRRISRGGQFLAVGRGSTANWSKKPLKQVDQNVGNGIVAFSGGLRAEDLDDG	gi|70882215|gb|EAN95197.1| hypothetical protein, conserved, partial [Trypanosoma cruzi]	7.1e-45	15	0.000126999	0	0.000253986	0	0.00022394	3.82092e-06	9.07463e-05	0
162	SRVQSASNSAVRSATAAKGGRSSAEVRQPTGKKGTAKGNEGTSPVKRPSTRSPVTTPPVS	gi|407850813|gb|EKG05016.1| hypothetical protein TCSYLVIO_003920 [Trypanosoma cruzi]	1.45e-31	15	0.000145141	0	7.12401e-05	0	0.000277259	0	5.29353e-05	0
163	VGCDNGEVISSDRRQQRRSPSAAVSAFLLPPRRHSTDAVARLLPTDTT	gi|1509458088|gb|RNC51495.1| hypothetical protein TcCL_ESM11378 [Trypanosoma cruzi]	9.53e-12	15	2.41902e-05	0	9.91166e-05	0	4.72254e-05	0	3.67306e-05	0
164	AKEKRKEGMWNQQAAYTNSTATIRNNTATRCHAATRVRECPPANPLRPTRIRDGAREGVTAAEKPTAGRRGGSTIRSQHFFAIPC	gi|557854369|gb|ESS58250.1| hypothetical protein TCDM_12392 [Trypanosoma cruzi Dm28c]	8.22e-30	15	5.74518e-05	0	8.6727e-05	0	9.90209e-05	0	3.56503e-05	0
165	TQASLFVPQDTQQKEHRNNRMGTARAGRDRDTRASPCIRS	gi|407867501|gb|EKG08591.1| hypothetical protein TCSYLVIO_000257, partial [Trypanosoma cruzi]	1.41e-18	15	1.51189e-05	0	5.88505e-05	0	5.63657e-05	0	2.26866e-05	0
166	VERRYFGVCDGGSDAACKGGGRPKSDATKSTCWRKGKERSANACLDAPVGPATMNTADTQETG	gi|1393581868|gb|PWU87739.1| hypothetical protein C4B63_85g72 [Trypanosoma cruzi]	1.52e-37	15	0.000130022	0	0.000278766	3.10018e-06	0.000295539	0	0.000266837	0
167	EQELGLRNSAIETREQQLEMVQLDGAREREAIMRERHSIEAVRRTVREERCRQRRQWIHQIKEMNAKFPEQVRPLAEERKKKREQATAKEDVAERAL	gi|1511091585|gb|RNF04095.1| subtilisin-like serine peptidase [Trypanosoma cruzi]	4.77e-55	15	8.76896e-05	0	2.16818e-05	0	4.11318e-05	0	3.13291e-05	0
168	RTETDSFSFTDDELREIAGVQRDNPEVADYVGAMLDDSSHKFRRPLKGGHDDKAHPP	gi|1393586549|gb|PWU92172.1| putative DNA topoisomerase III [Trypanosoma cruzi]	7e-36	14	0.000290283	0	0.000350006	1.7051e-05	0.000620023	4.9672e-05	0.000321933	6.16849e-06
169	AFLQNENARSPEAKSSWRRPAPNHRSEGHALAHER	gi|1509439637|gb|RNC36821.1| putative acid phosphatase [Trypanosoma cruzi]	3.87e-11	14	0.00016026	0	5.88505e-05	0	0.000106638	0	8.85856e-05	0
170	GAFVNGSPQSAYNSYQPRAGGGFDGGQFRGGRGRGGGGYSRGGGLGQENGFNRPLQYQGESPSHAYHREEKPEEEIFK	gi|407846946|gb|EKG02877.1| ATP-dependent RNA helicase, putative [Trypanosoma cruzi]	2.21e-45	14	0.000120951	0	0.000111506	0	8.22635e-05	0	5.40156e-05	0
171	TSESESGPVISKQSSSDVIEPFTSADVGMAEEDSPQNGNTDDPAPQGTSTDVLESVHDEPSN	gi|1511095767|gb|RNF07883.1| trans-sialidase, partial [Trypanosoma cruzi]	6.63e-34	14	0	8.43627e-06	0	0.000182911	4.41786e-05	0.000110807	3.88913e-05	0
172	YRHASETDPRPSRRCSQRHSCSVRSAPTPCCIVARSRPSSSHAQGSQ	gi|557859868|gb|ESS63278.1| hypothetical protein TCDM_08930 [Trypanosoma cruzi Dm28c]	8.43e-23	14	3.32616e-05	0	7.12401e-05	0	5.78891e-05	0	2.05259e-05	0
173	AQRHVQRDSERVHRAQVHRHSDRPAEHHRVEARRRPPTANRH	gi|557850500|gb|ESS54963.1| hypothetical protein TCDM_13601 [Trypanosoma cruzi Dm28c]	1.33e-16	14	3.32616e-05	0	4.95583e-05	0	4.87488e-05	0	4.32125e-05	0
174	GEYSSNSGNTPERSVRSRAEHPRGEWGTRQSGRNGTEDHRPTE	gi|1509437677|gb|RNC35003.1| hypothetical protein TcCL_Unassigned02149, partial [Trypanosoma cruzi]	3.32e-12	14	0.000184451	0	0.000291155	0	0.000252884	0	0.000441848	6.16849e-06
175	IGAMPPKGGGTNGKHQHQQQQQQQRQGGKKGSKKSDDDEFDALLAKAVKETQAALPKAENGHHQKKQNNGAGKQQQKKTSATEELR	gi|407841515|gb|EKG00802.1| methionine aminopeptidase 2, putative,metallo-peptidase, Clan MG, Family M24, putative [Trypanosoma cruzi]	6.41e-52	14	0.000278188	0	0	0	7.61699e-05	0	2.59275e-05	0
176	SLGEEEVPLTGEAPLGLVHFCFGACGEDAGQ	gi|407831954|gb|EKF98285.1| trans-sialidase, putative, partial [Trypanosoma cruzi]	3.29e-17	14	0	0	3.09739e-06	0	0.000112731	0	1.08031e-06	0
177	STPADSSAHSTPSTPVDSSAHSTPSTPVDSSAHSTPSTPVDSSAHSTPSTPVDSSAHSTPSTP	gi|32401139|gb|AAP80764.1| unknown [Trypanosoma cruzi]	9.49e-29	14	0	0	1.23896e-05	0	5.63657e-05	2.29255e-05	0	0
178	DTISTHIQSVKQSLKEERRVTVRQMEESQSAAAASTTILEGATPMGSVG	gi|1509430022|gb|RNC30122.1| serine/threonine protein kinase, partial [Trypanosoma cruzi]	2.4e-27	14	0	0	0	0	0	0	0.000144762	0.000600399
179	ELLTIQASIKKRQRGCRTPLMNAGDGSPIQSATSHQSSQASHRTADAPPYIS	gi|1393579447|gb|PWU85580.1| hypothetical protein C4B63_153g5 [Trypanosoma cruzi]	3.38e-28	14	1.81427e-05	0	4.95583e-05	0	2.13276e-05	0	1.62047e-05	0
180	DDSPPPRQITSSQQRTPCEGCQWRSASPDRVHTARSSPMKRTPRGESPARPAWNQNRPTPRVKPTVS	gi|557858794|gb|ESS62267.1| hypothetical protein TCDM_10087 [Trypanosoma cruzi Dm28c]	2.62e-41	13	0.000323544	0	0.000563726	0	0.000417411	1.14628e-05	0.000290604	0
181	QRVDALENTAKEGRDDTPAKSKKGDLASLPKKPRVGAVGERKEKGKSGRGGEW	gi|557864690|gb|ESS67948.1| plectin-like protein [Trypanosoma cruzi Dm28c]	5.18e-30	13	0.000459614	0	4.33635e-05	1.55009e-06	0.000230033	0	6.26581e-05	0
182	DVLSMGRRSCDRPVFRPLSQSAPCRRQKE	gi|1511096390|gb|RNF08461.1| hypothetical protein TcG_10091 [Trypanosoma cruzi]	4.31e-12	13	0.000208641	0	0.000278766	0	0.000199565	0	0.000217143	0
183	GRQHAHTHTHTFGRGPVPSASHRVKEGGTTQDKRRPRLKPTITQYSPRPKNYLHTPICPPNTHKPVSRLIHNP	gi|557857834|gb|ESS61402.1| hypothetical protein TCDM_11014 [Trypanosoma cruzi Dm28c]	2.83e-44	13	0.000260045	0	0.000114604	0	0.000106638	0	0.000152324	0
184	LFYSVTTYQAYGATRPLESLRKRGYTEEEELVLGPIKRHARDARRQEQGEGGEEVEEEEEREESADAL	gi|407849150|gb|EKG03986.1| neurobeachin/beige protein, putative [Trypanosoma cruzi]	3.68e-37	13	0.000105832	0	5.26557e-05	0	0.000112731	0	0.000127477	0
185	RRAELAKQQREESRARKEELQRKQAEERRKKKEELQAETERLLAEARSAEEGEKKALAEKV	gi|1509451230|gb|RNC46165.1| trichohyalin, partial [Trypanosoma cruzi]	2.21e-29	13	0.000120951	0	4.95583e-05	0	5.78891e-05	0	3.24094e-05	0
186	TGPRRTPTRHGSLSAPFVAAPPHACSRRGAQGRRHERVGGVRVEQLGGNTRHPSQEECSNKQLK	gi|557857119|gb|ESS60790.1| hypothetical protein TCDM_11656 [Trypanosoma cruzi Dm28c]	2.43e-40	13	9.07134e-06	0	4.95583e-05	0	6.70295e-05	0	1.29638e-05	0
187	VVEEAEKRSTGRHINTARGTAGWQRYMRYGPDINNHARWQHTKIHKTKE	gi|407409308|gb|EKF32245.1| hypothetical protein MOQ_003909 [Trypanosoma cruzi marinkellei]	1.79e-22	13	0.000130022	0	0.000319032	0	0.000169097	0	5.40156e-05	0
188	PQQSRSPFLTNGKGLQWRSGRRHAQSQSNGLSREARNGDAPLLWEAQQK	gi|1509446567|gb|RNC41642.1| hypothetical protein TcCL_NonESM08757 [Trypanosoma cruzi]	2.45e-25	13	0.000117927	0	0.000192038	0	0.000173667	0	7.67022e-05	0
189	REQQQWQYIRKVSEEQSRAPTQRAGRETIRKGRHGGPSPTEKSSNT	gi|1509434434|gb|RNC32490.1| exo-alpha-sialidase [Trypanosoma cruzi]	1.77e-18	13	1.20951e-05	0	3.71687e-05	1.24007e-05	2.2851e-05	0	1.94456e-05	0
190	THTGSSKIISPSTIQNQHRHPSRRKDLSCQHGPPVALPS	gi|1509461484|gb|RNC54209.1| hypothetical protein TcCL_ESM08366, partial [Trypanosoma cruzi]	5.37e-20	13	4.83805e-05	0	4.95583e-05	0	6.70295e-05	0	6.48188e-06	0
191	GASQLIRGTEKKEYNKRERDGAQRIQRESRQHGERAAGPAAHFTHHETAPTQGRHTTPAATHH	gi|1509438728|gb|RNC35958.1| hypothetical protein TcCL_Unassigned01105 [Trypanosoma cruzi]	6.83e-27	13	1.81427e-05	0	5.57531e-05	0	1.37106e-05	0	2.26866e-05	0
192	PFRPKPPVTGPPSAAITPRACPAVTAPSPAAAHAPRRSSPHAHARAAAHHCRSQQDAERTASHYHKQWSRLTLRSQPAIAREKQRETQPLHHAQQQMAAAQQQQQHTPRDRWN	gi|557856731|gb|ESS60471.1| hypothetical protein TCDM_12003 [Trypanosoma cruzi Dm28c]	1.86e-42	13	0.000205617	0	0.000319032	0	0.000190425	0	7.13006e-05	0
193	LPQSLPQRDKKESVDVCREHSDCHRQRRPSWHRPSRVSTER	gi|1509467700|gb|RNC60216.1| hypothetical protein TcCL_ESM02171 [Trypanosoma cruzi]	2.17e-15	13	0.000365877	0	0.000176551	0	0.000251361	0	0.00020742	0
194	AAQLTTHEDAITQRRHTTPAVTHHAGGEDIHHHLLPAHRHSPREMAKPRGHHTTHTEQAITTPATRASGPSSIHD	gi|407395896|gb|EKF27286.1| hypothetical protein MOQ_008994, partial [Trypanosoma cruzi marinkellei]	8.86e-26	13	3.02378e-05	0	1.23896e-05	0	4.11318e-05	0	2.80881e-05	0
195	MQVWGLVGRSPFPPSSSGKAREGSRRIPTADA	gi|1509434651|gb|RNC32637.1| target of rapamycin (TOR) kinase 1 [Trypanosoma cruzi]	2.02e-16	13	6.65231e-05	0	0.000102214	0	9.29273e-05	0	5.61763e-05	0
196	ASRERHTVQHANDTNHAVLHAGAGHRQCKHGAKED	gi|557852060|gb|ESS55988.1| hypothetical protein TCDM_12508 [Trypanosoma cruzi Dm28c]	9.09e-15	13	2.11665e-05	0	1.23896e-05	0	3.96084e-05	0	2.48472e-05	0
197	AASTRRPLPHHQPPAEADPQPSTTRRHEFTLPSRPQRDAAPHSMRSHAVHQTRGKGES	gi|1511102153|gb|RNF13846.1| hypothetical protein TcG_08209 [Trypanosoma cruzi]	3.04e-25	13	1.81427e-05	0	2.78766e-05	0	2.74212e-05	0	1.7285e-05	0
198	QNIGDYNTAMGRGPHHDGTRHGREGWSRDFSREEGCGICCGDRSGDVADASAAR	gi|70876791|gb|EAN90205.1| hypothetical protein, conserved [Trypanosoma cruzi]	3.29e-13	12	2.41902e-05	0.000221452	5.26557e-05	0	3.8085e-05	5.15824e-05	8.6425e-06	0
199	IASFNLSKRCEDAAAEVLQELESASPSIYYTPSLRIIDAAEVENRTGS	gi|407860886|gb|EKG07566.1| hypothetical protein TCSYLVIO_001304 [Trypanosoma cruzi]	2.34e-25	12	9.07134e-06	8.43627e-06	3.71687e-05	4.65027e-06	0.000435692	0	0.000843724	2.67301e-05
200	ALTINMAREHAATPRRNTGEKGERGKDKKQHKQAEETND	gi|407842550|gb|EKG01114.1| hypothetical protein TCSYLVIO_007904 [Trypanosoma cruzi]	1.35e-13	12	0.000571494	0	3.09739e-06	0	0.000359522	0	0.000101549	0
201	AIEGHAGESDVHAKDSSSVSSAESRPTGKPSLPVPSTGESPPTTAGDTRNSTQTNEK	gi|1243007763|gb|PBJ76939.1| mucin-associated surface protein [Trypanosoma cruzi cruzi]	1.8e-30	12	0	0	0	0	0.000802831	0	0	0
202	TADTPSHSAHTAKRHPHSKHTTSVVTHQQGEEVTHRHRLQLSPTDNGIRPQPRSQQTKRRPSKQSPKEPHAEAIPHPS	gi|557851303|gb|ESS55458.1| hypothetical protein TCDM_13072 [Trypanosoma cruzi Dm28c]	1.29e-29	12	6.95469e-05	1.05453e-05	0.000157967	0	0.000126442	0	0.000185814	0
203	SAPAAAGQESLRTYFRHPQQHPTHRPHAANITPAAHRGD	gi|1509459749|gb|RNC52682.1| hypothetical protein TcCL_ESM10051 [Trypanosoma cruzi]	1.07e-10	12	0.000120951	0	9.60192e-05	0	0.000146246	0	4.42928e-05	2.05616e-06
204	AHSSKRETTDQQIRRERQRIGVHSLLSPSPPSAGRQRHLLAPPHTHTKPAAGRDHAK	gi|407850355|gb|EKG04779.1| hypothetical protein TCSYLVIO_004165 [Trypanosoma cruzi]	2.85e-33	12	8.1642e-05	0	0.000102214	0	7.00763e-05	0	1.7285e-05	0
205	ISFDAAWRTARWWSSHGSQWDTRPAQK	gi|1509451736|gb|RNC46661.1| target of rapamycin (TOR) kinase 1 [Trypanosoma cruzi]	7.24e-13	12	8.1642e-05	0	0.000136285	0	6.85529e-05	0	3.34897e-05	0
206	PSQKEGKEKRRHDPTVPPRANTLLHPSPRSIFPPLKCCVPAQSSKHNQSAHKPNQHPHSL	gi|1511085712|gb|RNE99053.1| hypothetical protein TcG_12441, partial [Trypanosoma cruzi]	1.42e-24	12	6.95469e-05	0	7.43375e-05	1.24007e-05	0.000103591	0	1.62047e-05	0
207	THTEGTPHEERAAARHAPYAAHHARHTLQSTAAGTHTQPCRNTNTQMEEGE	gi|407842301|gb|EKG01056.1| hypothetical protein TCSYLVIO_007968 [Trypanosoma cruzi]	6.58e-29	12	1.51189e-05	0	4.64609e-05	0	3.19914e-05	0	1.18834e-05	0
208	ARKQHGRHAEVQDVADSHGRVHSRNQAHHTQHRQLEHAPVHVAAPHVRQHAA	gi|557850395|gb|ESS54907.1| dispersed protein family protein 1 (DGF-1) [Trypanosoma cruzi Dm28c]	6.14e-22	12	6.04756e-06	0	3.71687e-05	0	3.8085e-05	0	1.94456e-05	0
209	GAKSQSQEYRSTADPRGRERGAAMPRGITGLGSRGHQAVSHGPLAAWRSHGGGHDCSPP	gi|1509459319|gb|RNC52356.1| hypothetical protein TcCL_ESM10430, partial [Trypanosoma cruzi]	1.59e-30	12	2.41902e-05	0	3.09739e-05	0	3.8085e-05	0	1.40441e-05	0
210	EETNDRREKHRQRPRPDRQLHTSPHTHKHTSSRCRQSPGERICSSTQQTHTPPAVTHNARGEATHSHRLQ	gi|1509439477|gb|RNC36667.1| hypothetical protein TcCL_Unassigned00325 [Trypanosoma cruzi]	3.8e-22	12	4.23329e-05	0	0.000157967	0	6.70295e-05	0	3.56503e-05	0
211	LYSHSSSTASSRQRHHLHGIPAQHHTHVPCPSPKDGADPFHRRS	gi|557859714|gb|ESS63131.1| hypothetical protein TCDM_09090 [Trypanosoma cruzi Dm28c]	1.01e-12	12	1.51189e-05	0	3.40713e-05	0	2.74212e-05	0	1.18834e-05	0
212	EHHSHAVRDVHAVHQHRVHGAANRDGSVHRAAPQSQHHRMHRGHPRRSSNQRQKNEQRHSR	gi|557856772|gb|ESS60505.1| hypothetical protein TCDM_11964 [Trypanosoma cruzi Dm28c]	8.42e-27	12	2.41902e-05	0	3.40713e-05	0	1.5234e-05	0	1.08031e-05	0
213	EALSASRLLQRPTHTTSEHRNRRDREGINGVSGKQLS	gi|1509460998|gb|RNC53760.1| trans-sialidase [Trypanosoma cruzi]	2.04e-16	12	0.000229807	0	0.00052346	0	0.000353428	0	0.00013936	0
214	ARHRTPRESIAPPPSSFPRLPRTNSHGTQSGPSAPVATPPSTTQQ	gi|1509434451|gb|RNC32501.1| hypothetical protein TcCL_Unassigned04879 [Trypanosoma cruzi]	2.35e-21	12	3.02378e-05	0	0.000133188	0	2.89446e-05	0	3.56503e-05	0
215	PQAFQRAKKNHAAPPPNGARCRKRDWIGQHNTACRVKLQKE	gi|1511096890|gb|RNF08928.1| hypothetical protein TcG_09978, partial [Trypanosoma cruzi]	2.91e-16	11	7.55945e-05	0	0.000507973	0	0.000149293	0	0.000141521	0
216	LQAAETASFSGRREHIEHMIRENKKKKGEKGHETDGKKEETLRQLREDLERK	gi|407848784|gb|EKG03792.1| hypothetical protein TCSYLVIO_005152 [Trypanosoma cruzi]	2.21e-27	11	0.000411234	2.10907e-06	9.29218e-06	0	0.000170621	0	4.21322e-05	0
217	ASFQALNTKQQHREGRGQRQGGKDRGDKTEGKESMPTAKPPAENSGATISRPVRRAPAVVPSSQHPEKVEGKKQQ	gi|557867526|gb|ESS70695.1| hypothetical protein TCDM_00442 [Trypanosoma cruzi Dm28c]	1.61e-44	11	0.000139094	0	7.74349e-05	0	0.000121872	0	9.07463e-05	0
218	TNKWRSTMHQDTHHYLLRGARPSDPGGKHLITQEALDQQE	gi|1509438138|gb|RNC35417.1| L1Tc protein, partial [Trypanosoma cruzi]	2.43e-22	11	8.1642e-05	0	9.91166e-05	0	7.61699e-05	0	2.91684e-05	0
219	HPLLNDITVPHDVTGENQTRNEGRAKPWRHQRGGGPKSSTHGHNGPVK	gi|407849895|gb|EKG04472.1| hypothetical protein TCSYLVIO_004472 [Trypanosoma cruzi]	8.46e-33	11	7.55945e-05	0	3.09739e-06	0	0.000138629	0	2.59275e-05	0
220	EHGIQPDGAMPSDKTIGVEDDAFNTFFSETGAGKHVPRAVFLDLEPT	gi|1393590028|gb|PWU95537.1| putative beta tubulin [Trypanosoma cruzi]	1.01e-30	11	0	0	0	0.000382872	4.5702e-06	0.000110807	8.6425e-06	0
221	QNTHEGNKRQAGKAPPRPHTAGNSTPALSHTHSRHRLQFSPTGNGVRPQPRSQHTTHTEQAITQRA	gi|557857439|gb|ESS61059.1| hypothetical protein TCDM_11368 [Trypanosoma cruzi Dm28c]	5.91e-21	11	3.02378e-05	0	3.09739e-05	0	5.78891e-05	0	4.21322e-05	0
222	ARHIRHANGMYSADKRRWNSAADGNTAPRAA	gi|557851157|gb|ESS55361.1| hypothetical protein TCDM_13175 [Trypanosoma cruzi Dm28c]	6.56e-07	11	7.86183e-05	0	4.33635e-05	0	5.48424e-05	0	4.42928e-05	0
223	PPLEELRAANGAPIEDGFDAYDRREDDRAARRERVRVVRGELNHPRGKPRQNTILKLDDSDEEK	gi|1243006819|gb|PBJ75995.1| hypothetical protein BCY84_10543 [Trypanosoma cruzi cruzi]	6.06e-38	11	2.41902e-05	0	5.26557e-05	0	2.13276e-05	0	9.72281e-06	0
224	PRGLKGLGSRGHQAALHGPPAAWRSHRGGHDCSPPACGQLQLGA	gi|557857637|gb|ESS61232.1| hypothetical protein TCDM_11189 [Trypanosoma cruzi Dm28c]	2.96e-22	11	2.41902e-05	0	2.47792e-05	0	3.65616e-05	0	1.51244e-05	0
225	IIVSESSSPRKRHRPPSSRTHRSMDGEPFLFQTPATLKLPE	gi|1509463986|gb|RNC56583.1| protein kinase [Trypanosoma cruzi]	6.04e-21	11	1.20951e-05	0	5.26557e-05	1.55009e-06	3.8085e-05	0	1.40441e-05	0
226	GNWYDDGKPITRVWGNSHNRSGHGVQSGSTTAIIEGK	gi|407847192|gb|EKG03029.1| trans-sialidase, putative, partial [Trypanosoma cruzi]	5.23e-18	11	4.23329e-05	0	6.81427e-05	0	3.50382e-05	0	7.56219e-06	0
227	DGRRRVYESDDKGESWTEALGTLSRVWGNKKKRGEKGVRSGFITA	gi|407848530|gb|EKG03726.1| trans-sialidase, putative [Trypanosoma cruzi]	1.04e-21	11	9.07134e-06	8.43627e-06	2.78766e-05	0	2.13276e-05	0	1.08031e-05	0
228	KPRGHHTTHTEQANPHPSITRHKISCHPALNGTRSPTQRSHTRCITPTGKETRA	gi|1509439018|gb|RNC36231.1| hypothetical protein TcCL_Unassigned00830 [Trypanosoma cruzi]	4.56e-28	11	2.7214e-05	0	2.78766e-05	0	2.13276e-05	0	8.6425e-06	0
229	RQSHRVRPTRSKEGYFCPPGRQSSTAAEDCWFPRTHT	gi|557857490|gb|ESS61104.1| hypothetical protein TCDM_11317 [Trypanosoma cruzi Dm28c]	1.16e-16	11	8.1642e-05	0	4.95583e-05	0	0.000132536	0	1.40441e-05	0
230	KTVEVLRSQGATFGPVKAERKGKDAAAPARAEKKPKAA	gi|1509445646|gb|RNC40781.1| elongation factor 1-gamma (EF-1-gamma), partial [Trypanosoma cruzi]	9.92e-18	11	7.55945e-05	0	0	0	0.000105115	0	1.40441e-05	0
231	IRSVGEQSARAAAGRQSIHTRPGHSQYHPINCTPATHQKNKLASPV	gi|557859533|gb|ESS62960.1| hypothetical protein TCDM_09313 [Trypanosoma cruzi Dm28c]	1.35e-22	11	6.04756e-05	0	8.05323e-05	0	4.11318e-05	0	3.13291e-05	0
232	TTHTPIHGSRHTHTHSPAATPTHRWKREKQTGAAH	gi|557858385|gb|ESS61891.1| hypothetical protein TCDM_10485 [Trypanosoma cruzi Dm28c]	3.14e-09	11	3.02378e-05	0	1.5487e-05	0	3.0468e-05	0	8.6425e-06	0
233	PHGTQRRVATRVEAV	gi|407408123|gb|EKF31673.1| phospholipase A2-like protein, putative [Trypanosoma cruzi marinkellei]	3.5	10	0	8.43627e-06	0	4.65027e-06	1.5234e-06	1.91046e-06	0.000549879	0.00395194
234	PTAIPPPGSRQMSATRDKPVGAAEATHQRHTASHHHRHQSCRPRAAYCTNQLPANA	gi|407391135|gb|EKF26117.1| hypothetical protein MOQ_010206 [Trypanosoma cruzi marinkellei]	7.55e-14	10	0.000217712	0	0.000257084	0	0.000266595	0	0.000128557	0
235	LWATLPGDGGVTKGGIILSGHTDVVP	gi|557858033|gb|ESS61577.1| acetylornithine deacetylase [Trypanosoma cruzi Dm28c]	6.54e-13	10	0.000157237	5.06176e-05	0.000198233	0	0.000106638	3.82092e-06	3.02488e-05	0
236	AARSSQLALNDDQHLPRRRHPANLLGNGDTTPIFRHGRNTCRTERVSSATPAALCPPRCER	gi|1511085805|gb|RNE99128.1| trans-sialidase, partial [Trypanosoma cruzi]	6.04e-37	10	0.000142118	0	0.000263279	0	0.000129489	0	0.00013936	0
237	ASTSRVGCYRKCQWYQEAKHGQRNSASSNDSRGSSATPLLQPSLVAEHLRRSTEDS	gi|1509463929|gb|RNC56528.1| hypothetical protein TcCL_ESM05893 [Trypanosoma cruzi]	2.45e-25	10	0.000178403	0	0.000210623	0	8.37869e-05	0	0.000111272	0
238	PAAVTPNNNNSRTQTHVTGEGRTLHREHTATATNSSRCHGWRFCHASAHTERRPNT	gi|557852014|gb|ESS55954.1| hypothetical protein TCDM_12545 [Trypanosoma cruzi Dm28c]	6.4e-19	10	6.34994e-05	0	0.000151772	0	0.000217846	0	7.02203e-05	0
239	QTTNVSEPSHPANVPVVTPEAQHEATSSPQIQHSPAQTSESESGPVISKQSSSDVIEPFTSAD	gi|1511095767|gb|RNF07883.1| trans-sialidase, partial [Trypanosoma cruzi]	1.57e-35	10	3.02378e-06	0	6.19479e-06	0.000257315	1.67574e-05	4.58511e-05	1.40441e-05	0
240	TQLAPQRSLLWWSGSPSIHERPSHPRERVSRVNGHVKAGTNC	gi|1509442087|gb|RNC38077.1| hypothetical protein TcCL_NonESM12713, partial [Trypanosoma cruzi]	1.26e-07	10	0.000126999	0	9.29218e-05	0	8.37869e-05	0	4.96944e-05	0
241	STQRRHTLPADIHRGEEQEATQRHRLQFNPTANGIRPQPAANKHNAHQASNHP	gi|557851553|gb|ESS55624.1| hypothetical protein TCDM_12889 [Trypanosoma cruzi Dm28c]	1.63e-30	10	6.34994e-05	0	0.000102214	0	9.14039e-05	0	3.13291e-05	0
242	GFCDSSTVFPTSASRAGHHQKFQAYQRAKDGQRTSASSNDSRSPSATPLLQSPP	gi|557858085|gb|ESS61623.1| hypothetical protein TCDM_10769 [Trypanosoma cruzi Dm28c]	4.01e-30	10	2.7214e-05	0	0.000108409	0	6.24593e-05	0	1.08031e-05	0
243	NDPKSRQHLLAWRASCSRVSRPPAQCKRRPTHIHPSGTVIP	gi|407409307|gb|EKF32244.1| hypothetical protein MOQ_003908 [Trypanosoma cruzi marinkellei]	2.23e-15	10	8.1642e-05	0	7.12401e-05	0	0.000126442	0	7.23809e-05	0
244	QQQIRSGKDASAREAAGREAIRTRPRHPQHHTTHRPQAATR	gi|1509437302|gb|RNC34676.1| hypothetical protein TcCL_Unassigned02514 [Trypanosoma cruzi]	2.27e-07	10	5.74518e-05	0	8.98244e-05	0	6.55061e-05	0	4.64534e-05	0
245	FIGNRPLSKIEPQSSAGRRE	gi|1509469327|gb|RNC61826.1| serine/threonine-protein kinase HSL1,negative regulator of Swe1 kinase [Trypanosoma cruzi]	2.77e-05	10	0	0	0	0.000128657	0	0	0	0
246	PLSQLWRRKPPVYDDDGSRGHATRTETT	gi|1509438750|gb|RNC35979.1| rab1 small GTP-binding protein [Trypanosoma cruzi]	5.86e-10	10	7.86183e-05	0	0.000238499	0	0.000118825	0	7.67022e-05	0
247	PFEWITTRSPPLETRRHLHHYSCASNRPLHPHRSNPPSRVQTPHR	gi|557851962|gb|ESS55916.1| hypothetical protein TCDM_12592 [Trypanosoma cruzi Dm28c]	7.68e-25	10	9.07134e-05	2.10907e-06	8.05323e-05	0	0.000100544	0	3.02488e-05	0
248	EGSSTHSARHGSAPLWHRHHRTHSAGGSGHITT	gi|1509438156|gb|RNC35434.1| hypothetical protein TcCL_Unassigned01694 [Trypanosoma cruzi]	8.99e-10	10	8.46658e-05	0	4.02661e-05	0	3.96084e-05	0	3.13291e-05	0
249	HRHAHDDGPVRLACCTHEEGPRRVGVRRGPV	gi|1243009031|gb|PBJ78207.1| hypothetical protein BCY84_05080 [Trypanosoma cruzi cruzi]	8.86e-16	10	1.51189e-05	0	1.5487e-05	0	2.2851e-05	0	0.000350021	3.70109e-05
250	STQTVSKPQRHMPSSIVHSQFSSSSSSRKPPLFQPSSRPAATPAAAAVASSYSEDNVRTRSEREVGNRNHHH	gi|557864005|gb|ESS67283.1| hypothetical protein TCDM_04062 [Trypanosoma cruzi Dm28c]	3.73e-41	10	2.41902e-05	0	5.88505e-05	0	2.43744e-05	0	4.32125e-06	0
251	EGKGLQQEGEGRSAADRARESRQHEKRAAVPVAKVTHHETTSTQGRNTTPAATHHAGGEDIHHHLPQLIPTANEKWQKHRGHHTTHTERAPTTPATRGNKISSHPALN	gi|1509445013|gb|RNC40214.1| hypothetical protein TcCL_NonESM10332 [Trypanosoma cruzi]	7.27e-44	10	2.11665e-05	0	4.33635e-05	0	2.74212e-05	0	1.29638e-05	0
252	SAQTNNTSTQSESKRRDTAATTAHNHKWQHPSSRSPHTMRQLESVRLQDSH	gi|407840633|gb|EKG00535.1| hypothetical protein TCSYLVIO_008512, partial [Trypanosoma cruzi]	3.11e-07	10	2.41902e-05	0	5.88505e-05	0	3.8085e-05	0	1.83653e-05	0
253	GVPNSQTEHRARRPLPSECAQQTGAQSPSCHRRGEHKQSSSRTIGASSR	gi|1509467639|gb|RNC60155.1| hypothetical protein TcCL_ESM02107 [Trypanosoma cruzi]	4.3e-16	10	1.51189e-05	0	4.02661e-05	0	3.96084e-05	0	1.94456e-05	0
254	VEAPTDDGHPKRHAHRPSPDARIPQRQTHSSCLLSSCRPPPRIPSAAERAVTSPNNHPHCHWHCRQN	gi|557851006|gb|ESS55263.1| hypothetical protein TCDM_13279 [Trypanosoma cruzi Dm28c]	1.02e-22	10	9.07134e-05	7.59265e-05	0.000278766	0	0.00015691	7.64184e-06	6.26581e-05	0
255	LYGEHGAAADTQVRRKGVHHVRPRHDDAVVHVEDAGQVR	gi|557850563|gb|ESS54998.1| hypothetical protein TCDM_13559 [Trypanosoma cruzi Dm28c]	2.09e-15	10	2.41902e-05	0	3.40713e-05	0	4.11318e-05	0	6.48188e-05	0
256	RSSSSQRQRNKQRHTHSRNGPAPHTVP	gi|557857202|gb|ESS60860.1| hypothetical protein TCDM_11591 [Trypanosoma cruzi Dm28c]	1.29e-08	10	3.93091e-05	0	4.33635e-05	0	3.50382e-05	0	1.51244e-05	0
257	RGFGPPHNKRTHRQQSSTNEREREETHRHHRLQFNPTANGIRPQPRSQQTQRI	gi|1509437435|gb|RNC34790.1| hypothetical protein TcCL_Unassigned02392 [Trypanosoma cruzi]	1.02e-20	10	9.37371e-05	0	5.26557e-05	0	6.24593e-05	1.91046e-06	1.7285e-05	0
258	VAANGARARVRVGRCTHHWGGNAARHCGAVCVARLGHAGDCGGRGGHGAAGLG	gi|1511094980|gb|RNF07157.1| putative elongation factor 1-gamma (EF-1-gamma) [Trypanosoma cruzi]	1.16e-18	10	2.41902e-05	0	1.5487e-05	0	5.3319e-05	0	1.40441e-05	0
259	GNVSSLLSGELTGAGENEARRSGKGGRISASERITSGNLSRVSQSLNSGGVSRVGNRESVSQRLQEDGG	gi|1511108108|gb|RNF19483.1| hypothetical protein TcG_04341 [Trypanosoma cruzi]	4.26e-37	10	3.02378e-05	0	0.000111506	0	3.8085e-05	0	2.91684e-05	0
260	SAAEPSAEGVSLSSHTNDKSHSGGPRHGHGGGGNIRGCRMCHNGGGGGGGTASSATANVPPM	gi|1511103446|gb|RNF15048.1| putative serine/threonine protein phosphatase-like protein [Trypanosoma cruzi]	1.14e-34	10	2.7214e-05	0	9.60192e-05	0	6.09359e-05	0	2.80881e-05	0
261	VSDESDSGKRIKWKDNDGVSRISVGERQFWSRLTGSGGSGIETEDGTLVFPVEGTKKGEA	gi|557859051|gb|ESS62507.1| trans-sialidase [Trypanosoma cruzi Dm28c]	1.93e-32	10	8.1642e-05	0	0.000133188	0	9.44507e-05	0	8.31841e-05	0
262	TPSAVTHTDEQQQHKSARTNTAPHRHHRSHRRPN	gi|407841142|gb|EKG00667.1| hypothetical protein TCSYLVIO_008377 [Trypanosoma cruzi]	5.34e-08	10	9.07134e-06	0	2.16818e-05	0	1.21872e-05	0	1.18834e-05	0
263	VVSPVSPAPPPAHNTSHSRKSPRRQIHNKKDASAPAAAGRESLRTYFRHPQQRTTKTSVAGSLQPPSQGPQQPESCACVRS	gi|557859578|gb|ESS63003.1| hypothetical protein TCDM_09269 [Trypanosoma cruzi Dm28c]	7.35e-33	10	4.53567e-05	0	8.05323e-05	0	1.37106e-05	0	1.40441e-05	0
264	SGDPLINRAIGLHYRGGWKPWYNREDPPNSAISSTADEP	gi|407860413|gb|EKG07412.1| glycogenin glucosyltransferase, putative [Trypanosoma cruzi]	7.18e-21	9	0.000653136	2.10907e-06	0.00127303	4.65027e-06	0.00101154	0	0.000479659	0
265	ELAKTRGHHTSHTEQADPHPSTKRHQNYLPSRPQWKTEPNSTQSHA	gi|407403854|gb|EKF29607.1| hypothetical protein MOQ_006595 [Trypanosoma cruzi marinkellei]	4.88e-17	9	0.000123975	0	0.000111506	0	0.000106638	0.000135643	6.58991e-05	0
266	AAKPVAKTAAKPAKKPTVKPAVKPAAKA	gi|407835562|gb|EKF99315.1| 60S ribosomal protein L7a, putative [Trypanosoma cruzi]	5.85e-08	9	3.02378e-06	0	0.000272571	1.55009e-06	0.000408271	0.000613258	0.000477498	2.05616e-06
267	EYLRKYLFLPHDAVPNTHKAEYKVLEREGGRGRGRGEGRGRGRGEG	gi|1511112698|gb|RNF23928.1| 40S ribosomal protein S10, partial [Trypanosoma cruzi]	1.04e-25	9	0.000139094	0	4.33635e-05	0	5.63657e-05	0	4.64534e-05	0
268	ARARQATQRSGKSGALRETPKFGGRREPLAPRTPVGRRDHNNASIGGASPQLSQQSTNNK	gi|1393591815|gb|PWU97294.1| hypothetical protein C4B63_16g101 [Trypanosoma cruzi]	3.76e-36	9	8.46658e-05	0	0.000108409	0	0.000100544	0	7.99431e-05	0
269	LRKFYTVRNWFTSQGQGAGNLSSGADY	gi|1393610393|gb|PWV15313.1| putative RNase H [Trypanosoma cruzi]	6.15e-12	9	8.1642e-05	0	6.50453e-05	0	3.50382e-05	0	2.26866e-05	0
270	MDQYANYGLKRSRWGDDEDLSRNKHHQQSRTHDHYRDLDSNQQGNQRVGRNHAGSRGEG	gi|407859854|gb|EKG07200.1| hypothetical protein TCSYLVIO_001674 [Trypanosoma cruzi]	2.65e-35	9	5.74518e-05	0	5.57531e-05	0	4.26552e-05	0	7.34613e-05	0
271	ADARLLRKAGIIEDASSTITGGWIIPFSVVEEKTTGLRRRWIAWPRDKNRDDPYEANAPLL	gi|1509434890|gb|RNC32798.1| rab1 small GTP-binding protein, partial [Trypanosoma cruzi]	1.78e-38	9	5.74518e-05	0	3.71687e-05	0	2.2851e-05	0	7.56219e-06	0
272	KRAQPPFTAHTRCRQSFYSCLFQRTRTSPRTAGESSVGVRT	gi|557857475|gb|ESS61091.1| hypothetical protein TCDM_11339 [Trypanosoma cruzi Dm28c]	2.63e-07	9	6.34994e-05	0	3.09739e-05	0	2.58978e-05	0	2.05259e-05	0
273	LMATIIGTGEAAVAAPTATAVAADTAARRNEKKAAASASASKPQQKTEKRKEKGKCG	gi|1393578365|gb|PWU84683.1| hypothetical protein C4B63_208g34 [Trypanosoma cruzi]	2.34e-30	9	0.000108856	0	0	0	1.21872e-05	0	2.37669e-05	0
274	KMSEVEHNQEQKREELQRHAQERNEAMLAVAERRRNLSQERIERQQQREQQRRENLRRHEEQKKLEKDLKEQRAE	gi|70866081|gb|EAN81818.1| hypothetical protein, conserved [Trypanosoma cruzi]	7.88e-40	9	4.23329e-05	0	9.29218e-05	0	4.26552e-05	0	3.34897e-05	0
275	RGFGPPHNKRTHRHRLQFNPTANGTRPQPRSQHTAHTEQAITQRDTRGSGSSPIHDAT	gi|1509437435|gb|RNC34790.1| hypothetical protein TcCL_Unassigned02392 [Trypanosoma cruzi]	1.03e-24	9	5.74518e-05	0	5.57531e-05	0	0.000135582	0	8.75053e-05	0
276	FGLAKKYRDPRTHQHIPYKEGKSL	gi|407848797|gb|EKG03798.1| casein kinase, putative, partial [Trypanosoma cruzi]	3.86e-11	9	1.81427e-05	0	5.57531e-05	0	4.87488e-05	0	1.51244e-05	0
277	NAESRRKPAAHQRVHPSSASRPPALPLHCAAFCKRTQ	gi|407859604|gb|EKG07089.1| hypothetical protein TCSYLVIO_001793 [Trypanosoma cruzi]	5.24e-17	9	6.04756e-05	0	1.23896e-05	0	3.0468e-05	0	3.24094e-06	0
278	TVRRTPRTTHTPIHSNRRAHTHTALPQHQHTDGRGRSKQERHTR	gi|1509438030|gb|RNC35319.1| hypothetical protein TcCL_Unassigned01807 [Trypanosoma cruzi]	9.27e-18	9	2.11665e-05	0	4.33635e-05	0	3.0468e-06	0	9.72281e-06	0
279	TAVWMRRPHERMYCGTIKCVKYAESQR	gi|70883466|gb|EAN96376.1| hypothetical protein Tc00.1047053506409.70 [Trypanosoma cruzi]	5.04e-14	9	5.14042e-05	0	0.000117701	0	0.000149293	0	0.000111272	0
280	NSTRHALDLARDYKMRCFIPSTIAAFGDKCGKVNTKDDTILNPST	gi|1393576270|gb|PWU83125.1| putative L-threonine 3-dehydrogenase [Trypanosoma cruzi]	2.76e-27	9	1.51189e-05	0	1.23896e-05	0	3.0468e-05	0	6.48188e-06	0
281	AQSQRRGSGAAQPSFVDTCDRWRCRRSQVSRGWNTAFIP	gi|407831315|gb|EKF98122.1| hypothetical protein TCSYLVIO_010984, partial [Trypanosoma cruzi]	1.19e-21	9	1.51189e-05	0	2.16818e-05	0	1.98042e-05	0	1.51244e-05	0
282	AAGSEAQGNLAEKTLPRTPSGAALLHESQRQKKDKQNHHHHQQPNVRTAPNSSVLSLRVESPSFVMSRPHTPPRIRPTSELPPTRDATSVLRGMPT	gi|1393593538|gb|PWU98987.1| hypothetical protein C4B63_10g467 [Trypanosoma cruzi]	5.89e-62	9	1.81427e-05	0	2.16818e-05	0	3.19914e-05	0	1.08031e-05	0
283	WEAAEVHHAHAGAGRWTHAEGGGLQAVGSSSDRRSHGKVWRTTKATS	gi|1509460777|gb|RNC53560.1| hypothetical protein TcCL_ESM09097 [Trypanosoma cruzi]	6.55e-24	9	1.51189e-05	0	9.29218e-06	0	3.19914e-05	0	3.24094e-06	0
284	HAQRRWDSGTKQPRLSFGASGTCWPQLGGASGMLHRTGVVMAPRRGSCDGSDAAARG	gi|1509446019|gb|RNC41126.1| retrotransposon hot spot protein (RHS) [Trypanosoma cruzi]	4.33e-33	9	2.11665e-05	0	1.23896e-05	0	2.74212e-05	0	1.51244e-05	0
285	WGRAQVSHTEAAHSSRSRKAPQSQQKQQRQQSAP	gi|407852812|gb|EKG06112.1| hypothetical protein TCSYLVIO_002803, partial [Trypanosoma cruzi]	1.18e-05	9	3.02378e-05	0	2.78766e-05	0	1.06638e-05	0	2.91684e-05	0
286	NTEEKITGEKARSSKKSTQKEKTPASGKAPPRPSPWPATPHQPSHTLTPSQCRQSAGERIRPSTQQTHTPP	gi|557858567|gb|ESS62057.1| hypothetical protein TCDM_10300 [Trypanosoma cruzi Dm28c]	5.3e-32	9	4.53567e-05	0	3.40713e-05	0	1.37106e-05	1.91046e-06	1.18834e-05	0
287	THFFAVPDSLLEDNHSTPQTLRERPTRTSIRPVYTGRAPVPTGSGRKPQIGQ	gi|70866787|gb|EAN82186.1| hypothetical protein Tc00.1047053504985.10 [Trypanosoma cruzi]	4.44e-26	9	2.7214e-05	0	2.78766e-05	0	3.50382e-05	0	1.29638e-05	0
288	LTLRSRSPSAAAAHHDEEKQHRGSKHTPGHVGPLRLTLSSFPPPS	gi|1509461057|gb|RNC53813.1| exo-alpha-sialidase [Trypanosoma cruzi]	4.73e-18	9	2.41902e-05	0	2.78766e-05	0	1.5234e-05	0	6.48188e-06	0
289	MANIAEKNRSESRMKTRDYTGHKQPARFRTGWETKTD	gi|1393596129|gb|PWV01547.1| hypothetical protein C4B63_4g335 [Trypanosoma cruzi]	7.69e-21	8	0.000263069	2.10907e-06	0.00029735	0	0.000286399	0	0.000157726	0
290	AHHPAQPNNPPSAYKHRNKHVRTCSRWPQINPHSSQTTSMSHHPINCTPATHQKNKPPS	gi|1511091287|gb|RNF03829.1| hypothetical protein TcG_11240 [Trypanosoma cruzi]	2.53e-27	8	0.000275164	0	0.000173454	0	0.00024222	7.83289e-05	7.88628e-05	0
291	EVFNRDNLLAVAGDHDSNRIPEAKRRRSLEEKERRETQAEKRNYKNDDNDDNDG	gi|557867535|gb|ESS70704.1| hypothetical protein TCDM_00452 [Trypanosoma cruzi Dm28c]	7.63e-31	8	0.000114904	0	0.000176551	0	8.68337e-05	0	7.88628e-05	0
292	IHSWKQKFRPQRVVQQPLENDPPTAAPL	gi|1509464147|gb|RNC56739.1| hypothetical protein TcCL_ESM05698 [Trypanosoma cruzi]	7.9	8	8.76896e-05	0	0.000126993	0	7.92167e-05	0	3.56503e-05	0
293	LHNAAGWRRQGSESLYPTLRRGQRSDDPVCSLGTPNVV	gi|407842541|gb|EKG01111.1| hypothetical protein TCSYLVIO_007907 [Trypanosoma cruzi]	1.49e-19	8	0.000151189	0	0.000232305	0	0.000150816	0	0.000114513	0
294	VRIPTPAHRLRHLPVHPHAAQVSRCGQ	gi|557858520|gb|ESS62014.1| hypothetical protein TCDM_10343 [Trypanosoma cruzi Dm28c]	3.15e-10	8	5.14042e-05	0	9.60192e-05	0	4.11318e-05	0	2.70078e-05	0
295	LIVERKRSEAMEQARQKSPTQRLHSSSRDAHADAREKQRLMEARERKEK	gi|1393588763|gb|PWU94301.1| hypothetical protein C4B63_27g172 [Trypanosoma cruzi]	3.94e-24	8	2.7214e-05	0	3.71687e-05	0	4.11318e-05	0	8.6425e-06	0
296	DMAVGHNNWFCRHCQASNFRTRSSCWQCGRPSSESGATSWSDDASAPHFEKEGFQPESDGA	gi|1393609027|gb|PWV13957.1| putative mitochondrial RNA binding complex 1 subunit [Trypanosoma cruzi]	9.42e-37	8	3.62853e-05	0	3.40713e-05	0	2.13276e-05	0	2.26866e-05	0
297	SSQPSRNSSSAPPPTALSHAQHHVSIGNTSGTMPSTHREPTANAARGKWGHNQRTLSWSSR	gi|1509442138|gb|RNC38111.1| regulator of sigma E protease, partial [Trypanosoma cruzi]	1.07e-29	8	3.93091e-05	0	4.95583e-05	0	4.26552e-05	0	1.40441e-05	0
298	REKRENKQSKKVRQRALPPIHSNWHHHPRHSHSQQQQLTHTDTRNEKGE	gi|557859723|gb|ESS63140.1| hypothetical protein TCDM_09099 [Trypanosoma cruzi Dm28c]	6.76e-15	8	3.62853e-05	0	1.85844e-05	0	1.67574e-05	0	3.13291e-05	0
299	NVEFNVQQMERKVNRTKGERTEDERNRLNEKIAAMQSTLDNLCTQQRALDTQ	gi|557862629|gb|ESS65956.1| hypothetical protein TCDM_05559 [Trypanosoma cruzi Dm28c]	1.01e-28	8	2.41902e-05	0	7.12401e-05	0	3.65616e-05	0	3.02488e-05	0
300	SPHNKRTHRQQSSTNGQGREATHRHRLQFNPTANGIRPQLAANKHNAHQASNH	gi|557858202|gb|ESS61727.1| hypothetical protein TCDM_10661 [Trypanosoma cruzi Dm28c]	3.86e-23	8	5.74518e-05	0	1.23896e-05	0	6.24593e-05	0	4.96944e-05	0
301	GAEEDAEVHRVRHNVSQAREAHRSPRTRSVHAAPPLEGRRHTAVHAPEHSGKQRVAHHHPQRVKGSEHRQEVRQ	gi|1511100509|gb|RNF12312.1| dispersed protein family protein 1 (DGF-1) [Trypanosoma cruzi]	9.43e-38	8	1.20951e-05	0	7.12401e-05	0	1.82808e-05	0	2.26866e-05	0
302	PGHGGAGGLLRKGPTGPLVEVDAGSAPRHGAGTGPILHRHHRHPPPTG	gi|557856702|gb|ESS60447.1| hypothetical protein TCDM_12023 [Trypanosoma cruzi Dm28c]	9.67e-25	8	1.51189e-05	0	4.64609e-05	0	5.3319e-05	0	1.40441e-05	0
303	ASSSIPRPTGYSHSPAANTQSTASNHPKSHTQKQFRIHPRRGDKISSHFTQNGIRCPTQSGHRWC	gi|557856526|gb|ESS60308.1| hypothetical protein TCDM_12169 [Trypanosoma cruzi Dm28c]	1.5e-33	8	3.02378e-05	0	7.12401e-05	0	2.58978e-05	0	1.29638e-05	0
304	SSISRRSSSLQNHHQQQLPRQSVDASNDDAHPQRHAHRPSLDGGIPQRRTHSPRLLSSCRPPPRIPSAAERATARTNTQPHCHRHPH	gi|557851006|gb|ESS55263.1| hypothetical protein TCDM_13279 [Trypanosoma cruzi Dm28c]	5.35e-29	8	1.51189e-05	2.10907e-06	3.09739e-06	0	3.0468e-05	0	8.6425e-06	0
305	NVRYNGGEAHTERMRPSTAVAAHRAHHTRSESDSRCALPLSSFP	gi|557857985|gb|ESS61536.1| hypothetical protein TCDM_10877 [Trypanosoma cruzi Dm28c]	4.43e-20	8	1.81427e-05	0	2.78766e-05	0	3.65616e-05	0	6.48188e-06	0
306	HTHTHTQMEEGEANRSGTQGSTACTYGESGPSCLHPSRRARTHTRENMQRTQQHKRP	gi|1509448321|gb|RNC43326.1| ubiquitin-like protein [Trypanosoma cruzi]	1.06e-25	8	3.62853e-05	0	2.16818e-05	0	6.09359e-06	0	2.16063e-06	0
307	TTNAHTASSHPPWKRRRDTTPPSPPVQSHGQRDTATAPQPTHSAH	gi|1509437874|gb|RNC35178.1| hypothetical protein TcCL_Unassigned01962 [Trypanosoma cruzi]	7.27e-15	8	1.51189e-05	0	4.33635e-05	0	4.26552e-05	0	7.56219e-06	0
308	HDLTSSTLQPLSRGHIPSEPSSEGLNSVSSSHSRFSRSSEPVFEVGRTHMRLPERRRNTHSNVGHD	gi|1511113751|gb|RNF24954.1| hypothetical protein TcG_00353 [Trypanosoma cruzi]	4.56e-38	8	1.20951e-05	0	5.57531e-05	6.20036e-06	3.96084e-05	0	2.59275e-05	0
309	VRAEGSSTHTARHGPRTRVAPPSPHTLFKNSVQPRPHARTTNHARHNNDASRQPPIQQKTV	gi|1511082323|gb|RNE96500.1| hypothetical protein TcG_12984, partial [Trypanosoma cruzi]	5.76e-13	8	0	0	2.78766e-05	0	3.96084e-05	0	2.26866e-05	0
310	RMTPHSYSRTAKSDRPHCNTTGNWQQRHQLHRISAQHHAHVHRPSPKDEADPYPFSPP	gi|1509448085|gb|RNC43097.1| exo-alpha-sialidase [Trypanosoma cruzi]	7.96e-33	8	6.04756e-06	0	2.78766e-05	0	4.11318e-05	0	7.56219e-06	0
311	KRHPRNEGTQRQQPPTMQEEKTSTTISPSSFPQPKGNGKKPRPPHNAHGAAKPHPSITRHKITCHPAINGTRSPTQRSHTRCITPTGKN	gi|1509445281|gb|RNC40452.1| hypothetical protein TcCL_NonESM10075 [Trypanosoma cruzi]	4.13e-41	8	9.07134e-06	0	4.33635e-05	0	0	0	3.56503e-05	0
312	LRKSHTRNKARDATSCHVDPAVRRMSCQPFGRHTVQSINRTEKNDRHSI	gi|1509436468|gb|RNC33975.1| hypothetical protein TcCL_Unassigned03282 [Trypanosoma cruzi]	5.36e-23	8	1.51189e-05	0	2.16818e-05	0	1.06638e-05	0	1.08031e-05	0
313	RGKEAHPSSKAQRPSPAMLAPPTPSAHSPRRRHDHEQQQQWHARHK	gi|1511093198|gb|RNF05545.1| hypothetical protein TcG_10588, partial [Trypanosoma cruzi]	3.49e-26	8	9.07134e-06	0	4.02661e-05	0	3.96084e-05	0	3.24094e-05	0
314	NIIPTHRDTPNRSIRHSMHLPTQSNSPRTTHGSSSHPSKKV	gi|1509464792|gb|RNC57366.1| hypothetical protein TcCL_ESM05051, partial [Trypanosoma cruzi]	1.54e-20	8	1.51189e-05	0	0	0	4.72254e-05	0	1.08031e-05	0
315	AHESPPHASVDRVMTNRVDRSRTPSRTSAGPYRNPARPGVVGTYCDPPT	gi|1509433273|gb|RNC31741.1| hypothetical protein TcCL_Unassigned05723, partial [Trypanosoma cruzi]	1.39e-19	8	1.20951e-05	0	9.29218e-06	0	1.67574e-05	0	7.56219e-06	0
316	MGSPPLGFCRPACGFWRCGNDGLTRHRTACHGRRPDVV	gi|1243005484|gb|PBJ74660.1| hypothetical protein BCY84_12265 [Trypanosoma cruzi cruzi]	1.13e-22	8	9.07134e-06	0	9.29218e-06	0	1.21872e-05	0	2.70078e-05	0
317	AQGRRHERVGGVRVEQLGGKHTAPLTGRVQKKQLKREEN	gi|557858707|gb|ESS62187.1| hypothetical protein TCDM_10180 [Trypanosoma cruzi Dm28c]	1.61e-17	8	6.04756e-06	0	6.19479e-06	0	1.5234e-05	0	5.40156e-06	0
318	VFSNKYEGPHASHHRRARPPNDRRCEREPGTRSGSRSGGREAHCTATHPPRG	gi|407837097|gb|EKF99663.1| hypothetical protein TCSYLVIO_009413 [Trypanosoma cruzi]	1.45e-30	8	1.81427e-05	0	1.23896e-05	0	1.82808e-05	0	1.18834e-05	0
319	NQQAPQVHFLDEEEEEITLRRTQPQETPHNNKDETPPHQQPSLPQEAVEMEEEGVGGEEGE	gi|1393576371|gb|PWU83183.1| putative SLACS reverse transcriptase [Trypanosoma cruzi]	1.39e-32	8	0	0	0	0	1.98042e-05	0	0.000141521	0
320	KIGQEDVNPPLAGRQGVAVLTSGRGSGGGGGGPVSSVRERRHHRHR	gi|1509437614|gb|RNC34947.1| hypothetical protein TcCL_Unassigned02214, partial [Trypanosoma cruzi]	2.87e-13	8	1.20951e-05	0	2.47792e-05	0	3.19914e-05	0	1.29638e-05	0
321	CRNNPRRETRKSVWTCANSTATVIARGGHRGAVRHAPARTKQRPHSAEQKQREEKNDPKSRQCFHVWRASCSRVNRPPAKNKEHSCSALCKYLCVCAGGLEEKKKTGRHIST	gi|557858256|gb|ESS61775.1| hypothetical protein TCDM_10603 [Trypanosoma cruzi Dm28c]	1.03e-40	8	2.11665e-05	0	6.19479e-06	0	1.82808e-05	0	5.40156e-06	0
322	EEKTPTGSTRHVSPLHPQSGSGRKGGRNFPSRHSSEVRLPTLGNYTPSSSQQFVRTRPASR	gi|407852536|gb|EKG05987.1| hypothetical protein TCSYLVIO_002931 [Trypanosoma cruzi]	5.09e-35	8	1.81427e-05	0	1.85844e-05	0	1.21872e-05	0	1.83653e-05	0
323	EKRAQREAEERAQREAEKRAQREAEERAQREAEKRAQREAEERAQREAEERAQREAE	gi|1393602853|gb|PWV07964.1| putative membrane associated protein [Trypanosoma cruzi]	1.06e-20	8	0	0	9.29218e-06	0	2.74212e-05	0	0	0
324	TIPPSRCGPTLSSAHRHRRTGDRSHIAEEAPQCAPHNRALKVGRDAARHRPAPFSHPQVLRAHKKQQTESECTQTQSSPSL	gi|407843318|gb|EKG01334.1| hypothetical protein TCSYLVIO_007668 [Trypanosoma cruzi]	2.22e-41	8	9.07134e-06	0	1.23896e-05	0	1.21872e-05	0	2.37669e-05	0
325	YTGTKHYYDHRGANHDDHPRTVKSSRNRRQPQQLCVG	gi|557858899|gb|ESS62364.1| hypothetical protein TCDM_09982 [Trypanosoma cruzi Dm28c]	1.21e-14	8	2.11665e-05	0	2.47792e-05	0	3.8085e-05	0	2.70078e-05	0
326	SARRAEQESPESTMYRDRCRERTRFWSAVMREREPVKV	gi|1511114289|gb|RNF25483.1| hypothetical protein TcG_00099 [Trypanosoma cruzi]	6.4e-18	8	0	0	6.19479e-06	0	1.21872e-05	0	1.51244e-05	0
327	CVNDGRDAARHRPAPFSHHSSIACPHKVANRIRV	gi|1509438262|gb|RNC35531.1| hypothetical protein TcCL_Unassigned01561 [Trypanosoma cruzi]	2.8e-14	8	1.20951e-05	0	2.16818e-05	0	1.5234e-05	0	1.51244e-05	0
328	EYGMDEELGQAGAVSGVISSDHTRRSSLSRWRSNEGPERKMPEESQLQKAGA	gi|1243002461|gb|PBJ71637.1| hypothetical protein BCY84_16595 [Trypanosoma cruzi cruzi]	1.36e-31	8	0.000130022	0	0.000455317	0	0.000531666	1.14628e-05	0.000389993	0
329	PRSVGCGAARRFACSPTDRTAQSFHCGHSVGITRCGGVRKSRSPDEDG	gi|1511099557|gb|RNF11410.1| hypothetical protein TcG_09297 [Trypanosoma cruzi]	1.26e-28	8	1.20951e-05	0	0	0	1.5234e-05	0	7.56219e-06	0
330	AASPASPPVSAPAKAAAPPAAARSAEPHVGSKIIAN	gi|1243007679|gb|PBJ76855.1| immunodominant antigen,tc40 antigen-like [Trypanosoma cruzi cruzi]	7.95e-15	7	3.02378e-06	2.10907e-06	0.00114294	0.000624686	4.87488e-05	0	0.000115593	0.00110416
331	MCIGKCGFERDLTLLHWRGWRQDTEPRGRVRDGDERPAVQPSVE	gi|557860302|gb|ESS63694.1| trans-sialidase [Trypanosoma cruzi Dm28c]	8.41e-16	7	0.000199569	0	0.000303545	0	0.000265071	0	7.88628e-05	0
332	ERNEEVNRRIYEVERNIAEQRRLSHKNQAEFNKALAEQKRREAIRDKEEDTRKGLEEI	gi|1393605701|gb|PWV10711.1| putative flagellar protofilament ribbon protein [Trypanosoma cruzi]	3.73e-32	7	0.000344711	0	0.000421246	0	0.000290969	3.82092e-06	2.59275e-05	0
333	VFCPGTDGKLRWRFQGEKDWRKCARRPEEAPE	gi|308517258|emb|CBI68096.1| putative surface protein TASV-A-20, partial [Trypanosoma cruzi]	1.81e-19	7	0.000299354	4.21814e-06	0.00029735	0	0.000351905	0	0.000204179	0
334	PPLSEDSGSRNSRADEIPTSTWRARRWSDFPYTRQSEKNPQKVNNQPHIVPQQRNGTMGAVNCEEFD	gi|407850513|gb|EKG04888.1| hypothetical protein TCSYLVIO_004049 [Trypanosoma cruzi]	3.59e-42	7	4.53567e-05	0	0.000145578	0	0.000120348	0	2.37669e-05	0
335	AQGSWSGRWSMPSALHQRKQQPREGNIAGSRPL	gi|1509438505|gb|RNC35752.1| hypothetical protein TcCL_Unassigned01342 [Trypanosoma cruzi]	7.28e-13	7	0.000126999	0	0.000275668	0	8.83571e-05	0	5.50959e-05	0
336	GAGRFHWHMLNKTSRASVPDPESIGTGRGTPPKDVDTAAPQKHPSPEEKE	gi|1509457571|gb|RNC51170.1| surface protease GP63 [Trypanosoma cruzi]	2.69e-20	7	5.74518e-05	0	0.000105311	0	0.000129489	1.91046e-06	4.42928e-05	0
337	VFHRFRMHGDSEMRDGVRQRRQPQQQQQQQQHGRCGFEEDVE	gi|557864157|gb|ESS67431.1| hypothetical protein TCDM_03867 [Trypanosoma cruzi Dm28c]	6.46e-23	7	0.000126999	0	5.26557e-05	0	6.55061e-05	0	1.7285e-05	0
338	PLQAIRYFPTSTSRMDADSADDIKGRGSRKNKHDEERKRQAQGDSHVKLKYLESFDAYEDDVEEDGS	gi|1243000492|gb|PBJ69668.1| hypothetical protein BCY84_19364 [Trypanosoma cruzi cruzi]	7.83e-42	7	0.000151189	0	2.78766e-05	0	6.70295e-05	0	3.56503e-05	0
339	TYHGPSNYENFSKRQHRDFKALSKEERQRLVEEEAAD	gi|407852497|gb|EKG05967.1| RNA-binding protein, putative [Trypanosoma cruzi]	3.39e-19	7	2.7214e-05	0	0.000120798	0	4.41786e-05	0	8.42644e-05	0
340	TEMAGKNSEHRSGAEYSGKAVIADRVKQAAGSQSTDQSAANAAVSKKGKNRNDGGNMKNKEAARG	gi|407860689|gb|EKG07442.1| hypothetical protein TCSYLVIO_001422 [Trypanosoma cruzi]	5.16e-38	7	7.86183e-05	0	0	0	2.58978e-05	0	5.40156e-06	0
341	HTADQKKRDNKNGPKSRQHPHAWRAPCSRVSRPPAECKERPTRIHPM	gi|407401230|gb|EKF28845.1| hypothetical protein MOQ_007392, partial [Trypanosoma cruzi marinkellei]	1.33e-17	7	7.25707e-05	0	7.12401e-05	0	3.35148e-05	1.91046e-06	1.83653e-05	0
342	VSGTIIPAAVTPNNNNSRTQTHGKRRKNSAPGTHSDCHQQQQE	gi|557858432|gb|ESS61934.1| hypothetical protein TCDM_10442 [Trypanosoma cruzi Dm28c]	1.99e-18	7	3.93091e-05	0	1.85844e-05	0	2.89446e-05	0	2.05259e-05	0
343	RRPQKHATKGHCDRTRSCDERRCVHGSAAHTCWQAACSRCPRASPSAPA	gi|557859193|gb|ESS62640.1| hypothetical protein TCDM_09695 [Trypanosoma cruzi Dm28c]	1.3e-27	7	9.07134e-06	2.31998e-05	0	0	7.61699e-06	0	5.40156e-06	0
344	LRLRWWPRESECERAMHRPHTHSS	gi|557858841|gb|ESS62310.1| hypothetical protein TCDM_10034 [Trypanosoma cruzi Dm28c]	2.38e-11	7	1.51189e-05	0	6.50453e-05	0	7.15997e-05	0	5.40156e-06	0
345	VTIQTLWKEKRAQAEEDDAATGKGAAEEEPQKSDRAKITKRDVTVPEKKLSLGEKLLLKAQERKKRERQERDGATNEEDAV	gi|1243000790|gb|PBJ69966.1| ATP-dependent RNA helicase [Trypanosoma cruzi cruzi]	2.68e-46	7	3.02378e-05	0	2.16818e-05	0	7.00763e-05	0	8.6425e-06	0
346	TAAAPVAESTTLREARAAAATKAAGQRKPLHHSRGGSGDSTRP	gi|1509451633|gb|RNC46560.1| putative mitochondrial DNA polymerase beta-PAK [Trypanosoma cruzi]	1.38e-21	7	1.51189e-05	0	3.71687e-05	0	5.17956e-05	0	1.94456e-05	0
347	NGSERHGQMHSIHTRTQRQTDSGGVGPRRDGAATPRRRDTSTH	gi|70883093|gb|EAN96024.1| trans-sialidase, putative [Trypanosoma cruzi]	3.4	7	3.32616e-05	0	4.33635e-05	0	1.98042e-05	0	3.67306e-05	0
348	HHPRVSPIRPSTKERNTNPSFGQRRCSPPPAAAPRSPHLYHQKNKCHN	gi|557851459|gb|ESS55562.1| hypothetical protein TCDM_12956 [Trypanosoma cruzi Dm28c]	5.01e-07	7	3.02378e-05	0	8.05323e-05	0	1.06638e-05	0	1.62047e-05	0
349	RKRVIDREIERKHSKKRGWNSEHRHPSTVSGTIIPAAVTPNNNNSRTQTHRTGEERTV	gi|557858432|gb|ESS61934.1| hypothetical protein TCDM_10442 [Trypanosoma cruzi Dm28c]	4.97e-26	7	3.02378e-05	0	8.05323e-05	0	1.5234e-05	0	1.7285e-05	0
350	VAPWDAPFTSKSHERTRMHPQQLPTASTHREMRAQAWKRP	gi|1509435443|gb|RNC33196.1| hypothetical protein TcCL_Unassigned04130, partial [Trypanosoma cruzi]	9.5e-16	7	3.02378e-05	0	1.23896e-05	0	2.89446e-05	0	2.80881e-05	0
351	SSLTHTNTQKWKGDSVKQRPHAGITDHTRHNSDASRQPPTQNKEKLHVLWKIPAIRT	gi|1509437372|gb|RNC34737.1| hypothetical protein TcCL_Unassigned02449 [Trypanosoma cruzi]	2.4e-33	7	2.7214e-05	0	2.47792e-05	0	3.96084e-05	0	1.83653e-05	0
352	VGRQGVAVFKSGRVCGGGRAQTRSQQHCSTADPRGNGRGASMLRGITGLGSRGHQAVSHGPL	gi|557859764|gb|ESS63179.1| hypothetical protein TCDM_09047 [Trypanosoma cruzi Dm28c]	2.74e-28	7	3.93091e-05	0	3.09739e-05	0	5.3319e-05	0	3.24094e-06	0
353	VFTKDLRHERAERKKDEPRRWEEERGGKRSFSSLPGQKKETFGNHSPRQQQGRQQQQQHHSRRPRYHERQQQ	gi|407859444|gb|EKG07034.1| hypothetical protein TCSYLVIO_001839 [Trypanosoma cruzi]	4.07e-43	7	3.93091e-05	0	1.5487e-05	0	1.06638e-05	0	3.78109e-05	0
354	FHDHKKHHNPQHRPTPLAPHHSTQRAHTSSTRPVTIIATTPVTCVNPPAQTNSPSTQ	gi|1509460367|gb|RNC53199.1| hypothetical protein TcCL_ESM09492, partial [Trypanosoma cruzi]	6.13e-17	7	9.07134e-06	0	4.33635e-05	0	1.67574e-05	1.91046e-06	2.70078e-05	0
355	EDSRAISARRARPGHLPETSARQRRDAVEEEKNPTLLKSQLVEAKSENEVLRRQIAEEERNKRPDASNSAEQV	gi|1393595956|gb|PWV01374.1| Flagellum attachment zone protein 7 [Trypanosoma cruzi]	1.65e-41	7	3.02378e-05	0	4.33635e-05	0	1.5234e-05	0	3.24094e-06	0
356	KSVAANDNRLGGGNEVTAVHGHSQLQDGGRIRRVAHPRRVAQHRSPRTTEPAQLRRRHRHEAQVLAELQVACPPKRRRQHHHQPRRDGAP	gi|557851949|gb|ESS55905.1| hypothetical protein TCDM_12597 [Trypanosoma cruzi Dm28c]	1.52e-39	7	1.81427e-05	0	5.26557e-05	0	3.19914e-05	0	1.08031e-06	0
357	MKSNRGNESCGRHTHRGHTTRGEGSSQACTVRRTPRTTHTPI	gi|1509439530|gb|RNC36718.1| hypothetical protein TcCL_Unassigned00276, partial [Trypanosoma cruzi]	4.98e-15	7	2.11665e-05	0	1.85844e-05	0	2.89446e-05	0	1.29638e-05	0
358	MTLSGRSPMSGCAAAQPWHPRPPSCQPATRTHNLQEV	gi|1509436392|gb|RNC33912.1| putative retrotransposon hot spot (RHS) protein [Trypanosoma cruzi]	2.72e-13	7	1.20951e-05	0	3.71687e-05	0	2.43744e-05	0	1.7285e-05	0
359	SMQQQQSNDILWEAKQRRMAAEKERKRLEAEEKERRRLEAEEKERRRLEAEKERKRLEAEEKERGRLEAE	gi|557863919|gb|ESS67200.1| hypothetical protein TCDM_04110 [Trypanosoma cruzi Dm28c]	6.22e-33	7	1.81427e-05	0	2.16818e-05	0	2.2851e-05	0	8.6425e-06	0
360	KEQQHGKSRRAVGVCGPALTRCNTPHPTGNDRQ	gi|1509458918|gb|RNC52049.1| exo-alpha-sialidase [Trypanosoma cruzi]	1.98e-14	7	2.11665e-05	0	6.19479e-06	0	7.61699e-06	0	3.56503e-05	0
361	ARVRSGLRGGGGERESRCGPCPSRLVVTPATPSPQIACSKDRHRQQRSAPSFSTAAVTRLLSHQHSGGAAATRNRQHQVREKQPTTLQYIHLLS	gi|557859814|gb|ESS63227.1| hypothetical protein TCDM_09007 [Trypanosoma cruzi Dm28c]	1.68e-23	7	2.41902e-05	0	2.78766e-05	0	1.67574e-05	0	1.7285e-05	0
362	RCGEVRRSACRLSEKTARPFRCGHSVDITRCGDVHKNPGTE	gi|1509459504|gb|RNC52495.1| hypothetical protein TcCL_ESM10263, partial [Trypanosoma cruzi]	4.99e-23	7	1.81427e-05	0	6.19479e-06	0	3.0468e-06	0	8.6425e-06	0
363	NRATEHKSAATTTHSTLIPAPRSQQANRRPSSMTASSAPQGSPSASTAWGRNNAVGNGNQHGSYQPHQQQHHHQPHHHRQHYPQQQQQH	gi|407832332|gb|EKF98406.1| hypothetical protein TCSYLVIO_010696 [Trypanosoma cruzi]	8.79e-55	7	1.81427e-05	0	1.23896e-05	0	4.5702e-06	0	1.08031e-05	0
364	VVREGVLPNSRMLSCRGRGHSHSVCGGASRG	gi|1511082176|gb|RNE96395.1| mucin-associated surface protein (MASP) [Trypanosoma cruzi]	2.26e-13	7	3.02378e-05	0	3.09739e-06	0	1.98042e-05	0	4.32125e-06	0
365	RLQRGVGDAGTLRVSQSSSRRPFLPRSKPVGESRDANEK	gi|1243003707|gb|PBJ72883.1| hypothetical protein BCY84_14971 [Trypanosoma cruzi cruzi]	2.64e-19	7	1.51189e-05	0	3.71687e-05	0	4.5702e-06	0	5.40156e-06	0
366	GRPPHLPHRAWRGTFSGVKSPNSPSCSQQRPAAEFLYATKAQHRDKVQRHRRGPWILATDGGV	gi|1511084253|gb|RNE97900.1| RNaseH, partial [Trypanosoma cruzi]	2.5e-24	7	0	0	2.78766e-05	4.65027e-06	1.98042e-05	0	3.24094e-06	0
367	ANKKHVSRSPREQHTLNRIQLHYCGHPHTQHDCDNAGKEARNNSTHPSNKGQAASVLPSTIIPPHIS	gi|1509457931|gb|RNC51400.1| hypothetical protein TcCL_ESM11487 [Trypanosoma cruzi]	1.17e-40	7	6.04756e-06	0	9.29218e-06	0	1.98042e-05	0	8.6425e-06	0
368	DMRPRKSADAVRNRPWRGSAACIMFFASNICCVSSGTDRPRYCCEPRLVSGAKPIMKKCRRGN	gi|557850652|gb|ESS55048.1| hypothetical protein TCDM_13504 [Trypanosoma cruzi Dm28c]	3.86e-22	7	2.11665e-05	0	1.5487e-05	3.10018e-06	1.5234e-05	0	2.16063e-06	0
369	RNTWRGTAPSRPCGEARRPLAVRYPPTCRGRPAELATRGCATPPQSGENGIQPRLPPTCNAEQLPQQAH	gi|557857866|gb|ESS61431.1| hypothetical protein TCDM_10991 [Trypanosoma cruzi Dm28c]	1.25e-40	7	1.51189e-05	0	2.47792e-05	0	1.21872e-05	0	1.83653e-05	0
370	LITDNKNKGTPSQKRKGGTIPPSRCNSKLSSTHHHCRTGDRSHIAESAPQC	gi|557863909|gb|ESS67190.1| hypothetical protein TCDM_04096 [Trypanosoma cruzi Dm28c]	2.14e-24	7	4.83805e-05	0	3.71687e-05	0	6.09359e-06	0	2.37669e-05	0
371	RRSKWDHQKHQFGKVRPPPQQSRSPFLTKAK	gi|1511097868|gb|RNF09831.1| hypothetical protein TcG_09638 [Trypanosoma cruzi]	3.26e-15	7	1.51189e-05	0	2.78766e-05	0	6.24593e-05	0	2.16063e-05	0
372	EEQFLRQTEHPRSSHGYPGSQKRRSNWYDAFATKSEIPPKSGATTKDASSDAERASKLG	gi|1393594658|gb|PWV00093.1| hypothetical protein C4B63_7g371 [Trypanosoma cruzi]	1.31e-36	7	4.23329e-05	0	3.71687e-05	0	4.26552e-05	0	1.51244e-05	0
373	DALMKKYGRLPTAVVREVPRRGQGAVQAYTAASEDGDDGWAP	gi|1509438587|gb|RNC35827.1| surface protease GP63, partial [Trypanosoma cruzi]	7.39e-24	7	6.04756e-06	0	1.23896e-05	0	1.06638e-05	0	5.40156e-06	0
374	EGVPGGKGIRTHRTPGARWCGRDCLPGVQADIGHRITNSRADTMRLLPTPRQTGTRPADHKQPSVSVVPSLPST	gi|557857060|gb|ESS60742.1| hypothetical protein TCDM_11711 [Trypanosoma cruzi Dm28c]	5.31e-39	7	9.07134e-06	0	6.19479e-06	0	4.5702e-06	0	1.83653e-05	0
375	WTVTDTRRMNTNPEAALGVSFSTISSSLPVDSFPDRKKLKQTKAEQMKLEARQKKELQRDEEALLEEEQRRLSA	gi|1509434935|gb|RNC32830.1| hypothetical protein TcCL_Unassigned04528 [Trypanosoma cruzi]	2.76e-44	7	2.41902e-05	0	6.19479e-06	0	3.19914e-05	0	6.48188e-06	0
376	HVHHDVRRKGHTNVAHHRRPETESHLLIHTRVPHAKVGA	gi|557855481|gb|ESS59310.1| hypothetical protein TCDM_12280 [Trypanosoma cruzi Dm28c]	4.84e-13	7	1.81427e-05	0	4.33635e-05	0	4.26552e-05	0	1.08031e-05	0
377	HEERAAARHAPYAAHHARHTLQSTATRTHTALPQQQHTDGRGRSKQER	gi|557858351|gb|ESS61860.1| hypothetical protein TCDM_10512 [Trypanosoma cruzi Dm28c]	3.84e-16	7	9.07134e-06	0	1.5487e-05	0	2.13276e-05	0	1.18834e-05	0
378	KYLKGKNNFLDAIRCRGGRSCPTRQPVTPHRAANPHSPN	gi|1509447104|gb|RNC42154.1| exo-alpha-sialidase [Trypanosoma cruzi]	2.39e-09	7	0	0	6.19479e-05	0	3.65616e-05	0	8.6425e-06	0
379	DKRRVAKGQFKCIQREGPNHIPVTRGHASTKCADSSGDRSKWDSDDATDERVSL	gi|557861359|gb|ESS64717.1| hypothetical protein TCDM_07161 [Trypanosoma cruzi Dm28c]	1.57e-33	7	0	0	1.85844e-05	0	1.37106e-05	0	1.51244e-05	0
380	PHACSRRGTQGRRHERVGGCASGAVGREHTAPLAGRVQQ	gi|557858847|gb|ESS62316.1| hypothetical protein TCDM_10040 [Trypanosoma cruzi Dm28c]	4.73e-19	7	3.02378e-06	0	6.19479e-06	0	1.98042e-05	0	5.40156e-06	0
381	DVSESVGTNSDPDSFSSTNVSGGVDAAPAPSSTASGETAIPSELNATVPSDHDILLEFRELAALALTGDST	gi|407849811|gb|EKG04410.1| trans-sialidase, putative [Trypanosoma cruzi]	5.05e-41	7	0	0	6.19479e-06	0.00033792	9.14039e-06	0	1.7285e-05	0
382	PQRRHPPTMSSRQGGKQKPLKAPKKERPDDDEADIAFKQRMREQQ	gi|70864445|gb|EAN81216.1| hypothetical protein, conserved [Trypanosoma cruzi]	3.77e-25	7	2.41902e-05	0	9.29218e-06	0	1.5234e-05	0	9.72281e-06	0
383	PPASISSCRHASHRQKCNGTSGWQQSTRWNSTSKP	gi|70868381|gb|EAN83252.1| hypothetical protein Tc00.1047053503875.40 [Trypanosoma cruzi]	1.65e-05	7	4.83805e-05	0	0.000139383	0	6.85529e-05	0	4.64534e-05	0
384	TTKPPTTTTTTTTTAPEAPSITTTETPNTTTTRAPSSIRRIDG	gi|1243001862|gb|PBJ71038.1| mucin TcMUCI [Trypanosoma cruzi cruzi]	8.49e-19	7	0	0	0	0	7.76933e-05	0	3.24094e-06	0
385	PEHTAEASNDDAHPQRHAHRPSPDARIPQRRTHSPCLLSFCRPPPRIPSAAEHAAAKVNTQPHC	gi|557851006|gb|ESS55263.1| hypothetical protein TCDM_13279 [Trypanosoma cruzi Dm28c]	3.45e-23	7	6.04756e-06	0	1.5487e-05	0	1.06638e-05	0	4.32125e-06	0
386	RTLLPRPRTHTRTCDSSGCRHSEHTAHPPAQPPHPHHQIHLQHSQQPSHTHGRAAAAAQERKDQHGAAPSPPPSSLPSSPVVESL	gi|1511098701|gb|RNF10602.1| hypothetical protein TcG_09468, partial [Trypanosoma cruzi]	1.11e-49	7	5.4428e-05	0	2.47792e-05	0	9.74975e-05	0	1.18834e-05	0
387	MLQQSKTEEAKRRADVPGRRGSAAAKAKEREQKRLAREEARNDA	gi|407838100|gb|EKF99940.1| hypothetical protein TCSYLVIO_009132 [Trypanosoma cruzi]	3.49e-21	6	0.000148165	4.21814e-06	0.000244694	0	0.000126442	0	2.26866e-05	0
388	PAHRYSPREMAKTPRPPYQPHAPANPHPLMTRHKIPCHPALNGTRSPTQRGHTRCTTPAGKETR	gi|1509433779|gb|RNC32059.1| hypothetical protein TcCL_Unassigned05369, partial [Trypanosoma cruzi]	1.12e-19	6	0.000220736	0	6.19479e-06	0	6.09359e-06	0	8.6425e-06	0
389	VQQARRTGPSSRACRWCASGAVGREHT	gi|407841034|gb|EKG00626.1| hypothetical protein TCSYLVIO_008420 [Trypanosoma cruzi]	1.56e-11	6	7.86183e-05	0	0.000176551	0	0.000108161	0	6.69794e-05	0
390	SPAESQLVQRKHPNRNQLNYRPHNVGRGSSLGHRSHPQIEPS	gi|407834761|gb|EKF99029.1| hypothetical protein TCSYLVIO_010064 [Trypanosoma cruzi]	2.75e-22	6	5.4428e-05	0	0.000120798	0	9.74975e-05	0	9.29069e-05	0
391	DSSGGPLLRLPPVKRAKAHGGFQPLTRDCYEK	gi|1509434809|gb|RNC32742.1| rab1 small GTP-binding protein, partial [Trypanosoma cruzi]	1.64e-12	6	6.04756e-05	0	0.000139383	0	0.000108161	4.20301e-05	2.16063e-05	0
392	PQQTSHHRRPHRRCPEDRSPSPPPAA	gi|557858856|gb|ESS62324.1| hypothetical protein TCDM_10012 [Trypanosoma cruzi Dm28c]	1.07e-09	6	8.1642e-05	0	0.000151772	0	0.000153863	0	0.000109112	0
393	GKGVPVVKGSHNVSAPLSKTPARSTAANPTTPQFNRHSTNADNVRSPLKRQSTNADNVRSPLKRHSANADNARTGF	gi|557865281|gb|ESS68516.1| hypothetical protein TCDM_02660 [Trypanosoma cruzi Dm28c]	1.01e-42	6	1.81427e-05	0	6.81427e-05	0	3.50382e-05	0	3.13291e-05	0
394	RRVEGKKEKHDRYTTHSHRTKTNGSSPPVATHTP	gi|407391268|gb|EKF26127.1| hypothetical protein MOQ_010195, partial [Trypanosoma cruzi marinkellei]	2.91e-07	6	2.41902e-05	0	1.23896e-05	0	0.000123395	0	1.7285e-05	0
395	VQLREEKREMLRQKLEKQEQKIKEARQRKEREADTKPTIKELMPFISPQEE	gi|1509432203|gb|RNC31181.1| hypothetical protein TcCL_Unassigned06297, partial [Trypanosoma cruzi]	5.88e-26	6	4.83805e-05	0	6.19479e-06	0	6.55061e-05	0	2.80881e-05	0
396	GEQQGRREVRQTHTQRANHAGRGQQPGMHRTPHTTQGSLKAKQNNE	gi|407834268|gb|EKF98929.1| hypothetical protein TCSYLVIO_010167, partial [Trypanosoma cruzi]	2.75e-14	6	1.51189e-05	0	2.78766e-05	0	8.22635e-05	0	2.70078e-05	0
397	TQQPPTHTKRGKGGGGKPAPKINRNGMKRKQCTLHYTSIKCHRSSKHPPPQTGTHRHKPPN	gi|407850355|gb|EKG04779.1| hypothetical protein TCSYLVIO_004165 [Trypanosoma cruzi]	3.2e-37	6	5.74518e-05	0	9.60192e-05	0	0.000100544	9.5523e-06	4.86141e-05	0
398	AESRPTGKPSLPVPSTGESPPTTAGDTRNSTQTNEKTTTSGIGTDTEAPEPYSKNDVAEQHDEDRDPSDSIRSVNT	gi|407839547|gb|EKG00329.1| mucin-associated surface protein (MASP), putative, partial [Trypanosoma cruzi]	1.09e-43	6	0	0	0	0	0.000118825	0	1.08031e-06	0
399	VAGRCGRVPKGTISFLRGNSGEGISSNAQVIGKGRCKPMKGEEGDDKAGTT	gi|557863198|gb|ESS66502.1| hypothetical protein TCDM_04863 [Trypanosoma cruzi Dm28c]	2.65e-29	6	2.7214e-05	0	1.5487e-05	0	6.09359e-06	0	3.24094e-05	0
400	EEKEINKRERDGAQRIQRERADKTRRGQQAQPHSLHTTRRHPRNEGTQRQQPPTMQKEQTSTTISQLIPQATGTGHSPRSPHNAH	gi|1509436194|gb|RNC33756.1| hypothetical protein TcCL_Unassigned03516, partial [Trypanosoma cruzi]	4.45e-37	6	2.11665e-05	0	3.40713e-05	0	4.5702e-05	0	3.99716e-05	0
401	TTPTRRLRHPPAHPHAAQDSQCSQRQLSAV	gi|557851738|gb|ESS55751.1| hypothetical protein TCDM_12757 [Trypanosoma cruzi Dm28c]	4.35e-09	6	6.04756e-05	0	0.000250889	0	0.000158433	0	7.13006e-05	0
402	TGPSSRACRWCASGAVGREHTAPLTGRVQQQTIKEGRVEKK	gi|407841034|gb|EKG00626.1| hypothetical protein TCSYLVIO_008420 [Trypanosoma cruzi]	1.55e-21	6	1.81427e-05	0	5.57531e-05	0	2.58978e-05	0	8.6425e-06	0
403	ERSTTSSSSTSFSQPTDMATSPQPAQGAHSHTTSHPPKLIPNHPRRGDMNLHWHPALNGMPRLTPCGHTRCTKPAEKESRA	gi|1509446254|gb|RNC41347.1| hypothetical protein TcCL_NonESM09086 [Trypanosoma cruzi]	1.52e-34	6	9.07134e-06	0	4.02661e-05	0	2.74212e-05	0	1.08031e-05	0
404	RWCRCPTAEVFARNTENIILRLHPRCCPPHATAHHPRVSPSQTNTPAWNQKFPSHQRRCSPPLAAAPRTSRCYP	gi|557851459|gb|ESS55562.1| hypothetical protein TCDM_12956 [Trypanosoma cruzi Dm28c]	2.25e-21	6	5.14042e-05	0	0.000105311	0	7.31231e-05	0	2.16063e-05	0
405	VSLPRAAPQTAVLPSRGLPPRPSRWCGERTDNTRGPCRGKSIPRDPQIPLDSGNSPVY	gi|407400072|gb|EKF28537.1| hypothetical protein MOQ_007713 [Trypanosoma cruzi marinkellei]	2.32e-25	6	1.81427e-05	0	2.78766e-05	0	3.35148e-05	0	2.59275e-05	0
406	TAEWKYTDSNGLQEVSASSDRRSHGREWRNRTATPPARPV	gi|1509460777|gb|RNC53560.1| hypothetical protein TcCL_ESM09097 [Trypanosoma cruzi]	7.89e-10	6	3.02378e-06	0	6.19479e-05	0	0	0	6.04975e-05	0
407	GRVRVREREPCTARTHTRPSLSVCVSPCMDSRPHLTPRGTHNN	gi|1393583058|gb|PWU88850.1| Mucin-associated surface protein (MASP) [Trypanosoma cruzi]	6.08e-19	6	3.02378e-06	0	3.40713e-05	0	4.87488e-05	0	3.24094e-06	0
408	SAGHKLNAKGVPHASIQWRRDSHRTGTHAAASPSQHKTRRP	gi|557851590|gb|ESS55650.1| hypothetical protein TCDM_12865 [Trypanosoma cruzi Dm28c]	9.52e-14	6	3.62853e-05	0	3.71687e-05	0	5.3319e-05	0	8.6425e-06	0
409	HRNEGPWAQHTHGRNKRDGTHPSTRRSPLLLASPTDRHHASQQA	gi|1509438604|gb|RNC35843.1| hypothetical protein TcCL_Unassigned01241 [Trypanosoma cruzi]	4.62e-24	6	9.07134e-06	0	1.85844e-05	0	2.58978e-05	0	1.40441e-05	0
410	ELRAGSIEHGTRQVEPAEDPAGGEDMNNWGLRRYESPRKGWRSKQQQEQQHAKKPEWNFD	gi|1393584059|gb|PWU89793.1| hypothetical protein C4B63_56g88 [Trypanosoma cruzi]	3.81e-37	6	1.51189e-05	0	2.16818e-05	0	2.2851e-05	1.91046e-06	9.72281e-06	0
411	LKDPVGNADTIADVDNILHRRGLEVEAARKRRGKPLQP	gi|407839164|gb|EKG00260.1| hypothetical protein TCSYLVIO_008809, partial [Trypanosoma cruzi]	4.7e-20	6	6.04756e-06	0	1.85844e-05	0	2.13276e-05	0	8.6425e-06	2.05616e-06
412	SATHPQIQKARPSPKPRSTSPCPHASPCPRSRSTSGWQQSTRRHNTSQPEAPA	gi|70868381|gb|EAN83252.1| hypothetical protein Tc00.1047053503875.40 [Trypanosoma cruzi]	1.89e-20	6	2.41902e-05	0	1.85844e-05	0	2.74212e-05	0	1.08031e-06	0
413	TATLADANSNHTVGLSYSRKKKWETAFEGKTTTRSGTWEPKER	gi|407862578|gb|EKG07744.1| trans-sialidase, putative, partial [Trypanosoma cruzi]	1.28e-23	6	1.20951e-05	0	1.5487e-05	0	3.0468e-05	0	1.29638e-05	0
414	PIKENRHSTNTHKSERSKRIPPSTCISPTLRFQMRSSRNENKSHPRQPRNHLILPRRCARSSTTAAA	gi|1509469759|gb|RNC62256.1| exo-alpha-sialidase, partial [Trypanosoma cruzi]	1.84e-34	6	2.11665e-05	0	0	0	4.87488e-05	0	6.48188e-06	0
415	ESYPYIEANPEGIHKQHLELNKDSKFLALEQERRQLLEKDPRRNAREIAALEESMNARAQELAREKKL	gi|1243010021|gb|PBJ79197.1| calpain-like cysteine peptidase [Trypanosoma cruzi cruzi]	8.09e-38	6	0	0	9.29218e-06	0	3.35148e-05	1.52837e-05	2.16063e-06	0
416	KRGHARTTPLKHTQTPQCCQSAGGRVRPSTQQTHTPPPPPEQSHGQRDTATSPQPTHN	gi|1509458381|gb|RNC51686.1| exo-alpha-sialidase [Trypanosoma cruzi]	1.97e-15	6	1.51189e-05	0	6.19479e-06	0	2.74212e-05	0	1.18834e-05	0
417	EYVEGRTKMYSGGAWRKQQEEDRSNSRLHCSPSSGNSHKIYPK	gi|557851399|gb|ESS55520.1| hypothetical protein TCDM_13000 [Trypanosoma cruzi Dm28c]	1.05e-19	6	0.000102808	0	0.000281863	2.01512e-05	0.000188901	0	5.50959e-05	0
418	LWWRAQLRRECAMDGSRRTGGRANASAVEECVRNW	gi|1243002708|gb|PBJ71884.1| mucin-associated surface protein [Trypanosoma cruzi cruzi]	2.35e-16	6	9.07134e-06	0	3.09739e-06	0	2.13276e-05	0	2.37669e-05	0
419	TPGATPPALTAVAPWDAPFTNKSHEHTRIYPNRKHPPRGEGSGVGEPKQA	gi|1511103004|gb|RNF14635.1| hypothetical protein TcG_07541 [Trypanosoma cruzi]	2.24e-30	6	0.000205617	0	0.000176551	0	0.000199565	0	0.0001372	0
420	VTEPKLISGPTRKASTTPVKKTIPTRTTTPRRPQQRDAKSVPNANPSGRNTIMDDAHESS	gi|1509434099|gb|RNC32264.1| putative kinesin, partial [Trypanosoma cruzi]	4.78e-35	6	2.11665e-05	0	2.78766e-05	0	6.09359e-06	0	3.24094e-06	0
421	ADTFRMPLASRSKVTSIWGTPRGAGGMPDRSNVPS	gi|1393595410|gb|PWV00839.1| hypothetical protein C4B63_6g299 [Trypanosoma cruzi]	8.61e-19	6	9.07134e-06	0	1.5487e-05	0	7.61699e-06	0	7.56219e-06	0
422	SHANRGQRPELRRRDVLREASKTAGASSAPRPRPRTARLAPEHASNEIRRHRAQRIPEGRPTHQTVGGGSDAAPKALLSATDPDECD	gi|1393615128|gb|PWV20025.1| hypothetical protein C3747_7g555 [Trypanosoma cruzi]	2.22e-17	6	3.32616e-05	0	2.16818e-05	0	0.000124919	0	3.24094e-05	2.05616e-06
423	RGQEKLDALQRHNEELQSQLKEARRGQEKLDALQRHNEELQSQLKEARRAEEALEDARRQT	gi|407865006|gb|EKG08078.1| antigenic protein, putative, partial [Trypanosoma cruzi]	1.67e-25	6	0	0	3.09739e-05	0	1.5234e-06	0	1.18834e-05	0
424	SMPAGTSEEGSRGDSSMPAGTSEEGSRDDSSMPAGASEEGSRDDSSMPAGAS	gi|1243002423|gb|PBJ71599.1| trans-sialidase [Trypanosoma cruzi cruzi]	1.01e-22	6	3.02378e-06	0	0	4.18524e-05	0	0	3.24094e-06	0
425	AVPRHPRHVEHRTHAVQHNVAQRHLAHAGRHNEHRPHRHALADEQSR	gi|557850591|gb|ESS55013.1| hypothetical protein TCDM_13542 [Trypanosoma cruzi Dm28c]	1.24e-21	6	6.04756e-06	0	2.47792e-05	0	9.14039e-06	0	7.56219e-06	0
426	RKEEERQLRKDAKKDVRNGALERMAAAGFILPDVDKIREEQQHVRDKPRHKQEPKPREKTQVAHTKQVE	gi|1393601514|gb|PWV06702.1| putative translation initiation factor IF-2 [Trypanosoma cruzi]	7.74e-41	6	0.000477757	0	3.09739e-06	0	5.48424e-05	0	5.40156e-05	0
427	VSAMRSTWRMWGTTRSTQHGSGGKQSKNDH	gi|1509461813|gb|RNC54516.1| hypothetical protein TcCL_ESM08050 [Trypanosoma cruzi]	1.21e-07	6	6.34994e-05	0	2.78766e-05	0	6.39827e-05	0	2.70078e-05	0
428	PTKIQRTEQAGFRGGNSGGFRGGRGGDRGGFRGGRGGDRGGFHGGRGGDRGGFR	gi|1511108962|gb|RNF20303.1| nucleolar RNA-binding protein [Trypanosoma cruzi]	2.13e-24	6	1.20951e-05	0	1.5487e-05	0	2.74212e-05	0	7.56219e-06	0
429	ATLTPSHISTLPHKGGVMGKWSPSHSACTRAQTKAMPSTSHRKMEPCAQHTHGRNE	gi|407864305|gb|EKG07955.1| hypothetical protein TCSYLVIO_000910, partial [Trypanosoma cruzi]	3.35e-34	6	9.07134e-06	0	1.5487e-05	0	4.5702e-06	0	1.08031e-05	0
430	KDAGVQVEEIQGAIEVPRNGAAHSPRHFREQRKSMPRPRPMKHDAANVVG	gi|1509465142|gb|RNC57707.1| hypothetical protein TcCL_ESM04665 [Trypanosoma cruzi]	1.19e-26	6	1.20951e-05	0	3.09739e-06	0	1.37106e-05	0	7.56219e-06	0
431	SNCHRQRRPSWHRPSCASTHRATPASGSAKTQRGEKN	gi|1509443847|gb|RNC39267.1| exo-alpha-sialidase, partial [Trypanosoma cruzi]	3.16e-10	6	2.11665e-05	0	2.78766e-05	0	3.0468e-06	0	5.40156e-06	0
432	KYPRGIPHSTQSQWPEGPLGTPGRRTHHTLTHHHSRHPNRVQ	gi|1509435699|gb|RNC33386.1| hypothetical protein TcCL_Unassigned03926 [Trypanosoma cruzi]	1.9e-22	6	4.23329e-05	0	7.12401e-05	0	3.0468e-05	0	1.83653e-05	0
433	AESGTQENPEGTARSTTAHTSPRTQTHAHKSQCCQTARGRIRPSTQKTRAPPAFTHNGRGKETHRHRLQFSLVANGIRPRPRSQHKTLTV	gi|557853237|gb|ESS57139.1| hypothetical protein TCDM_12430 [Trypanosoma cruzi Dm28c]	1.29e-40	6	2.41902e-05	0	1.5487e-05	0	5.48424e-05	0	2.37669e-05	0
434	KKQKAEAWDDQRTHSHYSRKAKHTHRGRERERSPTQC	gi|557857846|gb|ESS61413.1| hypothetical protein TCDM_11007 [Trypanosoma cruzi Dm28c]	2.15e-15	6	1.51189e-05	0	0	0	3.35148e-05	0	5.40156e-06	0
435	VSASRHYLGTSYMPSNTHTQRTMASPRAHHAKSGSFAAPFLPGLRPPHTGSPSAWN	gi|407403598|gb|EKF29516.1| hypothetical protein MOQ_006698 [Trypanosoma cruzi marinkellei]	9.1e-22	6	0	0	1.85844e-05	0	9.14039e-06	0	5.40156e-06	0
436	RELSEPAEDAEKEAVPPLHSTEDIVPADAERELSEPAEDAEKEAVPPLHSTEDIVPADAERE	gi|1393589421|gb|PWU94941.1| putative microtubule-associated protein Gb4 [Trypanosoma cruzi]	7.43e-31	6	0	0	0	0	1.98042e-05	0	6.48188e-06	0
437	PVDSLPKRKREQRPIHAHTHAPEQSRSRHQGPQHSIDILTATGGRAMPGQASHTRHNLSDSESVTTPKNRV	gi|557857863|gb|ESS61428.1| hypothetical protein TCDM_10988 [Trypanosoma cruzi Dm28c]	3.76e-41	6	1.20951e-05	0	9.29218e-06	0	1.37106e-05	0	9.72281e-06	0
438	PLLSLHPATAQPQAYCHRNNTHVKAWQHISQENRVAATRCGHRADKSGANAPTP	gi|557859836|gb|ESS63248.1| hypothetical protein TCDM_08992 [Trypanosoma cruzi Dm28c]	2.19e-32	6	0	0	9.29218e-06	0	1.98042e-05	0	7.56219e-06	0
439	ADNAQSHTSHTRRRYPPPSSPAHSHSQREMAKARGHHTTHTERAPTITATRASGTSSIHDAAKKLPAIPPSMGHGAQLNAVTRGAPHPQKKR	gi|557850915|gb|ESS55206.1| hypothetical protein TCDM_13338 [Trypanosoma cruzi Dm28c]	3.15e-34	6	0	0	4.95583e-05	0	6.09359e-06	0	0	0
440	TQHSVGESQQQQHRGARGGFVHAFRSPRSPHPCGTA	gi|1509437335|gb|RNC34705.1| hypothetical protein TcCL_Unassigned02489 [Trypanosoma cruzi]	1.01e-08	6	9.07134e-06	0	2.78766e-05	0	6.09359e-06	0	3.24094e-06	0
441	MFDEIDASGNMLVDEEEFKRAVPKLEAWGAKVEDPAALFKELDKNGTGSVTFDEFAAWASAVKLDADGDPDN	gi|1393615584|gb|PWV20480.1| flagellar calcium-binding 24 kDa protein [Trypanosoma cruzi]	5.64e-46	6	0	0	6.19479e-06	3.10018e-06	1.21872e-05	0	3.24094e-06	0
442	DRHWQELREPRRGGLEALLRDDEESDEE	gi|1511098197|gb|RNF10127.1| dispersed gene family protein 1 (DGF-1), partial [Trypanosoma cruzi]	7.12e-16	6	6.04756e-06	0	0	0	1.82808e-05	0	1.18834e-05	0
443	LAVTPPAHTKRAGRSGQQIPMPQHPRLPHSTCTPARSCHGSGALK	gi|1509450912|gb|RNC45853.1| hypothetical protein TcCL_NonESM04385 [Trypanosoma cruzi]	6.29e-19	6	2.7214e-05	0	2.78766e-05	0	3.0468e-05	0	2.26866e-05	0
444	SQVRKDQSFVSRSTPPRRQETQQRQTPPKPSRLPPVASSFQGPARNSNFTAPAGRSRHG	gi|407848193|gb|EKG03648.1| hypothetical protein TCSYLVIO_005299 [Trypanosoma cruzi]	8.6e-34	6	0	0	0	0	3.0468e-06	0	1.62047e-05	0
445	VRERRGQESRWVSRRGGHCPPSPAPLVSASNSTPAARSEEAEAETATSATGRRHVCCCVSRGHTVWHSGVPKTSSRSPHTTPGTG	gi|1509466824|gb|RNC59354.1| hypothetical protein TcCL_ESM03041, partial [Trypanosoma cruzi]	1.04e-30	6	3.02378e-06	0	2.16818e-05	0	1.67574e-05	1.91046e-06	1.7285e-05	0
446	EEGDAVSTRGAHLSERAARWPPRTHGDGANAQRNQPHRLLAWGVSASAFPQPNFAGERRRVNTQNSQS	gi|1511111748|gb|RNF23001.1| putative trans-sialidase, partial [Trypanosoma cruzi]	6.54e-39	6	6.95469e-05	0	4.02661e-05	0	3.0468e-05	0	2.26866e-05	0
447	LSEAMLSGRTVRTAGACKAASSCAVRPHRERGCPGSQVAAQRIQMHAQRETTCRPSSGLRHTVPE	gi|1509458923|gb|RNC52053.1| hypothetical protein TcCL_ESM10765 [Trypanosoma cruzi]	1.96e-30	6	6.04756e-06	0	2.47792e-05	0	1.37106e-05	0	8.6425e-06	0
448	YTPPAVTHNAREEVTHRHRLQFNPTANTQRKWSKQSPKEPHEEAD	gi|557857276|gb|ESS60923.1| hypothetical protein TCDM_11526 [Trypanosoma cruzi Dm28c]	6.22e-20	6	0	0	3.40713e-05	0	5.94125e-05	0	9.72281e-06	0
449	GAPRIQREKEQTKRGEGSRPSRTVHTPRGSIHAMQTTPAATHHARGED	gi|557859952|gb|ESS63359.1| hypothetical protein TCDM_08851 [Trypanosoma cruzi Dm28c]	7.93e-12	6	2.41902e-05	0	0	0	1.67574e-05	0	1.83653e-05	0
450	HRTTTHAHKYPRLSAGTHSPHTPLQPT	gi|1511081862|gb|RNE96190.1| hypothetical protein TcG_13111 [Trypanosoma cruzi]	2.25e-10	6	1.20951e-05	0	2.78766e-05	0	4.5702e-06	0	4.32125e-06	0
451	RREFSPRVHTERDTKGKRPNKDAGGEAAGKEQKSSSIPSPLTPGDVKKHVKPRNTVAD	gi|407849180|gb|EKG04010.1| hypothetical protein TCSYLVIO_004935 [Trypanosoma cruzi]	3.06e-33	5	0.000338663	0	0	0	7.76933e-05	0	4.96944e-05	0
452	KHMNGGGVKTPVDQNTTGDGAVANSKKGASGQQKKQHPPKRGAEKQRTEDDVRSPVGKDVNTQVTT	gi|1511106262|gb|RNF17717.1| hypothetical protein TcG_05350 [Trypanosoma cruzi]	2.22e-37	5	0.000538233	0	9.29218e-06	0	0.000312297	0	7.99431e-05	0
453	FIIEMGDGAVKKSKRDETEEERRARKDRERAERKLREQNEAEKLAQVADGDKRERKHKRDE	gi|557862815|gb|ESS66133.1| hypothetical protein TCDM_05251 [Trypanosoma cruzi Dm28c]	6.57e-29	5	0.000232831	3.1636e-05	0	0	1.37106e-05	0	2.16063e-06	0
454	VSARTSMQPNRAVMTRSQLSSHKEEEEKES	gi|1243009980|gb|PBJ79156.1| hypothetical protein BCY84_03282 [Trypanosoma cruzi cruzi]	3.75e-13	5	0	4.21814e-06	0	3.10018e-06	0	0	0.000254954	0.00101369
455	RGSGAGRFHWHLLNKTSQGASVPVAGSIGTGRGTPLKDV	gi|1509457571|gb|RNC51170.1| surface protease GP63 [Trypanosoma cruzi]	2.95e-15	5	0.000142118	4.21814e-06	0.000139383	0	9.90209e-05	0	0.000112353	0
456	APRRCGNLTFPVTRNGQECRRNHHPPVERG	gi|1509438212|gb|RNC35485.1| hypothetical protein TcCL_Unassigned01621 [Trypanosoma cruzi]	3.69e-07	5	0.000130022	0	0.000204428	0	8.83571e-05	0	0.000153404	0
457	NMRRGQQAQPHSPHTTRRHPHKEGTQRQQPPTMQEEKTSTTISPSSSLQPQGNGTKTAATTTATRASEPSSIHDAAQNSSH	gi|407844971|gb|EKG02223.1| hypothetical protein TCSYLVIO_006758 [Trypanosoma cruzi]	5.03e-32	5	0.000102808	0	0.000210623	0	0.000120348	0	9.61478e-05	0
458	QVKITPQPVAPAVPAGPAGPAVPAGPAVPAVPAGNEGTAREKGDGGA	gi|407832421|gb|EKF98444.1| trans-sialidase, putative [Trypanosoma cruzi]	1.2e-11	5	0	0	0	0.000559582	0	0	0	0
459	TGRVLWCGAGGRCEGEAEVLGSRGELPPAPEELATLPQDTQGLQGGVSGVEDKLLPASSRPLEEED	gi|407854906|gb|EKG06672.1| mucin-associated surface protein (MASP), putative [Trypanosoma cruzi]	7.99e-37	5	0	0	0	0	0.000386943	0	5.40156e-05	0
460	QQQQQHRFNASSQNSRSDRRDERQRHDNRPRHDDRQRHGGRQRNNG	gi|407849520|gb|EKG04237.1| hypothetical protein TCSYLVIO_004703 [Trypanosoma cruzi]	1.69e-23	5	9.67609e-05	0	5.88505e-05	0	0.000115778	0	0.000116674	0
461	PLFGTQKWLRHHPRRPTPVTEPQGNPIDDAMSGSINVELPLGSRSFCSADDAGAAEGWDCS	gi|557856136|gb|ESS59934.1| hypothetical protein TCDM_12201 [Trypanosoma cruzi Dm28c]	2.86e-35	5	0.000142118	0	1.23896e-05	0	0.000114255	1.71941e-05	5.07747e-05	0
462	HPRSAPHTSPRSFHSSTHKSKEMGMRTSPLSARTRTHAAATSSTSHRNKEPRAQHTHGRNERHRVRPVTQRNP	gi|557850445|gb|ESS54935.1| hypothetical protein TCDM_13634 [Trypanosoma cruzi Dm28c]	2.13e-44	5	7.25707e-05	0	0	0	2.74212e-05	0	4.21322e-05	0
463	TAEMRAPQVTERARSLVSRDPVDVSRKWLEKREEKFARLREEALRRELATLRE	gi|407846280|gb|EKG02500.1| hypothetical protein TCSYLVIO_006471 [Trypanosoma cruzi]	5.13e-27	5	3.32616e-05	0	0.000105311	0	0.000114255	0	3.99716e-05	0
464	CGAAATRKQRWTGYRSQQGTAPPTQSVNCDPQGA	gi|557858350|gb|ESS61859.1| hypothetical protein TCDM_10511 [Trypanosoma cruzi Dm28c]	3.34e-07	5	1.20951e-05	0	3.71687e-05	0	0.000201089	0	5.83369e-05	0
465	ISLPKKFSRPKKPAATPFVEVNDSLAPSHEEQEQKQEPEATFMEDETPEIVNILSGEEVAAAFRGRGP	gi|1393584915|gb|PWU90610.1| hypothetical protein C4B63_49g122 [Trypanosoma cruzi]	2.94e-41	5	7.25707e-05	0	3.71687e-05	0	4.41786e-05	0	1.83653e-05	0
466	YLRSGRLWGPPTTRPRRSPSQSPE	gi|407864952|gb|EKG08068.1| trans-sialidase, putative, partial [Trypanosoma cruzi]	0.000572	5	0.000114904	0	8.36297e-05	0	5.3319e-05	0	2.16063e-06	0
467	PNAPPHTIKNPTHRARQQLTRGQTSVPRISVIHVLRREVNKRDERPNPKRVPRLV	gi|1509461172|gb|RNC53918.1| hypothetical protein TcCL_ESM08696 [Trypanosoma cruzi]	9.27e-21	5	3.93091e-05	0	1.85844e-05	0	7.61699e-05	0	2.16063e-06	0
468	IAGSKDGRRQRRSVPSFSHRGATPPTPSPASSPPTQRRDNSRRCNTRNDQAAAESRCSRHDQTSGM	gi|1509444186|gb|RNC39521.1| hypothetical protein TcCL_NonESM11114 [Trypanosoma cruzi]	2.32e-26	5	3.93091e-05	0	4.95583e-05	0	2.43744e-05	0	5.40156e-06	0
469	VPMVKRDLEKERQLELAAIWGSETDGDLRYPKRRRNTAKQPTTTAAAAAADADGANDVLSSLGSDAVSESGGSDR	gi|557867294|gb|ESS70469.1| hypothetical protein TCDM_00583 [Trypanosoma cruzi Dm28c]	1.44e-46	5	3.32616e-05	0	4.33635e-05	0	3.0468e-05	0	8.6425e-06	0
470	THHSRHRGMWRNHGECDIYRDFFHGSVRPCTYSSNRGGTRAHVDGSGSPGDSHCGRTIFSCPQRRGARTRMQLVP	gi|1393613196|gb|PWV18101.1| hypothetical protein C3747_15g276 [Trypanosoma cruzi]	1.45e-33	5	2.41902e-05	2.10907e-06	8.05323e-05	1.55009e-06	2.89446e-05	0	3.24094e-06	0
471	GTASAAARTVNKHTNRHSHGRREGNGGEERAEGTCI	gi|70886869|gb|EAN99637.1| hypothetical protein, conserved [Trypanosoma cruzi]	6.26e-18	5	0	0	0.000102214	0	1.98042e-05	0	4.32125e-06	0
472	NPLEYHERRLTKRSEKESPDAFPHGAGKRDFVPMTNWGYGNMDPDAVMRHKELTDRQHFIGPHWRGKPK	gi|557865506|gb|ESS68734.1| hypothetical protein TCDM_02443 [Trypanosoma cruzi Dm28c]	7.41e-48	5	3.32616e-05	0	2.16818e-05	0	1.21872e-05	0	7.56219e-06	0
473	TNADNVRSPLKRQSTNADNVRSPLKRHSANADNARTGFSSSKISPKYSKKDSIITSPVDRAKPLASNVPSAVQSK	gi|557865281|gb|ESS68516.1| hypothetical protein TCDM_02660 [Trypanosoma cruzi Dm28c]	5.7e-42	5	2.41902e-05	0	3.71687e-05	0	3.8085e-05	0	1.51244e-05	0
474	KKQKMSGSFLQKKESKAPTTRLLNSKKPPKEPLKTETAVSKAEPSKKPTVTLKT	gi|557867153|gb|ESS70333.1| hypothetical protein TCDM_00784 [Trypanosoma cruzi Dm28c]	1.27e-26	5	2.7214e-05	0	3.71687e-05	0	2.43744e-05	0	5.40156e-06	0
475	SNRETRGAADTHGGHTHERRGQQPGMHRTPHTTHDTHSPAATPTHRWRREKQTGAAHKAPP	gi|1509461222|gb|RNC53965.1| hypothetical protein TcCL_ESM08665, partial [Trypanosoma cruzi]	1.02e-19	5	4.83805e-05	0	2.16818e-05	0	2.74212e-05	0	7.56219e-06	0
476	VTPSGSDAVSTPSPPAVPKSRFHTDKTDTQRKSPPIAPPRLSVAGSARNRDMKSPSTESGGVVASPRAKNNLVPPTVLHN	gi|407866822|gb|EKG08407.1| hypothetical protein TCSYLVIO_000446 [Trypanosoma cruzi]	2.23e-50	5	3.93091e-05	0	2.78766e-05	0	1.98042e-05	0	8.6425e-06	0
477	WQHMNPQRTRQLALPHHRHGGPHTTQQACGRQRSWTPTQSECRPGGAAE	gi|407853153|gb|EKG06255.1| hypothetical protein TCSYLVIO_002647 [Trypanosoma cruzi]	8.13e-20	5	6.04756e-06	0	3.71687e-05	0	3.8085e-05	0	1.62047e-05	0
478	PSTPATKADGTVLSTHRNASQTKPWAAGAARHPKHRFPPPTPANARGPVPHN	gi|557851017|gb|ESS55270.1| hypothetical protein TCDM_13270 [Trypanosoma cruzi Dm28c]	3.68e-26	5	3.02378e-05	0	6.50453e-05	0	3.0468e-05	0	7.56219e-06	0
479	APFKKTPHERTRRQPEVLPTASTHREMRAQAWKRPEKKKETINPIHHPTA	gi|407866100|gb|EKG08245.1| hypothetical protein TCSYLVIO_000610, partial [Trypanosoma cruzi]	2.76e-07	5	3.02378e-05	0	6.81427e-05	0	1.67574e-05	0	4.96944e-05	0
480	KKKMQVFSPSRGPRQPQSCACVHSQ	gi|557851947|gb|ESS55904.1| hypothetical protein TCDM_12603 [Trypanosoma cruzi Dm28c]	7.67e-09	5	3.02378e-05	0	3.09739e-05	0	1.06638e-05	0	1.29638e-05	0
481	YRSTPQGVSWYKLGEPINRVWGNSHDRKGDGVQSGSTT	gi|407832150|gb|EKF98338.1| trans-sialidase, putative, partial [Trypanosoma cruzi]	1.36e-19	5	3.93091e-05	0	8.98244e-05	0	3.8085e-05	0	2.05259e-05	0
482	NDFFPLQPNARHLKRIRKAPRAEELLPSNEYSCAPSDCVSRCDNGAK	gi|557861706|gb|ESS65055.1| hypothetical protein TCDM_06686 [Trypanosoma cruzi Dm28c]	4.45e-28	5	3.02378e-05	0	9.29218e-06	0	1.82808e-05	0	3.24094e-06	0
483	GKPRDPRFIGKYFPGGSGALLAADRASTKKQPLGQPRQEKKTEDAAS	gi|557866125|gb|ESS69333.1| inorganic polyphosphate/ATP-NAD kinase [Trypanosoma cruzi Dm28c]	5.56e-26	5	1.51189e-05	0	1.23896e-05	1.55009e-06	2.13276e-05	0	9.72281e-06	0
484	VIDLARGRLLSKWRYNASLEGTEVKKRQEEEEEEKDD	gi|70871064|gb|EAN85280.1| hypothetical protein, conserved, partial [Trypanosoma cruzi]	1.66e-18	5	2.41902e-05	0	0	0	2.58978e-05	0	4.32125e-06	0
485	AVSASSSPSRVTSMAFRRTPEARRDPKAEQP	gi|1511113751|gb|RNF24954.1| hypothetical protein TcG_00353 [Trypanosoma cruzi]	8.55e-13	5	2.11665e-05	0	0	0	2.2851e-05	0	6.48188e-06	0
486	NVQHTQRQKSKITIKEGVIPAHHVDCWSTGSAANIHHKNNSVAFGPPSYSAHTTSCRHRHRSSSRSTN	gi|1509434860|gb|RNC32777.1| ubiquitin-like protein [Trypanosoma cruzi]	2.65e-23	5	9.07134e-06	0	3.71687e-05	0	3.0468e-05	0	1.08031e-05	0
487	APPHRPSSHAHTSRLPQRAVRRGPSSCVQQ	gi|557858422|gb|ESS61925.1| hypothetical protein TCDM_10454 [Trypanosoma cruzi Dm28c]	2.65e-14	5	1.81427e-05	0	3.09739e-06	0	3.0468e-06	0	9.72281e-06	0
488	TFTKGKEERKGDKIPPSRRGPTLSSTRRHCRPGDRSHIAESAPQCEPRH	gi|1511083960|gb|RNE97676.1| hypothetical protein TcG_12988, partial [Trypanosoma cruzi]	3.61e-16	5	1.81427e-05	0	1.5487e-05	0	1.06638e-05	0	3.24094e-06	0
489	RKQRQREADSTHANYSCHHTHTRSPRNGCTQPQNQKEKQNKK	gi|557858505|gb|ESS62000.1| hypothetical protein TCDM_10353 [Trypanosoma cruzi Dm28c]	4.37e-11	5	1.81427e-05	0	0	0	1.21872e-05	0	1.51244e-05	0
490	DRVHHPVLPGTHYSQHYQHRADERPVEIKLMKTREELRAERRERLRKEKE	gi|407851732|gb|EKG05490.1| hypothetical protein TCSYLVIO_003433 [Trypanosoma cruzi]	1.67e-27	5	1.51189e-05	0	2.16818e-05	0	3.8085e-05	0	1.40441e-05	0
491	RQRIHSGSATSAGTAVGRESINTRPRHPQRHTTNWLHNANITPTARQQNK	gi|70859114|gb|EAN80752.1| hypothetical protein Tc00.1047053460061.10, partial [Trypanosoma cruzi]	2.34e-12	5	3.02378e-06	0	4.02661e-05	0	1.5234e-05	0	1.18834e-05	0
492	GNYTLVDEIVEVEHNGTKRSLKLMHRWPVRTPRPVAVKESGNHPLLTGQR	gi|407851072|gb|EKG05193.1| V-type ATPase, A subunit, putative [Trypanosoma cruzi]	5.7e-29	5	1.20951e-05	0	3.09739e-06	0	3.0468e-06	0	8.6425e-06	0
493	PTPAATDPGVQRAVGGKRHPGRAPFAGNRCSWGLAGWQGDCVHSV	gi|1509465142|gb|RNC57707.1| hypothetical protein TcCL_ESM04665 [Trypanosoma cruzi]	3.07e-18	5	5.74518e-05	0	4.64609e-05	0	4.5702e-06	0	2.16063e-06	0
494	VKRPSTRSPVTTPPVSAAAASPARHASELNRLASLTRLSSSQKEGDKSASSTGARNGRRSPSKPAGKTR	gi|407850813|gb|EKG05016.1| hypothetical protein TCSYLVIO_003920 [Trypanosoma cruzi]	3.25e-37	5	1.20951e-05	0	1.23896e-05	0	2.74212e-05	0	1.18834e-05	0
495	ATTAATARGKNDNVHEGGVHGSGVGRTRPTQPGSQRLQETKRTFPETLKSGRYKQQDTKSQRLYQGAAS	gi|407846251|gb|EKG02479.1| hypothetical protein TCSYLVIO_006490 [Trypanosoma cruzi]	1.8e-42	5	1.20951e-05	0	5.26557e-05	0	1.5234e-06	0	6.48188e-06	0
496	TTTHAHRHTERDGRTVHREHTVTATSSSRSHGGCDIHASAHTERHPHTKQQQTGCKAAK	gi|557859638|gb|ESS63059.1| hypothetical protein TCDM_09182 [Trypanosoma cruzi Dm28c]	3.02e-17	5	1.20951e-05	0	1.85844e-05	0	7.61699e-06	0	3.24094e-06	0
497	QPNSSATTRRHPRKEATRREQPPHNAYGASKPSSIHTAAQNFLPSRPQWDTEPNSAQSHAVHHTRRKRDSG	gi|1509434726|gb|RNC32686.1| hypothetical protein TcCL_Unassigned04681 [Trypanosoma cruzi]	1.28e-29	5	1.20951e-05	0	1.5487e-05	0	0	0	7.56219e-06	0
498	KKDRKHGRDNQQAGERATKTLPLAGATAPSPTHAHSDNAARPRTGKSRPSTQKTYTVPEVTPNSFPQIRNKH	gi|407395105|gb|EKF27097.1| hypothetical protein MOQ_009187, partial [Trypanosoma cruzi marinkellei]	1.4e-13	5	1.51189e-05	0	1.85844e-05	0	3.0468e-05	0	2.16063e-06	0
499	VRYWQHDGKDAHQRHPESAVSHGRWMHDDPDSTLDIENAEKSRYMYSPRRRHSYQKEGLL	gi|557866250|gb|ESS69453.1| hypothetical protein TCDM_01695 [Trypanosoma cruzi Dm28c]	3.13e-37	5	2.7214e-05	0	1.5487e-05	0	3.0468e-06	0	7.56219e-06	0
500	QPRSPHTKHSKQSPKEPHAEAIPHPSMTRRQYFQPFHPKWDSVPDSKRSNVVHHACKKSDSPCKLPLSSPPFMPTEGGASHPHAI	gi|557857115|gb|ESS60787.1| hypothetical protein TCDM_11661 [Trypanosoma cruzi Dm28c]	3.87e-28	5	1.20951e-05	0	6.19479e-06	0	1.5234e-05	0	3.24094e-06	0
501	TTARRGHTPAAHGQSPSSPPLPSLACSLQHKPTPRQRSENKERNT	gi|1509438688|gb|RNC35921.1| hypothetical protein TcCL_Unassigned01162 [Trypanosoma cruzi]	2.01e-23	5	1.51189e-05	0	1.23896e-05	0	1.5234e-05	0	5.40156e-06	0
502	ERADNMRRRQQAQPHSSHTTKRHPRKEGTQRQQPPTMQEEKISTTISSQLIATAPGKWPKPAATTQRTRSEHPPHQ	gi|1509459884|gb|RNC52793.1| hypothetical protein TcCL_ESM09934, partial [Trypanosoma cruzi]	1.76e-44	5	6.34994e-05	0	2.78766e-05	0	3.65616e-05	0	3.02488e-05	0
503	NREPAAKTRKEEGTAARRPHDASGKHSHDDLSKVESGSRKLDEHKSEERRRRRREEAEDRKKADAEHR	gi|557860755|gb|ESS64131.1| hypothetical protein TCDM_07905 [Trypanosoma cruzi Dm28c]	2.36e-38	5	6.04756e-06	0	1.23896e-05	0	1.82808e-05	0	6.48188e-06	0
504	TDYLDHYDEHGRRRVLPSDQRWSDTSWKHLADTKYKDRMWLIEGEERKAVHESLREDRTLMEEEEQRQLEMGNVYNG	gi|557863230|gb|ESS66531.1| hypothetical protein TCDM_04762 [Trypanosoma cruzi Dm28c]	5.4e-48	5	3.93091e-05	0	6.19479e-05	0	2.74212e-05	0	5.40156e-06	0
505	SLPSSLFAALASAGKHTKEKSINQEQTKKKRERERERDASG	gi|557850652|gb|ESS55048.1| hypothetical protein TCDM_13504 [Trypanosoma cruzi Dm28c]	1.06e-15	5	1.81427e-05	0	1.23896e-05	0	1.21872e-05	0	4.32125e-06	0
506	AAAAHHDKEKQRHRGSKHTPGHVGPLRLTLSSFPPPSAGSGHAATVVC	gi|1509461057|gb|RNC53813.1| exo-alpha-sialidase [Trypanosoma cruzi]	2.11e-23	5	1.51189e-05	0	6.19479e-06	0	1.5234e-05	0	1.08031e-05	0
507	IEAKLHKREERALAREEEGLRHAVGFGEHHRPRKPVQQLARGHMENIGE	gi|557862634|gb|ESS65961.1| hypothetical protein TCDM_05565 [Trypanosoma cruzi Dm28c]	7.87e-27	5	1.20951e-05	0	1.5487e-05	0	0	0	1.18834e-05	0
508	VAEVMKKFAAKGNDTAPGRNSTSTRFQRTRPRVDG	gi|1511100813|gb|RNF12601.1| putative surface protein TolT, partial [Trypanosoma cruzi]	1.88e-19	5	1.81427e-05	0	1.5487e-05	0	1.67574e-05	0	3.24094e-06	0
509	RSPTLPSPHGHGGRQQPPHATASMHYKRC	gi|557851619|gb|ESS55668.1| hypothetical protein TCDM_12841 [Trypanosoma cruzi Dm28c]	3.41e-11	5	9.07134e-06	0	1.5487e-05	0	1.21872e-05	0	7.56219e-06	0
510	HSQTRQKPLVFLPPSHIANQHRQTKVTPSLADFPQTRLPPHASAHRRTHQHGTTSLGASSVWTHRTGCPSQRQPPPSSE	gi|557859592|gb|ESS63016.1| hypothetical protein TCDM_09248 [Trypanosoma cruzi Dm28c]	2e-41	5	2.41902e-05	0	9.29218e-06	0	1.06638e-05	0	4.32125e-06	0
511	RSPSAGVATHTGSSKITSPSTIQNQRRQPSRRKDLS	gi|1509464967|gb|RNC57536.1| hypothetical protein TcCL_ESM04843 [Trypanosoma cruzi]	2.21e-15	5	1.51189e-05	0	0	0	7.61699e-06	0	4.32125e-06	0
512	LTGERRRVNTHTSQGSFGRPRLPHSMPLPSRTFPLEDGSG	gi|1509442587|gb|RNC38403.1| structural maintenance of chromosome protein 4, partial [Trypanosoma cruzi]	3.72e-22	5	2.11665e-05	0	6.19479e-06	0	4.5702e-06	0	5.40156e-06	0
513	TTSRNEQKKQKQQKQKQPGRNSAATEDTAEKTTKKEATERKGTKNSKRDGVK	gi|1511109399|gb|RNF20723.1| hypothetical protein TcG_03503 [Trypanosoma cruzi]	2.16e-26	5	1.51189e-05	0	3.09739e-06	0	3.0468e-06	0	8.6425e-06	0
514	SVGAVVPAECGACAEHADAPRERRQRVRRDGRHRC	gi|1511086761|gb|RNE99918.1| dispersed gene family protein 1 (DGF-1), partial [Trypanosoma cruzi]	8.43e-15	5	1.81427e-05	0	2.78766e-05	0	1.5234e-05	0	6.48188e-06	0
515	YSRHSTHNNKWQHPSSSSAHTTRQMQSVRLQNSHTAPQTTSLK	gi|557858839|gb|ESS62308.1| hypothetical protein TCDM_10032 [Trypanosoma cruzi Dm28c]	8.9e-09	5	2.11665e-05	0	4.64609e-05	0	1.82808e-05	0	2.91684e-05	0
516	TFPELKPAATTPATRSKQTLIHPRSGTKITCHPALNGKRSPTQRSHTRCITPAR	gi|557857148|gb|ESS60814.1| hypothetical protein TCDM_11633 [Trypanosoma cruzi Dm28c]	1.7e-17	5	9.07134e-06	0	9.29218e-06	0	3.0468e-06	0	8.6425e-06	0
517	IHIGAAAPADTTVAGDADGVTAMKRLRGSVGQAAGKPPRPSTTNRS	gi|70868416|gb|EAN83278.1| hypothetical protein Tc00.1047053432629.30 [Trypanosoma cruzi]	5.21e-11	5	1.51189e-05	0	0	0	1.06638e-05	0	4.32125e-06	0
518	NGGSTHNKSLKKNTAAGCGCVCGAAGVCPPWPQRKQNKREE	gi|557851833|gb|ESS55820.1| hypothetical protein TCDM_12690 [Trypanosoma cruzi Dm28c]	1.12e-16	5	1.81427e-05	0	0	0	6.09359e-06	0	2.16063e-06	0
519	NYKKSAKHRGGNIYSKMGPSAQNYDTQEEEDVGPRHVDPDHFRSTTQD	gi|1509430070|gb|RNC30144.1| microtubule-associated protein, partial [Trypanosoma cruzi]	3.05e-17	5	0	0	0	1.08506e-05	1.21872e-05	0	1.83653e-05	0
520	ETSRKGKAHESYECSSRTSFGSLGCHGAFHKTRCVEARCSNRGDIQFE	gi|1393583489|gb|PWU89248.1| hypothetical protein C4B63_61g155 [Trypanosoma cruzi]	1.86e-25	5	6.04756e-06	0	1.23896e-05	0	1.06638e-05	0	7.56219e-06	0
521	DLIGEATEKLTALEKVERKYHALKEQRRQQKEQKEELALKLTSVQEEKKHLTERLEFLQQELEQLRLQIAR	gi|1393589883|gb|PWU95394.1| hypothetical protein C4B63_22g44 [Trypanosoma cruzi]	8.19e-38	5	1.51189e-05	0	0	0	1.37106e-05	0	5.40156e-06	0
522	VAPSPVRWLHQGCRHPETGIRTLHPTKPSEATGGPTTT	gi|557851250|gb|ESS55424.1| unspecified product [Trypanosoma cruzi Dm28c]	6.87e-20	5	9.07134e-06	0	6.19479e-06	0	0	0	6.48188e-06	0
523	PSDAVTALPEGGNRDDMDTAPPVKRLKLPDKVLTRLGKTPPASGKGNVEGES	gi|1511110097|gb|RNF21398.1| hypothetical protein TcG_03025 [Trypanosoma cruzi]	2.48e-30	5	1.51189e-05	0	5.57531e-05	9.30054e-06	1.98042e-05	5.73138e-06	2.26866e-05	0
524	DRLVSGGEPPKVRLVAQTPTRGGRPPPQPSPHRLVERPPKEPKHSNTYPEVKKRTSTSGAEGV	gi|557867599|gb|ESS70768.1| hypothetical protein TCDM_00548 [Trypanosoma cruzi Dm28c]	2.22e-36	5	0	0	3.09739e-06	0	1.37106e-05	0	8.6425e-06	0
525	NESPRTSKSRAAAGAKDRSTPSAPFLRQTGGEHREIGHTHARQKHLDNKKGTTP	gi|1509448450|gb|RNC43451.1| hypothetical protein TcCL_NonESM06889 [Trypanosoma cruzi]	3.79e-26	5	3.02378e-06	0	1.85844e-05	0	4.5702e-06	0	1.51244e-05	0
526	LTQALKWRFGNPKLSTSEKQWKCSQRPHGSSTQPQ	gi|1509467870|gb|RNC60383.1| hypothetical protein TcCL_ESM01885 [Trypanosoma cruzi]	2.84e-17	5	1.20951e-05	0	0	0	1.37106e-05	0	1.7285e-05	0
527	QASSPTFLLKSSGGVQSLRSHGQHASSGGIGPAARSPSPRGGRGKPETETTSTGSLNSPPLPSVL	gi|1511113357|gb|RNF24569.1| hypothetical protein TcG_00733 [Trypanosoma cruzi]	7.23e-36	5	3.02378e-06	0	6.19479e-06	0	1.06638e-05	0	4.32125e-06	0
528	SRVSRENAIDGAKQKPENTKPEETRLEVAKPEEKKPEGAKPEETKLEVAKPEEKKMEDTKPEATKSEEPPKET	gi|407846563|gb|EKG02641.1| hypothetical protein TCSYLVIO_006326 [Trypanosoma cruzi]	1.2e-34	5	0	0	0	0	3.50382e-05	0	0	0
529	VEPYCRNCGRNGHLSRDCRSGPRDNRRNQNDRREFVRRDYNDRRDYGDRRDYGDRRDYNDRRDYGDRREFVDRRDFNDRRD	gi|407866836|gb|EKG08410.1| RNA-binding protein, putative [Trypanosoma cruzi]	2.18e-46	5	1.51189e-05	0	6.19479e-06	0	1.21872e-05	0	2.16063e-06	0
530	AAEEVQQSQRRFPRNGLKEHLAAAHNNQKQQRHEYPRQPFASLNPQFREPPPVHADSRLRRRE	gi|557862781|gb|ESS66101.1| hypothetical protein TCDM_05340 [Trypanosoma cruzi Dm28c]	3.55e-37	5	0	0	9.29218e-06	0	2.43744e-05	0	6.48188e-06	0
531	CRAHGRAAAQGKHQQGAQQTARHHHRECGRS	gi|557859967|gb|ESS63374.1| hypothetical protein TCDM_08866 [Trypanosoma cruzi Dm28c]	9.73e-11	5	6.04756e-06	0	1.5487e-05	0	4.5702e-06	0	4.32125e-06	0
532	MSFLHRHPHAHARNPPVCPPVGGRPGCKGKV	gi|1509443365|gb|RNC38919.1| hypothetical protein TcCL_NonESM11794 [Trypanosoma cruzi]	2.92e-15	5	6.04756e-06	0	6.19479e-06	0	1.82808e-05	0	4.32125e-06	0
533	PSIIRHAAKISCHPAINGTRSPTQRSHTRCTTPTGKNTRAALSLSRPPHGHGRRQQPP	gi|557855147|gb|ESS58990.1| hypothetical protein TCDM_12308 [Trypanosoma cruzi Dm28c]	1.15e-15	5	3.02378e-06	0	6.19479e-06	0	0	0	1.51244e-05	0
534	IRSSTRLSRVHGGHSLLPTKCRAAATEPSQVPL	gi|1509458999|gb|RNC52107.1| hypothetical protein TcCL_ESM10704, partial [Trypanosoma cruzi]	3.08e-13	5	9.07134e-06	0	6.19479e-06	0	1.37106e-05	0	1.7285e-05	0
535	QQPGMHRTPHTTHDTHSNPRQHAHIHTQPCRSTNTQMEEGEA	gi|1509438387|gb|RNC35644.1| putative surface protease GP63 [Trypanosoma cruzi]	5.35e-21	5	0	0	9.29218e-06	0	1.5234e-05	0	3.24094e-06	0
536	LRRWVLERGRLGAEAGCGRCHESHGWEAEW	gi|1511098702|gb|RNF10603.1| trans-sialidase [Trypanosoma cruzi]	2.55e-14	5	6.04756e-06	0	1.5487e-05	0	3.0468e-06	0	6.48188e-06	0
537	DASEEQLSRRPSVVCRDRSQCSPQRERKPRGNPCSVDAGETVL	gi|1511092187|gb|RNF04633.1| hypothetical protein TcG_10897 [Trypanosoma cruzi]	1.5e-18	5	9.07134e-06	0	2.47792e-05	0	2.74212e-05	0	1.40441e-05	0
538	FGFYCEGELADEGVWGGTHAQKMSWRQRTPHGRSAEVEDSIQYLQRYFDDAEPDKR	gi|557866250|gb|ESS69453.1| hypothetical protein TCDM_01695 [Trypanosoma cruzi Dm28c]	1.27e-34	5	9.07134e-06	0	2.47792e-05	0	9.14039e-06	0	8.6425e-06	0
539	IVTLNSFINGRLAANLIPKEVTQPLRAASNSTAATLYSPPHVELQRRNHHKSHGEV	gi|407846621|gb|EKG02661.1| hypothetical protein TCSYLVIO_006306 [Trypanosoma cruzi]	4.77e-21	5	9.07134e-06	0	1.23896e-05	0	1.06638e-05	0	8.6425e-06	0
540	LLEDEAPHAVVERQREHRLGLDHDEAQPLEAARKRRGKPLQPDGLFAFDDVEPD	gi|1393582005|gb|PWU87867.1| hypothetical protein C4B63_83g91 [Trypanosoma cruzi]	7.6e-30	5	2.11665e-05	0	1.5487e-05	0	1.82808e-05	0	6.48188e-06	0
541	VDELGEAYRSATHERAVEALAAEEDAARGQLVGEERE	gi|1393582502|gb|PWU88333.1| hypothetical protein C4B63_76g66 [Trypanosoma cruzi]	2.62e-15	5	0	0	0	0	0	0	2.16063e-05	0
542	REEKRYLPWPRAGVHDIRHQRQAAPSGSV	gi|1511087805|gb|RNF00795.1| hypothetical protein TcG_11991 [Trypanosoma cruzi]	1.23e-12	5	9.07134e-06	0	6.19479e-06	0	1.5234e-05	0	1.62047e-05	0
543	GPEWDTRAHTAVGTNSGPDSLSTTDTTPADGATGIPEPRKDPGTVQRNDSVLDGV	gi|1509435555|gb|RNC33280.1| putative trans-sialidase [Trypanosoma cruzi]	4.34e-27	5	0	0	0	0	8.98805e-05	0	0	0
544	LFTSDHRGRAQIHAVECWHAQPAHTSSAQSGVRQRGCGKQQR	gi|557858386|gb|ESS61892.1| hypothetical protein TCDM_10486 [Trypanosoma cruzi Dm28c]	4.69e-22	5	2.11665e-05	0	1.23896e-05	0	1.37106e-05	0	4.32125e-06	0
545	QQTVVRAAHQGSGQNAARDEKKRQQRQQRQQQKQQQSDEMQSGTCDATAL	gi|1393590111|gb|PWU95618.1| hypothetical protein C4B63_21g52 [Trypanosoma cruzi]	3.08e-12	5	2.7214e-05	0	3.71687e-05	0	4.26552e-05	0	2.05259e-05	0
546	APAEDVQELVAPAEDVKELVAPAEDVQELVAPAEDVRELVAPAENVR	gi|1393581927|gb|PWU87792.1| hypothetical protein C4B63_84g75 [Trypanosoma cruzi]	1.88e-20	5	0	0	0	0	3.0468e-06	0	1.18834e-05	0
547	AKSFGVKEGNPTYVSASGNKDNERPFSVSPARGKPYSWTRPRENTSVNNTVGNPFTGDPSMGKNPAPQASKDEQVEWRK	gi|407849194|gb|EKG04018.1| hypothetical protein TCSYLVIO_004924 [Trypanosoma cruzi]	3.87e-50	5	9.07134e-06	0	1.23896e-05	0	1.37106e-05	0	0	0
548	RHESLTITRDARAPSVRNKPSRNEEHVRLTARHPPTNHKHHQNQHQQR	gi|1511084137|gb|RNE97811.1| hypothetical protein TcG_12511 [Trypanosoma cruzi]	3.6e-17	5	0	0	3.09739e-05	0	1.37106e-05	0	2.16063e-06	0
549	KRSTGRLVSTARGTAGRQRYMRHGPNINNHANWQHTPIKYKEKEKHGGRV	gi|407403247|gb|EKF29410.1| hypothetical protein MOQ_006808, partial [Trypanosoma cruzi marinkellei]	6.47e-19	5	0	0	4.33635e-05	0	6.09359e-06	0	2.16063e-06	0
550	IRHSHITNKHAATTPPFRSPCCSCRSTGGSGHRTSPSPCIAERKSTTRHECGATPPINPRKFPTASCGTGGSLIMPA	gi|1509468014|gb|RNC60525.1| hypothetical protein TcCL_ESM01692 [Trypanosoma cruzi]	1.74e-40	5	6.04756e-06	0	0	0	1.37106e-05	0	6.48188e-06	0
551	FTDPRGHYDEFVSVLRKNKELNDDSRVEVHEDDVLKNDIFRFPHTKGHGPKPPPKRFTDKGEKPEKVCTD	gi|1393577212|gb|PWU83817.1| hypothetical protein C4B63_281g4 [Trypanosoma cruzi]	1.13e-45	5	0	0	1.23896e-05	0	1.98042e-05	0	5.40156e-06	0
552	RSHKQREKTQTHWPGHRGNPRQVPHAIQ	gi|557858595|gb|ESS62083.1| hypothetical protein TCDM_10274 [Trypanosoma cruzi Dm28c]	2.54e-13	5	1.81427e-05	0	1.23896e-05	0	4.5702e-06	0	2.26866e-05	0
553	EFSALEGHFLTSTGEILPVQEPPRSKKQTKKDKSRQSDSTQTLTNGS	gi|407846518|gb|EKG02613.1| hypothetical protein TCSYLVIO_006356 [Trypanosoma cruzi]	5.97e-25	4	0.000613827	0	3.09739e-06	0	7.15997e-05	0	1.83653e-05	0
554	PLLIQNNNNDTTLKKGGGGGKGGTSGARQKQPKQPQKQKQH	gi|557866388|gb|ESS69587.1| hypothetical protein TCDM_01565 [Trypanosoma cruzi Dm28c]	3.69e-20	4	0.000387044	0	0	0	0.000243744	0	3.78109e-05	0
555	AVEAYKRFVLAPTRNTWRKEEGARKELERELERTALRD	gi|70883265|gb|EAN96187.1| hypothetical protein, conserved [Trypanosoma cruzi]	6.08e-20	4	0.00016026	0	0.000343811	0	0.000100544	0	0.000108031	0
556	YKTKFLDWRKGGTRYQGEQLTSNVRFPSAEERRTKI	gi|1393592683|gb|PWU98147.1| hypothetical protein C4B63_13g126 [Trypanosoma cruzi]	6.67e-19	4	9.07134e-05	0	7.12401e-05	0	0.000111208	0	7.34613e-05	0
557	AAVTAPKRYGHTKWNRPSPPPKQ	gi|557858965|gb|ESS62426.1| hypothetical protein TCDM_09921 [Trypanosoma cruzi Dm28c]	1.16e-09	4	0.00011188	0	0.000210623	0	2.43744e-05	0	3.24094e-05	0
558	LEGMELEDEGGTRKKAIPHWKGRHARDELMPPTVGAG	gi|407866673|gb|EKG08357.1| surface protease GP63, putative, partial [Trypanosoma cruzi]	4.48e-19	4	7.86183e-05	0	0.000136285	1.55009e-06	0	0	0.000225785	0
559	NELAEDNRLDILPGGSPNSLREKTRWNVNTELHPADRAEIG	gi|71667854|ref|XP_820872.1| cytochrome C oxidase subunit IV [Trypanosoma cruzi strain CL Brener]	1.45e-22	4	0	0	0	0	0	0.000959051	0	2.05616e-06
560	TERRLYQSMRGGKPDKENAPTPDLAPWDSASIPITKFPHERNDDEIVVEDPKTGRIIGMDRGTYERWRIMMQER	gi|1511089914|gb|RNF02618.1| hypothetical protein TcG_11210 [Trypanosoma cruzi]	3.07e-46	4	7.86183e-05	0	4.95583e-05	0	0.000169097	0	4.21322e-05	0
561	INVNDEGKLKQEWDEVRIGTS	gi|1393585606|gb|PWU91267.1| hypothetical protein C4B63_44g191 [Trypanosoma cruzi]	7.8	4	0	4.42904e-05	0	0	0	0	0	0
562	LTSLLYHGELDEQYRRHGRGQSYEADGSRYNGEWQHGQRHGTGILQ	gi|557861026|gb|ESS64393.1| hypothetical protein TCDM_07528 [Trypanosoma cruzi Dm28c]	8.19e-28	4	2.7214e-05	0	0.000139383	0	7.76933e-05	0	1.62047e-05	0
563	SDGGYSCTRGQRTTCAGNRASGYSWRTRAGRTGIVED	gi|407402520|gb|EKF29210.1| trans-sialidase, putative [Trypanosoma cruzi marinkellei]	2.63e-09	4	6.95469e-05	0	5.88505e-05	0	0.000105115	0	1.62047e-05	0
564	PMPTTAQPAASYSFSPSQSSYRHASETDPRPSRRCSQRHSCSVRSAPTP	gi|557859868|gb|ESS63278.1| hypothetical protein TCDM_08930 [Trypanosoma cruzi Dm28c]	1.72e-20	4	5.74518e-05	0	4.33635e-05	0	0.000106638	0	1.62047e-05	0
565	SVSPKREAIGSLSPQPTSTRKTPRESLSRWSGMFGTPQVPKAPPPTPAH	gi|1511104687|gb|RNF16218.1| hypothetical protein TcG_06364 [Trypanosoma cruzi]	1.85e-26	4	4.23329e-05	0	7.12401e-05	0	0.000102068	0	2.70078e-05	0
566	SVRSMEGMTRIGRGSSGELFAMRRVD	gi|70882751|gb|EAN95701.1| hypothetical protein Tc00.1047053511621.110 [Trypanosoma cruzi]	1.8e-10	4	0	0	6.19479e-06	0	0	1.91046e-06	0.000473177	0
567	VRSADGKRWYLLDTIPQQRHRSGSNVGDGSAKRRNAASKDEGEE	gi|407834764|gb|EKF99030.1| hypothetical protein TCSYLVIO_010057 [Trypanosoma cruzi]	1.22e-23	4	3.93091e-05	0	4.02661e-05	0	0.000170621	0	9.72281e-06	0
568	ILSLSNGSRTLLPRPQTHTRDSSGCPTQRGHTRCTTPAGKETRG	gi|557859664|gb|ESS63084.1| hypothetical protein TCDM_09162 [Trypanosoma cruzi Dm28c]	1.27e-13	4	1.81427e-05	0	0.000102214	0	5.63657e-05	0	4.21322e-05	0
569	EELHQRQRHVGMAAERFKQERKRGELLYEERKERQEMEW	gi|70879623|gb|EAN92780.1| hypothetical protein, conserved [Trypanosoma cruzi]	4.58e-19	4	5.14042e-05	0	7.12401e-05	0	5.63657e-05	0	4.10519e-05	0
570	PQQPHKPRNRWNQCDCRTRTPSCKPE	gi|1509433682|gb|RNC31996.1| hypothetical protein TcCL_Unassigned05439 [Trypanosoma cruzi]	2.1e-05	4	4.53567e-05	0	5.88505e-05	0	7.46465e-05	0	4.42928e-05	2.05616e-06
571	HMVGNALRHHKSGSRDIPKCIWTDGMEQAECVA	gi|1511083339|gb|RNE97231.1| trans-sialidase [Trypanosoma cruzi]	3.06e-14	4	5.74518e-05	0	6.50453e-05	0	3.65616e-05	0	3.24094e-05	0
572	SSNTPSSTTALDSRSMPPPTYTAVPPACNDL	gi|557856559|gb|ESS60333.1| hypothetical protein TCDM_12143 [Trypanosoma cruzi Dm28c]	2.56e-10	4	6.04756e-05	0	0.000114604	0	0.00015691	0	1.7285e-05	0
573	LASKEQDADRDEDTHTHTVVGTNSDPDSFSSTNVSGGVDAAPAPSSTASGETK	gi|407839019|gb|EKG00226.1| trans-sialidase, putative [Trypanosoma cruzi]	1.06e-29	4	0	0	0	0.000100756	0	0.000120359	5.40156e-06	4.11232e-06
574	SDRFRLHRRVETAASWTWPEVSMPTASVLYEHPRTISEFDTEEDFSQVEQSTGSLRERRLLFIAREREKA	gi|1393600406|gb|PWV05685.1| hypothetical protein C3747_126g52 [Trypanosoma cruzi]	1.94e-43	4	6.95469e-05	0	6.19479e-06	0	2.13276e-05	0	1.51244e-05	0
575	LNKSVRMSVLEKSEWERDQHRQKREQIKERMKEKEMR	gi|70869869|gb|EAN84346.1| tuzin, partial [Trypanosoma cruzi]	1.8e-19	4	2.7214e-05	0	3.71687e-05	0	6.24593e-05	0	4.21322e-05	0
576	KEVKSPGSVEEPRTVRKRYEAFFVPLSRDAEPRRPKPPTPRNYVP	gi|557862781|gb|ESS66101.1| hypothetical protein TCDM_05340 [Trypanosoma cruzi Dm28c]	3.84e-24	4	3.62853e-05	0	5.57531e-05	0	3.50382e-05	0	9.72281e-06	0
577	TLIAEEVKKAKLRLWRTGAPATKTKDGSTHGDMSSGDARVVPPAEGLYPFVSAMKD	gi|557864592|gb|ESS67852.1| hypothetical protein TCDM_03347 [Trypanosoma cruzi Dm28c]	6.65e-33	4	1.81427e-05	0	7.43375e-05	0	3.0468e-06	0	1.83653e-05	0
578	KTATVSGGQRLPSPTGAQLHRHRRPPTPPPTQQGSNSGRG	gi|557857974|gb|ESS61526.1| hypothetical protein TCDM_10880 [Trypanosoma cruzi Dm28c]	0.002	4	2.7214e-05	0	2.16818e-05	0	6.55061e-05	0	2.70078e-05	0
579	LRTHRVNGWMPRSWGDQLSSPPSVARGNRESTASLP	gi|70864619|gb|EAN81260.1| hypothetical protein, conserved, partial [Trypanosoma cruzi]	7.55e-12	4	1.51189e-05	0	5.57531e-05	0	4.26552e-05	0	0	0
580	RMRWTSPNKYGRARPHPTAVALGTG	gi|557857866|gb|ESS61431.1| hypothetical protein TCDM_10991 [Trypanosoma cruzi Dm28c]	3.86e-10	4	3.02378e-05	0	4.95583e-05	0	0	0	1.62047e-05	0
581	EETHVAVEGAAARSKPVPFSKAASFQALNTKQQHREGRGQRQGGKDRGDKTEGKESMPTAKPPAENSGAT	gi|557867526|gb|ESS70695.1| hypothetical protein TCDM_00442 [Trypanosoma cruzi Dm28c]	6.52e-41	4	5.4428e-05	0	4.02661e-05	0	4.5702e-05	0	2.05259e-05	0
582	TFRENYPSCLLKFLDRLKPAEKEEATNKKTQVGPQKHQQQQHHNQCQEKESGNRIYCHKHQLRKPLQPLHHRRNHFTPHRHQQRRTQKAHSQL	gi|557859531|gb|ESS62958.1| mucin-associated surface protein (MASP) [Trypanosoma cruzi Dm28c]	6.49e-36	4	2.11665e-05	0	3.40713e-05	0	3.35148e-05	0	1.40441e-05	0
583	DARNMNTTKKQTNHDSPDKMNRVLLRPPSLKPTSHGGSTTASGGNTASLQPWYARPTRSS	gi|1511106929|gb|RNF18340.1| hypothetical protein TcG_05209 [Trypanosoma cruzi]	7.98e-35	4	1.81427e-05	0	2.16818e-05	0	7.61699e-05	0	1.29638e-05	0
584	GCTDNVCSLRFVSTLRAPADTLNSQEKERTLQQRMRGRWNPSTKPTNSQRDIL	gi|1243011144|gb|PBJ80320.1| hypothetical protein BCY84_01587 [Trypanosoma cruzi cruzi]	2.07e-32	4	3.62853e-05	0	0.000105311	0	2.2851e-05	0	2.26866e-05	0
585	AESLKDRGMSRGEMRRQSLAELPEEQRSSKGGGKSWRQRLPHEVSIVSMEQ	gi|557864292|gb|ESS67563.1| hypothetical protein TCDM_14368 [Trypanosoma cruzi Dm28c]	3.69e-26	4	3.02378e-05	0	4.95583e-05	0	4.5702e-06	0	1.18834e-05	0
586	VAHHKRRHERTSPPPPTGMECELSDDPAQAAWISGRHISFPDVTAQRVLRVSHWTSSRCMDSDHHLPSHTAGTEDGIPRQ	gi|1509461019|gb|RNC53778.1| hypothetical protein TcCL_ESM08846 [Trypanosoma cruzi]	2.28e-31	4	3.02378e-06	0	8.6727e-05	0	1.82808e-05	1.91046e-06	1.08031e-06	0
587	LQRHGCVTPRWEHRCRPASHAQEALLLPLKKEKNQPQQPN	gi|1509443674|gb|RNC39137.1| hypothetical protein TcCL_NonESM11548 [Trypanosoma cruzi]	2.74e-14	4	5.14042e-05	0	3.09739e-06	0	1.98042e-05	0	3.24094e-06	0
588	LPPPPPPQQQQQQQQQGGTHHSKKARYEREEGGGQTRQYLHYQRHQGQHTQEREGMRRGGGR	gi|407848784|gb|EKG03792.1| hypothetical protein TCSYLVIO_005152 [Trypanosoma cruzi]	4.21e-32	4	4.53567e-05	0	1.85844e-05	0	3.50382e-05	0	0	0
589	HDASAVSGYEAHILRQEESRRRKQEAQDWWRPKVVPPGGHGASRHTLSVVSEP	gi|407846280|gb|EKG02500.1| hypothetical protein TCSYLVIO_006471 [Trypanosoma cruzi]	3.71e-30	4	0	0	3.40713e-05	0	6.24593e-05	0	2.48472e-05	0
590	PSAAERAVPRTNTQPHFHPHRQHRRPQFQT	gi|557851006|gb|ESS55263.1| hypothetical protein TCDM_13279 [Trypanosoma cruzi Dm28c]	2.33e-06	4	1.81427e-05	0	4.33635e-05	0	6.09359e-06	0	1.08031e-05	0
591	PELLELSKDPVAWREQRRRALQEKVFGHGREGGSSVSSVAPAPANGPPSGATASSAPSVSGESGRKMEEHERHVLQQIMSHKRRRDDAAKSEATPA	gi|557866941|gb|ESS70127.1| hypothetical protein TCDM_14492 [Trypanosoma cruzi Dm28c]	1.51e-63	4	2.7214e-05	0	2.78766e-05	0	1.37106e-05	0	1.08031e-06	0
592	ASRNPTPRIGWGHSSQNEFGCAKRPGKKGDSGRGGGQTGQDAADDAA	gi|557867593|gb|ESS70762.1| hypothetical protein TCDM_00537 [Trypanosoma cruzi Dm28c]	5.72e-26	4	3.02378e-06	4.21814e-06	9.29218e-06	0	0	0	9.72281e-06	0
593	VEYDQERFVTNKDGVVFDLSKMKYRPIFEGRWNPRRPQST	gi|1393612740|gb|PWV17647.1| hypothetical protein C3747_17g577 [Trypanosoma cruzi]	3.17e-22	4	1.81427e-05	0	1.23896e-05	0	3.50382e-05	0	1.51244e-05	0
594	EMAEPMRWWRNSNCALLQRKRSAPKMS	gi|1511094144|gb|RNF06388.1| surface protease GP63 [Trypanosoma cruzi]	1.98e-11	4	3.02378e-06	0	2.78766e-05	0	3.35148e-05	0	3.24094e-06	0
595	AAGWASSGHGTPRTPWRVSDDRSLKRPATLWDR	gi|557861015|gb|ESS64382.1| hypothetical protein TCDM_07513 [Trypanosoma cruzi Dm28c]	2.25e-16	4	4.23329e-05	0	1.23896e-05	0	2.43744e-05	0	1.18834e-05	0
596	GSGSGRYQQREQQQQQQQQQRFGGPRDGRPLRGRPPQNFQQGGY	gi|70868059|gb|EAN83027.1| hypothetical protein, conserved [Trypanosoma cruzi]	6.88e-23	4	1.81427e-05	0	3.09739e-05	0	3.65616e-05	0	2.16063e-06	0
597	THTSRTHISSPTNFPHTKGQRHGEEKPAAQHMQRQRHP	gi|1509435083|gb|RNC32935.1| hypothetical protein TcCL_Unassigned04414 [Trypanosoma cruzi]	3.16e-11	4	3.02378e-05	0	4.02661e-05	0	2.43744e-05	0	1.51244e-05	0
598	TLTKHRPRTPRSGSSTELMLPPCTQRTS	gi|557851710|gb|ESS55732.1| hypothetical protein TCDM_12777 [Trypanosoma cruzi Dm28c]	1.84e-10	4	1.51189e-05	0	1.85844e-05	6.20036e-06	2.43744e-05	0	5.40156e-06	0
599	DQNMSFTLSATAPGAHDPASGTWGRRSGGQSRGRHSNVTVSQS	gi|407850463|gb|EKG04853.1| receptor-type adenylate cyclase, putative [Trypanosoma cruzi]	4.14e-24	4	2.11665e-05	0	3.71687e-05	0	9.14039e-06	0	1.18834e-05	0
600	TKVSDLPHSGQVERQEAQERENEERRARVKAYLEKRRTERTGHEEVKQRHSDEEKVERP	gi|407846558|gb|EKG02639.1| hypothetical protein TCSYLVIO_006328 [Trypanosoma cruzi]	2.3e-32	4	1.51189e-05	0	4.64609e-05	0	6.09359e-06	0	1.08031e-05	0
601	MRSIKPSGDKMMSDTAVPSRRVVSRMKEASTPPVIV	gi|407852659|gb|EKG06038.1| aminopeptidase, putative,metallo-peptidase, clan MA(E), family M1, putative [Trypanosoma cruzi]	4.33e-17	4	0	0	0	0	0	0	9.83084e-05	3.70109e-05
602	PFFLASSTENRTHGCGLSLATAAYPGNKLVKRNPRRRPTSRSSQTDGAPASSH	gi|407839582|gb|EKG00338.1| hypothetical protein TCSYLVIO_008726 [Trypanosoma cruzi]	7.69e-24	4	6.04756e-06	0	4.33635e-05	0	3.35148e-05	0	5.40156e-06	0
603	SLHSSPRHSRQHTAGSEEGGQEHHDARNGDGDDENTFQRDVYRHHQQRRREMAGRGNSRGNANDSVRRSSSGSSGGGGVNEPAGRLFDAEE	gi|407850535|gb|EKG04906.1| hypothetical protein TCSYLVIO_004034 [Trypanosoma cruzi]	4.64e-57	4	6.04756e-06	0	2.47792e-05	0	3.19914e-05	0	2.16063e-06	0
604	AESRRNNAKWAANRSTLRQECGKPPTQRSLQGVASRPHAEASQPPELRRREALRGAPKSCWRALRSKPEATGDNSRQAACRVYAPRPEHASHESGRHRAQHTPERQPDKAVGGGSS	gi|557851135|gb|ESS55347.1| hypothetical protein TCDM_13186 [Trypanosoma cruzi Dm28c]	5.54e-43	4	2.11665e-05	0	1.5487e-05	0	2.43744e-05	0	9.72281e-06	0
605	ASSNKKSEDGRVHHRGNRPHMWETSSHPPETGAHDVPPRQLRSLSDEGKF	gi|1511086293|gb|RNE99530.1| hypothetical protein TcG_12272 [Trypanosoma cruzi]	1.31e-29	4	2.11665e-05	0	9.29218e-06	0	0	0	4.32125e-06	0
606	GKKERDGAGRRPTRHRDAPTHFVACKMVQVERKTPLAVNKITPCHSSLHPIYIPSRHKSRTND	gi|407844208|gb|EKG01850.1| hypothetical protein TCSYLVIO_007140 [Trypanosoma cruzi]	2.46e-16	4	1.20951e-05	0	3.09739e-05	0	3.96084e-05	0	0	0
607	PRRSYATSLGTERRLKTRSPPRGSSSPAPRPNSQPPPRHIAAGTSADVGAPPLPRS	gi|557860513|gb|ESS63897.1| hypothetical protein TCDM_08174 [Trypanosoma cruzi Dm28c]	1.75e-30	4	0	0	4.02661e-05	0	3.35148e-05	0	4.32125e-06	0
608	DVGAEDHGNQPSMDTNSLERGAAAQRFSRARRWAEERNRVRSPPTGFRFDMTEPRQKSSQGK	gi|407847092|gb|EKG02987.1| protein kinase, putative [Trypanosoma cruzi]	4.03e-37	4	1.20951e-05	0	0	0	1.82808e-05	0	1.51244e-05	0
609	KGESVDGGIRHSFARVGQLTDTCGTRRAGWLRQRDGRWTESHSRQPAGIFRDGRQ	gi|1509434050|gb|RNC32233.1| putative trans-sialidase [Trypanosoma cruzi]	1.79e-31	4	0	0	3.09739e-05	3.10018e-06	1.67574e-05	0	9.72281e-06	0
610	SRPRSSQERKDGENLPFSVWHHNTKDAVNFREGQPQRRKQQLHMTDQRTPPRDPQRQQQQRRQEQ	gi|1511110078|gb|RNF21379.1| hypothetical protein TcG_03006 [Trypanosoma cruzi]	1.82e-38	4	1.51189e-05	0	2.16818e-05	0	1.82808e-05	0	4.32125e-06	0
611	ATGLLLDHERKVLGGPRGRLAPLTVADADVEASRQLTEAKEEIRRLQEKVHHLSDAYAQVMNARD	gi|1511102689|gb|RNF14342.1| hypothetical protein TcG_07795 [Trypanosoma cruzi]	9.12e-40	4	2.41902e-05	0	1.23896e-05	0	3.0468e-06	0	2.16063e-06	0
612	ALMTGVRKELPSPRLNHNPQQQPSTPREKPTLRHNTPPTRHGANPLLMPQSSPRHGPSSATKPTSSPSIAPM	gi|1393609605|gb|PWV14530.1| hypothetical protein C3747_35g69 [Trypanosoma cruzi]	1.67e-42	4	2.41902e-05	0	1.23896e-05	0	1.5234e-05	0	1.83653e-05	0
613	HHMRRGQQPGMHRTPHTPHTNTQMEEGEANRSGKQ	gi|1509437744|gb|RNC35061.1| ubiquitin-like protein [Trypanosoma cruzi]	1.48e-13	4	1.81427e-05	0	9.29218e-06	0	6.09359e-06	0	6.48188e-06	0
614	ELDAARDGWRVAVRADDSWPRRIPVRPRACSGRRPAAVDAVCYDAVDGG	gi|557856571|gb|ESS60343.1| dispersed protein family protein 1 (DGF-1) [Trypanosoma cruzi Dm28c]	4.17e-22	4	1.51189e-05	0	3.09739e-05	0	1.67574e-05	0	1.83653e-05	0
615	ERADKMRRQQAQPHSSHTTRRHPPPSPPSSFLLPQGNGKTPRPPHNAH	gi|1509436194|gb|RNC33756.1| hypothetical protein TcCL_Unassigned03516, partial [Trypanosoma cruzi]	2.64e-13	4	1.20951e-05	0	0	0	3.35148e-05	0	6.48188e-06	0
616	ELRRVGACDCQHQLRCRGARLCRTGRQAERA	gi|407839956|gb|EKG00404.1| hypothetical protein TCSYLVIO_008653 [Trypanosoma cruzi]	8.13e-11	4	1.81427e-05	0	0	0	2.43744e-05	0	7.56219e-06	0
617	GNVTASAKAEADPIAADTSRKVFGRNRERNRHPKRPREFPENEDAGATSRSDCPQKKSRQETAH	gi|1393596190|gb|PWV01608.1| hypothetical protein C4B63_4g220 [Trypanosoma cruzi]	2.9e-39	4	3.32616e-05	0	6.19479e-06	0	0	0	1.08031e-06	0
618	EETNDRREKHRHGPRPGRQLHTSPRTHAPSQCCQSAGEKIRPSIQHTTHMEQAITQRATSGSGSSPIHDAAPQSMRSHGV	gi|557859274|gb|ESS62715.1| hypothetical protein TCDM_09586 [Trypanosoma cruzi Dm28c]	3e-32	4	0	0	1.23896e-05	0	3.50382e-05	0	9.72281e-06	0
619	AHRAHHTRSKSDSRCALPLSSFPSCPRRKQQPPATAS	gi|557857985|gb|ESS61536.1| hypothetical protein TCDM_10877 [Trypanosoma cruzi Dm28c]	8.84e-15	4	1.51189e-05	0	0	0	1.98042e-05	0	5.40156e-06	0
620	DASSRTIVSESSSPRRRHRLPSSRTHRPVDEGPFSFQT	gi|1393593823|gb|PWU99269.1| putative target of rapamycin (TOR) kinase 1 [Trypanosoma cruzi]	2e-11	4	1.81427e-05	0	3.09739e-06	0	2.74212e-05	0	0	0
621	LSAKQPAKSPTSAKKEPRAPVFGAHSPLLQRDGSTRAIRMHNGRTEPNSLEASRETPNRRQRGDGASAKTGTPNNRLLNGAHRPG	gi|407859454|gb|EKG07041.1| hypothetical protein TCSYLVIO_001830 [Trypanosoma cruzi]	2.31e-51	4	1.81427e-05	0	2.16818e-05	0	6.09359e-06	0	0	0
622	TQRDAHHMYRDHRNDGKRAPSTQHSVGEGLQQQRGGRGGFAH	gi|1509436858|gb|RNC34297.1| hypothetical protein TcCL_Unassigned02927 [Trypanosoma cruzi]	8.31e-13	4	1.20951e-05	0	0	0	1.5234e-05	0	1.08031e-05	0
623	YQRTHTLIAPVKQNTHTEGERERSPTQRNKNRNSYGAPPTQPGRTA	gi|557857342|gb|ESS60978.1| hypothetical protein TCDM_11462 [Trypanosoma cruzi Dm28c]	6.22e-16	4	3.02378e-06	0	3.71687e-05	0	9.14039e-06	0	6.48188e-06	0
624	ISPVLPKADVDGVGCNGKEVRHVGMKKGCRATSSRSSETATPKKRNVELME	gi|1243005418|gb|PBJ74594.1| phosphatidylinositol-4-phosphate 5-kinase-like [Trypanosoma cruzi cruzi]	5.63e-29	4	1.20951e-05	0	0	0	1.67574e-05	0	6.48188e-06	0
625	AALPSVGHCGNSVLPTAQQVTEKRRRPSRSCGAAPAP	gi|1243008969|gb|PBJ78145.1| tuzin-like [Trypanosoma cruzi cruzi]	1.27e-18	4	3.02378e-06	0	3.09739e-05	0	1.5234e-05	0	6.48188e-06	0
626	HRQHRTHLTKGRAGISSLAHTNSHKWEENSVKQRPHARTPNHTRHNSDASWQFPHTR	gi|1511111113|gb|RNF22384.1| hypothetical protein TcG_02323 [Trypanosoma cruzi]	1.34e-33	4	2.7214e-05	0	0	0	3.0468e-06	0	1.29638e-05	0
627	LKTVRGHAQWQDSPHGRCMQGCRQLRGEAPQRARLSGEPSGSAADPDARSARED	gi|557858545|gb|ESS62037.1| thimet oligopeptidase [Trypanosoma cruzi Dm28c]	2.1e-26	4	1.51189e-05	0	9.29218e-06	0	1.37106e-05	0	2.16063e-06	0
628	VNAMAAGEHASTASDGNGVSRRAHRSPRNEGRPCQRFSAPGEAAAAMEPWTLGHDV	gi|1511107842|gb|RNF19228.1| hypothetical protein TcG_04654 [Trypanosoma cruzi]	3e-32	4	1.20951e-05	0	0	0	3.19914e-05	0	4.32125e-06	0
629	PTGSWRQRHHPHGISDQHRAHAHCSSPKDGAD	gi|557859714|gb|ESS63131.1| hypothetical protein TCDM_09090 [Trypanosoma cruzi Dm28c]	4.59e-11	4	1.20951e-05	0	0	0	1.98042e-05	0	5.40156e-06	0
630	EYATEGEGGQKKVSDAHPAGASADAAAPSVRRFGRGRKEVDSATLSVGDHEDEVDVKSDQTASREGYARN	gi|407832843|gb|EKF98610.1| RNA editing 3' terminal uridylyl transferase 1, putative [Trypanosoma cruzi]	2.7e-40	4	1.20951e-05	0	0	0	7.61699e-06	0	8.6425e-06	0
631	PRVDKVGPSMDAASASAGEEAVQKYIHRIGRTGRAGASGVAV	gi|557861407|gb|ESS64763.1| putative ATP-dependent RNA helicase [Trypanosoma cruzi Dm28c]	2.01e-21	4	6.04756e-06	0	2.78766e-05	0	2.43744e-05	0	3.24094e-06	0
632	KETKWEQRTLHHASIKCHRTNKHPPPQMGTHRHKPPNTPATCTSASNTAASSWN	gi|407850355|gb|EKG04779.1| hypothetical protein TCSYLVIO_004165 [Trypanosoma cruzi]	5.59e-21	4	2.7214e-05	0	6.19479e-06	0	6.09359e-06	0	0	0
633	QNQKGKQNKITEAWDYQRTHTLIAPVKQNTHRGREREVAHSLQQKQNRN	gi|407839117|gb|EKG00248.1| protein kinase, putative [Trypanosoma cruzi]	4.85e-14	4	9.07134e-06	0	2.47792e-05	0	2.13276e-05	0	9.72281e-06	0
634	AHGGQAGHAVVAAALQHTAAGTVALHRHDAARDRQPGDKRSASGSAA	gi|1509460116|gb|RNC52986.1| hypothetical protein TcCL_ESM09720, partial [Trypanosoma cruzi]	4.77e-21	4	1.20951e-05	0	0	0	9.14039e-06	0	0	0
635	RESEESNGRERNIAHTQITHINTRTHAAPASLPFVSTLRRSGHTHGQQQNHFPSTIQNQHRHPSRRKDLSYQHGLYAALPS	gi|1509457612|gb|RNC51195.1| hypothetical protein TcCL_ESM11709 [Trypanosoma cruzi]	2.6e-22	4	2.7214e-05	0	0	0	3.0468e-06	0	4.32125e-06	0
636	TRTTTTTASECHPPRTVLVRANNSNVVRAEGSSTHSARYGPAPVWHRHHRTHLTKGRAGISSL	gi|1511111113|gb|RNF22384.1| hypothetical protein TcG_02323 [Trypanosoma cruzi]	1.6e-24	4	6.04756e-06	0	2.16818e-05	0	3.0468e-06	0	1.29638e-05	0
637	PSASRCRPHYTKQSAQCAEKLWGQSSHHRHPDQDDSP	gi|557851365|gb|ESS55498.1| hypothetical protein TCDM_13024 [Trypanosoma cruzi Dm28c]	3.84e-09	4	0	0	2.16818e-05	0	6.09359e-06	0	2.16063e-06	0
638	LTGASRAGRHRSCQACQQAIHAGSTNAGTRDGPGSSATASSRTPRAADP	gi|1509438990|gb|RNC36204.1| hypothetical protein TcCL_Unassigned00846, partial [Trypanosoma cruzi]	2.45e-25	4	3.02378e-06	0	1.5487e-05	0	1.5234e-05	0	0	0
639	APVVRGWSGRWSMPSALRQQQQSHEGGI	gi|1511097549|gb|RNF09539.1| hypothetical protein TcG_09541 [Trypanosoma cruzi]	1.57e-12	4	9.07134e-06	0	1.5487e-05	0	2.13276e-05	0	5.40156e-06	0
640	KKNSAEASRHAHLQTHGIEALPSYAWSSRDGNKGYKGTRNPC	gi|1509436437|gb|RNC33949.1| hypothetical protein TcCL_Unassigned03306 [Trypanosoma cruzi]	3.67e-21	4	1.81427e-05	0	3.09739e-06	0	3.0468e-06	0	7.56219e-06	0
641	SPVEDDAGMQYTGRASHYNRGDYWGHMRNGFEGTPTATTEEAHTPDDVEYDEE	gi|1243010688|gb|PBJ79864.1| hypothetical protein BCY84_02284 [Trypanosoma cruzi cruzi]	2.14e-32	4	3.02378e-06	0	9.29218e-06	0	9.14039e-06	0	7.56219e-06	0
642	MLQRHGSQKAKLEAERRERLRVDRYGTMRDASQDTTERNSSTGRPSTPQAPL	gi|1511111259|gb|RNF22525.1| hypothetical protein TcG_02211 [Trypanosoma cruzi]	1.12e-28	4	1.20951e-05	0	3.09739e-06	0	1.21872e-05	0	1.29638e-05	0
643	TNKENKIDTSNDGCGHYRRHRCAKEQTHGRCPGKEENGKQDAAQ	gi|407853103|gb|EKG06216.1| hypothetical protein TCSYLVIO_002686 [Trypanosoma cruzi]	6.27e-26	4	9.07134e-06	0	6.19479e-06	0	1.5234e-05	0	3.24094e-06	0
644	YLFEETRKHEQNEKKRKCASGVWQGHDAHMARRPRTCETQHRNNN	gi|1509449492|gb|RNC44465.1| hypothetical protein TcCL_NonESM05813 [Trypanosoma cruzi]	1.54e-12	4	1.20951e-05	0	3.09739e-06	0	1.06638e-05	0	1.51244e-05	0
645	APPVRNRPVIRIVTKEEREEELRTGQRKYRPSTRGPRTGFEGGPPPYPPMYPPMRNP	gi|407852174|gb|EKG05811.1| surface protease GP63, putative [Trypanosoma cruzi]	2.66e-31	4	6.04756e-06	0	6.19479e-06	0	7.61699e-06	0	5.40156e-06	0
646	ALHTEGRDEEARRRPPVTRNPNPNQLQSPIGSQPSGWWSRRCRAVRVSTENCNDEERGKRRS	gi|557857974|gb|ESS61526.1| hypothetical protein TCDM_10880 [Trypanosoma cruzi Dm28c]	3.95e-23	4	9.07134e-06	0	1.23896e-05	0	9.14039e-06	0	0	0
647	YFKVNWRMAEPMGWGKKSGCELLQKRCSE	gi|70872716|gb|EAN86645.1| surface protease GP63, putative [Trypanosoma cruzi]	1.6e-16	4	2.11665e-05	0	0	0	0	0	3.24094e-06	0
648	IADHQLIHRDTRRAANYQARPRDQPRDREAVPADNDVCV	gi|557850668|gb|ESS55057.1| hypothetical protein TCDM_13494 [Trypanosoma cruzi Dm28c]	2.06e-10	4	6.04756e-06	0	1.85844e-05	0	7.61699e-06	0	5.40156e-06	0
649	SLSMPRGGRHAGGADTASYGIQGRPRNSPDYYYFGNRGGDDGGSPPL	gi|1511084899|gb|RNE98402.1| hypothetical protein TcG_12266 [Trypanosoma cruzi]	6.7e-25	4	6.04756e-06	0	0	0	1.37106e-05	0	4.32125e-06	0
650	KAQESARWQCRESSVCCAARRWSDESKARVPWRHGSTRCDPHKSGGKAAT	gi|407841862|gb|EKG00936.1| retrotransposon hot spot (RHS) protein, putative, partial [Trypanosoma cruzi]	4.49e-25	4	3.93091e-05	0	2.16818e-05	0	1.98042e-05	0	6.48188e-06	0
651	GSRSGGREAHSTATHPPRGQRGGSIIRCCQESIKQQITEPTKNGRYK	gi|407837097|gb|EKF99663.1| hypothetical protein TCSYLVIO_009413 [Trypanosoma cruzi]	1.12e-25	4	9.07134e-06	0	6.19479e-06	0	1.21872e-05	0	2.16063e-06	0
652	VLPLGEDLEDQQEEGWRQKGDMGVPRKRPKESDNKAARTRFMGEKGTKRGSETRIGSSKGSQFEAERASGEATRVHQWGVPLTND	gi|557861381|gb|ESS64738.1| hypothetical protein TCDM_07103 [Trypanosoma cruzi Dm28c]	3.96e-55	4	2.11665e-05	0	0	0	3.0468e-06	0	5.40156e-06	0
653	RRTAHSRGHTQRHRHPHRTANSNAHSTPTAAQ	gi|557850859|gb|ESS55169.1| hypothetical protein TCDM_13378 [Trypanosoma cruzi Dm28c]	1.46e-12	4	2.7214e-05	0	0	0	2.2851e-05	0	5.40156e-06	0
654	TSRCSKEPCARHKHGGNERDASNSTARPFTSPFPGGLASHTHSEARRTPSAPL	gi|1511094379|gb|RNF06604.1| hypothetical protein TcG_10927 [Trypanosoma cruzi]	3.13e-28	4	1.51189e-05	0	3.09739e-06	0	6.09359e-06	0	5.40156e-06	0
655	DQALQRDAMRRRRLLEVEEEKHWGQQENLQLRMANALERQRERERRAEREAVAAEQKKQKEAAEIRRKKLDELYTNAV	gi|1393605701|gb|PWV10711.1| putative flagellar protofilament ribbon protein [Trypanosoma cruzi]	1.16e-45	4	6.04756e-06	0	9.29218e-06	0	2.2851e-05	0	2.16063e-06	0
656	REQGENRLTEEQEKLARRSRNVEEKNSHLQQMLFQIEERKRMKAEKKEMLAEVNRGAEEEKQENQEE	gi|1511103172|gb|RNF14793.1| hypothetical protein TcG_07489 [Trypanosoma cruzi]	1.78e-35	4	6.04756e-06	0	2.47792e-05	0	7.61699e-06	0	1.08031e-06	0
657	TTTRRKPTLTHREREMHAEIHHSATPFKVLPKQSASDTVISH	gi|407832245|gb|EKF98361.1| hypothetical protein TCSYLVIO_010740, partial [Trypanosoma cruzi]	5.4e-14	4	3.02378e-06	0	9.29218e-06	0	1.37106e-05	0	1.08031e-05	0
658	RCRWRDACLRADDHERRRVGAVQPCRRPGAAEQ	gi|407845469|gb|EKG02312.1| dispersed gene family protein 1 (DGF-1), putative [Trypanosoma cruzi]	1.04e-11	4	1.20951e-05	0	3.09739e-06	0	4.5702e-06	0	1.29638e-05	0
659	RRTARNSHALSTHTAATKGTGRIQVHAAVLYFPPHPRIGRTTHSEARRTPSALLRVHSAGQRPV	gi|1511082918|gb|RNE96926.1| hypothetical protein TcG_12807 [Trypanosoma cruzi]	2.21e-20	4	3.02378e-06	0	1.5487e-05	0	9.14039e-06	0	0	0
660	CVSSRTPSFLKKPFRRSPQTQNTLESNKPGLAIA	gi|1511089678|gb|RNF02411.1| putative trans-sialidase [Trypanosoma cruzi]	8.69e-15	4	1.20951e-05	0	9.29218e-06	0	1.21872e-05	0	9.72281e-06	0
661	DTVRSPHRRGATHCGRIQREGIAWCAGTHQLLRPA	gi|1509436382|gb|RNC33904.1| hypothetical protein TcCL_Unassigned03352 [Trypanosoma cruzi]	2.01e-10	4	0	0	1.85844e-05	0	1.5234e-05	0	8.6425e-06	0
662	TAQESLRTQPRRHSTSKQQCQEAISAAAGSACFHKHANRPA	gi|1393610347|gb|PWV15267.1| putative RNase H [Trypanosoma cruzi]	1.83e-17	4	6.04756e-06	0	1.23896e-05	0	6.09359e-06	0	3.24094e-06	0
663	PQLIPTTKGKWQKPRPPHNAHGACEPSSIHEAAPANPHPSITRGNKISSHPALNGMRSPTQRSHT	gi|1509437928|gb|RNC35227.1| hypothetical protein TcCL_Unassigned01909 [Trypanosoma cruzi]	5.25e-15	4	0	0	6.19479e-06	0	2.43744e-05	0	2.59275e-05	0
664	RTPHTTHSTHSNPRQQAHTHTALPQQQQHRWKSEKQTGAAHKAPPHVHT	gi|557851199|gb|ESS55388.1| hypothetical protein TCDM_13147 [Trypanosoma cruzi Dm28c]	1.13e-16	4	0	0	2.47792e-05	0	1.21872e-05	0	0	0
665	EEKLKAREGLVKKAVSPLLVESRSPVLKEKRHRHSRESLSSSSACGPDEMKSQNQPLEPQD	gi|407843890|gb|EKG01676.1| hypothetical protein TCSYLVIO_007321 [Trypanosoma cruzi]	2.12e-34	4	3.02378e-06	0	6.19479e-06	3.10018e-06	1.21872e-05	0	2.16063e-06	0
666	ARTHTQIKKGIVLSHQPTQHPSHSLRHPACSSTPPFVQSVGRTAMRPAPRVGEKN	gi|1509437396|gb|RNC34757.1| hypothetical protein TcCL_Unassigned02427, partial [Trypanosoma cruzi]	5.32e-17	4	1.81427e-05	0	6.19479e-06	0	4.5702e-06	0	0	0
667	RSIRVRGPRVVCADSSSSSSSCKERKRH	gi|70862723|gb|EAN80957.1| hypothetical protein Tc00.1047053509407.10 [Trypanosoma cruzi]	0.044	4	3.02378e-06	0	9.29218e-06	0	1.06638e-05	0	1.7285e-05	0
668	SSHAYQRRIPLSTWPSIQHRCGGSLCSAHPHGTNASHVS	gi|557858835|gb|ESS62304.1| hypothetical protein TCDM_10027 [Trypanosoma cruzi Dm28c]	4.53e-20	4	0	0	1.23896e-05	0	3.0468e-06	0	4.32125e-06	0
669	RRNSVTPHSRSWWVAPHTHSEARRTQSAPLRTHSSG	gi|1511093371|gb|RNF05702.1| hypothetical protein TcG_10563 [Trypanosoma cruzi]	6.68e-11	4	0	0	2.16818e-05	0	1.06638e-05	0	6.48188e-06	0
670	AMQDTSRKRKAHEYYDCPSRTSSGSLECHGAFHKTRCVEARCSNRGD	gi|1393586766|gb|PWU92382.1| hypothetical protein C4B63_38g221 [Trypanosoma cruzi]	8.25e-26	4	6.04756e-06	0	0	0	1.21872e-05	0	5.40156e-06	0
671	TQDQIEKVREKPLLGEKSAKQSGERKKKTKSQQQRKQHENAEDLDAKADDVYTADANEAEELTAEPEKHAEEDDVKETYPLVA	gi|1393592538|gb|PWU98002.1| hypothetical protein C4B63_13g344 [Trypanosoma cruzi]	2.23e-49	4	6.04756e-06	0	0	0	4.5702e-06	0	5.40156e-06	0
672	NTTGEGSRPSRTIHTPRDGIHAGKAHNASSHPPCSRSRHPPPSPPSSFPQPTGNGHHNSH	gi|557859952|gb|ESS63359.1| hypothetical protein TCDM_08851 [Trypanosoma cruzi Dm28c]	1.53e-17	4	6.04756e-06	0	0	0	7.61699e-06	0	9.72281e-06	0
673	KIARPFGNIIPDDLPHSLHPTVNKEVITSPVRRIPRVRPSLLRGEHHQHGRCFTGLRHAVI	gi|1509436211|gb|RNC33770.1| putative retrotransposon hot spot (RHS) protein [Trypanosoma cruzi]	4.24e-20	4	6.04756e-06	0	1.23896e-05	0	9.14039e-06	0	6.48188e-06	0
674	TPHHIQHGAVQQRHVLHNDPHAVPRHPRHVEHSTHAVQHNVAQRH	gi|557850642|gb|ESS55042.1| hypothetical protein TCDM_13510 [Trypanosoma cruzi Dm28c]	2.03e-20	4	6.04756e-06	0	1.5487e-05	0	3.0468e-06	0	0	0
675	PPAHSRSPREMAKPRGHHTTHTEQANPHPSITRHKNFLSSRPQWD	gi|1511091143|gb|RNF03701.1| hypothetical protein TcG_11458, partial [Trypanosoma cruzi]	2.52e-18	4	6.04756e-06	0	6.19479e-06	0	2.58978e-05	0	7.56219e-06	0
676	PANTTTHSRDNNKNSHEKENMIRSGDSGSKRKMRHDNSCKCDASSYRTTSADRLGGFSD	gi|557865418|gb|ESS68649.1| hypothetical protein TCDM_02583 [Trypanosoma cruzi Dm28c]	2.54e-33	4	0	0	3.09739e-06	1.08506e-05	1.82808e-05	5.73138e-06	5.40156e-06	0
677	AARHGKERKDQEARGKLERQKLLDKIEVERTKTKWLQLQAQSEA	gi|1509432300|gb|RNC31230.1| major vault protein, partial [Trypanosoma cruzi]	2.12e-23	4	3.62853e-05	0	0	0	6.09359e-06	0	0	0
678	QETVQETSDSPLPQQHRRQQDSKQQPKELQTAAAAAIGPKATTTVGNGKHTEENGKAEEAAGESHAGAGKKRQGRKRKNEAPAAAEDPTAAPQP	gi|557862160|gb|ESS65499.1| hypothetical protein TCDM_06099 [Trypanosoma cruzi Dm28c]	9.27e-59	4	3.02378e-06	0	0	0	7.61699e-06	0	4.32125e-06	0
679	ASPVKRNNNSAESKWQPLGVARGSHGRKNSTH	gi|557856710|gb|ESS60454.1| hypothetical protein TCDM_12020 [Trypanosoma cruzi Dm28c]	1.48e-08	4	0	0	1.85844e-05	0	1.82808e-05	0	6.48188e-06	0
680	RVLKKPSRPGSAGHLNVVPGSSTLCNRGSQAPAAHPLPAERQEAP	gi|1243003017|gb|PBJ72193.1| surface protease GP63 [Trypanosoma cruzi cruzi]	6.41e-16	4	9.07134e-06	0	1.23896e-05	0	3.0468e-05	0	0	0
681	TTTTTTTTKPPTTTTTTTTKPPTTTTTTTTTAPEAPSITTT	gi|1243001862|gb|PBJ71038.1| mucin TcMUCI [Trypanosoma cruzi cruzi]	2.01e-10	4	0	0	0	0	3.0468e-06	1.52837e-05	2.16063e-06	8.22465e-06
682	CHTKKQGVRAPLRPKDSQRCHPTMKSKETILPQQGV	gi|407842595|gb|EKG01126.1| mucin-associated surface protein (MASP), putative, partial [Trypanosoma cruzi]	8.13e-18	4	3.02378e-06	0	0	0	1.67574e-05	0	7.56219e-06	0
683	GLDGVKKIEQPQEQQQQQHMHSFFSFFGGGHQQQQVDRGKNEDLVLLVPLEDVYS	gi|407847237|gb|EKG03054.1| heat shock protein DNAJ, putative [Trypanosoma cruzi]	1.14e-31	4	0	0	0	0	0	0	4.86141e-05	0
684	TLRNPTQRDSGRGQRHGTIPPAKLRQCLARGNIQSSRTNVLQGCQRAQEGAHTA	gi|557858768|gb|ESS62243.1| hypothetical protein TCDM_10121 [Trypanosoma cruzi Dm28c]	3.12e-27	4	0	0	9.29218e-06	0	1.06638e-05	0	5.40156e-06	0
685	ARQGGHPRHGTPLAAASPMLRVGHTKAESRITNSHSSSGKQTDVGDERQ	gi|557851893|gb|ESS55865.1| hypothetical protein TCDM_12642 [Trypanosoma cruzi Dm28c]	2.21e-26	4	0	0	1.23896e-05	0	6.09359e-06	0	2.16063e-06	0
686	EIDATTIHKGRRIYVPSHSSWRQQWPLPLSLHSWRHSCYMCAPHGPHGT	gi|1511097024|gb|RNF09052.1| hypothetical protein TcG_10131, partial [Trypanosoma cruzi]	1.8e-26	4	6.04756e-06	0	0	0	6.09359e-06	0	5.40156e-06	0
687	SIHTYKSGAVYEGSFNGTKRHGRGHWHHPHGETYEGEYVNNK	gi|407837784|gb|EKF99850.1| hypothetical protein TCSYLVIO_009228 [Trypanosoma cruzi]	1.06e-22	4	0	0	1.23896e-05	0	0	0	7.56219e-06	0
688	KRMENTTLFPSSCPRHSWETRECRPSSRHSVLRHQSTYS	gi|407402874|gb|EKF29306.1| hypothetical protein MOQ_006917, partial [Trypanosoma cruzi marinkellei]	1.66e-12	4	0	0	1.23896e-05	0	0	0	1.18834e-05	0
689	PLLQQQQQQRQRQTADVSNDDGHPQRHANSPFPHARIPQRRTHSHGL	gi|557851006|gb|ESS55263.1| hypothetical protein TCDM_13279 [Trypanosoma cruzi Dm28c]	1.58e-10	4	9.07134e-06	0	2.47792e-05	0	2.13276e-05	0	0	0
690	PQRKNLRKRKIPLRPRPQQHRHQALRLQRRQLCRPPAHRHVFAKSTAASAALRGCVPRWCLPHPRWRTPLWAEEVCAGCACQHSTA	gi|1242998893|gb|PBJ68069.1| mucin TcMUCII [Trypanosoma cruzi cruzi]	5.67e-47	4	1.20951e-05	0	6.19479e-06	0	3.0468e-06	0	3.24094e-06	0
691	YQSLELPRDATQEQIRRNYRQLALRFHRDRAGPEGAERLKETQSAY	gi|1393576722|gb|PWU83425.1| putative DnaJ chaperone protein [Trypanosoma cruzi]	9.09e-28	4	1.81427e-05	0	1.85844e-05	0	9.14039e-06	0	6.48188e-06	0
692	QEREARLNAQQTRAGCGDGGAGRGLRYSTRCQRWRNCTTASNGYLDGWGRANQRGPTQFGGLQAPSR	gi|407837710|gb|EKF99827.1| mucin-associated surface protein (MASP), putative [Trypanosoma cruzi]	8.18e-28	4	6.04756e-06	0	9.29218e-06	0	3.96084e-05	0	0	0
693	EKTKTEQKTAPFVQAAADDKPSPFGQAAAG	gi|407853070|gb|EKG06191.1| surface antigen 2 (CA-2), putative [Trypanosoma cruzi]	3.91e-13	4	0	0	3.09739e-06	1.39508e-05	0	0	1.08031e-06	4.11232e-06
694	RQSGLLPTARPAIYSYRRPTVRQKCSGQGVNSSSCSES	gi|407836528|gb|EKF99545.1| membrane associated protein, putative [Trypanosoma cruzi]	1.92e-19	4	0	0	3.09739e-06	0	7.61699e-06	0	5.40156e-06	0
695	EMSHNLPRDTVIYERLDRLHKEKQKREEFKRRERERERQQVMEGWFVPSITDRGRQSK	gi|407844527|gb|EKG01996.1| hypothetical protein TCSYLVIO_006995 [Trypanosoma cruzi]	2.86e-33	4	6.34994e-05	0	2.78766e-05	0	3.96084e-05	0	4.21322e-05	0
696	VVQQDVRHRHRHVLLAPCAAPIPSNVEVGD	gi|407837360|gb|EKF99750.1| hypothetical protein TCSYLVIO_009326 [Trypanosoma cruzi]	1.8e-05	4	1.20951e-05	0	1.85844e-05	0	7.61699e-06	0	4.32125e-06	0
697	SKEVQAVVDVRHATPRDDEYDDDYESETSASANEHPAVLSSQEVQAVVDARRTTPRNDEYDDDYES	gi|407846496|gb|EKG02598.1| hypothetical protein TCSYLVIO_006369 [Trypanosoma cruzi]	2.29e-34	4	0	0	0	0	0	0	1.7285e-05	0
698	VSHHHKQWSRPTLWSQPAKVQKTKGETRPLHHAQPPHSHKW	gi|1509442467|gb|RNC38324.1| hypothetical protein TcCL_NonESM12438 [Trypanosoma cruzi]	2.91e-08	4	0	0	3.09739e-06	0	2.58978e-05	0	4.32125e-06	0
699	SMTLCTKGMERSSDPHRRRMPWKAAKEC	gi|1511087801|gb|RNF00791.1| hypothetical protein TcG_11987, partial [Trypanosoma cruzi]	1.38e-12	4	3.02378e-06	0	6.19479e-06	0	1.06638e-05	0	8.6425e-06	0
700	RQTVADGEFKRIRREGPIHITATRGHAITKCADSTGDR	gi|1509435413|gb|RNC33173.1| exo-alpha-sialidase [Trypanosoma cruzi]	2.98e-17	4	3.02378e-06	0	3.09739e-06	0	9.14039e-06	0	1.18834e-05	0
701	PSCSSGQPMRPASAPCSSRHPQSVPSTHPSRGAATSATPASSRHHRHPAAPRHQ	gi|407837509|gb|EKF99780.1| hypothetical protein TCSYLVIO_009297 [Trypanosoma cruzi]	8.29e-23	4	0	0	0	0	1.37106e-05	0	4.32125e-06	0
702	PDARIPQRRTHSSSLLSSCRPPPRIPSAAESAVLRSNSHPHCHHHQQHHRPQLQTPHRTTARRRH	gi|557851006|gb|ESS55263.1| hypothetical protein TCDM_13279 [Trypanosoma cruzi Dm28c]	3.43e-21	4	9.07134e-06	0	0	0	3.0468e-06	0	6.48188e-06	0
703	EAEKEKRVMARHGWISPHSFTSGRGSAATRGREGGGGGSPVLGDYYCAPEGGDGESSIFDDEILMMTDAEK	gi|407859741|gb|EKG07131.1| hypothetical protein TCSYLVIO_001742 [Trypanosoma cruzi]	2.97e-39	4	5.4428e-05	0	4.95583e-05	0	9.14039e-06	0	5.40156e-06	0
704	DRPHVPAFSAVGGEVPPKVDGRHCRQRRCRFAPAGDIEGGKSPESAVVR	gi|557860989|gb|ESS64357.1| oxidoreductase [Trypanosoma cruzi Dm28c]	7.1e-27	4	1.51189e-05	0	0	0	1.06638e-05	0	6.48188e-06	0
705	YEQSFDRRRCSFVRGPSCFGSAPTMASSVSS	gi|407844912|gb|EKG02194.1| hypothetical protein TCSYLVIO_006787, partial [Trypanosoma cruzi]	9.06e-15	3	0.000308425	0	0.00022611	0	0.000434169	3.43883e-05	0.000197697	0
706	AAHTVVPKKQDKAGHHEPPNKKKEKQQQKQEQRHVALCTSKDHCK	gi|557862051|gb|ESS65392.1| hypothetical protein TCDM_06212 [Trypanosoma cruzi Dm28c]	4.95e-24	3	0.000535209	0	0	0	0.000175191	0	2.91684e-05	0
707	DRMRRRPLSFVVRGAEPCDEPLYPYSNSRSASQRLWGASTSSCTEAFL	gi|407851757|gb|EKG05509.1| hypothetical protein TCSYLVIO_003419 [Trypanosoma cruzi]	3.31e-27	3	0.000120951	6.32721e-06	0.00052346	0	0.000172144	0	3.88913e-05	0
708	AEVKGLSMVERLFLSKEEKLRREKDRQALWEERSKKKFERVEDYDDVVFDVDEDL	gi|1393598257|gb|PWV03646.1| hypothetical protein C3747_172g54 [Trypanosoma cruzi]	3.16e-30	3	0.000102808	0	0.000359298	0	6.09359e-06	0	0.000179332	0
709	RLYWAVRDRTNQCRFCNISPEQSAYMRSNNDPTAPGTDTVPPSAREED	gi|407847344|gb|EKG03077.1| surface protease GP63, putative,metallopeptidase, putative, partial [Trypanosoma cruzi]	5.88e-29	3	9.07134e-05	0	0.000247792	0	0.000275735	0	4.64534e-05	0
710	VATAAKGEGVTPYQGKAGTTKSAVGTPFSSSTSFPAVRVVQSGDILALREDFDPVLTELEV	gi|407859444|gb|EKG07034.1| hypothetical protein TCSYLVIO_001839 [Trypanosoma cruzi]	2.21e-33	3	0	4.21814e-06	0	0.000427825	0	0	0	0
711	RDVANDGVSTLPHQTDILMAGGVSSSAARRSSAAHRPPHGNAARPRFHPS	gi|407847113|gb|EKG02999.1| hypothetical protein TCSYLVIO_005967 [Trypanosoma cruzi]	8.88e-27	3	8.1642e-05	0	0.000145578	0	4.87488e-05	0	3.02488e-05	0
712	KRKEEHREAHQHSKRHSWTAAIHAARPQNQQS	gi|557851719|gb|ESS55739.1| hypothetical protein TCDM_12771 [Trypanosoma cruzi Dm28c]	3.49e-11	3	9.97847e-05	0	0.000164162	0	8.68337e-05	0	8.75053e-05	0
713	CSTSRRRCMCHTRTQPRPPETRLRMTPPHRPAGCTPPQTA	gi|557851459|gb|ESS55562.1| hypothetical protein TCDM_12956 [Trypanosoma cruzi Dm28c]	2.27e-07	3	0	5.69448e-05	0	0	0	0	0	0
714	VKKHSRFPSGWRVGGSDRVDTLTS	gi|407832710|gb|EKF98548.1| hypothetical protein TCSYLVIO_010552 [Trypanosoma cruzi]	3.93e-11	3	6.04756e-06	0	0.000210623	0	3.8085e-05	0	0.00013828	0
715	AERYAEDELLLNQMGKVNDTPEE	gi|1243005668|gb|PBJ74844.1| hypothetical protein BCY84_12215 [Trypanosoma cruzi cruzi]	7.71e-10	3	0	0	0	0	0	0.00053875	0	2.05616e-06
716	GDSTQTSTKQNKRREKHGGRVWLCVNRCGCLPALAAIKTKQEGKKCVLRPTGPRRTPTRHGSLS	gi|1509443213|gb|RNC38811.1| hypothetical protein TcCL_NonESM11906, partial [Trypanosoma cruzi]	3.29e-27	3	3.32616e-05	2.10907e-05	1.5487e-05	0	2.13276e-05	0	5.40156e-06	0
717	DANVRKQRPSSLHHTSPIPPLSRTKGRCHGEEKPAAQRIHEGTCNSNA	gi|1511087760|gb|RNF00756.1| hypothetical protein TcG_11867 [Trypanosoma cruzi]	1.82e-28	3	6.04756e-05	0	3.09739e-05	0	0.000115778	0	2.80881e-05	0
718	RGWETMTANRTVHATPENPQGV	gi|1509448283|gb|RNC43288.1| hypothetical protein TcCL_NonESM06997 [Trypanosoma cruzi]	0.039	3	0	4.63995e-05	0	0	0	0	0	0
719	AASAGLQHNAKGVPHTSIQWHRDSHRRH	gi|557859455|gb|ESS62886.1| hypothetical protein TCDM_09395 [Trypanosoma cruzi Dm28c]	1.98e-13	3	3.93091e-05	0	8.98244e-05	0	4.41786e-05	0	3.24094e-05	0
720	TNASGKRQKSSEPHGSHNEEKEGKKKHGETLEERTQKMGDEERRKRHEERRRREKEAAEREEIPTADESLTTVTRAPRV	gi|1393585805|gb|PWU91457.1| hypothetical protein C4B63_43g154 [Trypanosoma cruzi]	5.59e-46	3	9.97847e-05	0	0	0	1.5234e-05	0	2.05259e-05	0
721	SNRLPWTRRDPTPPSPPFQSHGRRDTATARSQNTTHTEQAISQRATRGSDSSSIH	gi|557858611|gb|ESS62098.1| hypothetical protein TCDM_10264 [Trypanosoma cruzi Dm28c]	5.87e-22	3	3.62853e-05	0	0.000105311	0	5.17956e-05	0	1.51244e-05	0
722	QTPQAPRLVKRRPFFFFGGESSTSTSSYVPTTATSTVSSQQPAMS	gi|1509433961|gb|RNC32175.1| hypothetical protein TcCL_Unassigned05239, partial [Trypanosoma cruzi]	4.09e-24	3	3.02378e-05	0	8.36297e-05	0	4.72254e-05	0	2.16063e-05	0
723	AFHKTWCVAARCSNRGDAEFGPTTDLAVGGARRPVRPSPEHSSIFGEVHHSADPGVVAGRIDVKREAAEGQEPWLRAEER	gi|1509446966|gb|RNC42021.1| hypothetical protein TcCL_NonESM08351 [Trypanosoma cruzi]	9.73e-46	3	7.86183e-05	0	0	0	0	0	2.16063e-06	0
724	EHAATPRRNTEREDYRRKKQEAAQHTEKTNDRREKHRHSPRT	gi|407403330|gb|EKF29435.1| hypothetical protein MOQ_006782, partial [Trypanosoma cruzi marinkellei]	1.05e-13	3	6.65231e-05	0	1.23896e-05	0	1.06638e-05	0	8.6425e-06	0
725	DATPARSSTGRHAPCKSQGTPCMSMVPSFPHRGDRPAS	gi|1509437920|gb|RNC35220.1| hypothetical protein TcCL_Unassigned01925, partial [Trypanosoma cruzi]	6.28e-11	3	4.23329e-05	0	9.29218e-06	0	8.22635e-05	0	1.08031e-06	0
726	SRRFLRQHQDYLRQLQQGDCAPDKSSSAARQDYTENSLHLVTA	gi|407868233|gb|EKG08793.1| hypothetical protein TCSYLVIO_000053 [Trypanosoma cruzi]	1.32e-23	3	4.53567e-05	0	9.29218e-06	4.65027e-06	5.3319e-05	0	1.29638e-05	0
727	LADQTRRKHNRGYSRWTTGDFASSTAEMPLSLGIGNA	gi|1511082569|gb|RNE96673.1| trans-sialidase, partial [Trypanosoma cruzi]	1.49e-19	3	3.32616e-05	0	5.26557e-05	0	5.17956e-05	0	1.08031e-05	0
728	VSCADPARRLWAHHCATRCDSSERNS	gi|557851892|gb|ESS55864.1| hypothetical protein TCDM_12641 [Trypanosoma cruzi Dm28c]	1.57e-08	3	1.81427e-05	0	6.19479e-05	0	2.58978e-05	0	8.75053e-05	0
729	GSTSPLSINSFREQPCLHPSVVCRGRSQCSPQRGRKPPGKSCSVDASETVL	gi|1509447856|gb|RNC42877.1| hypothetical protein TcCL_NonESM07497 [Trypanosoma cruzi]	2e-16	3	4.23329e-05	0	2.16818e-05	0	2.13276e-05	0	4.32125e-06	0
730	PVLERRAGVRGKDGGGGPQASIRGRISGDDGGRRLADE	gi|407847241|gb|EKG03056.1| hypothetical protein TCSYLVIO_005903 [Trypanosoma cruzi]	1.98e-17	3	0	0	9.29218e-05	0	3.65616e-05	0	1.08031e-05	0
731	EWTGSWGRKDKRWDKYPSVKARCFPDGMDAT	gi|1511107510|gb|RNF18908.1| calpain-like protein [Trypanosoma cruzi]	3.59e-16	3	7.25707e-05	0	1.23896e-05	0	2.43744e-05	0	3.88913e-05	0
732	PARALRIKSNPLCRWCRPSLTEETGPPLPPPEPLPD	gi|407841175|gb|EKG00672.1| hypothetical protein TCSYLVIO_008368 [Trypanosoma cruzi]	6.47e-14	3	2.11665e-05	0	6.19479e-05	0	1.5234e-05	0	1.62047e-05	0
733	SPPSLHAHGGSSSHRNRQQPLQKKHPNPLQC	gi|557857115|gb|ESS60787.1| hypothetical protein TCDM_11661 [Trypanosoma cruzi Dm28c]	5.72e-13	3	2.41902e-05	0	5.26557e-05	0	2.13276e-05	0	1.83653e-05	0
734	ASRRSLNSQINSSPIGDQKEHREKQSKPIVSDGSANTSQNSSQAHMRGSSFVGWRGREVFSASEDSTDTLRRRERSRS	gi|407846919|gb|EKG02856.1| hypothetical protein TCSYLVIO_006110 [Trypanosoma cruzi]	9.97e-44	3	3.93091e-05	0	5.26557e-05	0	1.06638e-05	0	1.18834e-05	0
735	VKKVKFCTYDRLSLGRCDLKRHDEALPEEYRYFSDPRVGGDD	gi|407853272|gb|EKG06333.1| surface protease GP63, putative, partial [Trypanosoma cruzi]	4.55e-23	3	4.53567e-05	0	1.85844e-05	0	3.50382e-05	0	2.16063e-06	0
736	APHTHSEARRTPSAPLRVHSSGRPVTLAPSQWGNTNDRRRGPSMPLAE	gi|1509439780|gb|RNC36960.1| hypothetical protein TcCL_Unassigned00041 [Trypanosoma cruzi]	1.33e-20	3	3.32616e-05	0	9.29218e-06	0	5.3319e-05	0	1.40441e-05	0
737	YPHSIRAQTAQKYDERREQERRRRERAQTSHGER	gi|407866838|gb|EKG08411.1| hypothetical protein TCSYLVIO_000441 [Trypanosoma cruzi]	3.85e-16	3	4.23329e-05	0	3.71687e-05	0	3.19914e-05	0	1.40441e-05	0
738	NSSESMPIGVAARSSPAAVDGERPSRSSWCRFRSPANNRCRTRATN	gi|557851522|gb|ESS55604.1| hypothetical protein TCDM_12914 [Trypanosoma cruzi Dm28c]	5.74e-21	3	3.62853e-05	0	6.19479e-05	0	1.82808e-05	0	1.29638e-05	0
739	KRQIEQRQEERQRQSEERQQRFERVAELQEKQKLMIRQKHKAKEEKL	gi|1393586368|gb|PWU91997.1| hypothetical protein C4B63_40g32 [Trypanosoma cruzi]	5.06e-21	3	3.93091e-05	0	1.23896e-05	0	3.50382e-05	0	1.40441e-05	0
740	TAAYAHVVDEGRKAATAQTGAAGSNQKRPKRHREENDENKTSVMTDDE	gi|407849055|gb|EKG03915.1| hypothetical protein TCSYLVIO_005027 [Trypanosoma cruzi]	2.72e-26	3	8.46658e-05	0	0	0	1.67574e-05	0	8.6425e-06	0
741	SFMESDALRRRGDTKQPLKPQPEQLLPRVPVQPKKEQ	gi|1243005529|gb|PBJ74705.1| hypothetical protein BCY84_12022 [Trypanosoma cruzi cruzi]	7e-19	3	4.23329e-05	0	6.19479e-06	0	6.09359e-06	0	4.53731e-05	0
742	TKRRKYDQEMALRDGRRPVAYATGRNGPKPTQGNNKSPRVPNPAPAPSFASGTSRKP	gi|407846962|gb|EKG02889.1| hypothetical protein TCSYLVIO_006080 [Trypanosoma cruzi]	1.23e-34	3	3.62853e-05	0	5.26557e-05	0	3.0468e-05	0	2.26866e-05	0
743	DLVTVTNDTMMSYHKSHSRNRSSSGSSVAHDRTVEENDVQNGEEIFMEEEEMFILDPPQELHAALRPD	gi|557865395|gb|ESS68626.1| hypothetical protein TCDM_02543 [Trypanosoma cruzi Dm28c]	7.02e-44	3	0	0	7.74349e-05	0	5.17956e-05	0	3.24094e-06	0
744	REFKRWMPKLETRCREVEHNNRQWALPPQQIQMPLPL	gi|407856657|gb|EKG06760.1| trans-sialidase, putative, partial [Trypanosoma cruzi]	2.91e-17	3	3.62853e-05	0	4.02661e-05	0	1.06638e-05	0	1.29638e-05	0
745	HPNRKSNVRLQHTLPPPGRVRPLAARRSKWDHKKPNSGTFDHRHSSHAPHFSQRQGLAV	gi|1509442566|gb|RNC38390.1| hypothetical protein TcCL_NonESM12367, partial [Trypanosoma cruzi]	8.87e-19	3	1.81427e-05	0	5.57531e-05	0	4.5702e-06	0	3.24094e-06	0
746	SRVVTGRIGQNCHQTRRGCRHAGEENVLLRPITE	gi|557856095|gb|ESS59898.1| hypothetical protein TCDM_12219 [Trypanosoma cruzi Dm28c]	5.17e-15	3	3.32616e-05	0	0	0	2.43744e-05	0	1.29638e-05	0
747	YLLGGAGDIYEREGTSRFLHRCRGNNICQKNYPDRVKDPVK	gi|407860811|gb|EKG07516.1| endo-beta-N-acetylglucosaminidase, putative [Trypanosoma cruzi]	2.71e-23	3	2.11665e-05	0	4.64609e-05	0	5.3319e-05	0	6.48188e-06	0
748	ACLRAGDHERRRVGAVQPCWRPGAAEQRRLPHGRPALRE	gi|1509446195|gb|RNC41292.1| dispersed gene family protein 1 (DGF-1) [Trypanosoma cruzi]	7.14e-17	3	6.04756e-06	0	6.19479e-06	0	6.85529e-05	0	5.40156e-06	0
749	RFMSTHEEQLEHSQRLRTPFRSPSTSRPSSPRSRDQ	gi|1243006352|gb|PBJ75528.1| DNA repair protein [Trypanosoma cruzi cruzi]	4.25e-17	3	0	0	6.50453e-05	0	5.48424e-05	0	3.24094e-06	0
750	GAVYRPHRDCRRGGHGPADNCVASHRGPEGSSSQRDDISRWNGKL	gi|407401648|gb|EKF28938.1| aminoacylase, putative,N-acyl-L-amino acid amidohydrolase, putative [Trypanosoma cruzi marinkellei]	8.6e-20	3	2.41902e-05	0	3.09739e-06	0	1.21872e-05	0	2.80881e-05	0
751	SKNALQRLHGSSEHFYGPPVMVKYADTDEAKQERRRRREEG	gi|1509433147|gb|RNC31668.1| RNA-binding protein, partial [Trypanosoma cruzi]	4.27e-23	3	3.02378e-05	0	2.47792e-05	0	1.21872e-05	0	9.72281e-06	0
752	ARVAVDGSLRQGRHNRVGHLEGKT	gi|1511086722|gb|RNE99885.1| hypothetical protein TcG_11896, partial [Trypanosoma cruzi]	4.48e-09	3	1.20951e-05	0	2.47792e-05	0	4.11318e-05	0	8.6425e-06	0
753	RRLCGCRMEGEENRELRERRGQESRWVSRRGGHCPPNAAPLL	gi|1509460503|gb|RNC53316.1| hypothetical protein TcCL_ESM09358 [Trypanosoma cruzi]	1.11e-19	3	3.93091e-05	0	1.5487e-05	0	6.09359e-06	0	7.56219e-06	0
754	GSRLGGEALRSEVLVSQSRLLNINRSVQTRWEAENQAASQKRTDYD	gi|1511108638|gb|RNF19990.1| hypothetical protein TcG_03952 [Trypanosoma cruzi]	5.48e-25	3	0	0	0	0	0	0	0.00017393	8.63588e-05
755	PRRQGGRLHHWGADRHDCCDCSQGH	gi|1393576029|gb|PWU82989.1| putative glutamamyl carboxypeptidase [Trypanosoma cruzi]	8.15e-12	3	1.81427e-05	0	3.09739e-05	0	0	0	9.72281e-06	0
756	KAGQPWHKRPSGEQQCKDGRAAWKAGCR	gi|407420038|gb|EKF38428.1| protein farnesyltransferase, putative [Trypanosoma cruzi marinkellei]	0.3	3	9.07134e-06	0	2.47792e-05	0	3.19914e-05	0	1.18834e-05	0
757	NFNASPRGHTRCAANAEHLVGSRRSYNDFGRDSTNFNASPRGHTRCAANAEGLV	gi|1511108888|gb|RNF20232.1| hypothetical protein TcG_03812 [Trypanosoma cruzi]	1.7e-18	3	1.51189e-05	0	1.5487e-05	0	1.98042e-05	0	1.18834e-05	0
758	ANPREWKAPNARNEADSHPRPLPHTSSPTTFSHTPGQRHGEEKPAAQRTQNHRHPLRTAGKSHAHSAPTAATR	gi|1509438204|gb|RNC35478.1| hypothetical protein TcCL_Unassigned01643 [Trypanosoma cruzi]	5.01e-18	3	1.81427e-05	0	1.85844e-05	0	1.98042e-05	0	1.51244e-05	0
759	YNKHRGRDGGRGNPGRGNPGRGAFPQEIASNERFSRWNERGNSGPGDRNNN	gi|557863522|gb|ESS66813.1| hypothetical protein TCDM_04475 [Trypanosoma cruzi Dm28c]	3.63e-29	3	4.53567e-05	0	1.23896e-05	0	2.58978e-05	0	1.62047e-05	0
760	FTSTSAATMRFGGIGRNRQKPAVREWDEHGTAKVQQSTETTDTALRE	gi|557865380|gb|ESS68611.1| hypothetical protein TCDM_02522 [Trypanosoma cruzi Dm28c]	5.12e-26	3	3.32616e-05	0	2.16818e-05	0	1.21872e-05	0	5.40156e-06	0
761	RRRCMNCTQTAPLPQEKRRRTTPPHRPAGCTQPQTARVMTQPCLTEPDQQRRRFPPP	gi|557851459|gb|ESS55562.1| hypothetical protein TCDM_12956 [Trypanosoma cruzi Dm28c]	1.28e-26	3	1.20951e-05	0	3.40713e-05	0	3.19914e-05	0	3.99716e-05	0
762	QGSQTNGRRASVHRLGSAATSWPPSTRRCWSNSQATGEDADALAGASP	gi|407850516|gb|EKG04890.1| hypothetical protein TCSYLVIO_004042 [Trypanosoma cruzi]	2.94e-21	3	6.04756e-06	0	6.19479e-06	5.2703e-05	9.14039e-06	0	2.16063e-06	2.05616e-06
763	NKRTVQHSMRCSSNGGESRFCSHQTTTPSSQLPATVRVDGN	gi|557858730|gb|ESS62208.1| hypothetical protein TCDM_10157 [Trypanosoma cruzi Dm28c]	5.16e-23	3	3.02378e-06	0	4.33635e-05	0	1.06638e-05	0	1.08031e-05	0
764	SPKHLVKKPQDLGKGRRQPQREGNK	gi|407833868|gb|EKF98856.1| glutamine synthetase, putative, partial [Trypanosoma cruzi]	7.38e-06	3	3.02378e-06	0	1.85844e-05	0	5.94125e-05	0	1.08031e-06	0
765	GVHDIRRQRQPISSGSVGRRGESMWSRTVPPTSTEQGLPRGIRPVAESIET	gi|1511087805|gb|RNF00795.1| hypothetical protein TcG_11991 [Trypanosoma cruzi]	6.15e-24	3	3.02378e-05	0	1.85844e-05	0	1.37106e-05	0	2.16063e-06	0
766	LHYSGHKGNETLSPDPHRRRMPWTAAKECVPGVV	gi|407392976|gb|EKF26468.1| hypothetical protein MOQ_009833 [Trypanosoma cruzi marinkellei]	5.61e-11	3	9.07134e-06	0	3.40713e-05	0	5.02722e-05	0	1.08031e-06	0
767	AARRGVEGMRRPNRTHDGRLDKVLLEGKERITNMR	gi|1511093146|gb|RNF05498.1| retrotransposon hot spot (RHS) protein [Trypanosoma cruzi]	1.98e-16	3	3.32616e-05	0	3.71687e-05	0	1.06638e-05	0	7.56219e-06	0
768	GITENAARQKSYLEYSKQRNSMYSQFHNTMNTLKKGQSAKGNAGSTLAANFSKSEQELINEYEENVDRIMDEEIYSL	gi|407861397|gb|EKG07630.1| hypothetical protein TCSYLVIO_001237, partial [Trypanosoma cruzi]	2.41e-47	3	9.07134e-06	0	1.85844e-05	0	3.50382e-05	0	1.40441e-05	0
769	YEDEDFLPSIPEALLHPPHNDVITPTKTDESLEVERKKRSRSPREHRDGGASYG	gi|1509453925|gb|RNC48821.1| putative cyclophilin type peptidyl-prolyl cis-trans isomerase [Trypanosoma cruzi]	1.55e-32	3	3.32616e-05	0	3.09739e-06	0	9.14039e-06	0	9.72281e-06	0
770	ATEVTGEPEKKFSGRGFGRTSPTGMMSSLSAQREMTGLYDLPTTNGNDGEKPADPNGEGRGFTNKN	gi|1393589087|gb|PWU94612.1| Putrescine-cadaverine transporter [Trypanosoma cruzi]	9.2e-42	3	1.81427e-05	0	1.23896e-05	0	1.67574e-05	0	4.32125e-06	0
771	EREANRTQGDYSYHHAHTARGMSALNHNTSKTRQRNKAEAWDDQRTHTLIAP	gi|557859348|gb|ESS62785.1| hypothetical protein TCDM_09525 [Trypanosoma cruzi Dm28c]	6.41e-18	3	1.20951e-05	0	1.85844e-05	0	4.5702e-06	0	1.62047e-05	0
772	DIPVTLKYFQKGENQVPHARRGVHHCRERQQSCRSE	gi|70873067|gb|EAN86938.1| surface protease GP63, putative [Trypanosoma cruzi]	1.6e-12	3	6.04756e-06	0	1.85844e-05	0	2.13276e-05	0	1.29638e-05	0
773	TIANPSRRTGWDLTRGFPPPRRWSAGSSSDCRCEAMQ	gi|1509466330|gb|RNC58868.1| hypothetical protein TcCL_ESM03477 [Trypanosoma cruzi]	4.61e-15	3	9.07134e-06	0	3.40713e-05	0	1.37106e-05	0	5.40156e-06	0
774	TRLPWRVSCKYGHVGRSPFPLPSSGKARESSRRIPV	gi|557851783|gb|ESS55784.1| hypothetical protein TCDM_12723 [Trypanosoma cruzi Dm28c]	5.88e-08	3	2.11665e-05	0	6.19479e-06	0	1.5234e-05	0	2.70078e-05	0
775	LGAEDASPPAKSSSISMMGASLTHGRTRKHPREEENTTGAKLEPE	gi|1511112121|gb|RNF23364.1| hypothetical protein TcG_01626 [Trypanosoma cruzi]	1.98e-24	3	1.81427e-05	0	4.33635e-05	0	2.43744e-05	0	1.40441e-05	0
776	RAVRRDGTPHGGHAHTRENVQRTQQHNSKVTIEKNR	gi|557856580|gb|ESS60350.1| hypothetical protein TCDM_12125 [Trypanosoma cruzi Dm28c]	2.22e-11	3	1.81427e-05	0	0	0	9.14039e-06	0	1.40441e-05	0
777	LATSGLKKTLPSICRRSPRDDPHHCQNHHHQQLPRQSVDASNDDA	gi|1509456796|gb|RNC50726.1| hypothetical protein TcCL_ESM12219, partial [Trypanosoma cruzi]	6	3	1.20951e-05	0	1.5487e-05	0	1.06638e-05	0	1.18834e-05	0
778	AGPNALRNKDRCPWQSLFSRCRWDRPAPHALSSPSHRATGMKLP	gi|407831064|gb|EKF98080.1| hypothetical protein TCSYLVIO_011030, partial [Trypanosoma cruzi]	2.96e-23	3	1.51189e-05	0	2.78766e-05	0	9.14039e-06	0	6.48188e-06	0
779	KKVKEVTQEFVVQNKHKPLWTRDPKDVTKE	gi|70876496|gb|EAN89941.1| heat shock protein 83, putative, partial [Trypanosoma cruzi]	4.35e-14	3	2.11665e-05	0	1.23896e-05	0	4.5702e-06	0	7.56219e-06	0
780	VRHAPGHKSRQRPHHQSTPAEHC	gi|557855561|gb|ESS59385.1| hypothetical protein TCDM_12269 [Trypanosoma cruzi Dm28c]	6.62e-08	3	1.20951e-05	0	4.33635e-05	0	0	0	0	0
781	LERIYADCSGEMLQKRRWFVRPLTAQCRRPQSS	gi|1509435933|gb|RNC33558.1| ribonuclease HI [Trypanosoma cruzi]	2.33e-10	3	3.32616e-05	0	6.19479e-06	0	7.61699e-06	0	6.48188e-06	0
782	LNKDGRNDSGEPQRKKTREERFREVLANSKEHRAQAQRDREERAQRTTALDAEFNGVMHLLERRDKAQEE	gi|70882885|gb|EAN95828.1| hypothetical protein, conserved [Trypanosoma cruzi]	3.54e-40	3	1.81427e-05	0	3.40713e-05	0	2.58978e-05	0	6.48188e-06	0
783	KQEAAQHTRKKQIAGKAPPRPSPWPATPHQPSHTHHRGSVSPR	gi|557858202|gb|ESS61727.1| hypothetical protein TCDM_10661 [Trypanosoma cruzi Dm28c]	7.05e-15	3	0	0	3.09739e-05	0	1.98042e-05	0	6.48188e-06	0
784	NNRANELAKEMKLNGRQSVLEQVPKGVPLDILSLDDDMPFGDLEVEYLKSVGDGEDNFKA	gi|1511096344|gb|RNF08418.1| putative calpain-like cysteine peptidase, partial [Trypanosoma cruzi]	4.68e-34	3	0	0	0	0	8.98805e-05	0	0	0
785	DIRHVARHRPNQHRQDHAAPAERHVAVAQP	gi|557850668|gb|ESS55057.1| hypothetical protein TCDM_13494 [Trypanosoma cruzi Dm28c]	1.02e-09	3	3.02378e-06	0	2.16818e-05	0	3.19914e-05	0	2.16063e-05	0
786	QQAHGTHSRRTHPGRHRVPVGSA	gi|557861176|gb|ESS64539.1| hypothetical protein TCDM_07374 [Trypanosoma cruzi Dm28c]	9.21e-08	3	6.04756e-06	0	1.5487e-05	0	2.43744e-05	0	0	0
787	PARRGIAWQALKKGPGKPMADAATVLVANDGHT	gi|1511090086|gb|RNF02769.1| hypothetical protein TcG_11186 [Trypanosoma cruzi]	1.32e-14	3	0	0	2.16818e-05	0	3.35148e-05	0	2.16063e-06	0
788	QKKNNTTRGRGTEHSGYSERERADKTRRGQQAQPHSSHTTKRHPRNEGTQRQQPPTMQEEKTS	gi|1509435297|gb|RNC33089.1| hypothetical protein TcCL_Unassigned04243 [Trypanosoma cruzi]	2.05e-21	3	1.20951e-05	0	3.09739e-06	0	2.74212e-05	0	1.08031e-05	0
789	VVETTDAASRRYRVPMSSSSWSFRSKVVTSDTA	gi|407849110|gb|EKG03956.1| Protein kinase domain, putative [Trypanosoma cruzi]	1.98e-14	3	1.20951e-05	0	2.16818e-05	0	1.21872e-05	0	6.48188e-06	0
790	VSSVNSSGMPRRGTLHRRHPTSSESGSLIAASSSQLGGASHSNNG	gi|407859446|gb|EKG07035.1| protein kinase, putative [Trypanosoma cruzi]	7.83e-22	3	1.81427e-05	0	1.5487e-05	0	4.5702e-06	0	2.16063e-06	0
791	VVTHQQGEEATHRHRLQFHPKGNGIRPQPRTQSTPSKQSPKKPHAE	gi|1511083973|gb|RNE97686.1| hypothetical protein TcG_13275 [Trypanosoma cruzi]	1.61e-12	3	0	0	3.40713e-05	0	3.96084e-05	0	2.16063e-06	0
792	EPQVKIAPKPAAPAVPAVPAGNEGMEREKGDGGANG	gi|1511093362|gb|RNF05693.1| trans-sialidase [Trypanosoma cruzi]	2.57e-17	3	0	0	0	3.4102e-05	4.87488e-05	0	0	0
793	EARRTRRDLQRSTCWQFPGVATRANEFTGA	gi|1393578255|gb|PWU84600.1| putative UDP-Gal or UDP-GlcNAc-dependent glycosyltransferase [Trypanosoma cruzi]	1.82e-15	3	3.02378e-06	0	3.09739e-05	0	9.14039e-06	0	2.16063e-06	0
794	PMPWTTHKSRGRYTWHCCNRQPSSASVN	gi|407404058|gb|EKF29696.1| hypothetical protein MOQ_006505 [Trypanosoma cruzi marinkellei]	0.018	3	1.51189e-05	0	2.16818e-05	0	9.14039e-06	0	0	0
795	VENREENGYNGFGNRGGRGFGDRGGRGFGDRGGHGFGDRGGRGF	gi|1509454870|gb|RNC49759.1| hypothetical protein TcCL_NonESM00080, partial [Trypanosoma cruzi]	5.24e-20	3	9.07134e-06	0	6.19479e-06	0	2.89446e-05	0	1.08031e-05	0
796	HTVFGAHHMHEDHRNDGEWVSSTQHSVGESQQQQRGAHGGFLHAYRSPRSRTPVAPPS	gi|70870782|gb|EAN85053.1| hypothetical protein Tc00.1047053509219.10 [Trypanosoma cruzi]	2.84e-30	3	1.20951e-05	0	3.09739e-05	0	1.06638e-05	0	6.48188e-06	0
797	NYIKGKCRFGQHCKELHVTSTHSRYPGQRKGSNNNQQA	gi|1509431104|gb|RNC30639.1| RNA-binding protein, partial [Trypanosoma cruzi]	4.75e-22	3	1.51189e-05	0	0	0	7.61699e-06	0	7.56219e-06	0
798	SSDRRSHGKVWRTKETTPPARPLQAWWKSPQP	gi|1511093810|gb|RNF06097.1| hypothetical protein TcG_10820, partial [Trypanosoma cruzi]	7.35e-16	3	0	0	0	0	4.26552e-05	0	1.62047e-05	0
799	RHPAEPAVTSARSSVERRNDGGKLTSRRREFSPRVHTERDTKGKRPNKDAGGEAAGKE	gi|407849180|gb|EKG04010.1| hypothetical protein TCSYLVIO_004935 [Trypanosoma cruzi]	1.9e-32	3	2.11665e-05	0	0	0	6.09359e-06	0	3.24094e-06	0
800	MRRWNLFGTAPDTSMKPREPVMSAPPVAPQQQPPEESRA	gi|1511109034|gb|RNF20372.1| chaperonin containing t-complex protein [Trypanosoma cruzi]	9.66e-21	3	0	0	0	0	7.61699e-06	5.54034e-05	3.24094e-06	0
801	SGRRPTQPVASGRRPTQPVASGRRPTQPVASGRRPTQP	gi|70873262|gb|EAN87106.1| trans-sialidase, putative [Trypanosoma cruzi]	2.3	3	2.11665e-05	0	9.29218e-06	0	3.0468e-06	0	4.32125e-06	0
802	SSHSSLRTGAGEKRQRESALPPSFRPVFRPPASTSGRSTVASSHADKMPPAAK	gi|1393591830|gb|PWU97309.1| hypothetical protein C4B63_16g117 [Trypanosoma cruzi]	1.18e-28	3	1.51189e-05	0	0	0	1.82808e-05	0	0	0
803	INKKSMQGGFGGTTGFGQTSGLRPGSSLRPGSQMRPGSQLRGTQAAG	gi|407859527|gb|EKG07069.1| hypothetical protein TCSYLVIO_001799 [Trypanosoma cruzi]	1.24e-11	3	1.51189e-05	0	3.09739e-06	0	1.5234e-05	0	2.16063e-06	0
804	HMSVSETRSTWRMWEAARSTQQGSGSKQR	gi|1509461813|gb|RNC54516.1| hypothetical protein TcCL_ESM08050 [Trypanosoma cruzi]	1.38e-09	3	7.25707e-05	0	0.000157967	0	7.92167e-05	0	4.21322e-05	0
805	TPRDDIHHHHPPLISTTPGKWPKPRGHHTTHTEQAPTTRGRSG	gi|1509439018|gb|RNC36231.1| hypothetical protein TcCL_Unassigned00830 [Trypanosoma cruzi]	1.82e-11	3	1.51189e-05	0	0	0	2.2851e-05	0	1.29638e-05	0
806	GFILKATKARKTECANSVRQGRDVHMACRPRTRETQHSGNDSI	gi|1509436688|gb|RNC34152.1| hypothetical protein TcCL_Unassigned03078 [Trypanosoma cruzi]	5.38e-21	3	0	0	2.78766e-05	0	9.14039e-06	0	3.24094e-06	0
807	RHPKHRFPPPTPANARGPVPHNHGGARAHPTAVQETPACRSRPAGLATRVCHRPLPQA	gi|557851017|gb|ESS55270.1| hypothetical protein TCDM_13270 [Trypanosoma cruzi Dm28c]	1.14e-28	3	9.07134e-06	0	1.5487e-05	0	1.21872e-05	0	5.40156e-06	0
808	RETSAHRQQPHAMDEEKRPTASRTFSRPTGYGHIPAANTQRTRSEHPPRQPHVEVDPHPS	gi|1509435591|gb|RNC33307.1| exo-alpha-sialidase, partial [Trypanosoma cruzi]	3.8e-20	3	1.51189e-05	0	6.19479e-06	0	1.5234e-05	0	4.32125e-06	0
809	AVSASVASSQGVVSRSRGSVLQNKGRHHAQGQKEGTK	gi|407425268|gb|EKF39366.1| hypothetical protein MOQ_000409 [Trypanosoma cruzi marinkellei]	9.8e-05	3	1.20951e-05	0	3.09739e-06	0	1.5234e-06	0	6.48188e-06	0
810	TMALRRLEEVRGEKIKLAHELEEMRRHPRLAGWRSRHGTATAESEEEAEHDE	gi|557861448|gb|ESS64803.1| hypothetical protein TCDM_06994 [Trypanosoma cruzi Dm28c]	9.4e-28	3	1.51189e-05	0	3.09739e-06	0	7.61699e-06	0	9.72281e-06	0
811	AGTQRTSHGNASSSRWTPPRHGPTAGRLP	gi|557862524|gb|ESS65855.1| hypothetical protein TCDM_05700 [Trypanosoma cruzi Dm28c]	2.45e-11	3	1.20951e-05	0	0	0	7.61699e-06	0	3.24094e-06	0
812	GTHSDCHHQQEPRRVLLPRVSTHQGAPAHKIT	gi|1509448952|gb|RNC43938.1| exo-alpha-sialidase [Trypanosoma cruzi]	3.08e-12	3	1.20951e-05	0	9.29218e-06	0	4.5702e-06	0	3.24094e-06	0
813	YRSVFDPERHRWKHPHHKYEVHPAYADTNKDGSGGAVHNGKCLIGSYE	gi|70876880|gb|EAN90285.1| hypothetical protein, conserved [Trypanosoma cruzi]	4.19e-21	3	1.20951e-05	0	1.5487e-05	0	3.0468e-06	0	6.48188e-06	0
814	PAAERQVSAVATPINSRGLQSRPGSSNKQQQQRPWGNEKGAKREAEAEEK	gi|407831418|gb|EKF98157.1| hypothetical protein TCSYLVIO_010947 [Trypanosoma cruzi]	1.24e-26	3	1.20951e-05	0	3.09739e-06	0	1.06638e-05	0	2.16063e-06	0
815	IHTVFDKSQMHRYHRNHGEWMSSTQHSVGESQQQQRGAHG	gi|1509436858|gb|RNC34297.1| hypothetical protein TcCL_Unassigned02927 [Trypanosoma cruzi]	1.57e-17	3	9.07134e-06	0	2.78766e-05	0	9.14039e-06	0	2.16063e-06	0
816	SFNCKITMADAQRAPSGEQRGFGRGRGGRGGRGGRGGSNEKDEWVPCTKLGRLVKEQKITS	gi|1511112768|gb|RNF23994.1| putative 40S ribosomal protein S2 [Trypanosoma cruzi]	2.6e-30	3	0	0	3.40713e-05	0	1.98042e-05	0	0	0
817	GDRVIVSGGTFPMEGLHEQQQKRQQQQQQQSTTAAKTYRGRGYRESKEERLKR	gi|557862627|gb|ESS65954.1| ATP-dependent RNA helicase [Trypanosoma cruzi Dm28c]	1.27e-29	3	1.81427e-05	0	9.29218e-06	0	1.5234e-06	0	2.16063e-06	0
818	FGYRKSKQEPLPRAAPQNAVLPSRGLPPRPSRWRGEHPDNTRGP	gi|407400072|gb|EKF28537.1| hypothetical protein MOQ_007713 [Trypanosoma cruzi marinkellei]	2.71e-16	3	1.20951e-05	0	0	0	1.21872e-05	0	2.16063e-06	0
819	LASSGLRVEGDMLRQTRSGRCVRLQHRTWREECLRDENKRSDPT	gi|1509448174|gb|RNC43183.1| hypothetical protein TcCL_NonESM07161 [Trypanosoma cruzi]	1.02e-24	3	9.07134e-06	0	1.23896e-05	0	9.14039e-06	0	4.32125e-06	0
820	GGAAQTGRKGTRWSHLHGCPRSGIS	gi|1509445261|gb|RNC40434.1| retrotransposon hot spot (RHS) protein [Trypanosoma cruzi]	5.49e-05	3	0	0	3.71687e-05	0	1.5234e-05	0	0	0
821	SKSSEGGAPATKAVYGNSVKNGGGTGNRTHHPYARFGNNNNNKNNSRSSSNNHQQ	gi|557862953|gb|ESS66267.1| hypothetical protein TCDM_05166 [Trypanosoma cruzi Dm28c]	5.88e-30	3	9.07134e-06	0	1.5487e-05	0	4.5702e-06	0	0	0
822	AAAPAAIAGPKKMPPKMPMKMPGKMPPGKGLGPKMPPPSRPVRKPANE	gi|557860080|gb|ESS63481.1| hypothetical protein TCDM_08678 [Trypanosoma cruzi Dm28c]	4.66e-27	3	1.51189e-05	0	6.19479e-06	0	0	0	3.24094e-06	0
823	AAARRIRADVHHSGLKRC	gi|407857220|gb|EKG06807.1| mucin TcMUCII, putative, partial [Trypanosoma cruzi]	0.000608	3	1.81427e-05	0	3.09739e-06	0	0	0	3.24094e-06	0
824	REHAATPRRNTGGEDDRGKARSSTKYTEETKDRREKHRHGPQPGRQLHTSPHTN	gi|1509459036|gb|RNC52135.1| exo-alpha-sialidase, partial [Trypanosoma cruzi]	2.21e-20	3	1.81427e-05	0	1.23896e-05	0	0	0	0	0
825	VEQLGGKHTAPLAGRVQQQTIKEGRVEKKKSTVIAPKSKKEK	gi|1509434593|gb|RNC32597.1| hypothetical protein TcCL_Unassigned04775, partial [Trypanosoma cruzi]	4.63e-19	3	1.81427e-05	0	0	0	0	0	4.32125e-06	0
826	LLKTEESRLQQLIEQEKDAVAHMRDSPPFDDGTWGEKLYRRFTRWRAKYEEGQALAPLADQNENFP	gi|1511107425|gb|RNF18825.1| WD repeat-containing protein 96 [Trypanosoma cruzi]	4.3e-41	3	1.51189e-05	0	0	0	3.0468e-06	0	2.16063e-06	0
827	CDGGTVGADGWLDLYDVWAVGEASSV	gi|1511081384|gb|RNE95868.1| dispersed gene family protein 1 (DGF-1), partial [Trypanosoma cruzi]	4.91e-11	3	2.11665e-05	0	9.29218e-06	0	0	0	0	0
828	PAPTHRLRHPPVHPHAAQFSERGQRQ	gi|407845210|gb|EKG02265.1| hypothetical protein TCSYLVIO_006714 [Trypanosoma cruzi]	4.65e-07	3	0	0	2.78766e-05	0	1.98042e-05	0	1.08031e-06	0
829	AAPQVPQHIITKRRSSTAEVNKCRD	gi|407853062|gb|EKG06190.1| hypothetical protein TCSYLVIO_002714, partial [Trypanosoma cruzi]	0.000267	3	3.02378e-06	0	3.09739e-05	0	1.06638e-05	0	6.48188e-06	0
830	TKHTKETNCGRERQRHGPQPGRQLHTSPLTHTPSQRRQSAGERI	gi|1509443356|gb|RNC38913.1| hypothetical protein TcCL_NonESM11803 [Trypanosoma cruzi]	1.15e-14	3	9.07134e-06	0	9.29218e-06	0	7.61699e-06	0	1.51244e-05	0
831	FSQTRTRPHHTPVKTFGPSHAKGGAGEQQERQH	gi|1509447737|gb|RNC42761.1| hypothetical protein TcCL_NonESM07563, partial [Trypanosoma cruzi]	1.5e-09	3	6.04756e-06	0	0	0	1.82808e-05	0	3.24094e-06	0
832	EEMERSAVRLSTSRRPEVKLPPLVQQKTRTKEEVEHSIKHLYDDSLAHRQQRLRE	gi|70880983|gb|EAN94042.1| hypothetical protein, conserved [Trypanosoma cruzi]	2.94e-32	3	0	0	3.09739e-05	0	3.0468e-06	0	2.16063e-06	0
833	PPHPHHQTHVQHSQPPSRTRTSSSSTRAQGITRRTPHGAAPSSSP	gi|70867224|gb|EAN82467.1| hypothetical protein Tc00.1047053506805.20 [Trypanosoma cruzi]	3.62e-06	3	6.04756e-06	0	3.09739e-06	0	1.06638e-05	0	1.08031e-05	0
834	LHPRSPPPSPTEKPGNKMMALSFKERQRVSEQLHRFSSKERSAGLAPQ	gi|407852548|gb|EKG05994.1| hypothetical protein TCSYLVIO_002923 [Trypanosoma cruzi]	2.46e-26	3	1.51189e-05	0	2.16818e-05	0	0	0	1.08031e-06	0
835	LVYELLDELIDVGVSQELNTENLRPYIFNEVVRVSSSETPTGSSFLGRLRRGEFLDKTRRGDATANSILQASS	gi|1393580247|gb|PWU86288.1| putative mu-adaptin 4 [Trypanosoma cruzi]	5.23e-45	3	3.02378e-06	0	9.29218e-06	0	1.5234e-05	0	1.08031e-05	0
836	HTEQRTHTAKQKKREEKNDPKSRQQLLACRASCSRVSRPP	gi|407409307|gb|EKF32244.1| hypothetical protein MOQ_003908 [Trypanosoma cruzi marinkellei]	6.7e-14	3	1.81427e-05	0	0	0	2.2851e-05	0	7.56219e-06	0
837	QTVTSQSLERRESRRPPRLSQRREID	gi|70879103|gb|EAN92304.1| hypothetical protein Tc00.1047053506965.160 [Trypanosoma cruzi]	0.3	3	0	0	9.29218e-06	0	2.43744e-05	0	5.40156e-06	0
838	SRQSSSPPPTAPRHAHRQHSTPCRGLPCAGRQTR	gi|1509448652|gb|RNC43647.1| regulator of sigma E protease [Trypanosoma cruzi]	1.68e-08	3	1.81427e-05	0	0	0	7.61699e-06	0	0	0
839	HSARERATPRELNPCVTTLTRQLQCLPHTGRYAGASDRG	gi|1509444031|gb|RNC39405.1| hypothetical protein TcCL_NonESM11246 [Trypanosoma cruzi]	1.57e-21	3	0	0	1.23896e-05	0	2.74212e-05	0	5.40156e-06	0
840	PQPRSKQISHTKQEITQRATRGSGPSSIHDATPRPMRSHGVRHFPNRPYPS	gi|557859274|gb|ESS62715.1| hypothetical protein TCDM_09586 [Trypanosoma cruzi Dm28c]	1.75e-13	3	9.07134e-06	0	3.09739e-06	0	6.09359e-06	0	0	0
841	PTGRRAHGQSPSQTVESPNAAESTSDSTRKTKGDTAATPRTATNSSTPAAAHTRRDKWNQYNCRARKPPCKPQ	gi|1509435921|gb|RNC33549.1| hypothetical protein TcCL_Unassigned03744 [Trypanosoma cruzi]	1.63e-36	3	9.07134e-06	0	9.29218e-06	0	4.5702e-06	0	0	0
842	EGSAPRRSVIPPSACRGMYTHKIYGRDTTQHTC	gi|1509436866|gb|RNC34304.1| hypothetical protein TcCL_Unassigned02918 [Trypanosoma cruzi]	3.27e-18	3	9.07134e-06	0	9.29218e-06	0	0	0	7.56219e-06	0
843	VSCAPSDGSLSYRVRGGVWAWKKCSAAGAEA	gi|407864179|gb|EKG07948.1| mucin-like glycoprotein, putative, partial [Trypanosoma cruzi]	1.47e-14	3	3.02378e-06	0	9.29218e-06	0	9.14039e-06	0	6.48188e-06	0
844	AAGGFGSATTTSAPAVGGFGSAAHTSTPAAGGGNLGNSASAATSGT	gi|407850509|gb|EKG04885.1| hypothetical protein TCSYLVIO_004056 [Trypanosoma cruzi]	2.29e-20	3	0	0	0	0	0	4.39406e-05	3.24094e-06	0
845	PHPPRKSLMTTKGRPAMGPHGSAPHNARPLSGPQAVKKPVAPSAPT	gi|1393594343|gb|PWU99783.1| hypothetical protein C4B63_8g56 [Trypanosoma cruzi]	3.07e-24	3	1.20951e-05	0	9.29218e-06	0	1.5234e-06	0	1.62047e-05	0
846	PGARSSLVREIFWRNDAPKAPRDGQRRGCPSSNKTNAEQKCEKSG	gi|407831428|gb|EKF98165.1| hypothetical protein TCSYLVIO_010944 [Trypanosoma cruzi]	2.82e-25	3	6.04756e-06	0	6.19479e-06	0	7.61699e-06	0	7.56219e-06	0
847	YWKDMLFNKENEETMKSVWDRERHPSLREHRWKTSYPPLKLQHTYSEEDEE	gi|1511106946|gb|RNF18357.1| putative glutaminyl cyclase [Trypanosoma cruzi]	6.33e-31	3	1.20951e-05	0	3.09739e-06	0	1.21872e-05	0	1.08031e-06	0
848	GAQLNAVTRGAPHPQEKRLGVRTPSLPSPHGHGRRQQPHAT	gi|407402559|gb|EKF29222.1| hypothetical protein MOQ_007005 [Trypanosoma cruzi marinkellei]	4.56e-17	3	0	0	3.09739e-05	0	1.5234e-06	0	0	0
849	SPFGHKRHGSWHCRSTDTDVRTQR	gi|557857038|gb|ESS60724.1| hypothetical protein TCDM_11731 [Trypanosoma cruzi Dm28c]	6.18e-05	3	1.51189e-05	0	3.09739e-06	0	1.21872e-05	0	7.56219e-06	0
850	IAQPPAHFPRNNTQVKAWQRISPKNEVTATRCGHRADKSGAN	gi|557859836|gb|ESS63248.1| hypothetical protein TCDM_08992 [Trypanosoma cruzi Dm28c]	2.89e-13	3	0	0	1.5487e-05	0	1.06638e-05	0	1.62047e-05	0
851	GASKETPRMPSASTFENIEQLRDEVGGTVQWDWQQNEPQRRGKAVTTRHTVDFPWS	gi|1393583892|gb|PWU89633.1| putative R27-2 protein [Trypanosoma cruzi]	5.31e-35	3	0	0	0	0	0	0	2.05259e-05	5.55164e-05
852	VHSHSQREMAKSPRPPHNAHGASTHHTSHTRQWTLIHPS	gi|557851610|gb|ESS55662.1| hypothetical protein TCDM_12848 [Trypanosoma cruzi Dm28c]	8.04e-13	3	1.20951e-05	0	1.23896e-05	0	6.09359e-06	0	9.72281e-06	0
853	IAASDSQRRPHRPHKASPLCDSARCQRHRAPEPPSCRPSAPCRQEHAA	gi|407843960|gb|EKG01723.1| hypothetical protein TCSYLVIO_007271 [Trypanosoma cruzi]	2.4e-25	3	1.51189e-05	0	6.19479e-06	0	1.06638e-05	0	0	0
854	RRNSVTPHSRSWPWHPTLTVRHGAHHPLPSERTQQG	gi|1509447991|gb|RNC43007.1| hypothetical protein TcCL_NonESM07365 [Trypanosoma cruzi]	3.21e-17	3	6.04756e-06	0	6.19479e-06	0	1.21872e-05	0	5.40156e-06	0
855	ASCEISPHPRTSSPTRRSPQQQIRQKESPRHPQQEHRCRTHNT	gi|407851295|gb|EKG05299.1| hypothetical protein TCSYLVIO_003627 [Trypanosoma cruzi]	1.18e-17	3	9.07134e-06	0	3.09739e-06	0	1.5234e-05	0	1.08031e-06	0
856	LRGRPSLSRNGEGRNGRCDANCVVFMDTTRLHATSATHPEEVTRGANGRQKTAEEPPAAHEGGRRQPHPFRHHPPVRTDV	gi|1509459594|gb|RNC52565.1| putative cytochrome P450, partial [Trypanosoma cruzi]	2.87e-33	3	6.04756e-06	0	6.19479e-06	0	7.61699e-06	0	0	0
857	TQKIKSIRDICYRGSNSVLGGRRCSTRQPVTPHSAANP	gi|407845733|gb|EKG02366.1| hypothetical protein TCSYLVIO_006609, partial [Trypanosoma cruzi]	2.16e-08	3	0	0	2.78766e-05	0	1.5234e-05	0	0	0
858	QPINRMNHLPAMQKQGHHHPRQTVMPP	gi|557856685|gb|ESS60434.1| hypothetical protein TCDM_12043 [Trypanosoma cruzi Dm28c]	2.69e-09	3	0	0	1.23896e-05	0	1.98042e-05	0	1.62047e-05	0
859	MAPRLPWAEARRRNETGRGYAEKREARRPGRTEEKALAAKERPASGR	gi|70886807|gb|EAN99577.1| hypothetical protein Tc00.1047053504081.26 [Trypanosoma cruzi]	1.74e-14	3	1.81427e-05	0	1.5487e-05	0	1.98042e-05	0	4.32125e-06	0
860	RAAACGHSVECVRPRGRDGAVGVRCACRSERGD	gi|557858061|gb|ESS61602.1| hypothetical protein TCDM_10793 [Trypanosoma cruzi Dm28c]	3.09e-12	3	2.41902e-05	0	1.85844e-05	0	1.82808e-05	0	4.32125e-06	0
861	TRTRRRDPTPPPPAQSRGQRDTVTAPQPTQNAHGASSHPKSHTQKRIRIHPRRGDKISSHYTHNGIRCPTLRSHRRCVTPT	gi|557850628|gb|ESS55034.1| hypothetical protein TCDM_13519 [Trypanosoma cruzi Dm28c]	2.34e-42	3	9.07134e-06	0	0	0	1.37106e-05	0	2.16063e-06	0
862	RRTCPHSNFVSEGDSLLRAGGECRRGTAHRAPKVTHTS	gi|557857863|gb|ESS61428.1| hypothetical protein TCDM_10988 [Trypanosoma cruzi Dm28c]	6.43e-17	3	9.07134e-06	0	6.19479e-06	0	6.09359e-06	0	2.16063e-06	0
863	PSRTRMDTPPPRQLRPVPWCCTPPGQRQWLQGGGRQRPAHHTKQHVLATQ	gi|557857865|gb|ESS61430.1| hypothetical protein TCDM_10990 [Trypanosoma cruzi Dm28c]	9.25e-28	3	9.07134e-06	0	0	0	1.98042e-05	0	0	0
864	QEGQLSRQKLEKLQLIESDSSTLRGRHSEGDEDAREYATGKKREEKEEKKRLYHEGR	gi|407843599|gb|EKG01497.1| hypothetical protein TCSYLVIO_007505 [Trypanosoma cruzi]	3.46e-30	3	9.07134e-06	0	0	0	6.09359e-06	0	0	0
865	QSQEKHRQGPQPGRQLHTRHHTHTHTPSQCCQSAGERIRPSTQQTHTPPPPPVQSHGQR	gi|557859274|gb|ESS62715.1| hypothetical protein TCDM_09586 [Trypanosoma cruzi Dm28c]	3.68e-19	3	1.51189e-05	0	0	0	3.0468e-06	0	0	0
866	SPTSRCNKKPCAQHKHRRPQQEERGASKSTAQSFTSLRP	gi|557859256|gb|ESS62699.1| hypothetical protein TCDM_09627 [Trypanosoma cruzi Dm28c]	1.66e-07	3	9.07134e-06	0	0	0	2.13276e-05	0	4.32125e-06	0
867	ARRGTSQGKREPHPPTATPASPEKWEGGTWSPPAGARGRLHRLQNPYNMVK	gi|1393576260|gb|PWU83120.1| putative SLACS reverse transcriptase [Trypanosoma cruzi]	7.42e-27	3	1.20951e-05	0	6.19479e-06	0	4.5702e-06	0	1.08031e-06	0
868	VTWTPPSAARHVNRLAGTRYNRSTEQRSKTG	gi|407848711|gb|EKG03773.1| hypothetical protein TCSYLVIO_005175 [Trypanosoma cruzi]	8.85e-13	3	9.07134e-06	0	6.19479e-06	0	0	0	2.16063e-06	0
869	KHHRARQQFHTAANVHRRPARLQRPQ	gi|557857177|gb|ESS60839.1| hypothetical protein TCDM_11614 [Trypanosoma cruzi Dm28c]	3.79e-09	3	1.51189e-05	0	0	0	0	0	2.16063e-06	0
870	IPLYGKGRQTHAANASSSVKSPPSPQAQRQQRQEQPPRPRPAADRAAPVQRPGANY	gi|557864813|gb|ESS68067.1| hypothetical protein TCDM_13842 [Trypanosoma cruzi Dm28c]	1.68e-32	3	3.02378e-06	0	3.09739e-06	0	1.5234e-05	0	2.16063e-06	0
871	HETRWRAEQTRVQSLEKKQREMEKDHRHLVEMLQESKQNLENATESLETLQSEHQQLLKEYGSIQNLLNSQQEEMI	gi|407838092|gb|EKF99934.1| hypothetical protein TCSYLVIO_009142 [Trypanosoma cruzi]	8.54e-44	3	6.04756e-06	0	6.19479e-06	0	7.61699e-06	0	5.40156e-06	0
872	TRLQKKKQEKDREREERRQAQEAAESNRRTRQEAERQRQEDHQRDEEERLLAEEKALQELRDEKKRQD	gi|407849844|gb|EKG04435.1| hypothetical protein TCSYLVIO_004508 [Trypanosoma cruzi]	3.72e-35	3	1.20951e-05	0	0	0	2.13276e-05	0	1.08031e-06	0
873	DEYMRTTRRGHYQPAKLPPIGRLQAK	gi|407850825|gb|EKG05024.1| hypothetical protein TCSYLVIO_003909, partial [Trypanosoma cruzi]	2.1e-12	3	3.02378e-06	0	9.29218e-06	0	4.5702e-06	0	6.48188e-06	0
874	RSVGRPAHTHSHYSRKAKHTHRGRERERSPTQCNKNKTEAVTVLRPCSQAGRQR	gi|557857923|gb|ESS61481.1| hypothetical protein TCDM_10935 [Trypanosoma cruzi Dm28c]	3.93e-23	3	3.02378e-06	0	6.19479e-06	0	6.09359e-06	0	5.40156e-06	0
875	RHSEFLFRYRTPQRTNFHESRVQKPHKLLDAVA	gi|407837332|gb|EKF99742.1| hypothetical protein TCSYLVIO_009333 [Trypanosoma cruzi]	2.53e-17	3	0.000102808	0	4.64609e-05	0	2.58978e-05	0	2.05259e-05	0
876	QNTVGNTTVTHHQSSALRMPQAGSRHGPSYGGTARESAEQSISNKDGRFSLPQHLPRPRSGAPHAQIDGQPPGH	gi|557858822|gb|ESS62292.1| hypothetical protein TCDM_10045 [Trypanosoma cruzi Dm28c]	3.51e-46	3	0	0	1.85844e-05	0	1.06638e-05	0	5.40156e-06	0
877	VRAQNAAWRSPRPTSRPSQREPRQPTDTREE	gi|407838249|gb|EKF99996.1| hypothetical protein TCSYLVIO_009078 [Trypanosoma cruzi]	4.87e-14	3	3.02378e-06	0	1.23896e-05	0	9.14039e-06	0	4.21322e-05	0
878	SHGRVHSRNQAHHANRRQLEHAPVHVAAPHVRQHAAVHPLLRRGEPIPDGVQQELVQRLPRKLPVPREARAHVAGN	gi|557850395|gb|ESS54907.1| dispersed protein family protein 1 (DGF-1) [Trypanosoma cruzi Dm28c]	4.99e-37	3	6.04756e-06	0	1.5487e-05	0	0	0	2.16063e-06	0
879	PAAPTRWSPAVIPQRIRECRRVTWNCQPATPQSRTHVGSTREDTQITNNNLHMSSEHNSDSPR	gi|557851842|gb|ESS55827.1| hypothetical protein TCDM_12682 [Trypanosoma cruzi Dm28c]	7.91e-35	3	0	0	2.16818e-05	0	3.0468e-06	0	0	0
880	NRVCVQEVEEYSSNSGNTPERSVRSRAEHPRRERDKTIRKGRHGEPSPTEKSSNTASHGGSS	gi|557857465|gb|ESS61082.1| hypothetical protein TCDM_11344 [Trypanosoma cruzi Dm28c]	2.5e-18	3	6.04756e-06	0	6.19479e-06	0	7.61699e-06	0	0	0
881	GEGRRVRQTLLGCATRCRPPTEGPLIEVS	gi|407865045|gb|EKG08085.1| hypothetical protein TCSYLVIO_000777, partial [Trypanosoma cruzi]	3.45e-13	3	3.02378e-06	0	1.23896e-05	0	7.61699e-06	0	8.6425e-06	0
882	STQSESKRKEIRHTHSYKWQQQQEQRTHHKRQIESARLQSSHNIL	gi|557857739|gb|ESS61321.1| hypothetical protein TCDM_11110 [Trypanosoma cruzi Dm28c]	4.98e-15	3	9.07134e-06	0	1.23896e-05	0	3.0468e-06	0	2.16063e-06	0
883	TLVPPLRGENMNRTGRLWSDGVRGKNKTKKEWGEGRGAAGDVTTGVTEEL	gi|557861304|gb|ESS64663.1| hypothetical protein TCDM_07179 [Trypanosoma cruzi Dm28c]	1.73e-29	3	9.07134e-06	0	9.29218e-06	0	6.09359e-06	0	8.6425e-06	0
884	VHSTTKSNKKTKQKAEAWDYQRTHTLIAPVKQNTHTHRERERGRPLNAIKTKQ	gi|407836060|gb|EKF99453.1| hypothetical protein TCSYLVIO_009627 [Trypanosoma cruzi]	6.05e-20	3	6.04756e-06	0	0	0	6.09359e-06	0	5.40156e-06	0
885	PFPPLHASVPSLKPHSGKIGWRVAPCQPAPFHS	gi|1511091955|gb|RNF04425.1| hypothetical protein TcG_10852 [Trypanosoma cruzi]	4.61e-13	3	6.04756e-06	0	0	0	4.5702e-06	0	8.6425e-06	0
886	ATVSSSIPRPTRYSHSPAANKHNAHGASNHPKSH	gi|1509460001|gb|RNC52890.1| hypothetical protein TcCL_ESM09833 [Trypanosoma cruzi]	7.44e-14	3	0	0	3.40713e-05	0	1.5234e-06	0	1.08031e-06	0
887	VSRAIGQPFGARNHSQPSPQNRAADRQGSTRPGPSRTQQRAQP	gi|1511100249|gb|RNF12057.1| hypothetical protein TcG_09147 [Trypanosoma cruzi]	2.7e-23	3	0	0	3.09739e-06	0	1.98042e-05	0	7.56219e-06	0
888	KKAAKVENGFKFTGPGSRATWPVNGREDRTKQSFV	gi|407840238|gb|EKG00461.1| trans-sialidase, putative [Trypanosoma cruzi]	3.67e-18	3	6.04756e-06	0	9.29218e-06	0	6.09359e-06	0	1.83653e-05	0
889	AKHHASASDIEAGDDLRALVSVRRIPRPQPRQGEGQQRSGELNPPAEHFANSND	gi|70882534|gb|EAN95498.1| hypothetical protein, conserved [Trypanosoma cruzi]	1.04e-30	3	6.04756e-06	0	6.19479e-06	0	1.5234e-06	0	3.24094e-06	0
890	NKKHSCSALCKYLCVCAGGAEEKRSTGRHISAARGTTGWQRYMRYDTTPIITHVGST	gi|557857013|gb|ESS60703.1| hypothetical protein TCDM_11748 [Trypanosoma cruzi Dm28c]	7.1e-16	3	6.04756e-06	0	9.29218e-06	0	4.5702e-06	0	1.08031e-06	0
891	PLERHGAFHKTRCVEARRSNRGDVQFESTRDLAVGEARRPVRPPPEYCSIFGKVHHNADPG	gi|557860911|gb|ESS64282.1| hypothetical protein TCDM_07727 [Trypanosoma cruzi Dm28c]	5.11e-33	3	3.02378e-06	0	2.16818e-05	0	1.5234e-06	0	2.16063e-06	0
892	AQSDSHTLQPSYRKVGPQTNLFWGHAHHAGINHGNAHKCNQKHASTAN	gi|407404127|gb|EKF29726.1| hypothetical protein MOQ_006472 [Trypanosoma cruzi marinkellei]	5.81e-14	3	3.02378e-06	0	6.19479e-06	0	1.37106e-05	0	0	0
893	ASSAHRRQWTGPSLTPRKTESSGSGRQPSLCGMCPS	gi|557851798|gb|ESS55795.1| hypothetical protein TCDM_12713 [Trypanosoma cruzi Dm28c]	1.77e-05	3	0	0	1.5487e-05	0	9.14039e-06	0	2.16063e-06	0
894	ATGLAQSAASARSPSGAVSHAESQVRRGANPRKPERSEPKDASAKTGT	gi|407852766|gb|EKG06094.1| translation initiation factor eIF2B delta subunit, putative [Trypanosoma cruzi]	2.55e-24	3	1.20951e-05	0	6.19479e-06	0	4.5702e-06	0	2.16063e-06	0
895	NSVAEHSRHLRARNGQHTPSQIHVVQHEARGGVAKV	gi|1509436229|gb|RNC33784.1| hypothetical protein TcCL_Unassigned03487, partial [Trypanosoma cruzi]	4.71e-17	3	0	0	1.23896e-05	0	4.5702e-06	0	6.48188e-06	0
896	QRAGTWCRHASGNHRLGLERAPGCFARTTSSMEKTR	gi|1509434881|gb|RNC32792.1| exo-alpha-sialidase, partial [Trypanosoma cruzi]	1.3e-13	3	0	0	1.23896e-05	0	3.0468e-06	0	3.24094e-06	0
897	SLLGTPSGITKSTNSRKFDHRHSSHAPHFSQMARACSGAADGGT	gi|557859206|gb|ESS62652.1| hypothetical protein TCDM_09675 [Trypanosoma cruzi Dm28c]	1.53e-11	3	6.04756e-06	0	0	0	7.61699e-06	0	2.16063e-06	0
898	APHTLSHRHPTKPLEAGCRWWRISCTPARGH	gi|1509436792|gb|RNC34240.1| hypothetical protein TcCL_Unassigned02984 [Trypanosoma cruzi]	6.26e-11	3	3.02378e-06	0	1.23896e-05	0	3.0468e-06	0	0	0
899	DAFRAGGEIRRLRGGNDRDSAAHRVPGSLRSPLGAGTYRAPYLENETDADNDDFLASASEMPEDGEVENR	gi|1509450366|gb|RNC45319.1| hypothetical protein TcCL_NonESM04913 [Trypanosoma cruzi]	1.43e-42	3	3.02378e-06	0	6.19479e-06	0	9.14039e-06	0	0	0
900	QEAHTNLSVRESNIAGAGNQVLELRQQLEADRAQLRKREFNLGRLTGHLQEREARHNALQTARDAETAGRDEAPATRRAANDGVTTLP	gi|407838349|gb|EKG00033.1| hypothetical protein TCSYLVIO_009041, partial [Trypanosoma cruzi]	6.68e-50	3	3.02378e-06	0	1.23896e-05	0	1.37106e-05	0	1.08031e-06	0
901	PSVARGHDRSVCGFAGPRGYPQSCRRAPAGHES	gi|557850425|gb|ESS54924.1| hypothetical protein TCDM_13646 [Trypanosoma cruzi Dm28c]	3.95e-08	3	6.04756e-06	0	9.29218e-06	0	6.09359e-06	0	0	0
902	VFRIPAFTGRPSLADRYGGNFAGNKNHHAKNKN	gi|1511111132|gb|RNF22403.1| hypothetical protein TcG_02343 [Trypanosoma cruzi]	3.71e-18	3	1.20951e-05	0	6.19479e-06	0	6.09359e-06	0	0	0
903	AHLRKRPRPSSGTNSDPHRGRETAAFGTKAS	gi|557857908|gb|ESS61467.1| hypothetical protein TCDM_10937 [Trypanosoma cruzi Dm28c]	9.97e-12	3	6.04756e-06	0	0	0	6.09359e-06	0	0	0
904	RGLAGGDARRERHSHRHSFPSPPDHNAARANTPCGFSEVA	gi|1393588251|gb|PWU93806.1| hypothetical protein C4B63_29g72 [Trypanosoma cruzi]	5.59e-22	3	6.04756e-06	0	0	0	4.5702e-06	0	2.16063e-06	0
905	EKHAGGVGVRGDEATEVENVPTKVIRVGRTGTGGMTFSTFNGTGKASSSQSDGRFGDPKGPGKAGAFKKQK	gi|407847581|gb|EKG03248.1| hypothetical protein TCSYLVIO_005698 [Trypanosoma cruzi]	5.1e-43	3	6.04756e-06	0	0	0	9.14039e-06	0	1.08031e-06	0
906	DDTTASVGFLTNRDTASASRYRTHLGFKPTAAGRDAEVGSSSSSGGGSGGDV	gi|407864613|gb|EKG07996.1| hypothetical protein TCSYLVIO_000870 [Trypanosoma cruzi]	7.05e-27	3	6.04756e-06	0	0	0	3.0468e-06	0	2.16063e-06	0
907	ANKRHHGATAGRNTALHRHAQPQHRLHRQP	gi|557851781|gb|ESS55783.1| hypothetical protein TCDM_12727 [Trypanosoma cruzi Dm28c]	1.71e-11	3	6.04756e-06	0	0	0	0	0	9.72281e-06	0
908	NKWRSTIRQDTHRYLLCGTRPSDLSGKDLI	gi|1509443834|gb|RNC39256.1| L1Tc protein, partial [Trypanosoma cruzi]	1.54e-15	3	9.07134e-06	0	0	0	0	0	9.72281e-06	0
909	PSRGAAVSATPASSRPHRHPAAPRHQCRRSRDAPSQPSRHSSSAPPPTASCD	gi|1509445190|gb|RNC40371.1| regulator of sigma E protease [Trypanosoma cruzi]	1.31e-21	3	6.04756e-06	0	6.19479e-06	0	0	0	2.16063e-06	0
910	REMAKTPRPPHNAHGAGEPSSIHHAAQKTSCHPTINGTRSPTQRSHTRCITPTGKNTRAGLPLPLL	gi|557855147|gb|ESS58990.1| hypothetical protein TCDM_12308 [Trypanosoma cruzi Dm28c]	2.62e-23	3	6.04756e-06	0	6.19479e-06	0	1.06638e-05	0	0	0
911	VHSAPNTYLPGRRIHDVWFRHSQCVFPPANNKKNGH	gi|1509438582|gb|RNC35823.1| hypothetical protein TcCL_Unassigned01272, partial [Trypanosoma cruzi]	3.25e-17	3	1.81427e-05	0	1.5487e-05	0	4.5702e-06	0	5.40156e-06	0
912	SSTAARPNSSTATRTALANGASRTTLASRTSDATRPAHHTRPVVSRHGLNGSRTMQ	gi|407835032|gb|EKF99118.1| protein kinase, putative,mitogen-activated protein kinase, putative [Trypanosoma cruzi]	1.01e-29	3	6.04756e-06	0	0	0	0	0	7.56219e-06	0
913	SPACQPTEAKKTRPFSVHRCGLRP	gi|557857548|gb|ESS61155.1| hypothetical protein TCDM_11278 [Trypanosoma cruzi Dm28c]	9.9	3	0	0	6.19479e-06	0	1.82808e-05	0	4.32125e-06	0
914	MTLKRQGGAAFEPVIADNGPNGGKRNGDMQQRRRRDALFSRQCGGMCMDVSP	gi|557861294|gb|ESS64653.1| dynein intermediate chain [Trypanosoma cruzi Dm28c]	2.93e-32	3	3.02378e-06	0	9.29218e-06	0	3.0468e-06	0	5.40156e-06	0
915	PAPKNTRGCFVPQSQWRCAPHSHGGVAAAPRSRTATHVGEAV	gi|1509458999|gb|RNC52107.1| hypothetical protein TcCL_ESM10704, partial [Trypanosoma cruzi]	1.21e-16	3	0	0	9.29218e-06	0	3.0468e-06	0	5.40156e-06	0
916	LALCPIGSRVSSTSVPSSTRHQKRCRVSRGKETMKDVFTSKQEAA	gi|1511106236|gb|RNF17691.1| hypothetical protein TcG_05324 [Trypanosoma cruzi]	1.45e-12	3	3.02378e-06	0	0	0	6.09359e-06	0	4.32125e-06	0
917	PLRQRKHGKCGEGSERFEVCGGWRRGALAGEP	gi|407399617|gb|EKF28362.1| trans-sialidase, putative [Trypanosoma cruzi marinkellei]	4.91e-10	3	0	0	6.19479e-06	0	1.67574e-05	0	4.32125e-06	0
918	LVDGVSSPTGFTTNAARGRGSTGVIINGRGGATWTRRPSAKGNGASTPALPHTVPTAFE	gi|1393585795|gb|PWU91447.1| hypothetical protein C4B63_43g166 [Trypanosoma cruzi]	5.75e-35	3	3.02378e-06	0	0	0	1.21872e-05	0	1.08031e-06	0
919	VTDEGGNNKKIRWNETHVVKPEPKGESGSLTELIGGGGSGAVMRDGTLVF	gi|407834914|gb|EKF99063.1| trans-sialidase, putative, partial [Trypanosoma cruzi]	2.32e-26	3	0	0	1.23896e-05	0	4.5702e-06	0	2.16063e-06	0
920	ENAWRREWSSFMSGINMKELRKGGGVVLPKSADLEVAEPNSRG	gi|407416080|gb|EKF37613.1| hypothetical protein MOQ_002193 [Trypanosoma cruzi marinkellei]	8.7e-24	3	0	0	9.29218e-06	0	9.14039e-06	0	1.08031e-06	0
921	RMASAEASARRRHVSAGGSGKLVPPQKRQE	gi|407861157|gb|EKG07621.1| glycogen synthase kinase-3 alpha, putative [Trypanosoma cruzi]	7.62e-13	3	0	0	6.19479e-06	0	1.5234e-05	0	0	0
922	CGEASHSHRPTAASRCRWLQSTLAAVSSRSPNGVGRGTHTA	gi|1511092526|gb|RNF04939.1| hypothetical protein TcG_11037 [Trypanosoma cruzi]	4.47e-20	3	0	0	1.5487e-05	0	4.5702e-06	0	2.16063e-06	0
923	EKYRHMQGTGFGPKYHQLSDGRLVRPGTSGTKLRPLL	gi|1393612740|gb|PWV17647.1| hypothetical protein C3747_17g577 [Trypanosoma cruzi]	1.52e-19	3	3.02378e-06	0	9.29218e-06	0	0	0	9.72281e-06	0
924	IRHREALSKHNAAAAHNRHVRHGEHRVAPQTE	gi|557857177|gb|ESS60839.1| hypothetical protein TCDM_11614 [Trypanosoma cruzi Dm28c]	6.57e-12	3	0	0	9.29218e-06	0	3.0468e-06	0	4.32125e-06	0
925	GPRVDASRAAPAEREGGVLHVKEQQRTNERGGSTDMAPHLTGGTPRNQASTSPRVRWRRESTGDNGRGSLRM	gi|557859140|gb|ESS62590.1| hypothetical protein TCDM_09725 [Trypanosoma cruzi Dm28c]	3.09e-43	3	3.02378e-06	0	1.5487e-05	0	1.5234e-06	0	2.16063e-06	0
926	VEIFSERWEDQVPHVRRGVHHCRERQQSCHPG	gi|70873067|gb|EAN86938.1| surface protease GP63, putative [Trypanosoma cruzi]	0.000119	3	0	0	9.29218e-06	0	9.14039e-06	0	3.24094e-06	0
927	SFSSTDPRRLHPFMQRYQSRPVWFLEEVNGAKANN	gi|70870129|gb|EAN84544.1| kinetoplast DNA-associated protein, putative [Trypanosoma cruzi]	6.13e-22	3	0	0	9.29218e-06	0	9.14039e-06	0	0	0
928	VTPQQGLPSHHRAYQGGGGRMNPNQQVPMHHMHAQSFHQQHQHQQHQHQQQQPQQQPFHVYGNYMPQHQH	gi|1243008797|gb|PBJ77973.1| PAB1-binding protein [Trypanosoma cruzi cruzi]	1.03e-40	3	0	0	9.29218e-06	0	3.0468e-06	0	9.72281e-06	0
929	VQGQGGMQRQPSFGGRGGMPVQGQGGMQRQPSFGGRGGMPVQGQGGMQRQPSFGGRGG	gi|1509456046|gb|RNC50364.1| hypothetical protein TcCL_ESM12590, partial [Trypanosoma cruzi]	1.15e-28	3	3.02378e-06	0	0	0	6.09359e-06	0	5.40156e-06	0
930	LKGSREELAHAIASENCEQTRQHQLRCRGARLRTTGRQAE	gi|557858223|gb|ESS61746.1| hypothetical protein TCDM_10647 [Trypanosoma cruzi Dm28c]	3.54e-20	3	3.02378e-06	0	6.19479e-06	0	0	0	8.6425e-06	0
931	LEAKKRENSALQADRESRIRDYEQTLEKIRKKKQDEESASERLRQEMQQLEQDLSLRQSAIETKKKQLEM	gi|1243000583|gb|PBJ69759.1| hypothetical protein BCY84_19465 [Trypanosoma cruzi cruzi]	3.15e-37	3	0	0	1.23896e-05	0	7.61699e-06	0	0	0
932	AARRNSSSSQEEAKGESMSKALPPIKPLSPRGRDAYNGSGRPRTALQTPLTPPEGNARV	gi|70874965|gb|EAN88585.1| hypothetical protein, conserved [Trypanosoma cruzi]	3.59e-23	3	3.02378e-06	0	3.09739e-06	0	6.09359e-06	0	2.16063e-06	0
933	NAQATQTRYSRAQQTSRRAPQIAASDSQRRPHRPHKASPLC	gi|407843960|gb|EKG01723.1| hypothetical protein TCSYLVIO_007271 [Trypanosoma cruzi]	5.8e-20	3	3.02378e-06	0	0	0	3.0468e-06	0	1.29638e-05	0
934	ARVGDWDAAAARRGTGNCPRPCSVTGHSARQEHA	gi|557851383|gb|ESS55510.1| hypothetical protein TCDM_13012 [Trypanosoma cruzi Dm28c]	8.91e-17	3	9.07134e-06	0	1.5487e-05	0	1.5234e-05	0	7.56219e-06	0
935	VHREHTATATTSRSHGGCVIIRHTSARTEQRPHKKQSAEC	gi|557859638|gb|ESS63059.1| hypothetical protein TCDM_09182 [Trypanosoma cruzi Dm28c]	1.65e-08	3	6.04756e-06	0	3.09739e-06	0	6.09359e-06	0	2.16063e-06	0
936	QEEQTVEMTHGGLALSGSSGVVEVNADSNDIGEVSKRRRNKTFPVENK	gi|407860311|gb|EKG07331.1| hypothetical protein TCSYLVIO_001539 [Trypanosoma cruzi]	3.45e-28	3	3.02378e-06	0	3.09739e-06	0	7.61699e-06	0	4.32125e-06	0
937	LHHAQQQMAAAAAHTPRERWNQCDCRARTPPRKP	gi|1511084255|gb|RNE97902.1| hypothetical protein TcG_12781 [Trypanosoma cruzi]	4.16e-09	3	0	0	1.23896e-05	0	3.0468e-06	0	4.32125e-06	0
938	DRRSRAAPCRCSATVPAAG	gi|557858638|gb|ESS62123.1| dispersed protein family protein 1 [Trypanosoma cruzi Dm28c]	0.002	3	3.02378e-06	0	0	0	9.14039e-06	0	7.56219e-06	0
939	AMRSTWRTWGTTRSNEAGTACGQKKQTKEG	gi|557858402|gb|ESS61907.1| hypothetical protein TCDM_10478 [Trypanosoma cruzi Dm28c]	0.000213	3	0	0	0	0	9.14039e-06	0	7.56219e-06	0
940	ERALEAKKRESSALQAGRESRNWEYEHTVDKIRTRKQYEESASERL	gi|1511103546|gb|RNF15141.1| hypothetical protein TcG_07187 [Trypanosoma cruzi]	3.7e-23	3	0	0	0	0	0	0	3.02488e-05	0
941	KRAAATHAPYAAHHAQTHSNPRQQAHTHTALPQHQHTDGRGRSKQ	gi|70869943|gb|EAN84401.1| hypothetical protein Tc00.1047053508747.30 [Trypanosoma cruzi]	2.04e-13	3	3.02378e-06	0	6.19479e-06	0	3.0468e-06	0	2.16063e-06	0
942	DVRKQRPPSYISAHSTHLHTRAVPWGRETQRTAHAQE	gi|557851570|gb|ESS55636.1| hypothetical protein TCDM_12879 [Trypanosoma cruzi Dm28c]	8.57e-18	3	3.02378e-06	0	6.19479e-06	0	0	0	1.18834e-05	0
943	ALQSLQKASNVDSATAPRSPNKCLTRISPPKCQVYQRAKDGQRTSASSNDSRSPSATHLLQPPPAAEPRQSTGGPAAHAVGMPPSSTTEHPTIWED	gi|557859537|gb|ESS62964.1| hypothetical protein TCDM_09317 [Trypanosoma cruzi Dm28c]	1.03e-45	3	3.02378e-06	0	2.16818e-05	0	4.5702e-06	0	1.08031e-06	0
944	ETKHAQSMDRIRREHEMILREKNLFNPRQSSGYLEKIKEEHKSWLKAHPPIALTMPQLEPVPAAPGLME	gi|1393589164|gb|PWU94689.1| hypothetical protein C4B63_25g218 [Trypanosoma cruzi]	4.82e-43	3	0	0	0	0	1.06638e-05	0	3.24094e-06	0
945	TQHHRGAIADRQSIHHNTRRPPKAQTRPKDQPRDRESVPAYGDVRV	gi|557851768|gb|ESS55773.1| hypothetical protein TCDM_12735 [Trypanosoma cruzi Dm28c]	4.24e-18	3	0	0	3.09739e-06	0	3.0468e-06	0	1.62047e-05	0
946	SVSTVLNVKRHELVLPETQSDQSKSKPSIQRLHRPNPTKLHQVHNDRIATA	gi|1509444686|gb|RNC39932.1| hypothetical protein TcCL_NonESM10658 [Trypanosoma cruzi]	5.69e-20	3	0	0	6.19479e-06	0	9.14039e-06	0	3.24094e-06	0
947	ATVFLTGASRAGRHRSCQACQQVKYEQRNSASTNDSHNPSGT	gi|70883037|gb|EAN95972.1| hypothetical protein Tc00.1047053506973.25 [Trypanosoma cruzi]	2.09e-12	3	0	0	6.19479e-06	0	0	0	7.56219e-06	0
948	SEWSRPSVLQRQHGTRTQPHREAACHELK	gi|70883037|gb|EAN95972.1| hypothetical protein Tc00.1047053506973.25 [Trypanosoma cruzi]	6.51e-11	3	0	0	6.19479e-06	0	3.0468e-06	0	3.24094e-06	0
949	NEYTFHPRTTCTPRGHLPQRRRNPTNGGSTESPCQSLAMTP	gi|1393589680|gb|PWU95195.1| putative Flagellum attachment zone protein 19 [Trypanosoma cruzi]	1.22e-23	3	0	0	6.19479e-06	0	3.0468e-06	0	2.16063e-06	0
950	TVEELVGKTQEEREFNMQLKRNRERARDGDRVKKEVQRQTDLGE	gi|1243008087|gb|PBJ77263.1| hypothetical protein BCY84_06772 [Trypanosoma cruzi cruzi]	4.8e-24	3	0	0	6.19479e-06	0	6.09359e-06	0	0	0
951	LRQQSHQPRRPLPQQSHQLRRPRPRPLRQRHQALRLQR	gi|557859389|gb|ESS62824.1| hypothetical protein TCDM_09482 [Trypanosoma cruzi Dm28c]	0.006	3	0	0	1.85844e-05	0	0	0	0	0
952	INIARGHSKEKATPPIWLSPRGKNQSTIQQNAANHHIFHTDHRQLTRRMHSTKE	gi|1511096980|gb|RNF09011.1| hypothetical protein TcG_09834 [Trypanosoma cruzi]	5.9e-31	3	9.07134e-06	0	6.19479e-06	0	2.43744e-05	0	0	0
953	PPSSFPRLPRTDSHGTQSGPSTPVATPPSTTQQSTAQKPLRKSHTHNKARDATSCHVDPAVR	gi|1509434451|gb|RNC32501.1| hypothetical protein TcCL_Unassigned04879 [Trypanosoma cruzi]	1.27e-33	3	0	0	6.19479e-06	0	3.0468e-06	0	3.24094e-06	0
954	QAGGFGQQAGGFGQAAATGAGFGQGAAGGFSAPS	gi|1243010032|gb|PBJ79208.1| nucleoporin,serine peptidase, Clan SP, family S59 [Trypanosoma cruzi cruzi]	9.4	3	0	0	0	0	7.61699e-06	0	7.56219e-06	0
955	DGMARRVFPSRCPTRLCSPCRREPW	gi|1509433630|gb|RNC31963.1| dispersed gene family protein 1 (DGF-1), partial [Trypanosoma cruzi]	5.61e-09	3	0	0	0	0	1.21872e-05	0	3.24094e-06	0
956	ATVGAGTAAHRLKPRCERMDVK	gi|407834761|gb|EKF99029.1| hypothetical protein TCSYLVIO_010064 [Trypanosoma cruzi]	3.76e-08	3	0	0	0	0	1.37106e-05	0	3.24094e-06	0
957	VQGAAGDKPSPFEQ	gi|1393578725|gb|PWU84979.1| putative surface antigen 2 (CA-2) [Trypanosoma cruzi]	0.29	3	0	0	0	9.30054e-06	3.0468e-06	3.82092e-06	1.08031e-06	2.05616e-06
958	LTHTSSRFRQSPGKIRPSTTNAHTASSHLPMDEEEKRHTASASSSTPQPTGYGHSP	gi|557858726|gb|ESS62204.1| hypothetical protein TCDM_10153 [Trypanosoma cruzi Dm28c]	2.39e-29	3	0	0	0	0	9.14039e-06	0	2.16063e-06	0
959	IDVDPDKKYVISTRVRCGRSLEGYPFNPCLKKQQYEEMESRVK	gi|1509466454|gb|RNC58990.1| putative arginine kinase, partial [Trypanosoma cruzi]	1.61e-25	3	0	0	0	0	1.06638e-05	0	4.32125e-06	0
960	ARCSGNNTTPRPSLCCSSAGRWRATWRRCAGASS	gi|1393579856|gb|PWU85939.1| hypothetical protein C3747_578g33 [Trypanosoma cruzi]	4.55e-15	3	0	0	0	0	6.09359e-06	0	6.48188e-06	0
961	TGNPRTRTPSSLVGKRPHWTTSAPGFHTSTDGCHGRCGLDAAQQ	gi|70882325|gb|EAN95301.1| hypothetical protein Tc00.1047053511487.51 [Trypanosoma cruzi]	5.32e-15	3	9.07134e-06	0	0	0	4.5702e-06	0	7.56219e-06	0
962	RQSAAADAPRTVDPAPASNTATNTSRKKPRIANDPNENMAPTPPKRKPSVATSRNIEMDPNAFVT	gi|407848666|gb|EKG03755.1| hypothetical protein TCSYLVIO_005192 [Trypanosoma cruzi]	4.73e-38	3	0	0	6.19479e-06	0	4.5702e-06	0	4.32125e-06	0
963	FAGGGFGFGSATTTSTPAVGGF	gi|1393613955|gb|PWV18857.1| hypothetical protein C3747_12g307 [Trypanosoma cruzi]	0.000315	3	0	0	0	0	0	1.52837e-05	0	0
964	PPIIARELNSGNRGGGGQGYFNGRGGSNGYYRNGGGSGYRSNGYGSGYRSNGYGS	gi|407835252|gb|EKF99205.1| nucleolar RNA helicase II, putative [Trypanosoma cruzi]	1.85e-28	3	3.93091e-05	0	3.71687e-05	0	1.98042e-05	0	1.94456e-05	0
965	VVESLESVSRSVRQKEKECNRRERDGVQRIERERAD	gi|1509438185|gb|RNC35460.1| hypothetical protein TcCL_Unassigned01649 [Trypanosoma cruzi]	8.89e-13	3	0	0	3.09739e-06	0	3.0468e-06	0	6.48188e-06	0
966	SVQFPAQQQYKSHGAASAQSRFAANHRDAPPTAVASNLESPRTLFRPPVCREKTPLSR	gi|557858631|gb|ESS62116.1| hypothetical protein TCDM_10239 [Trypanosoma cruzi Dm28c]	2.21e-30	3	0	0	0	0	1.06638e-05	0	0	0
967	GWEKEETQASVHLQRRGDSAAVSSTMQKLRGQCPVSCADSARSFWARRCATRCAPSER	gi|557850587|gb|ESS55011.1| hypothetical protein TCDM_13545 [Trypanosoma cruzi Dm28c]	1.31e-17	3	0	0	0	0	9.14039e-06	0	2.16063e-06	0
968	VARPRITLHSGRSSTGAAAHHHKEEEQHRGSKQVPGHVGP	gi|1509461057|gb|RNC53813.1| exo-alpha-sialidase [Trypanosoma cruzi]	1.12e-10	3	0	0	0	0	4.5702e-06	0	4.32125e-06	0
969	QRGARQCPHTTRRSGHAQHQVRIGNTSGTMSSRHREPTAN	gi|407841304|gb|EKG00699.1| hypothetical protein TCSYLVIO_008341 [Trypanosoma cruzi]	7.27e-19	3	0	0	0	0	3.0468e-06	0	6.48188e-06	0
970	KIRRCVARGRPHNAHGASTHHTSHTRCSTPTEKETRA	gi|557850515|gb|ESS54971.1| hypothetical protein TCDM_13591 [Trypanosoma cruzi Dm28c]	1.01e-17	3	0	0	0	0	9.14039e-06	0	7.56219e-06	0
971	LLTAHRPAHDRCYSPSALRPSHSCLPGRTSQSQSL	gi|407840265|gb|EKG00467.1| hypothetical protein TCSYLVIO_008583 [Trypanosoma cruzi]	3.38e-12	3	0	0	3.09739e-06	0	1.5234e-05	0	6.48188e-06	0
972	MTAIKYRKPALARGSESQADDVPQTIASAGSAAPGPGELPAAPG	gi|407860565|gb|EKG07430.1| trans-sialidase, putative, partial [Trypanosoma cruzi]	1.31e-23	3	0	0	3.09739e-06	0	1.5234e-05	0	9.72281e-06	1.02808e-05
973	RRQRLFDVATEKKKNPEAASKKAPLSVVTGLQE	gi|1393613109|gb|PWV18014.1| putative 60S ribosomal protein L7a [Trypanosoma cruzi]	3.32e-15	3	0	0	0	0	1.37106e-05	0	0	0
974	CVCGRCTALSPSLSRGHHRSSTRNDN	gi|407402295|gb|EKF29154.1| hypothetical protein MOQ_007077 [Trypanosoma cruzi marinkellei]	8e-11	3	9.07134e-06	0	9.29218e-06	0	3.0468e-06	0	0	0
975	AFSAAPGKWPKPRGHHTTYTEQANPHPSITRHKISCHP	gi|1509439018|gb|RNC36231.1| hypothetical protein TcCL_Unassigned00830 [Trypanosoma cruzi]	1.13e-17	3	0	1.05453e-05	2.16818e-05	0	2.13276e-05	0	0	0
976	RRSTAQHRNRCAHNPEATRHLNS	gi|1511090458|gb|RNF03097.1| L1Tc protein [Trypanosoma cruzi]	3.96e-09	3	0	0	0	0	3.0468e-06	0	9.72281e-06	0
977	SRLLVGKEWRFRLKEVPAEAERRRGPNSTAAQPIPE	gi|1511087576|gb|RNF00598.1| hypothetical protein TcG_11829 [Trypanosoma cruzi]	4.14e-10	3	7.55945e-05	0	0.000182746	0	0.000141676	0	7.56219e-05	0
978	VQHVPSRLRHAHCNHADCDWRQLVGAPRQR	gi|1511088436|gb|RNF01332.1| dispersed gene family protein 1 (DGF-1), partial [Trypanosoma cruzi]	1.76e-13	3	0	0	0	0	3.0468e-06	0	7.56219e-06	0
979	VSWGKDARGTAYTQGRMQNRRHPRHTATKRHAHSTHDGNERDGAHTSPRRCPLLLSSPTDCGGWRPTLTMRHGGHHPLHSVCTQ	gi|407838047|gb|EKF99920.1| hypothetical protein TCSYLVIO_009154, partial [Trypanosoma cruzi]	2.03e-18	3	3.02378e-06	0	1.5487e-05	0	1.06638e-05	0	2.16063e-06	6.16849e-06
980	GFGQQTGGFGQAAGRGTAGGFGQNTGTAGGGFGQTAATGGFGQQ	gi|1243010032|gb|PBJ79208.1| nucleoporin,serine peptidase, Clan SP, family S59 [Trypanosoma cruzi cruzi]	1.92e-17	3	0	0	0	0	7.61699e-06	0	8.6425e-06	0
981	ASRHMHQPTATQSVNATQPPRTMVPHTPTRHRATQCKQYL	gi|1511081055|gb|RNE95653.1| hypothetical protein TcG_13303 [Trypanosoma cruzi]	9.97e-18	3	0	0	1.23896e-05	0	0	0	3.24094e-06	0
982	AMQLGPDVSVDGILPLYGRGNSAAATLASKPSASWMRLNPVEAETGDNDGD	gi|407859307|gb|EKG06986.1| hypothetical protein TCSYLVIO_001892 [Trypanosoma cruzi]	3.18e-30	2	0	0.000278397	0	0	0	0	0	0
983	VCRKDERRWRIGQKCDSTGDSAKDV	gi|407853776|gb|EKG06621.1| hypothetical protein TCSYLVIO_002269 [Trypanosoma cruzi]	1.66e-11	2	0.00022376	6.32721e-06	0.000167259	0	0.000129489	0	8.21038e-05	0
984	KKEFCKKKKGGERKREREEWAKPEDMAEDKDAVSICALSEDPKEKKGNGKKPRDAEPQKLSEED	gi|1393593500|gb|PWU98949.1| putative 26S proteasome regulatory non-ATPase subunit [Trypanosoma cruzi]	1.93e-19	2	0.000368901	0	0	0	0.000131012	0	3.457e-05	0
985	LEAGRWDEETQKFVPFPKKKKADGKLAGESHEEQKRQRQRKDAPR	gi|407849445|gb|EKG04183.1| ATP-dependent RNA helicase, putative [Trypanosoma cruzi]	2.72e-24	2	0.000263069	0	9.29218e-06	0	0.000172144	0	9.39872e-05	0
986	HRQRRPSWHRPSRVSTHQATHPAKQKQR	gi|407423854|gb|EKF38989.1| hypothetical protein MOQ_000792, partial [Trypanosoma cruzi marinkellei]	1.29e-07	2	6.95469e-05	0	0.000216818	0	9.14039e-06	0	8.6425e-05	0
987	KYDDVYYASLIVPDHDAPMPVESGHVFVYFLGTESGAVVPIGDTSPYDPHDTSRTSHPAAAAGVLVAQQIIAGAEAAAQEELSEGGGEETGGGRRKAKEREIPKKKEKSGK	gi|407832689|gb|EKF98533.1| hypothetical protein TCSYLVIO_010562 [Trypanosoma cruzi]	2.01e-72	2	0.000187474	0	0	0	3.0468e-06	0	0	0
988	RKQIEIIEYDVERNTRGHHGRGKNTASADATRLQK	gi|70864262|gb|EAN81171.1| hypothetical protein, conserved, partial [Trypanosoma cruzi]	4.32e-18	2	9.07134e-05	0	0	0	0.000172144	0	6.58991e-05	0
989	SSLKVPNLSASRQWMQPHHCRSKSSQREAAPQNKRDAG	gi|557857586|gb|ESS61188.1| hypothetical protein TCDM_11243 [Trypanosoma cruzi Dm28c]	1.39e-12	2	6.95469e-05	0	0.00015487	0	3.8085e-05	0	6.80597e-05	0
990	WSCQTAMPQSPHTCRLHNRRHTNHKKHPSHVIRTSFRHTATRQTEVFVIPCTTHGSSSH	gi|1509458789|gb|RNC51958.1| hypothetical protein TcCL_ESM10874 [Trypanosoma cruzi]	5.08e-29	2	0.000120951	0	7.43375e-05	4.65027e-06	0.00016148	0	3.67306e-05	0
991	EERRYRQLRQLDEAPLYLPDDEAAV	gi|70872214|gb|EAN86233.1| DNA-directed RNA polymerase I largest subunit, putative [Trypanosoma cruzi]	4.02e-10	2	0	0	0	0	0.000400654	0	0	0
992	RLWRHKPVSPSGPQQGSDLAASLDTDACRPVSAPA	gi|1393596617|gb|PWV02030.1| hypothetical protein C4B63_3g584 [Trypanosoma cruzi]	0.004	2	0.00011188	0	4.33635e-05	0	0	0	9.18266e-05	0
993	WFHKTQSSGDTEMSLEALAAAETTNGTEKSSPPRYRWRSRDEYRIPSSGMPDYPRPV	gi|1509451229|gb|RNC46164.1| mannosyl-oligosaccharide glucosidase [Trypanosoma cruzi]	1.56e-33	2	8.76896e-05	0	0.000117701	0	3.8085e-05	0	2.59275e-05	0
994	WERLKKEMDRKMPGVSATGRNPWDRKGGKDANRDEDYVVHERTPPMRED	gi|1393586211|gb|PWU91846.1| putative chaperone DNAJ protein [Trypanosoma cruzi]	6.15e-30	2	5.14042e-05	0	8.98244e-05	0	8.83571e-05	0	3.457e-05	0
995	DVTTHDIYRQRYNSQRVEMSRREDDYRRRRDANRAEVA	gi|1509448275|gb|RNC43281.1| hypothetical protein TcCL_NonESM07068 [Trypanosoma cruzi]	1.02e-18	2	3.93091e-05	0	0.000164162	0	4.11318e-05	0	3.24094e-06	0
996	PQACSSPASRCARSLTSSPRPPRRPPQRSHQRSTP	gi|407425268|gb|EKF39366.1| hypothetical protein MOQ_000409 [Trypanosoma cruzi marinkellei]	5.5	2	5.14042e-05	0	4.33635e-05	0	0.000121872	0	6.26581e-05	0
997	SRVWRTPMLGAGRQPPTLTKGKRQEEEKPA	gi|1511091486|gb|RNF04005.1| hypothetical protein TcG_10980 [Trypanosoma cruzi]	1.1e-05	2	6.04756e-05	0	6.50453e-05	0	5.78891e-05	0	1.94456e-05	0
998	LLEKAASSMMQTSTERRKESREERLDRIRLERELREREKQ	gi|407405331|gb|EKF30381.1| hypothetical protein MOQ_005809 [Trypanosoma cruzi marinkellei]	9.66e-18	2	7.86183e-05	0	9.29218e-06	0	6.70295e-05	0	6.80597e-05	0
999	DDWEALMERDDRRAARHLENERIRAARVERVEQRRKENEERDRLRAEAEAAERAKQHVLESVAS	gi|407866934|gb|EKG08464.1| translation initiation factor IF-2, putative [Trypanosoma cruzi]	6.4e-34	2	3.93091e-05	0	5.57531e-05	0	0.000159957	0	4.53731e-05	0
1000	IAEQNFDNTHWGGKNYSRVLRFQWRNGKEAVLQD	gi|1511109059|gb|RNF20397.1| putative D-alanyl-glycyl endopeptidase-like protein [Trypanosoma cruzi]	6.82e-20	2	7.55945e-05	0	5.88505e-05	0	1.21872e-05	0	3.13291e-05	0
1001	ALADEHTRRSARSGRQCECSHRHACLAVPATA	gi|557857525|gb|ESS61135.1| hypothetical protein TCDM_11295 [Trypanosoma cruzi Dm28c]	2.6e-08	2	3.62853e-05	0	4.02661e-05	4.65027e-06	9.44507e-05	1.91046e-05	4.42928e-05	0
1002	YHRAPLVVRPPVVQPPNRVGRDASGRHKSGHIAG	gi|407858983|gb|EKG06896.1| hypothetical protein TCSYLVIO_001982 [Trypanosoma cruzi]	2.13e-17	2	5.4428e-05	0	6.50453e-05	0	3.0468e-05	0	4.10519e-05	0
1003	MGDATWDHAGFGLVTGADGKKIKTRSGETAKLKDLLD	gi|70886493|gb|EAN99273.1| arginyl-tRNA synthetase, putative [Trypanosoma cruzi]	3.12e-20	2	0	0	0	0	0	0	4.96944e-05	0.000616849
1004	RTVEALTKYFKPSFKRDREEDGRPSRPKLRPTLVSKGHSAYLT	gi|1509462902|gb|RNC55544.1| putative tRNA methyltransferase complex subunit [Trypanosoma cruzi]	7.75e-25	2	6.95469e-05	0	6.19479e-06	0	9.29273e-05	0	8.6425e-06	0
1005	SVAHTRRRPFCCASHVPHKRGLEEQA	gi|1243008621|gb|PBJ77797.1| surface antigen TASV,hypothetical protein [Trypanosoma cruzi cruzi]	5.78e-05	2	6.95469e-05	0	1.85844e-05	0	8.98805e-05	0	6.48188e-06	0
1006	AQRENVLRMLKNDYAALKQENSVVRPKLNTLISERDRCVKELLTAKDTIARMQDTI	gi|407859801|gb|EKG07170.1| hypothetical protein TCSYLVIO_001702 [Trypanosoma cruzi]	1.73e-31	2	3.32616e-05	0	6.19479e-05	0	3.8085e-05	0	4.32125e-05	0
1007	SERRAAGTRWRSNAFNTPPGPGAKTSEESRKDNSTAY	gi|1509458306|gb|RNC51636.1| hypothetical protein TcCL_ESM11222 [Trypanosoma cruzi]	4.05e-19	2	8.1642e-05	0	0	0	0	0	5.94172e-05	0
1008	EEKTKNKKRGTTSAHTLIAPVKQNRHTEGERERSSTQCNKNKT	gi|557857448|gb|ESS61067.1| hypothetical protein TCDM_11358 [Trypanosoma cruzi Dm28c]	6.99e-11	2	3.93091e-05	0	2.78766e-05	0	6.55061e-05	0	2.16063e-05	0
1009	ELFPFNPHQRINCIPYITLRSGCSSTNTAARHHDKEEQHRRSNHT	gi|1509461057|gb|RNC53813.1| exo-alpha-sialidase [Trypanosoma cruzi]	2.81e-13	2	5.14042e-05	0	4.02661e-05	0	1.98042e-05	0	8.6425e-06	0
1010	LEGMELEYEDGASARKIPHWKERHARDELKAPTVGAG	gi|1393578791|gb|PWU85036.1| putative surface protease GP63 [Trypanosoma cruzi]	2.13e-19	2	6.04756e-06	0	7.43375e-05	0	9.14039e-05	0	1.08031e-06	0
1011	KRDKSHNHAPSHPAMRVTHHNNNWVGAVQQQSKNNKQRINPRRD	gi|1509436945|gb|RNC34369.1| hypothetical protein TcCL_Unassigned02843, partial [Trypanosoma cruzi]	9.1e-15	2	2.41902e-05	0	8.05323e-05	0	4.41786e-05	0	1.08031e-06	0
1012	DQPPPTHIIANASQSTTTNTAKRVPT	gi|557859342|gb|ESS62779.1| hypothetical protein TCDM_09519 [Trypanosoma cruzi Dm28c]	4.63e-09	2	3.02378e-06	0	0	0	0	0.00025027	0	0
1013	RRLGTHAHGHHPHSWGIGRTGPLP	gi|1393606230|gb|PWV11227.1| hypothetical protein C3747_61g245 [Trypanosoma cruzi]	3.09e-07	2	3.02378e-06	0	0.000139383	0	2.43744e-05	0	2.16063e-05	0
1014	HGWKIPYNGKPRVTKEELEGTRYFTQRPKEKWDYHRVDENINSSSEFRQTHDRP	gi|1509431500|gb|RNC30835.1| hypothetical protein TcCL_Unassigned06646, partial [Trypanosoma cruzi]	6.89e-33	2	3.02378e-05	0	7.74349e-05	0	1.82808e-05	0	2.91684e-05	0
1015	TKRSGKPRGCSCVPCGSLEGVVNGITQHNEGKT	gi|1509466736|gb|RNC59267.1| hypothetical protein TcCL_ESM03072, partial [Trypanosoma cruzi]	8.8	2	2.7214e-05	0	6.19479e-05	0	4.41786e-05	0	8.6425e-06	0
1016	RFKVWRPVVGPPLRRDKAGSMPPVPPSSRREVLHKAPVSNPKPVPAVETR	gi|1393580683|gb|PWU86669.1| hypothetical protein C4B63_113g55 [Trypanosoma cruzi]	1.06e-27	2	5.74518e-05	0	0	0	2.2851e-05	0	0	0
1017	LNPSRSFPERRSERCRDVVSDDDRLPSSCTHSFSPFRKNPTSERGKGG	gi|1242999800|gb|PBJ68976.1| hypothetical protein BCY84_20671 [Trypanosoma cruzi cruzi]	4.67e-27	2	2.11665e-05	0	3.09739e-05	0	5.02722e-05	0	3.13291e-05	0
1018	YVQRVTQPFSPRLRFTQQSKQDRPSSGSSNRTRQPLFASSFPPENNV	gi|407847524|gb|EKG03211.1| hypothetical protein TCSYLVIO_005750 [Trypanosoma cruzi]	3.14e-25	2	1.51189e-05	0	3.71687e-05	0	6.55061e-05	0	9.72281e-06	0
1019	FFAHRMSAESLPSDESEAHQQPQPQKKSTDIKKNPANSYYYWHGHEKERAKVGDVAPMPTPQL	gi|1509446725|gb|RNC41792.1| hypothetical protein TcCL_NonESM08616 [Trypanosoma cruzi]	1.75e-39	2	1.81427e-05	0	4.33635e-05	0	3.96084e-05	0	1.29638e-05	0
1020	WDHDGPLFLPDSADPVKKAYRWGEQHLLRNMERRERDEEAMKMRLFEKPL	gi|70872995|gb|EAN86880.1| tRNA pseudouridine synthase, putative, partial [Trypanosoma cruzi]	2.1e-29	2	3.93091e-05	0	3.71687e-05	0	6.09359e-06	0	2.26866e-05	0
1021	IAITPVTCVNPSAQTNAPSTQSESKERKKRPLHHKQPPHTMRHWESVQL	gi|557851482|gb|ESS55578.1| hypothetical protein TCDM_12943 [Trypanosoma cruzi Dm28c]	2.64e-15	2	2.7214e-05	4.21814e-06	1.5487e-05	0	1.06638e-05	0	3.24094e-06	0
1022	PTHTYRYHHSTQRAHTSSTRP	gi|407398652|gb|EKF28155.1| hypothetical protein MOQ_008106 [Trypanosoma cruzi marinkellei]	0.016	2	3.32616e-05	0	4.33635e-05	0	0	1.91046e-06	4.32125e-06	0
1023	NTNQPPQAVRKAATVLTAGHMRGREKRNKEEEKEEEE	gi|1393583543|gb|PWU89302.1| hypothetical protein C4B63_61g82 [Trypanosoma cruzi]	1.02e-17	2	1.20951e-05	0	3.40713e-05	0	7.15997e-05	0	0	0
1024	KEQRLEGIEGIREVTATSNSVSQKGGKKHPVAVANTNPGKPPKWKIQHEQFQA	gi|407858991|gb|EKG06900.1| hypothetical protein TCSYLVIO_001975 [Trypanosoma cruzi]	9.17e-30	2	4.53567e-05	0	6.19479e-06	0	1.67574e-05	0	1.29638e-05	0
1025	PMQLEQEQQQQRRRPQKQTVRQKEERQHVVVEDTERFTITPMQGTIPGATRG	gi|557860567|gb|ESS63949.1| hypothetical protein TCDM_08115 [Trypanosoma cruzi Dm28c]	5.67e-28	2	3.32616e-05	0	2.47792e-05	0	1.98042e-05	0	1.94456e-05	0
1026	PAHSRSPREMAKPRGHHNAHGASEPSSMTRHQNFLPSRPQ	gi|1509433534|gb|RNC31902.1| hypothetical protein TcCL_Unassigned05541 [Trypanosoma cruzi]	8.89e-06	2	1.20951e-05	0	4.64609e-05	0	4.41786e-05	0	0	0
1027	EVFRHVGGAARRSPEGCSVLHRRDCPRIVSATGGV	gi|1511087995|gb|RNF00954.1| ATP-dependent DEAD/H RNA helicase [Trypanosoma cruzi]	1.32e-17	2	6.04756e-06	0	1.5487e-05	0	9.44507e-05	0	8.6425e-06	0
1028	FVHKLKCAKCGDTVEMASSPFDRGSKPKGRCGRKECVGGELKPVG	gi|1511104010|gb|RNF15577.1| putative DNA replication factor [Trypanosoma cruzi]	1.68e-25	2	4.23329e-05	0	0	0	2.2851e-05	0	0	0
1029	RCAWGWRPKVRCGVPDAQREGAAADGLQ	gi|1509468604|gb|RNC61109.1| dispersed gene family protein 1 (DGF-1) [Trypanosoma cruzi]	1.32e-10	2	0	0	0.000133188	0	0	0	0	0
1030	LDEAEKRAARRQPWPMDNAAEFVPDPPLLLRPNDGTSDSNLEYHENPS	gi|407848938|gb|EKG03851.1| phosphatidylinositol-4-phosphate 5-kinase-like, putative [Trypanosoma cruzi]	1.32e-27	2	3.32616e-05	0	6.19479e-06	0	8.37869e-05	0	3.24094e-05	0
1031	RNTTGWQRYMRYDTTPIITHGGSTRPSNKKETE	gi|557858913|gb|ESS62377.1| hypothetical protein TCDM_09966 [Trypanosoma cruzi Dm28c]	1.39e-07	2	1.51189e-05	0	3.09739e-05	0	3.96084e-05	0	4.32125e-06	0
1032	VGKHYVERLLTMQEGIAERTKEAQKRKKPQRRDASHEEEE	gi|70885085|gb|EAN97917.1| hypothetical protein, conserved [Trypanosoma cruzi]	2.99e-20	2	4.23329e-05	0	1.85844e-05	0	0	0	9.72281e-06	0
1033	SYMRVAKEAAREMRAPSAWKQRRPLAGNSQPYAART	gi|1511082684|gb|RNE96755.1| hypothetical protein TcG_12872 [Trypanosoma cruzi]	1.87e-17	2	1.51189e-05	0	5.57531e-05	0	1.82808e-05	0	1.29638e-05	0
1034	SPRGGRLALTRCLRVPQENRRPPQCWIRKP	gi|1511101926|gb|RNF13634.1| hypothetical protein TcG_08376 [Trypanosoma cruzi]	3.21e-10	2	3.02378e-05	0	1.23896e-05	0	1.21872e-05	0	2.16063e-06	0
1035	HMRRGQQPGMHRTPQTTHKHTPIHDNSHTALPQHQHTDG	gi|70869845|gb|EAN84328.1| hypothetical protein Tc00.1047053508245.50 [Trypanosoma cruzi]	2.31e-10	2	1.51189e-05	0	5.57531e-05	0	0	0	0	0
1036	WEPNFRKLKAEKEPFFWVPNEQEMQQRKVDEMFHARERDKREEAKSEAKVGSTGRAAGGNKWKEK	gi|1243001681|gb|PBJ70857.1| oligopeptidase B-like protein,serine peptidase [Trypanosoma cruzi cruzi]	4.16e-40	2	3.32616e-05	0	1.85844e-05	0	7.61699e-06	0	2.16063e-05	0
1037	GTWCRHASRYHRPGLERVPSCLART	gi|1509434881|gb|RNC32792.1| exo-alpha-sialidase, partial [Trypanosoma cruzi]	4.44e-09	2	3.02378e-05	0	3.09739e-06	0	1.06638e-05	0	1.83653e-05	0
1038	PHGPRVLSGGSPRHREGLGGRPRDGKTAVCGAARCKETS	gi|1511107068|gb|RNF18486.1| hypothetical protein TcG_04961 [Trypanosoma cruzi]	1.21e-19	2	1.81427e-05	0	6.19479e-06	0	3.65616e-05	0	1.40441e-05	0
1039	GGSANVAPNPAVSISLPPEPKSTSEATGTGEAPHPTDNAQ	gi|407836008|gb|EKF99444.1| mucin TcMUCII, putative, partial [Trypanosoma cruzi]	3.15e-18	2	0	0	0	0	0	0.000135643	0	0
1040	TCSHRGHGSWHCRTTGTEVRTQRNK	gi|1509442384|gb|RNC38269.1| hypothetical protein TcCL_NonESM12499 [Trypanosoma cruzi]	3.9e-08	2	3.62853e-05	0	1.5487e-05	0	0	0	4.32125e-06	0
1041	TEKAASARFYHTHNAHGNNSYPALPRSCSHPLRCCRCPPHKP	gi|407396922|gb|EKF27581.1| hypothetical protein MOQ_008690, partial [Trypanosoma cruzi marinkellei]	0.000654	2	3.02378e-05	0	9.29218e-06	0	1.06638e-05	0	0	0
1042	KQEAAQHTWNKHQSQEKHRQGPRPGRQLHT	gi|1509438266|gb|RNC35535.1| hypothetical protein TcCL_Unassigned01566 [Trypanosoma cruzi]	1.52e-09	2	6.04756e-06	0	5.88505e-05	0	5.3319e-05	0	5.40156e-06	0
1043	VGASSRTAWRSPARERRQVIPPDV	gi|407837014|gb|EKF99643.1| surface protease GP63, putative [Trypanosoma cruzi]	1.06e-08	2	3.02378e-05	0	0	0	1.06638e-05	0	1.29638e-05	0
1044	FLEDVRNPMRMSASNILEGLYESVYNASWSHVVEVPGSEGTGLE	gi|407832030|gb|EKF98298.1| retrotransposon hot spot (RHS) protein, putative [Trypanosoma cruzi]	1.23e-23	2	0	0	0	8.83551e-05	0	0	0	0
1045	ACVNCETAPTQQTHTPPAATHQWKRRRDTPPPPPVQSHGRRD	gi|1509439318|gb|RNC36515.1| exo-alpha-sialidase [Trypanosoma cruzi]	1.58e-13	2	3.62853e-05	0	1.23896e-05	0	0	0	9.72281e-06	0
1046	SIDESRMRGAYLGTRRPPIKIADRGKGSTIGEMRRQAEAAQ	gi|1511107666|gb|RNF19058.1| hypothetical protein TcG_04418 [Trypanosoma cruzi]	3.38e-21	2	9.07134e-06	0	4.33635e-05	0	1.98042e-05	0	1.08031e-06	0
1047	TSATGRRHFSCCVLRGQSVWHSGLSTTPSRSPRTTPGTDRGVFA	gi|1509462482|gb|RNC55146.1| hypothetical protein TcCL_ESM07367 [Trypanosoma cruzi]	6.27e-15	2	3.02378e-06	0	5.57531e-05	0	0	0	3.24094e-06	0
1048	SPWTFFGDLTDMPSTEEGNGGGVSSTAPRLSRHSRFFLKEKMQKDAKKE	gi|1511103522|gb|RNF15119.1| RNA editing complex protein MP90 [Trypanosoma cruzi]	3.52e-19	2	0	0	4.33635e-05	0	1.37106e-05	0	1.7285e-05	0
1049	ETARRFACSPTDRTAQSFHCGHFAGITRSGGVHKSRVSEVQA	gi|1509442073|gb|RNC38069.1| exo-alpha-sialidase [Trypanosoma cruzi]	7.24e-19	2	2.11665e-05	0	1.85844e-05	0	2.13276e-05	0	2.16063e-06	0
1050	AAGRVLNSLSAKGRHGKGRNSVGTEDAFAVRPPGIHDDSLLLNASGAGDLD	gi|1511108369|gb|RNF19732.1| hypothetical protein TcG_04126 [Trypanosoma cruzi]	1.54e-27	2	3.62853e-05	0	0	0	0	0	9.72281e-06	0
1051	PTHNAHRASIHPKSHTQKRFLIHPRRGDKISSSNTHTGIRRPTPRGHRWCITPAGRV	gi|557856526|gb|ESS60308.1| hypothetical protein TCDM_12169 [Trypanosoma cruzi Dm28c]	3.8e-20	2	3.02378e-05	0	0	0	0	0	4.32125e-06	0
1052	LPRPHTSTRNLRLPSLGAHDTSTGTTTASASPDTSPGLPATVTHTELQQQQNSATASMHCKRSIHVHCNVHVICVWLCVPAETQSKE	gi|557858403|gb|ESS61908.1| hypothetical protein TCDM_10479 [Trypanosoma cruzi Dm28c]	1.87e-20	2	3.02378e-05	0	0	0	3.0468e-06	0	0	0
1053	ASHPQERRRGPRTPFIHPSPHGNEKRQQPPH	gi|557856575|gb|ESS60346.1| hypothetical protein TCDM_12132 [Trypanosoma cruzi Dm28c]	1.17e-06	2	3.02378e-05	0	9.29218e-06	0	0	0	0	0
1054	VWGRCGGWRQRAADCVQHVPSRLRHAHGNH	gi|1511088436|gb|RNF01332.1| dispersed gene family protein 1 (DGF-1), partial [Trypanosoma cruzi]	2.44e-14	2	1.81427e-05	0	9.29218e-06	0	1.21872e-05	0	1.40441e-05	0
1055	FPTGASRAVHYRKCQACQRAKDGQRNSASSNDSRSPSATPLRHPHQPLSRDNPREACRTRCGNAPAV	gi|1511081220|gb|RNE95761.1| hypothetical protein TcG_13263 [Trypanosoma cruzi]	4.57e-27	2	2.7214e-05	0	0	0	3.0468e-06	0	1.18834e-05	0
1056	RVALQRHGCVTPRWEHRCRPAQRLQEELLPPPSREEKQPQQPSDERSPAP	gi|1511081055|gb|RNE95653.1| hypothetical protein TcG_13303 [Trypanosoma cruzi]	7.56e-21	2	1.20951e-05	0	3.09739e-05	0	7.61699e-06	0	6.48188e-06	0
1057	DPPRRIAVPQYPFGRAVRPPTPPLLKDPMRPPRRMPDNWQPPSVRGEKGEGK	gi|1511112328|gb|RNF23565.1| putative serine/threonine protein phosphatase [Trypanosoma cruzi]	1.04e-29	2	9.07134e-06	0	3.40713e-05	0	1.06638e-05	0	0	0
1058	ATGSQRARPRTWRHEREAEDSPFASSKGVVSRSHGSALHSKQRHHKRPRHTQEGKEKEQ	gi|407425268|gb|EKF39366.1| hypothetical protein MOQ_000409 [Trypanosoma cruzi marinkellei]	1.25e-18	2	2.7214e-05	0	6.19479e-06	0	0	0	7.56219e-06	0
1059	RRFTGGSCHRPSPSPCIAEYKPTTRHGYGAAPPINPRKYPAAS	gi|557850640|gb|ESS55041.1| hypothetical protein TCDM_13511 [Trypanosoma cruzi Dm28c]	3.29e-19	2	2.7214e-05	0	3.09739e-05	0	6.09359e-06	0	7.56219e-06	0
1060	HPAARQRHNTAAVDAHKSGFGFLKHRTHSH	gi|557850668|gb|ESS55057.1| hypothetical protein TCDM_13494 [Trypanosoma cruzi Dm28c]	2.58e-05	2	3.02378e-06	0	4.95583e-05	0	7.61699e-06	0	1.18834e-05	0
1061	PVSEKRVRWRDNSNTTGGSAWVLRG	gi|407390367|gb|EKF26012.1| trans-sialidase, putative, partial [Trypanosoma cruzi marinkellei]	0.022	2	2.7214e-05	0	0	0	1.67574e-05	0	0	0
1062	NEELIQELHVSDWSETQRQKLRGAHLKAEELV	gi|1393584981|gb|PWU90669.1| putative paraflagellar rod protein 3 [Trypanosoma cruzi]	3.72e-16	2	2.7214e-05	0	0	0	0	0	3.24094e-06	0
1063	RLKLQEQRQNHRPHHSRLRTT	gi|1393596821|gb|PWV02229.1| putative trans-sialidase, Group V [Trypanosoma cruzi]	1.5	2	2.7214e-05	0	3.09739e-06	0	1.06638e-05	0	1.08031e-06	0
1064	SSSFRNATRRRWVRPTMLNPSEKMVVCRPSPAPIVPTAPSHGAPTRFHQRCQPHDVLGRRPTASPRA	gi|407842260|gb|EKG01030.1| hypothetical protein TCSYLVIO_007994 [Trypanosoma cruzi]	5.55e-37	2	2.7214e-05	0	0	0	4.5702e-06	0	0	0
1065	MEGRERKEVRERGGQGSHWVSCRGRHCQPNPAPLLSG	gi|557851124|gb|ESS55340.1| hypothetical protein TCDM_13195 [Trypanosoma cruzi Dm28c]	4.02e-19	2	3.62853e-05	0	0	0	9.14039e-06	0	0	0
1066	KQHTSCITETEKYQGRWRQNRAPAAAARRCVDGSDDSDGDGNDNNKRQPLRPPRP	gi|1393607903|gb|PWV12841.1| putative Zinc-finger containing protein [Trypanosoma cruzi]	8.84e-35	2	3.02378e-06	0	3.40713e-05	0	2.13276e-05	0	7.56219e-06	0
1067	IRPRSREHWDRPRHTTEGCGHGCSPEASVARGEGSRLRC	gi|1509433616|gb|RNC31954.1| hypothetical protein TcCL_Unassigned05485, partial [Trypanosoma cruzi]	7.85e-22	2	1.20951e-05	0	1.5487e-05	0	1.37106e-05	0	6.48188e-06	0
1068	TAAEAINEKAGEEEKRGAGVFVLEPIDGADFSYDRRFDFRGVVTGVAKFIPNAPNWGPKRRHQGAMHNNDEQ	gi|70879126|gb|EAN92325.1| N(2), N(2)-dimethylguanosine tRNA methyltransferase, putative [Trypanosoma cruzi]	4.52e-46	2	2.11665e-05	0	6.19479e-06	0	6.09359e-06	0	3.24094e-05	0
1069	VSEEQSRTPTRRAGHETIRKGQHGGAPHRGKSSKTHAVCEESTDPLA	gi|407394668|gb|EKF27002.1| hypothetical protein MOQ_009285 [Trypanosoma cruzi marinkellei]	3.03e-14	2	2.11665e-05	0	1.5487e-05	0	1.82808e-05	0	0	0
1070	WHAWQLRWRPAREAPVKKTVAPL	gi|407836241|gb|EKF99482.1| hypothetical protein TCSYLVIO_009598, partial [Trypanosoma cruzi]	1.61e-09	2	1.51189e-05	0	2.16818e-05	0	1.06638e-05	0	3.24094e-06	0
1071	CEEGSDPLAVTAPTRSAKHQRHAPPLRTGNRGRHGGQALAQCNTSHT	gi|1509436731|gb|RNC34189.1| exo-alpha-sialidase, partial [Trypanosoma cruzi]	3.83e-21	2	2.11665e-05	0	9.29218e-06	0	1.06638e-05	0	1.08031e-06	0
1072	GNNIERSFRLLGKTTAGTAPQYAEGTHQQHTASHHRR	gi|1509464940|gb|RNC57510.1| hypothetical protein TcCL_ESM04929, partial [Trypanosoma cruzi]	1.01e-11	2	6.04756e-06	0	3.09739e-05	0	1.37106e-05	0	7.56219e-06	0
1073	NGRRSVDVLHVAAHTTHTERAPTTPATRGVPHPQERRRGLRAPSPPFSSWQQKNTTAATRNCQHA	gi|557858474|gb|ESS61972.1| hypothetical protein TCDM_10398 [Trypanosoma cruzi Dm28c]	7.47e-17	2	6.04756e-06	0	4.33635e-05	0	0	0	1.08031e-05	0
1074	PNRSEKHASNPQDKVALNRQELPAQNKFKRNRFSRGNPLFRPRHGRLAVTSCKSP	gi|557858697|gb|ESS62178.1| hypothetical protein TCDM_10196 [Trypanosoma cruzi Dm28c]	2.29e-13	2	0	0	4.64609e-05	0	4.5702e-06	0	0	0
1075	TDTKNSCTPSQKGRNKEKRRHDPTVPMQLSTLLHPPPLPRRRPQSHPQSQHHNVHHTI	gi|407840970|gb|EKG00609.1| hypothetical protein TCSYLVIO_008437 [Trypanosoma cruzi]	2.52e-20	2	2.41902e-05	0	9.29218e-06	0	3.0468e-06	0	1.7285e-05	0
1076	NKPSKEVKQRTPQPIHSEWHHHHPRHSHSQQQLTQADTRNS	gi|1509438706|gb|RNC35938.1| exo-alpha-sialidase [Trypanosoma cruzi]	1.43e-12	2	2.11665e-05	0	1.85844e-05	0	6.09359e-06	0	0	0
1077	TKVNIENVDVSGITPDIFKRPKQEKRVKSEGEFMGDKAKK	gi|1243006574|gb|PBJ75750.1| 60S ribosomal protein L6 [Trypanosoma cruzi cruzi]	2.66e-21	2	0	0	9.29218e-06	0	0	5.34929e-05	5.40156e-06	1.43931e-05
1078	DSTLHTTNAHRATASSSISRTTEHGHNPAAGTQRRPSKQSPKEPHAEADPHPSMTR	gi|1511097747|gb|RNF09750.1| hypothetical protein TcG_09784 [Trypanosoma cruzi]	4.7e-17	2	1.81427e-05	0	6.19479e-06	0	1.98042e-05	0	3.24094e-06	0
1079	EQHTHPQSKINEERRMTPRAGSNFTHSGHRANASAGI	gi|1509442117|gb|RNC38096.1| hypothetical protein TcCL_NonESM12691 [Trypanosoma cruzi]	1.84e-17	2	0	0	4.33635e-05	0	1.21872e-05	0	0	0
1080	LTALQRDEGEGNEATVRRLRDKLQQREEEVRRLRHRLREFE	gi|557859131|gb|ESS62582.1| hypothetical protein TCDM_09751 [Trypanosoma cruzi Dm28c]	8.86e-20	2	0	0	2.16818e-05	0	3.19914e-05	0	2.16063e-06	0
1081	LPSSQSTACCRKKLPIGATCGRRKCAETTATLTPSRISTSLHSSAQGRRH	gi|557857086|gb|ESS60763.1| hypothetical protein TCDM_11683 [Trypanosoma cruzi Dm28c]	1.7e-08	2	6.04756e-06	0	1.23896e-05	0	1.67574e-05	0	1.29638e-05	0
1082	YLNRIITGDPNCKPKVQRFRTRKEGEAGAT	gi|1393606945|gb|PWV11920.1| putative Metalloprotease M41 FtsH [Trypanosoma cruzi]	6.04e-15	2	0	0	2.47792e-05	0	1.98042e-05	0	1.08031e-05	0
1083	FHAASGLLLHSSSCAVRGTHSNEAGTACGQKKQTKEKKKNK	gi|557858402|gb|ESS61907.1| hypothetical protein TCDM_10478 [Trypanosoma cruzi Dm28c]	9.53e-13	2	1.81427e-05	0	0	0	3.8085e-05	0	3.24094e-06	0
1084	THSRSTWSVSMRPLHAVTKEEKMTGEKQEAAQHTRREQTPVAGKAPPRPSYWPATPHQPSHKLTPSQCRQSADERIRPSTQQTHTP	gi|557858567|gb|ESS62057.1| hypothetical protein TCDM_10300 [Trypanosoma cruzi Dm28c]	5e-38	2	1.20951e-05	0	3.09739e-06	0	2.13276e-05	0	0	0
1085	TPSASRHSRSPAHHRHRHRTSQP	gi|70879784|gb|EAN92932.1| hypothetical protein, conserved [Trypanosoma cruzi]	5.8	2	2.11665e-05	0	0	0	7.61699e-06	0	0	0
1086	SQWRLAFSSNFIRGGKQQTTAEERQHNNSTHRHHSQ	gi|557852014|gb|ESS55954.1| hypothetical protein TCDM_12545 [Trypanosoma cruzi Dm28c]	0.047	2	3.02378e-06	0	4.02661e-05	0	3.0468e-06	0	1.08031e-06	0
1087	RMHVQCELRAQAKAGPLSRIRAHERSRTEP	gi|1509445899|gb|RNC41014.1| hypothetical protein TcCL_NonESM09443 [Trypanosoma cruzi]	6.9e-08	2	1.20951e-05	0	1.5487e-05	0	1.06638e-05	0	3.24094e-06	0
1088	GGCAFAGWREVRERSGQESRWVSRRGAHCPPKP	gi|1511098206|gb|RNF10136.1| trans-sialidase [Trypanosoma cruzi]	4.1e-13	2	9.07134e-06	0	1.85844e-05	0	0	0	1.7285e-05	0
1089	AGVPLSLLPVDRDAPFQALEAKRAQLKKYPQRN	gi|70863840|gb|EAN81110.1| calpain-like cysteine peptidase, putative, partial [Trypanosoma cruzi]	1.07e-15	2	0	0	1.85844e-05	0	4.41786e-05	0	0	0
1090	WASRTHTHTHARPQREGRGTSKYTAQSF	gi|557859186|gb|ESS62633.1| hypothetical protein TCDM_09687 [Trypanosoma cruzi Dm28c]	0.002	2	1.81427e-05	0	6.19479e-06	0	3.0468e-06	0	0	0
1091	SAEALSSLEEDLNLRAHEVAREFLKKERAYLDPEPLGVLVEDLPLNHDPILNALERKRRELKKDPKRNGDSIRGCEDDIH	gi|407843298|gb|EKG01326.1| calpain-like cysteine peptidase, putative,cysteine peptidase, Clan CA, family C2, putative, partial [Trypanosoma cruzi]	1.79e-46	2	9.07134e-06	0	6.19479e-06	0	1.82808e-05	0	1.83653e-05	0
1092	MRLFGKEGRKREQLRLVSDANGRVHNATNDDSADDDDYGKND	gi|557859861|gb|ESS63272.1| hypothetical protein TCDM_14327 [Trypanosoma cruzi Dm28c]	2.42e-17	2	9.07134e-06	0	3.09739e-06	0	1.82808e-05	0	1.08031e-05	0
1093	FFSDQNGHTEIRMRKVGGNRNNERQGRGQGQQGSPMAPPVSSMGYQQHQQQHHQYHHHHHHQHHHNSSYSNVYEGSRPPPHSLQQLSPHGYGPGGG	gi|1393602551|gb|PWV07673.1| hypothetical protein C3747_99g128 [Trypanosoma cruzi]	1.41e-49	2	1.51189e-05	0	3.09739e-06	0	1.5234e-06	0	1.18834e-05	0
1094	VIPVPGNSHFYRVPQETMSEERAAMYNVPAVGQVFGDRKRRERSDGPLQGSALERE	gi|407853590|gb|EKG06500.1| hypothetical protein TCSYLVIO_002389, partial [Trypanosoma cruzi]	3.61e-33	2	1.20951e-05	0	2.16818e-05	0	7.61699e-06	0	3.24094e-06	0
1095	KGENTKNKNIFLTNHTTNTQNSDGSTAVSHTTSPLLLLLVVACAAAAAVVA	gi|1243007390|gb|PBJ76566.1| mucin-associated surface protein [Trypanosoma cruzi cruzi]	7.78e-28	2	6.04756e-06	0	2.47792e-05	0	9.14039e-06	0	1.08031e-06	0
1096	ELQLISPSPRDLSPSEEANAAPTDAVTGDASVRRNSKRKGRPSSRHRDPQE	gi|407859446|gb|EKG07035.1| protein kinase, putative [Trypanosoma cruzi]	1.96e-27	2	9.07134e-06	0	2.78766e-05	0	1.37106e-05	0	2.16063e-05	0
1097	EIVKKRKQELLITEQLEGNEWVYVVPSDRHWDPSGEEDVPMVNKRNGRFGSNTHLWFGIGRDNKEGNNNV	gi|407851214|gb|EKG05277.1| protein kinase, putative [Trypanosoma cruzi]	2.04e-47	2	1.20951e-05	0	6.19479e-06	0	6.09359e-06	0	2.48472e-05	0
1098	HGGFAHAFRSPRSRTPVAAPSPHTLDNNTC	gi|1509437335|gb|RNC34705.1| hypothetical protein TcCL_Unassigned02489 [Trypanosoma cruzi]	9.1e-11	2	3.02378e-06	0	1.85844e-05	0	4.72254e-05	0	3.24094e-06	0
1099	GVCGGARTGPICAAHKRWRVEKEDSLAAHDMTTPAMKPQQIYRFPVRKRPREEESV	gi|557863403|gb|ESS66699.1| hypothetical protein TCDM_04683 [Trypanosoma cruzi Dm28c]	6.42e-36	2	3.02378e-06	0	9.29218e-06	0	1.82808e-05	0	2.16063e-05	0
1100	NVRSLLSRYRLENERLRDQLKAHAVQEALLEQRLQELSARNT	gi|1509465109|gb|RNC57675.1| hypothetical protein TcCL_ESM04712 [Trypanosoma cruzi]	2.07e-21	2	9.07134e-06	0	2.47792e-05	0	1.06638e-05	0	2.16063e-06	0
1101	LSTAPSQRRPLQHGGSERRQKLPQKPTHR	gi|70868207|gb|EAN83129.1| hypothetical protein Tc00.1047053503761.50 [Trypanosoma cruzi]	0.003	2	1.51189e-05	0	0	0	9.14039e-06	0	3.24094e-06	0
1102	WWSRRCSGVRVACDCSGLRGQREGTET	gi|1511097724|gb|RNF09702.1| hypothetical protein TcG_09448 [Trypanosoma cruzi]	4.71e-08	2	1.51189e-05	0	3.09739e-06	0	4.5702e-06	0	6.48188e-06	0
1103	PRTTHSNPRQHARTHSPAAAPTHRWRSEKQTGAAQKD	gi|407863543|gb|EKG07920.1| hypothetical protein TCSYLVIO_000946, partial [Trypanosoma cruzi]	5.59e-12	2	1.81427e-05	0	2.16818e-05	0	0	0	3.24094e-06	0
1104	VFKKWRVQQQQRQYTREVSGEQNTHAESGARDNP	gi|1511096533|gb|RNF08595.1| hypothetical protein TcG_09820, partial [Trypanosoma cruzi]	8.06e-15	2	2.7214e-05	0	0	0	0	0	0	0
1105	WRHNQPRWTGTAPRLSLPSSSSESTADTRGARQRNDYKQDVYEST	gi|557856771|gb|ESS60504.1| hypothetical protein TCDM_11963 [Trypanosoma cruzi Dm28c]	3e-14	2	9.07134e-06	0	2.16818e-05	0	1.21872e-05	0	8.6425e-06	0
1106	GSSAQRTFRRPHARENPSASPEASWQLNQSWNPL	gi|1393589570|gb|PWU95085.1| hypothetical protein C4B63_23g2 [Trypanosoma cruzi]	6.6e-18	2	3.02378e-06	0	2.47792e-05	0	3.0468e-06	0	1.62047e-05	0
1107	PSSCVQQARRTGPSSRACRWVCEWSSWAGNTRHPSQEECSNKQLKREENKKEKTV	gi|557857249|gb|ESS60900.1| hypothetical protein TCDM_11553 [Trypanosoma cruzi Dm28c]	7.81e-27	2	0	0	1.23896e-05	0	2.74212e-05	0	2.16063e-06	0
1108	CHIFGHEASTCNVRPRGNYSQYRRPSKNGRGAA	gi|1509443696|gb|RNC39153.1| structural maintenance of chromosome protein 4 [Trypanosoma cruzi]	5.43e-19	2	0	0	3.40713e-05	0	4.5702e-06	0	0	0
1109	RIKLQPPPPQQQLRRRRPLPMHPPRTQPPPRHR	gi|1243008568|gb|PBJ77744.1| mucin TcSMUGS [Trypanosoma cruzi cruzi]	3.27e-07	2	1.51189e-05	0	3.09739e-06	0	3.0468e-06	0	2.16063e-06	0
1110	QKESLTGIPNSTPNTEALQEQLQHWQWRNREMRFSTDRVERREREAATRQAPEAGTKNESAPSKRPSEEK	gi|1509445451|gb|RNC40605.1| tyrosine specific protein phosphatase, partial [Trypanosoma cruzi]	2.12e-41	2	0	0	3.09739e-05	0	6.09359e-06	0	0	0
1111	LPKLGNPPPAPPLPPPPPPRKNVVTRAPSKADPRPAPKVAPRSNLD	gi|1393586748|gb|PWU92364.1| hypothetical protein C4B63_38g89 [Trypanosoma cruzi]	3.67e-21	2	0	0	0	0	0	0	0	0.000137763
1112	LAHRKRQHETGCESPSPPAAAEPKISSSGARSLSPQIMGRPVPGRHVYCVNKRKKD	gi|1511105077|gb|RNF16588.1| hypothetical protein TcG_06164 [Trypanosoma cruzi]	2.61e-28	2	6.04756e-06	0	2.16818e-05	0	1.98042e-05	0	6.48188e-06	0
1113	AVRGVKWQCSGSRCMLSERQQAVRP	gi|1511082152|gb|RNE96380.1| hypothetical protein TcG_13037 [Trypanosoma cruzi]	5.13e-08	2	3.02378e-06	0	3.71687e-05	0	3.0468e-06	0	6.48188e-06	0
1114	ARIQPCGRGGKEGFTQRCKSRPIRFTQGKG	gi|1511088135|gb|RNF01076.1| hypothetical protein TcG_11670 [Trypanosoma cruzi]	5.59e-08	2	1.20951e-05	0	2.47792e-05	0	0	0	0	0
1115	SPPSITARWQRHTPVHRKENTAAGCGCV	gi|1509438226|gb|RNC35498.1| hypothetical protein TcCL_Unassigned01611 [Trypanosoma cruzi]	0.002	2	1.20951e-05	0	9.29218e-06	0	1.67574e-05	0	3.24094e-06	0
1116	SHRYRPLDSFRRGPPKEQKLEKKT	gi|1509442199|gb|RNC38150.1| putative replication factor A, 51kDa subunit [Trypanosoma cruzi]	5.8	2	0	2.10907e-06	6.19479e-06	0	3.0468e-06	0	1.08031e-05	0
1117	TVGTEGGAMMQADQPTQFSVGTPDAADAATHNAEGKGQ	gi|407867863|gb|EKG08699.1| trans-sialidase, putative, partial [Trypanosoma cruzi]	6.86e-20	2	0	0	0	0	0	6.49557e-05	0	0
1118	EQDSTKRLTAMQALQHPFFTLHGYTPPVPGGVNSPLTPKVPQKKKWQPQKQEGEKAEEE	gi|1509440210|gb|RNC37117.1| protein kinase, partial [Trypanosoma cruzi]	1.29e-36	2	6.04756e-06	0	1.23896e-05	0	1.67574e-05	0	0	0
1119	TRSSRSFNHDAEFIQVCRERGNRCMRNKQYEAAVKA	gi|1511111060|gb|RNF22334.1| putative TPR-repeat-containing chaperone protein DNAJ [Trypanosoma cruzi]	7.18e-19	2	0	0	3.09739e-05	0	1.67574e-05	0	1.08031e-06	0
1120	NSAQSHAVHHTHRKIDSGWAPSSPPHGHGRRQPPHAT	gi|557851598|gb|ESS55655.1| hypothetical protein TCDM_12860 [Trypanosoma cruzi Dm28c]	7.54e-10	2	1.51189e-05	0	0	0	0	0	5.40156e-06	0
1121	LRPVDGAGWRADRCAECVAAERRRAVRDGRWSEARPFSIGERRERVGGAV	gi|557858061|gb|ESS61602.1| hypothetical protein TCDM_10793 [Trypanosoma cruzi Dm28c]	1.44e-13	2	2.11665e-05	0	0	0	0	0	3.24094e-06	0
1122	LVRWYEDEGKYAHPEAGRRYSHYVRPPTERDFPATVGEYEMVKHHQKWHLNQPG	gi|70875873|gb|EAN89382.1| hypothetical protein, conserved [Trypanosoma cruzi]	5.04e-33	2	9.07134e-06	0	1.5487e-05	0	3.0468e-06	0	3.24094e-06	0
1123	TRAAKPHLYTAAEAVTLTTSGSSPTKFASRPTKNGNGHAGMNSGGFSKPRPISQYPNVSQPTISRHPSDLISAT	gi|407864565|gb|EKG07989.1| hypothetical protein TCSYLVIO_000876 [Trypanosoma cruzi]	6.93e-44	2	9.07134e-06	0	0	0	1.67574e-05	0	1.29638e-05	0
1124	GCRGWRGNKDFRWCEVHGSVGGVARWQSGGES	gi|1509446416|gb|RNC41500.1| trans-sialidase [Trypanosoma cruzi]	0.000445	2	3.02378e-06	0	1.23896e-05	0	1.37106e-05	0	5.40156e-06	0
1125	MISGQKIIGMGGHKRQQRRQQQEQPSLCC	gi|407842835|gb|EKG01191.1| hypothetical protein TCSYLVIO_007824 [Trypanosoma cruzi]	2.01e-12	2	0	0	1.23896e-05	0	2.58978e-05	0	0	0
1126	IREDRVTKKAELNTTGSMPPRTVTANSHNHSGANNGGSAKNNSKPNAKGSHDHPRSKRDEHAA	gi|557867363|gb|ESS70538.1| hypothetical protein TCDM_00673 [Trypanosoma cruzi Dm28c]	7.59e-25	2	6.04756e-06	0	6.19479e-06	0	3.19914e-05	0	5.40156e-06	0
1127	PYEKSGSSPHREPHHQHWQQSHRGTLRSQVNH	gi|407859604|gb|EKG07089.1| hypothetical protein TCSYLVIO_001793 [Trypanosoma cruzi]	2.27e-05	2	3.02378e-06	0	1.85844e-05	0	1.5234e-05	0	0	0
1128	MHTNMSGTRSTWRLWEATRSTQHGS	gi|1509461813|gb|RNC54516.1| hypothetical protein TcCL_ESM08050 [Trypanosoma cruzi]	0.011	2	1.20951e-05	0	9.29218e-06	0	1.06638e-05	0	2.16063e-06	0
1129	HQRGASSPQTVRTAPTPHGPPARTHHPPPPLSPAHCRHIRHPHLTIPEGNTKQLKLQQQLNCHLVAMTPRHERVRRRWESIAQEKGL	gi|1509439012|gb|RNC36225.1| regulator of sigma E protease [Trypanosoma cruzi]	6.09e-45	2	0	2.10907e-06	0	0	1.5234e-05	0	0	0
1130	ATGLEAARKQKIHNLKLKTACLENEELIQELHVSDWSETQ	gi|1393584981|gb|PWU90669.1| putative paraflagellar rod protein 3 [Trypanosoma cruzi]	2.66e-22	2	1.20951e-05	0	0	0	7.61699e-06	0	2.16063e-06	0
1131	DEGRRRGHGVRWSVLCMPRSHKMSPTEEMRGACDGKVSEWGGVE	gi|407848968|gb|EKG03870.1| hypothetical protein TCSYLVIO_005076 [Trypanosoma cruzi]	7e-13	2	6.04756e-06	0	3.09739e-06	0	2.13276e-05	0	0	0
1132	LQPQQQKQRSQLNQRSQQQKQRPQQQHGARPTRKEEGGR	gi|1511111681|gb|RNF22934.1| 40S ribosomal protein S21 [Trypanosoma cruzi]	2.62e-17	2	1.81427e-05	0	0	0	6.09359e-06	0	0	0
1133	LRRGTVSLLRARPKTVNVEPGSNRMPDAAVMAKAKDI	gi|1393578850|gb|PWU85087.1| putative ribosomal protein L11 [Trypanosoma cruzi]	1.91e-18	2	1.51189e-05	0	0	0	3.0468e-06	0	0	0
1134	TAEHRRSPKSTAAQSIPESGDVVSPRLGVSKALGSRGHQAVSHGPLAAWRNHR	gi|557855639|gb|ESS59453.1| hypothetical protein TCDM_12245 [Trypanosoma cruzi Dm28c]	9.69e-29	2	6.04756e-06	0	2.16818e-05	0	6.09359e-06	0	0	0
1135	SKSNVRDATEGGYSQRGRPSRNGVGLLAASCESGRRQLHPFHHLPPIPREEVAPHRRCSIRSFKLPEEIVERGNG	gi|1511100909|gb|RNF12694.1| selenocysteine-tRNA-specific elongation factor [Trypanosoma cruzi]	2.36e-49	2	0	2.10907e-06	0	0	1.06638e-05	0	0	0
1136	RNWLASRGETPASPQMSPRGIVKGTVSKRPQKPPMLPAGRPSNSFSSMP	gi|407847418|gb|EKG03134.1| hypothetical protein TCSYLVIO_005832 [Trypanosoma cruzi]	6.79e-27	2	6.04756e-06	0	1.85844e-05	0	6.09359e-06	0	9.72281e-06	0
1137	DVKPSRAPHSHRWISGTARRCHEDSDGVRGDVLTE	gi|1393588383|gb|PWU93932.1| putative retrotransposon hot spot protein (RHS) [Trypanosoma cruzi]	1.08e-13	2	0	0	3.09739e-05	0	1.21872e-05	0	0	0
1138	DRRTSISRLLLGKEWRCSRRED	gi|1511087576|gb|RNF00598.1| hypothetical protein TcG_11829 [Trypanosoma cruzi]	0.000696	2	9.07134e-06	0	1.85844e-05	0	3.0468e-06	0	2.16063e-06	0
1139	WSVGTRGRRWSSGSWFEQRQALARQGVAHQED	gi|70877112|gb|EAN90490.1| hypothetical protein Tc00.1047053506703.120 [Trypanosoma cruzi]	5.67e-11	2	0	0	2.47792e-05	0	4.5702e-06	0	1.08031e-05	0
1140	AAAASPAATGGGGQESRRRQNHQQQHRRQGNETPRDVPPKAHGDNSRRKP	gi|407844891|gb|EKG02180.1| hypothetical protein TCSYLVIO_006806 [Trypanosoma cruzi]	7.58e-28	2	3.02378e-06	0	2.16818e-05	0	0	0	2.16063e-06	0
1141	ESSTQRAMHTTCTRTTATTAIGCQPPSTLLERANNNNNVVRTEGSSTHPARHGPAHVWHRRPPHTLDK	gi|1509438156|gb|RNC35434.1| hypothetical protein TcCL_Unassigned01694 [Trypanosoma cruzi]	5.33e-21	2	1.20951e-05	0	3.09739e-06	0	6.09359e-06	0	6.48188e-06	0
1142	IGSKRTVHPSRVCPASCRGTASPRPMSTSPA	gi|1243005295|gb|PBJ74471.1| hypothetical protein BCY84_12486 [Trypanosoma cruzi cruzi]	4.48e-14	2	1.20951e-05	0	0	0	6.09359e-06	0	8.6425e-06	0
1143	LPEGRRAWRGKETHTHREKL	gi|557865292|gb|ESS68527.1| hypothetical protein TCDM_02680 [Trypanosoma cruzi Dm28c]	1.3	2	0	0	2.16818e-05	0	9.14039e-06	0	8.6425e-06	0
1144	RWFSSSKHRTAPQHAEGTHQQHTASHHH	gi|557855100|gb|ESS58959.1| hypothetical protein TCDM_12340 [Trypanosoma cruzi Dm28c]	1.22e-05	2	1.20951e-05	0	9.29218e-06	0	4.5702e-06	0	0	0
1145	VWGVNERRLWWSGAPVWGGRHQPLLNATVSAAGN	gi|1243003849|gb|PBJ73025.1| trans-sialidase [Trypanosoma cruzi cruzi]	1.08e-15	2	6.04756e-06	0	1.5487e-05	0	1.37106e-05	0	1.08031e-06	0
1146	APAVSLGKRTPLPSWHWRRLPSPLATDASGEQP	gi|1511095474|gb|RNF07612.1| hypothetical protein TcG_10211 [Trypanosoma cruzi]	2.64e-15	2	1.20951e-05	0	9.29218e-06	0	1.5234e-06	0	3.24094e-06	0
1147	RKQRERQQLHHAQPPHGNKWQQSEEAHAKKDRWNH	gi|1511091702|gb|RNF04197.1| hypothetical protein TcG_10831, partial [Trypanosoma cruzi]	2.76e-06	2	1.20951e-05	0	1.85844e-05	0	3.0468e-06	0	6.48188e-06	0
1148	QQGLREVQEVQRYLRGRERVHRATTEVANTRVVV	gi|1511104182|gb|RNF15740.1| COP-coated vesicle membrane protein p24 precursor [Trypanosoma cruzi]	1.44e-15	2	1.20951e-05	0	0	0	1.5234e-06	0	7.56219e-06	0
1149	TYDVDMTSLEKHRRLFAMERELQRWKEKAEVSTRDAKLREQEL	gi|70870988|gb|EAN85221.1| hypothetical protein, conserved [Trypanosoma cruzi]	1.74e-22	2	1.51189e-05	0	6.19479e-06	0	1.37106e-05	0	5.40156e-06	0
1150	PQRRTHSPCLLSFCHPSRTPSAAEHAAARANTHPYRYRHHSTQ	gi|557851006|gb|ESS55263.1| hypothetical protein TCDM_13279 [Trypanosoma cruzi Dm28c]	0.000183	2	0	0	2.78766e-05	0	1.06638e-05	0	3.24094e-06	0
1151	SSQQPKGADVHLTTSPRKEWKGDCRPVRKRESSQKNPCISPQKVYSAPI	gi|407846223|gb|EKG02461.1| hypothetical protein TCSYLVIO_006507 [Trypanosoma cruzi]	2.1e-28	2	9.07134e-06	0	9.29218e-06	0	1.5234e-06	0	2.16063e-06	0
1152	DRTSIGRDTLHSGGRLSTEPRMRTRLSTGFGGRVSGVAPDSNTRSSTGSSFL	gi|407853227|gb|EKG06304.1| hypothetical protein TCSYLVIO_002599 [Trypanosoma cruzi]	1.36e-28	2	1.81427e-05	0	3.09739e-06	0	9.14039e-06	0	5.40156e-06	0
1153	PANGRYTNYTGNGSWRSRSQWSNRSDAELLWQTQQPHGGPQRIQG	gi|1511080565|gb|RNE95349.1| hypothetical protein TcG_13436 [Trypanosoma cruzi]	2.82e-27	2	2.11665e-05	0	6.19479e-06	0	0	0	2.16063e-06	0
1154	AAPQRPPPPPSVQQLRVLHVPHNLRHAPATQHTQRHNVVPPPLPNHE	gi|1509446496|gb|RNC41575.1| hypothetical protein TcCL_NonESM08832 [Trypanosoma cruzi]	2e-20	2	6.04756e-06	0	2.78766e-05	0	1.5234e-06	0	4.32125e-06	0
1155	IERHYTSQFKKDGTGAQEESAAADALQPPAVSVDVPRKSKRPPSVFSHASSN	gi|1243008993|gb|PBJ78169.1| hypothetical protein BCY84_05037 [Trypanosoma cruzi cruzi]	1.24e-29	2	1.20951e-05	0	3.09739e-06	0	6.09359e-06	0	0	0
1156	ENSRRLFATPPMRPAMPTWGGHVFNPHKPSSAGLHPAQR	gi|557861055|gb|ESS64421.1| hypothetical protein TCDM_07475 [Trypanosoma cruzi Dm28c]	2.65e-21	2	9.07134e-06	0	3.09739e-06	0	1.5234e-05	0	2.80881e-05	0
1157	VPVAGAGEFGTTHSEESATTEVESSMGEEEKSAPKEGANPTTLQSRETTEDGDAQPVQENMASLAGSEGLLSKQ	gi|407834260|gb|EKF98927.1| surface protease GP63, putative, partial [Trypanosoma cruzi]	3.44e-41	2	0	0	0	3.4102e-05	0	0	0	0
1158	EGIRPHTAQRHMEHRHGRIGREYYLGQTTQARTSPHHR	gi|70880216|gb|EAN93328.1| hypothetical protein Tc00.1047053506595.21 [Trypanosoma cruzi]	4.25e-09	2	6.04756e-06	0	1.23896e-05	0	6.09359e-06	0	3.24094e-06	0
1159	EASQSASRRTTATCFRRGSMPASRGMPSSVPAVCNTRGWSDSKRVDVQ	gi|1509462184|gb|RNC54864.1| hypothetical protein TcCL_ESM07677 [Trypanosoma cruzi]	3.95e-16	2	0	0	2.16818e-05	0	3.0468e-06	0	3.24094e-06	0
1160	PPSPPAHRYSPREMAKKPRPPYQPHAPANPRPLMTRHKIPAIPPSMEHGAQLNAVTSGAPHPQ	gi|1509462537|gb|RNC55199.1| hypothetical protein TcCL_ESM07343, partial [Trypanosoma cruzi]	5.37e-11	2	9.07134e-06	0	1.5487e-05	0	9.14039e-06	0	1.18834e-05	0
1161	PSVSAVVRELRTAGRNWEKERIPRGGNPRTSVANPQQYPLPVECGAP	gi|1509445901|gb|RNC41016.1| hypothetical protein TcCL_NonESM09445 [Trypanosoma cruzi]	4.63e-12	2	9.07134e-06	0	1.85844e-05	0	0	0	1.08031e-06	0
1162	RQEALTINMAREHAAAPRRKTGGEDDRGKARSSTKYTKETKDRR	gi|557850338|gb|ESS54877.1| hypothetical protein TCDM_13704 [Trypanosoma cruzi Dm28c]	7.44e-18	2	1.20951e-05	0	0	0	3.0468e-06	0	0	0
1163	PSLAPSETYPFPSSGRRFERLHSGRRGPGKHSE	gi|1242999338|gb|PBJ68514.1| hypothetical protein BCY84_21493 [Trypanosoma cruzi cruzi]	2.2e-16	2	1.20951e-05	0	0	0	7.61699e-06	0	0	0
1164	SKREETGGRSFIRKGGELPVVEEGVGSHHVAPQRNLNPFFVGVLNPGNGNENHHKVVERREG	gi|1243003352|gb|PBJ72528.1| hypothetical protein BCY84_15379 [Trypanosoma cruzi cruzi]	2.72e-36	2	2.11665e-05	0	0	0	0	0	1.08031e-06	0
1165	FRTAWSERKRGREWGYVRGSQNSHGRTGKLT	gi|1509435830|gb|RNC33481.1| retrotransposon hot spot (RHS) protein, partial [Trypanosoma cruzi]	8.81e-14	2	0	0	9.29218e-06	0	3.50382e-05	0	0	0
1166	AESSGTNGARRWPWSRVQTLSMGVVADGRSGTSTTNTTLSSDAPS	gi|1393589883|gb|PWU95394.1| hypothetical protein C4B63_22g44 [Trypanosoma cruzi]	3.05e-24	2	3.02378e-06	0	0	0	1.67574e-05	1.91046e-06	8.6425e-06	0
1167	AIPHPSTTRRLTPSTAQRPTPSGRDTRPARCLSPPFASCPREKAAATRTAKEPS	gi|1509436257|gb|RNC33806.1| hypothetical protein TcCL_Unassigned03462 [Trypanosoma cruzi]	2.26e-16	2	9.07134e-06	0	0	0	2.89446e-05	0	0	0
1168	IPLRGGALRMHSRPPTAGSARGTPSDRAA	gi|1509451832|gb|RNC46755.1| ribonuclease HI [Trypanosoma cruzi]	3.39e-11	2	0	0	1.85844e-05	0	1.06638e-05	0	4.32125e-06	0
1169	GRACGCEGERRLRDFGGVLRWCDLCGGRRGGRGVDVRE	gi|1509462673|gb|RNC55329.1| dispersed gene family protein 1 (DGF-1), partial [Trypanosoma cruzi]	0.014	2	9.07134e-06	0	9.29218e-06	0	1.06638e-05	0	1.08031e-05	0
1170	TATHTQKEKKRERATHVKGQKNTQQRCRTDKEE	gi|1509435695|gb|RNC33383.1| hypothetical protein TcCL_Unassigned03931 [Trypanosoma cruzi]	2.17e-11	2	9.07134e-06	0	3.09739e-06	0	0	0	1.7285e-05	0
1171	RYFEDFDLRLLQFRNPWGTGEEWTGSWGKKDKRWDKYPSV	gi|407417742|gb|EKF38063.1| calpain-like cysteine peptidase, putative [Trypanosoma cruzi marinkellei]	1.67e-22	2	9.07134e-06	0	6.19479e-06	1.55009e-06	9.14039e-06	0	5.40156e-06	0
1172	SQQNAGRRRQPRCHANNSVREPSQRCQSAGERIRPSTQQTHTPPPPPVQSHGQRDAATAPQPTNKTHTEQAITQRA	gi|1511089848|gb|RNF02561.1| hypothetical protein TcG_11540 [Trypanosoma cruzi]	2.61e-19	2	9.07134e-06	0	1.23896e-05	0	6.09359e-06	0	5.40156e-06	0
1173	VFGHDARRGLQRHPHAIGLDTRCVYGG	gi|407417925|gb|EKF38141.1| serine/threonine protein kinase, putative [Trypanosoma cruzi marinkellei]	3.91e-13	2	3.02378e-06	0	0	0	1.98042e-05	0	2.16063e-06	0
1174	ALRRQAEHGPCTGAAPSIWWTRERTKCDARNQLGEMSVYEAM	gi|1511099208|gb|RNF11082.1| hypothetical protein TcG_09223 [Trypanosoma cruzi]	2.36e-25	2	6.04756e-06	0	2.16818e-05	0	6.09359e-06	0	0	0
1175	QRLKHLSGDKIHARPRGPLQPLVRQPT	gi|1509437510|gb|RNC34856.1| putative DNA-directed RNA polymerase II subunit 2, partial [Trypanosoma cruzi]	8.43e-13	2	3.02378e-06	0	9.29218e-06	0	9.14039e-06	0	3.24094e-06	0
1176	RHPQRVAPSSPPQSLPTTTHAHRHTERDGRTVHREHTVTVTNSSNRSHGR	gi|557859638|gb|ESS63059.1| hypothetical protein TCDM_09182 [Trypanosoma cruzi Dm28c]	1.42e-13	2	3.02378e-06	0	1.5487e-05	0	9.14039e-06	0	0	0
1177	KRAGRNGQQIPMPRHPRLPRSTCKPEESSHGGELKDK	gi|1509458548|gb|RNC51794.1| hypothetical protein TcCL_ESM11056 [Trypanosoma cruzi]	4.07e-14	2	0	0	0	0	2.43744e-05	0	6.48188e-06	0
1178	VLEGSPGGRGRHTHPTPGVSRCNKKCIPGAKPNVLPRMAPPRAGTMLFLPTPRNNRKRPADHRRPSVSVAP	gi|70883968|gb|EAN96850.1| hypothetical protein Tc00.1047053508365.70 [Trypanosoma cruzi]	5.31e-18	2	9.07134e-06	0	9.29218e-06	0	6.09359e-06	0	5.40156e-06	0
1179	PTHSLFLLPMAWPSFTSANTFAAQSCEPQTQALKWRFGNPKFNTAEKQWKCSQSPH	gi|1509451415|gb|RNC46346.1| hypothetical protein TcCL_NonESM03803 [Trypanosoma cruzi]	4.39e-27	2	9.07134e-06	0	3.09739e-06	0	6.09359e-06	0	1.08031e-06	0
1180	DLIERTTRHWVPEVHEVREAEQRKPPHKNFPRRDETKSRNQEKNETEVTRTTV	gi|557858238|gb|ESS61759.1| hypothetical protein TCDM_10627 [Trypanosoma cruzi Dm28c]	1.81e-29	2	6.04756e-06	0	9.29218e-06	0	1.06638e-05	0	7.56219e-06	0
1181	SVSNFQKKAAEVHHVHAGAGRWAHAEGGGLQKVGAARNRH	gi|1509434693|gb|RNC32664.1| hypothetical protein TcCL_Unassigned04703, partial [Trypanosoma cruzi]	9.94e-19	2	3.02378e-06	0	9.29218e-06	0	1.06638e-05	0	2.16063e-06	0
1182	RPHGEMGSYNFADGRVYKGEYRHGVRHGIGRLTQKNGEY	gi|407851221|gb|EKG05282.1| hypothetical protein TCSYLVIO_003647 [Trypanosoma cruzi]	7.97e-21	2	9.07134e-06	0	6.19479e-06	0	0	0	1.51244e-05	0
1183	THPYHSHQGTRKHKVCRQHNGSQHLRRGQCDGQAFLPAAKTEHRRGPKSTAAQ	gi|1509458417|gb|RNC51709.1| exo-alpha-sialidase [Trypanosoma cruzi]	2e-15	2	3.02378e-06	0	1.23896e-05	0	0	0	1.51244e-05	0
1184	EDTALHNKRTHRNHRLQFHPTANGIRPQPAANKHNAQEVRPQ	gi|557851553|gb|ESS55624.1| hypothetical protein TCDM_12889 [Trypanosoma cruzi Dm28c]	2.32e-08	2	0	0	1.5487e-05	0	6.09359e-06	0	5.40156e-06	0
1185	SGTSPTASRAQMRFLWHGFPHTEKHRTAQES	gi|407420040|gb|EKF38429.1| hypothetical protein MOQ_001363 [Trypanosoma cruzi marinkellei]	3.16e-08	2	0	0	2.78766e-05	0	0	0	1.08031e-05	0
1186	TKIHTKVGREFGAATATRRHPKSHTPQQ	gi|1511101044|gb|RNF12822.1| hypothetical protein TcG_08803, partial [Trypanosoma cruzi]	1.87e-08	2	0	0	9.29218e-06	0	1.37106e-05	0	4.32125e-06	0
1187	AKKYRPNEAAAHPRTYPPQRLQLHQCCSKS	gi|557857184|gb|ESS60845.1| hypothetical protein TCDM_11608 [Trypanosoma cruzi Dm28c]	1.15e-13	2	6.04756e-06	0	3.09739e-06	0	7.61699e-06	0	6.48188e-06	0
1188	LRCQLCHIYGHVTFKSNARDATEGSYSQRGRPLNNGEELLAASHKSGQRQPHPFRHLPPIRKD	gi|557857245|gb|ESS60896.1| hypothetical protein TCDM_11549 [Trypanosoma cruzi Dm28c]	9.12e-35	2	9.07134e-06	0	6.19479e-06	0	3.0468e-06	0	0	0
1189	GAADTQRAHHMRRGQQPGMHRTPHTQPCRKTN	gi|1509437744|gb|RNC35061.1| ubiquitin-like protein [Trypanosoma cruzi]	2.77e-12	2	9.07134e-06	0	0	0	3.0468e-06	0	5.40156e-06	0
1190	PPQGTFRQPLDEKKAGMTVLVPFKPPSRPHKSNGSGTYYGTFNEGNPPRHEAELPLIDTKKGGT	gi|557864232|gb|ESS67503.1| hypothetical protein TCDM_03750 [Trypanosoma cruzi Dm28c]	2.11e-39	2	3.02378e-06	0	9.29218e-06	0	4.5702e-06	0	4.32125e-06	0
1191	VEEQMRRRMQQLRSDERKAAKAEARREQWLLEQHPYLDGVA	gi|407839164|gb|EKG00260.1| hypothetical protein TCSYLVIO_008809, partial [Trypanosoma cruzi]	9.26e-22	2	6.04756e-06	0	1.5487e-05	0	1.5234e-06	0	3.24094e-06	0
1192	RQQSETPRPRGATQPRKCTEARQPTCRATRIRDGAGE	gi|1243005061|gb|PBJ74237.1| hypothetical protein BCY84_12838 [Trypanosoma cruzi cruzi]	2.5e-06	2	9.07134e-06	0	0	0	4.5702e-06	0	4.32125e-06	0
1193	ALANAVEAEEKAEKKMLHARLRHPWGYNDMDDNDNDDY	gi|407835738|gb|EKF99379.1| PIF1 helicase-like protein [Trypanosoma cruzi]	2.37e-21	2	3.02378e-06	0	2.16818e-05	0	3.0468e-06	0	4.32125e-06	0
1194	SGSTRRTMSGMTPSRSSFWAMMSGSVSPSKATST	gi|407850740|gb|EKG04967.1| hypothetical protein TCSYLVIO_003968 [Trypanosoma cruzi]	1.69e-14	2	6.04756e-06	0	9.29218e-06	0	1.98042e-05	0	3.24094e-06	0
1195	EGRTLHREHTATATNSSRCHGWRFCHASAHTERRPNTRNNQQYPKPTVSPRSTHALPP	gi|557859638|gb|ESS63059.1| hypothetical protein TCDM_09182 [Trypanosoma cruzi Dm28c]	2.05e-10	2	0	0	0	0	2.13276e-05	0	1.18834e-05	0
1196	VNLRHRWQRLEWRRPRPAPPSPHP	gi|1393600549|gb|PWV05815.1| putative calpain-like cysteine peptidase [Trypanosoma cruzi]	9.4	2	9.07134e-06	0	0	0	0	1.91046e-06	3.24094e-06	2.05616e-06
1197	VGTVDEANLSKEERVRLRRREQLVEQQLEAARLAEEAARKKQRVERETRE	gi|1509440308|gb|RNC37152.1| chaperone protein DNAJ, partial [Trypanosoma cruzi]	5.73e-25	2	9.07134e-06	0	0	0	4.5702e-06	0	0	0
1198	TSQQTCCDSVTLTSLWSSRTAQARPASMRLVD	gi|70886126|gb|EAN98917.1| hypothetical protein Tc00.1047053511603.310 [Trypanosoma cruzi]	3.56e-13	2	0	0	0	0	0	0	6.37384e-05	0
1199	VRWRHVDRRVPLRGCIRDESSEGQKW	gi|1509447499|gb|RNC42533.1| trans-sialidase [Trypanosoma cruzi]	1.41e-09	2	3.02378e-06	0	1.23896e-05	0	0	0	3.24094e-06	0
1200	LQHPATGTVALHRHDAARDRQPGDKRRAGGSAARNRHGAAAQ	gi|557859156|gb|ESS62605.1| hypothetical protein TCDM_09713 [Trypanosoma cruzi Dm28c]	2.25e-17	2	1.20951e-05	0	3.09739e-06	0	3.0468e-06	0	3.24094e-06	0
1201	NKSDGAPLRTYDHLRNNKTGVGFADRLRQVSQEKKELRDRSQWERETRG	gi|1393595727|gb|PWV01151.1| hypothetical protein C4B63_5g411 [Trypanosoma cruzi]	1.03e-28	2	6.04756e-06	0	1.85844e-05	0	0	0	1.08031e-06	0
1202	LPGDAVFMELRRFRGHMGISPDHIRAPHAEHR	gi|1511086698|gb|RNE99864.1| hypothetical protein TcG_11869 [Trypanosoma cruzi]	2.57e-14	2	6.04756e-06	0	1.85844e-05	0	0	0	0	0
1203	VPRSHKRSDCGCVQHCERRGGGNLRHPVRVQCHHSYLQRS	gi|1509451129|gb|RNC46066.1| dispersed gene family protein 1 (DGF-1), partial [Trypanosoma cruzi]	2.92e-15	2	3.02378e-06	0	2.47792e-05	0	4.5702e-06	0	0	0
1204	NAGLANSRTPDSSRHLIHHRNTTPVRDPPVSSQSAALRHTPFSRRPNRDGGLNSGGRSKGS	gi|557866122|gb|ESS69330.1| hypothetical protein TCDM_01816 [Trypanosoma cruzi Dm28c]	8.68e-36	2	0	0	1.23896e-05	0	1.21872e-05	0	0	0
1205	ESSESRRSSLERTVTPRHIKAMPLSGKLSGTQNSRDNSRCAPGPV	gi|1242999186|gb|PBJ68362.1| hypothetical protein BCY84_21680 [Trypanosoma cruzi cruzi]	1.3e-23	2	0	0	1.85844e-05	0	4.5702e-06	0	6.48188e-06	0
1206	KMREIVCVQAGQCGNQIGSKFWEVISDEHGVDPTGTYQGDSDLQ	gi|3885846|gb|AAC78083.1| beta tubulin, partial [Trypanosoma cruzi]	1.45e-26	2	0	0	0	3.25519e-05	0	0	0	0
1207	RLHRHPRQPQPQQRNKEGTPAEGGSTKPTTKEADK	gi|1393581664|gb|PWU87551.1| hypothetical protein C4B63_89g65 [Trypanosoma cruzi]	1.1e-17	2	1.20951e-05	0	0	0	7.61699e-06	0	7.56219e-06	0
1208	SWAFSFFDHAMSRHPRTDGLSNTAAKGTAGPPSDRHFHGSTNNT	gi|557860830|gb|ESS64203.1| hypothetical protein TCDM_07768 [Trypanosoma cruzi Dm28c]	6.95e-12	2	3.02378e-06	0	6.19479e-06	0	7.61699e-06	0	5.40156e-06	0
1209	GQMEEEPGNVSTTTNGEMEGNKSPQRGSVTEIPTLRARRFPTSRTGHFWTPTLRHRTTATQEIGIRSLDSIHDHGLTEAIFAPNTPKTT	gi|1393590120|gb|PWU95627.1| hypothetical protein C4B63_21g62 [Trypanosoma cruzi]	9.25e-54	2	9.07134e-06	0	0	0	6.09359e-06	0	1.08031e-06	0
1210	RKRPGSSRPATATKCGLGRLCNGSAVASRRSPIGARRQPSPTPLPF	gi|407850528|gb|EKG04900.1| hypothetical protein TCSYLVIO_004037 [Trypanosoma cruzi]	4.35e-24	2	1.20951e-05	0	0	0	7.61699e-06	0	0	0
1211	NQQGRELQTSQPNSLWASPTQQQITLKARDKMGSIHRSREQRR	gi|70865466|gb|EAN81532.1| trans-sialidase, putative, partial [Trypanosoma cruzi]	7.04e-10	2	3.02378e-06	0	0	0	1.21872e-05	0	1.29638e-05	0
1212	PRRVLLPRVSTHQGAPAHKTTGRTQKDTAALRTTHA	gi|1509447470|gb|RNC42505.1| exo-alpha-sialidase [Trypanosoma cruzi]	2.58e-08	2	9.07134e-06	0	0	0	1.5234e-06	0	2.16063e-06	0
1213	QQQLRRRRPLPMHPPRARPPPRHRLLATGAASAALCGFRC	gi|1393587363|gb|PWU92950.1| putative mucin TcSMUGS [Trypanosoma cruzi]	1.9e-16	2	9.07134e-06	0	0	0	0	0	2.16063e-06	0
1214	GSSPSRSQWCRWIPPRARSSCPSVSSQISA	gi|557860394|gb|ESS63783.1| putative replication factor A, 51kDa subunit [Trypanosoma cruzi Dm28c]	24	2	1.51189e-05	0	3.09739e-06	0	0	0	4.32125e-06	0
1215	LDSTGAGARMAQPALAHRQRCRTLSRCRSGLRESGDGDGAARDAAPATLTLH	gi|1509460418|gb|RNC53243.1| hypothetical protein TcCL_ESM09443 [Trypanosoma cruzi]	2.48e-26	2	9.07134e-06	0	0	0	0	0	2.16063e-06	0
1216	HAPSHPTLRVTHHHHNNLGAVQQQSNRKGAFLAVHRPSHSHTHCYCYSLSSGPHFNTRLQHRQSVMRSRCAATSATSSLSPAAPCPPRPS	gi|407396922|gb|EKF27581.1| hypothetical protein MOQ_008690, partial [Trypanosoma cruzi marinkellei]	1.14e-12	2	9.07134e-06	0	0	0	0	3.82092e-06	0	0
1217	TLLTQSQGPTVPAEAAAAAVPSRTRNQHHHLPHHHPFLVPSLHFQQKPSV	gi|407865610|gb|EKG08167.1| hypothetical protein TCSYLVIO_000692, partial [Trypanosoma cruzi]	2.48e-08	2	9.07134e-06	0	6.19479e-06	0	0	0	0	0
1218	TTTPSRQIACSKDCRIQQRLLPSSPNWGATPPKPSLVHSPPTQRGRNSGRCGACDEHAAAESHCNRNDQTKQGCT	gi|1509458321|gb|RNC51646.1| hypothetical protein TcCL_ESM11212, partial [Trypanosoma cruzi]	5.23e-29	2	9.07134e-06	0	0	0	0	0	2.16063e-06	0
1219	QYLHKEKILLLHKPTQHPTHFMRHPACSSTPPFVSSVERT	gi|407406061|gb|EKF30716.1| hypothetical protein MOQ_005466, partial [Trypanosoma cruzi marinkellei]	3.37e-12	2	6.04756e-06	0	3.09739e-06	0	1.5234e-06	0	5.40156e-06	0
1220	INTPRAQNASRGNASRLQASSVSSAVSISRKPRRTPTAEELVADDEPTPAE	gi|1243004567|gb|PBJ73743.1| hypothetical protein BCY84_13642 [Trypanosoma cruzi cruzi]	2.15e-26	2	6.04756e-06	0	9.29218e-06	0	1.5234e-06	0	4.32125e-06	0
1221	PAPPATRRGGSSAIHDATPKCHCRPALNGMRRPTPR	gi|557851645|gb|ESS55687.1| hypothetical protein TCDM_12824 [Trypanosoma cruzi Dm28c]	1.83e-06	2	3.02378e-06	0	1.5487e-05	0	6.09359e-06	0	3.24094e-06	0
1222	RQRRPSWHRHPFSTERQPTSLVTKNVPAEHCANTH	gi|1509461878|gb|RNC54577.1| hypothetical protein TcCL_ESM07989, partial [Trypanosoma cruzi]	5.38e-10	2	6.04756e-06	0	0	0	1.67574e-05	0	8.6425e-06	0
1223	QRAKYMGRGQQLGMHRTPHNNTQMEEGEANRSGTKGSTACTYGESGPS	gi|1509437744|gb|RNC35061.1| ubiquitin-like protein [Trypanosoma cruzi]	1.28e-19	2	6.04756e-06	0	6.19479e-06	0	6.09359e-06	0	1.08031e-06	0
1224	GEHIHHNLPAHSHSQREMPKAAATTKRTRSEHPCQRSHTRCSTPAGNETR	gi|557859312|gb|ESS62751.1| hypothetical protein TCDM_09560 [Trypanosoma cruzi Dm28c]	4.5e-16	2	0	0	6.19479e-06	0	2.43744e-05	0	5.40156e-06	0
1225	VIQNRQRVLACLHDSTRSCRHACCRGNVPVN	gi|1511100773|gb|RNF12563.1| hypothetical protein TcG_08850 [Trypanosoma cruzi]	4.23e-16	2	6.04756e-06	0	0	0	2.13276e-05	0	0	0
1226	KHIATEHHRGAIADHQSIHRDTRWAANYQARPKNQPRDRE	gi|557851768|gb|ESS55773.1| hypothetical protein TCDM_12735 [Trypanosoma cruzi Dm28c]	2.38e-11	2	0	0	2.47792e-05	0	3.0468e-06	0	5.40156e-06	0
1227	SQRPHGSSTHLPTLLTTLQCDGEEYRRLSCHRRRPVGA	gi|1509439123|gb|RNC36330.1| hypothetical protein TcCL_Unassigned00714 [Trypanosoma cruzi]	5.15e-21	2	6.04756e-06	0	3.09739e-06	0	0	0	7.56219e-06	0
1228	TLFRRSSEVLEKAQPPLRLTGTRNKHEGITRGERFGMPGRTPGKTQPDVDAKSSPTSGH	gi|407835708|gb|EKF99369.1| Protein kinase domain, putative [Trypanosoma cruzi]	2.48e-33	2	9.07134e-06	0	9.29218e-06	0	0	0	3.24094e-06	0
1229	NRRRGPSVPLAGKMEKCWHANTTASKREQN	gi|557850457|gb|ESS54941.1| hypothetical protein TCDM_13627 [Trypanosoma cruzi Dm28c]	0.004	2	3.02378e-06	0	9.29218e-06	0	0	0	5.40156e-06	0
1230	SLSLTLTRPPLQPQPHKQQQEEAAKEGRRCGRPRCCRHCHQSRL	gi|557856583|gb|ESS60353.1| hypothetical protein TCDM_12128 [Trypanosoma cruzi Dm28c]	1.84e-15	2	0	0	0	0	1.82808e-05	0	6.48188e-06	0
1231	TTHEERAAATHAPYAAHHQHDTHSNPRQQAHTHRWKREKQT	gi|407850517|gb|EKG04891.1| hypothetical protein TCSYLVIO_004043 [Trypanosoma cruzi]	1.87e-22	2	3.02378e-06	0	1.5487e-05	0	0	0	2.16063e-06	0
1232	RFSYLSRDEWIKHLAAGHLSVVSASDSNAVTTSGEYVLRQNDEIYFNPPRELEP	gi|1393591088|gb|PWU96576.1| putative RNA pseudouridylate synthase [Trypanosoma cruzi]	1.44e-32	2	0	0	0	3.10018e-05	0	0	0	0
1233	ESTHPYAAVGNERKDSVKEVAPKLKLQRFSWNRGTTHTTPVNSSPLARDASHEENFDVR	gi|1243003343|gb|PBJ72519.1| hypothetical protein BCY84_15370 [Trypanosoma cruzi cruzi]	2.6e-35	2	6.04756e-06	0	1.23896e-05	0	0	0	2.16063e-06	0
1234	SPRVRRLGFPHNKLTPPPPPVQSHSQRDTATARCRHTTHTEPAITQRA	gi|557859274|gb|ESS62715.1| hypothetical protein TCDM_09586 [Trypanosoma cruzi Dm28c]	3.05e-13	2	6.04756e-06	0	9.29218e-06	0	0	0	2.16063e-06	0
1235	WPQKKQKKREGNVCSAPQALVARPHVAAPPHACSRRGAQ	gi|557851833|gb|ESS55820.1| hypothetical protein TCDM_12690 [Trypanosoma cruzi Dm28c]	3.16e-11	2	0	0	0	0	2.13276e-05	0	5.40156e-06	0
1236	RRQSAAGPPSQGSAARSIQKPLAHTPLRTRGHGRQQPAGSTPVFTPLV	gi|1509437020|gb|RNC34432.1| beta prime cop protein [Trypanosoma cruzi]	2.64e-12	2	3.02378e-06	0	0	0	1.21872e-05	0	2.16063e-06	0
1237	AQATQISGGGVSVSQSTAQRVLRVSHCTSTRLNGLGPTSAIPHCKERGRPLATG	gi|557854470|gb|ESS58349.1| hypothetical protein TCDM_12388 [Trypanosoma cruzi Dm28c]	2.25e-20	2	6.04756e-06	0	1.23896e-05	0	1.5234e-06	0	5.40156e-06	0
1238	AHGQDAKRHVGGRNRFGGGSGLHTSSLDEERARLKNGTKEVLYATQINDGDGDDGIPAKRS	gi|407850031|gb|EKG04574.1| hypothetical protein TCSYLVIO_004360 [Trypanosoma cruzi]	7.88e-36	2	0	0	1.5487e-05	0	0	0	6.48188e-06	0
1239	DRHHASQQAVASHTRSEARRTPSAPPSALSRPAPSHPRAIAEGNTNTRRCGPSVPLAGKKLEEMEACQQHSQQRDNKRDTET	gi|1509438604|gb|RNC35843.1| hypothetical protein TcCL_Unassigned01241 [Trypanosoma cruzi]	1.01e-41	2	6.04756e-06	0	1.5487e-05	0	0	0	0	0
1240	ERGLRQWPWKGPHAATAGEKRAKESNNNIL	gi|1243002315|gb|PBJ71491.1| hypothetical protein BCY84_16836 [Trypanosoma cruzi cruzi]	9.72e-16	2	0	0	1.5487e-05	0	0	0	2.16063e-06	0
1241	KRGQQAQPHSSHTTRRHPRNEGTQRQQPPTMQEEKTSTTISSQLIPTANGKWPNPRPPHNAHGASTHHAVTRGAPHP	gi|557860034|gb|ESS63437.1| hypothetical protein TCDM_08737 [Trypanosoma cruzi Dm28c]	6.54e-42	2	0	0	1.5487e-05	0	4.5702e-06	0	1.08031e-06	0
1242	LSPTKRSSHFMRHPACSSNPPLVQS	gi|407406061|gb|EKF30716.1| hypothetical protein MOQ_005466, partial [Trypanosoma cruzi marinkellei]	8.53e-07	2	0	0	1.5487e-05	0	4.5702e-06	0	0	0
1243	THAAPASLPVVSALRWSGHTHGQSKITSPSTIQNQHRQ	gi|1511099675|gb|RNF11562.1| hypothetical protein TcG_09211 [Trypanosoma cruzi]	4.3e-15	2	0	0	1.5487e-05	0	0	0	2.16063e-06	0
1244	WPRESERERAVHRPHTHSSFSLCVSPCMDSRPHLNPRSTHNNLPIV	gi|1509439585|gb|RNC36771.1| mucin-associated surface protein (MASP) [Trypanosoma cruzi]	7.73e-23	2	0	0	2.47792e-05	0	0	0	3.24094e-06	0
1245	PLLVSSSPLKGGASSVFTQVPQPWSLLAHHRNSRYPHPQGKAEMSST	gi|407844339|gb|EKG01904.1| hypothetical protein TCSYLVIO_007088 [Trypanosoma cruzi]	1.34e-26	2	0	0	1.5487e-05	0	0	0	2.16063e-06	0
1246	IEKEPNTHSNARMWRQSFLRLCKGATATATGSNGGGRCVTKELEGRTNNIFSIRRAPNSLYEDKMH	gi|1243011163|gb|PBJ80339.1| transmembrane protein [Trypanosoma cruzi cruzi]	4e-35	2	1.20951e-05	0	0	0	7.61699e-06	0	0	0
1247	SARGRGHIVTGTNTQKWKNSLQQQLHAGSTNHTLHNSDAS	gi|1509438156|gb|RNC35434.1| hypothetical protein TcCL_Unassigned01694 [Trypanosoma cruzi]	2.84e-12	2	6.04756e-06	0	6.19479e-06	0	4.5702e-06	0	0	0
1248	SRAQRWWVGSGNAVQKQKQKHKTPG	gi|70885112|gb|EAN97943.1| hypothetical protein, conserved [Trypanosoma cruzi]	1.12e-07	2	6.04756e-06	0	6.19479e-06	0	4.5702e-06	0	2.16063e-06	0
1249	EESLHTIAIQVQDHEQAQLEEVSDSAQRRFRDMEERATRLKEQRKQLIALQDALGVPILVE	gi|1243002007|gb|PBJ71183.1| dynein heavy chain, cytosolic [Trypanosoma cruzi cruzi]	3.11e-33	2	6.04756e-06	0	3.09739e-06	0	4.5702e-06	0	1.08031e-06	0
1250	GSKKIFHHSCAPYVLLWGEHICAAGQNGHVTFYDRNGQKVQNIDYKVE	gi|407417803|gb|EKF38093.1| hypothetical protein MOQ_001700 [Trypanosoma cruzi marinkellei]	1.43e-30	2	3.02378e-06	0	9.29218e-06	0	0	0	2.16063e-06	0
1251	DCHHQQQESRRVSHYLQGSTHRATHTQQINRQNAKEHCRPS	gi|557851846|gb|ESS55830.1| hypothetical protein TCDM_12679 [Trypanosoma cruzi Dm28c]	0.000883	2	3.02378e-06	0	9.29218e-06	0	3.0468e-06	0	0	0
1252	ERPAAQRMHEGARKSNAIHTAPRDGAMRRAHTWRQREGRADP	gi|1509463657|gb|RNC56266.1| hypothetical protein TcCL_ESM06198, partial [Trypanosoma cruzi]	2.14e-11	2	3.02378e-06	0	3.09739e-06	0	1.06638e-05	0	0	0
1253	GLTPASGNEVNAGEGGGGEGKDAGGKKAGKKREKKGEKRGRESRHHEKKQNDTELI	gi|557865434|gb|ESS68665.1| hypothetical protein TCDM_02609 [Trypanosoma cruzi Dm28c]	3.65e-30	2	6.04756e-06	0	0	0	1.5234e-05	0	4.32125e-06	0
1254	VIIRRISGPALCPIGSRVSSTSVPSSTRHQKKCRVKRGKE	gi|1509459205|gb|RNC52264.1| hypothetical protein TcCL_ESM10535 [Trypanosoma cruzi]	2.09e-09	2	6.04756e-06	0	9.29218e-06	0	0	0	0	0
1255	ATNSFRKNPSRHPLCGCRGRSQCSPQQGRMPLAILLQNTPAKPSCSTHPPLTVPRNYWKETAGGGRCRAHLRVV	gi|1511080703|gb|RNE95432.1| hypothetical protein TcG_13401 [Trypanosoma cruzi]	2.42e-18	2	6.04756e-06	0	9.29218e-06	0	1.5234e-06	0	0	0
1256	TLKKGGGGGKGGTSGARQKQPKQPQKQKQHQYHHHQHQQHQRQQHQQQLRQQGMPMLMAQHVLLPSSSPTEGVFPFPARGSGSGVLPTPVPVFQQQQQPPPHLPFQP	gi|1243004347|gb|PBJ73523.1| hypothetical protein BCY84_14590 [Trypanosoma cruzi cruzi]	3.01e-65	2	0	0	1.23896e-05	0	1.37106e-05	0	3.24094e-06	0
1257	VVSAPLTEGTHTREEVQRTQQHKSKVTIKKGDSRTPRGLLVHGKCSQYSSQA	gi|557860051|gb|ESS63454.1| hypothetical protein TCDM_08754 [Trypanosoma cruzi Dm28c]	2.84e-25	2	0	0	1.23896e-05	0	3.0468e-06	0	5.40156e-06	0
1258	LQWTERTKRRDRDAVRSSSISVNCDTGYVIPSDRLK	gi|70866397|gb|EAN81967.1| hypothetical protein Tc00.1047053508703.25 [Trypanosoma cruzi]	1.08e-11	2	6.04756e-06	0	0	0	3.0468e-06	0	4.32125e-06	0
1259	YHHRQRPATHTGNIPHHAAAGHLRVGEPTANAAVGKWGHSQ	gi|557855309|gb|ESS59143.1| hypothetical protein TCDM_12291 [Trypanosoma cruzi Dm28c]	2.84e-22	2	6.04756e-06	0	3.09739e-06	0	4.5702e-06	0	4.32125e-06	0
1260	SKKMMPPLPGKGRRTVTPEEEEPALYKDICTNPQELSRVKD	gi|407847541|gb|EKG03223.1| hypothetical protein TCSYLVIO_005737 [Trypanosoma cruzi]	4.93e-22	2	0	0	0	0	2.43744e-05	0	0	0
1261	FFNTREGCRRGPYCHFLHIGKGGGGSAGNGGGAA	gi|1509465713|gb|RNC58264.1| hypothetical protein TcCL_ESM04148 [Trypanosoma cruzi]	2.43e-18	2	0	0	9.29218e-06	0	1.98042e-05	0	7.56219e-06	0
1262	VSAIERRLRELRPSPQRQSHRCALEVYSQERSTRHH	gi|407836348|gb|EKF99503.1| retrotransposon hot spot (RHS) protein, putative, partial [Trypanosoma cruzi]	8.64e-18	2	6.04756e-06	0	6.19479e-06	0	1.5234e-06	0	3.24094e-06	0
1263	DVRRKGHANVAHHRRPETGVHNFIHTHVPHAQ	gi|557856936|gb|ESS60639.1| hypothetical protein TCDM_11824 [Trypanosoma cruzi Dm28c]	2.61e-11	2	9.07134e-06	0	0	0	3.0468e-06	0	9.72281e-06	0
1264	REQNRAEVAPAVRPPSVPVHAATPKRQQQQRQQQQQRRSDYSLAWASPSRASDTVKK	gi|407855981|gb|EKG06712.1| calpain-like cysteine peptidase, putative [Trypanosoma cruzi]	5.9e-31	2	9.07134e-06	0	0	0	3.0468e-06	0	3.24094e-06	0
1265	LTPTPRRHWADVQNEEFMQAWNKRLEEQRRRGSPCGGGGGYACRP	gi|1509438773|gb|RNC36000.1| putative chaperone DNAJ protein, partial [Trypanosoma cruzi]	5.28e-28	2	0	0	9.29218e-06	0	9.14039e-06	0	0	0
1266	SFEPETTTRRYASGGVLSIPHKIKCSHVEDRSENGHSDEQ	gi|1509450552|gb|RNC45501.1| hypothetical protein TcCL_NonESM04749 [Trypanosoma cruzi]	6.03e-20	2	0	0	9.29218e-06	0	1.06638e-05	0	0	0
1267	NETGKLCYDEVYSGCLEVLKLDEFTPRVRDITKRAFDK	gi|1509436963|gb|RNC34384.1| flagellar calcium-binding protein, partial [Trypanosoma cruzi]	1.14e-21	2	3.02378e-06	0	0	0	3.0468e-06	0	3.24094e-05	0
1268	LFSTSKNNTRAKIPAVECWHAQPAHTSSAESGVRQRGCSKHQRDTHP	gi|557857924|gb|ESS61482.1| hypothetical protein TCDM_10936 [Trypanosoma cruzi Dm28c]	4.43e-18	2	6.04756e-06	0	6.19479e-06	0	1.06638e-05	0	2.16063e-06	0
1269	EDVEISSLTETNNSGKKIRCRSGHMQGPQIIHTITAMHRGNPPHR	gi|1509458099|gb|RNC51503.1| hypothetical protein TcCL_ESM11372 [Trypanosoma cruzi]	5.69e-16	2	3.02378e-06	0	3.09739e-06	0	9.14039e-06	0	0	0
1270	NMRREARAEEDGGGKNEGLLERELSGRKQTWPLRQQQQHELEEKETKRKNKKE	gi|407858983|gb|EKG06896.1| hypothetical protein TCSYLVIO_001982 [Trypanosoma cruzi]	3.44e-28	2	3.02378e-06	0	3.09739e-06	0	9.14039e-06	0	0	0
1271	SEISSPLLAPEDAPVNGSRAPLSAAVVNLHKTNQAVAPVSVVPLRWRASSHVRQQQDAEAECEEPDADGSHLTVV	gi|1509435583|gb|RNC33300.1| tubulin-tyrsoine ligase-like protein, partial [Trypanosoma cruzi]	3.98e-44	2	3.02378e-06	0	3.09739e-06	0	9.14039e-06	0	0	0
1272	SSTGSHKLHSKTVSRQQAWRWGDGWQRGREK	gi|407847830|gb|EKG03423.1| receptor-type adenylate cyclase, putative, partial [Trypanosoma cruzi]	2.33e-10	2	6.04756e-06	0	6.19479e-06	0	1.5234e-06	0	8.6425e-06	0
1273	DAVERQFCRRRHHPSRHRQAPSKKPVAGPHL	gi|557850668|gb|ESS55057.1| hypothetical protein TCDM_13494 [Trypanosoma cruzi Dm28c]	1.99e-09	2	0	0	1.85844e-05	0	3.0468e-06	0	0	0
1274	GDAAQLQFSRRRHLPSRDRQTPSNKPVAGVS	gi|557850668|gb|ESS55057.1| hypothetical protein TCDM_13494 [Trypanosoma cruzi Dm28c]	2.06e-10	2	0	0	0	0	1.5234e-05	0	1.08031e-05	0
1275	RKLKELKSPTRRPSHRCAPEVHSQEGPTS	gi|1243007621|gb|PBJ76797.1| retrotransposon hot spot (RHS) protein [Trypanosoma cruzi cruzi]	1.62e-13	2	0	0	6.19479e-06	0	1.5234e-05	0	0	0
1276	FSPLHKRLGCPREGVSLVNGHVKAGTKCGGRDMLGSVV	gi|1509442087|gb|RNC38077.1| hypothetical protein TcCL_NonESM12713, partial [Trypanosoma cruzi]	4.76e-17	2	6.04756e-06	0	1.23896e-05	0	1.5234e-06	0	1.08031e-06	0
1277	SYSRKKKWETAFEGKTTTRSGTWEPKERIPSGTHAAGQEGLCAHC	gi|1511081474|gb|RNE95928.1| trans-sialidase [Trypanosoma cruzi]	4.55e-21	2	6.04756e-06	0	0	0	1.5234e-06	0	5.40156e-06	0
1278	KVHFGCDSRGHGAGGRRWCSEKRDSSLEGTPRAGRADAPAV	gi|1509457312|gb|RNC51004.1| putative surface protease GP63 [Trypanosoma cruzi]	1.03e-14	2	0	0	0	0	2.13276e-05	0	1.08031e-06	0
1279	SGQRLGERSPEIFCKGISDLPKCCRSRFDRRCFHARSTLPPPPHPRL	gi|407844206|gb|EKG01849.1| hypothetical protein TCSYLVIO_007142 [Trypanosoma cruzi]	8.81e-27	2	0	0	3.09739e-06	0	1.98042e-05	0	0	0
1280	KADSTKDGGSDVRCVENSSRRRPLHEPTTSSYTPQRHNFAPQRCRRNTISSSPITSNVNIPLSEQRAKENV	gi|1511108765|gb|RNF20114.1| hypothetical protein TcG_03935 [Trypanosoma cruzi]	2.74e-43	2	6.04756e-06	0	0	0	9.14039e-06	0	0	0
1281	ARRLGGEAHRSTLTGDRAHAHGLRPRSWGTGRIGPP	gi|7494108|pir||T14628 hypothetical protein - Trypanosoma cruzi	6.71e-07	2	0	0	1.85844e-05	0	0	0	1.08031e-06	0
1282	PTSTITHGGSTNTSTKQNKRKHEKNTAAGRGCVCGA	gi|557857692|gb|ESS61279.1| hypothetical protein TCDM_11136 [Trypanosoma cruzi Dm28c]	5.47e-09	2	6.04756e-06	0	0	0	4.5702e-06	0	2.16063e-06	0
1283	VGRDSPQNAVRARQARILVLQEGRRRPQCNIRTPTGCYAPLPPANKAERLDSTRP	gi|1509458731|gb|RNC51919.1| hypothetical protein TcCL_ESM10918, partial [Trypanosoma cruzi]	2.59e-10	2	3.02378e-06	0	3.09739e-06	0	4.5702e-06	0	2.16063e-06	0
1284	THTHRGRERSPTQSNEKVKKKELRCSAHAARQDGSGACRAKESTNGP	gi|407854410|gb|EKG06659.1| hypothetical protein TCSYLVIO_002230, partial [Trypanosoma cruzi]	1.66e-16	2	3.02378e-06	0	6.19479e-06	0	3.0468e-06	0	2.16063e-06	0
1285	NKGIALFHYPTQHSSHFMRHPASSSSPRSCSPNDAQQ	gi|407406061|gb|EKF30716.1| hypothetical protein MOQ_005466, partial [Trypanosoma cruzi marinkellei]	2.54e-08	2	3.02378e-06	0	6.19479e-06	0	7.61699e-06	0	4.32125e-06	0
1286	AKATETTAGIAGAAAGQLGVLPPPPGTEEHAKKRSRGQESGYNKNANRNKGGWNG	gi|407861862|gb|EKG07711.1| hypothetical protein TCSYLVIO_001161 [Trypanosoma cruzi]	1.52e-31	2	0	0	1.23896e-05	0	0	0	2.16063e-06	0
1287	LRRSGHTHGQQQNHFTLKDPKSTPTSPATQRSQLPARASCRSAIDD	gi|1509448207|gb|RNC43215.1| hypothetical protein TcCL_NonESM07128 [Trypanosoma cruzi]	4.39e-22	2	0	0	1.23896e-05	0	0	0	4.32125e-06	0
1288	VLPQLRDARQGRVRPLHKMNETSRYS	gi|1509446966|gb|RNC42021.1| hypothetical protein TcCL_NonESM08351 [Trypanosoma cruzi]	1.94e-10	2	0	0	1.23896e-05	0	0	0	2.16063e-06	0
1289	DLSRRKSRPLNAEEPLTESRRPTTARTIEYYLSHRPSRQSCGEATS	gi|557863929|gb|ESS67210.1| hypothetical protein TCDM_04128 [Trypanosoma cruzi Dm28c]	3.77e-25	2	0	0	1.23896e-05	0	1.5234e-05	0	0	0
1290	GIMERPPRVDVEEFFQQAEVTEGFKPWEAPTHVS	gi|67975581|gb|AAY84581.1| metacaspase 3 [Trypanosoma cruzi]	3.65e-20	2	0	0	1.23896e-05	0	0	0	2.16063e-06	0
1291	TVLLHTPAPHRPTEPLEGNCRRWQMSCTPARGHGNQRSPH	gi|1509459750|gb|RNC52683.1| hypothetical protein TcCL_ESM10052 [Trypanosoma cruzi]	5.2e-14	2	0	0	1.23896e-05	0	3.0468e-06	0	3.24094e-06	0
1292	IQRAASGFNARFAEHLGISTHVRCGTLPLQQCTVPIPPPAHRLRHLPPHPHAAQV	gi|557858520|gb|ESS62014.1| hypothetical protein TCDM_10343 [Trypanosoma cruzi Dm28c]	1.77e-20	2	0	0	2.16818e-05	0	0	0	0	0
1293	LTQEVQRLERELEEARQEQERAVGATEAMQRDAARERDE	gi|1511110089|gb|RNF21390.1| hypothetical protein TcG_03017, partial [Trypanosoma cruzi]	8.17e-17	2	0	0	1.5487e-05	0	3.0468e-06	0	0	0
1294	PWAGGKKERSSQWIDVQRVWSRGGVACWRHGADCA	gi|557867781|gb|ESS70945.1| putative trans-sialidase [Trypanosoma cruzi Dm28c]	1.16e-11	2	0	0	1.23896e-05	0	7.61699e-06	0	0	0
1295	KKALAEKVRTGKEEGARWQEQERERRAKEAEEAKRQLEQELKAQQEAREAEERRRAELAKQQREESR	gi|1511112019|gb|RNF23265.1| trichohyalin, partial [Trypanosoma cruzi]	9.62e-33	2	6.04756e-06	0	9.29218e-06	0	0	0	1.08031e-06	0
1296	FEFKHKFITPSRMKGWWERNMEKPATVASGTSKPLEAGTLGSPEHKAPGDTSTTDPEPTESGEHSS	gi|407841689|gb|EKG00876.1| 90 kDa surface protein, putative [Trypanosoma cruzi]	3.35e-40	2	1.20951e-05	0	0	0	0	0	1.08031e-06	0
1297	VPIEAAVPHIERAATHQRQRPDRVK	gi|70883307|gb|EAN96226.1| hypothetical protein, conserved [Trypanosoma cruzi]	9.8	2	6.04756e-06	0	0	0	0	0	3.24094e-06	0
1298	LVGDDDAGDRCADREDPSTRAQCLHGIESALAV	gi|1393579857|gb|PWU85940.1| hypothetical protein C3747_578g32 [Trypanosoma cruzi]	3.41e-16	2	0	0	0	1.86011e-05	0	0	0	0
1299	VTSALSSQVWRYEAPDSHTNSLEGKVSTSLKCGRNESASLGVRRWNDRSNHVAWRCSDDGNNETI	gi|557862337|gb|ESS65672.1| hypothetical protein TCDM_05840 [Trypanosoma cruzi Dm28c]	6.64e-39	2	0	0	1.5487e-05	0	3.0468e-06	0	2.16063e-06	0
1300	GTLKQEIRLLQQQRLTTPRHPKDRQERHPELDTKEKK	gi|407858254|gb|EKG06850.1| hypothetical protein TCSYLVIO_002030 [Trypanosoma cruzi]	2.26e-15	2	0	0	6.19479e-06	0	1.5234e-05	0	0	0
1301	ASMPWAKPQTTRATPVPDVRPSQRGKPRHLPSATPTPTLPRWLNPAG	gi|70868228|gb|EAN83144.1| hypothetical protein, conserved, partial [Trypanosoma cruzi]	5.35e-25	2	0	0	0	0	1.82808e-05	0	0	0
1302	TTTTTTTTTKAPTTTTTTTTEAPTTTTTHAPSSIRKID	gi|1243001518|gb|PBJ70694.1| mucin TcMUCI [Trypanosoma cruzi cruzi]	3.09e-12	2	6.04756e-06	0	0	0	1.5234e-05	0	0	0
1303	QRRHRLPPVLHKNQQPDGHIDVAHHPPKVHQIKHQRDHHQR	gi|1509465991|gb|RNC58535.1| hypothetical protein TcCL_ESM03797, partial [Trypanosoma cruzi]	8.91e-17	2	3.02378e-06	0	6.19479e-06	0	4.5702e-06	0	0	0
1304	KRNKLREKARQRPRPGRQLHTSPHTHTIA	gi|557854791|gb|ESS58664.1| hypothetical protein TCDM_12377 [Trypanosoma cruzi Dm28c]	1.74e-06	2	3.02378e-06	0	6.19479e-06	0	4.5702e-06	0	0	0
1305	VSWIGASCGCGAASAMTQTSVRRWQSQSSRGQPGLHWDEGVVDPRYSSEGN	gi|557865447|gb|ESS68678.1| hypothetical protein TCDM_02625 [Trypanosoma cruzi Dm28c]	4.72e-30	2	3.02378e-06	0	1.23896e-05	0	1.5234e-06	0	1.08031e-06	0
1306	PTCQYPRRVWWQFCPTHRPAVTRGTTST	gi|1509444334|gb|RNC39638.1| trans-sialidase [Trypanosoma cruzi]	1.24e-07	2	0	0	9.29218e-06	0	1.5234e-06	0	5.40156e-06	0
1307	ARRGHTPAAHGQSSSSSRLHTVNGGKKRGGWEEHTHVSAAWK	gi|1509447107|gb|RNC42157.1| hypothetical protein TcCL_NonESM08238, partial [Trypanosoma cruzi]	2.36e-08	2	3.02378e-06	0	3.09739e-06	0	7.61699e-06	0	2.16063e-06	0
1308	VRGMESNRGDERCGRHTQRADRMKRGQQP	gi|557850637|gb|ESS55039.1| hypothetical protein TCDM_13512 [Trypanosoma cruzi Dm28c]	3.39e-11	2	3.02378e-06	0	0	0	1.06638e-05	0	1.08031e-06	0
1309	AALLSAEQYERIDPNTGLSEDAGVADEAAPEHQNTYTGAFSIRGTPPPTRGDRKNSTF	gi|1511114322|gb|RNF25516.1| hypothetical protein TcG_00135 [Trypanosoma cruzi]	2.85e-34	2	6.04756e-06	0	0	0	0	0	4.32125e-06	0
1310	TRSSTVRAHHPAQPNNLPSAYKHRNKHVRTCSCS	gi|1511091287|gb|RNF03829.1| hypothetical protein TcG_11240 [Trypanosoma cruzi]	7.75e-14	2	6.04756e-06	0	6.19479e-06	0	0	0	0	0
1311	ALPPTVPSRGKKAHGFSHMRHNVDAAGRRTPF	gi|70883274|gb|EAN96195.1| hypothetical protein Tc00.1047053511771.185 [Trypanosoma cruzi]	0.002	2	6.04756e-06	0	0	0	7.61699e-06	0	0	0
1312	ARKAHNASSHPPCRRRRHPPPSPPAHSRSPREMAKPRSHHTTHTEQANPRPSNTRHKITCHPAINGTRSPTQRSH	gi|1509439018|gb|RNC36231.1| hypothetical protein TcCL_Unassigned00830 [Trypanosoma cruzi]	1.85e-17	2	6.04756e-06	0	6.19479e-06	0	0	0	6.48188e-06	0
1313	TTETLRSRHIFTSTNDGRAKDMSLRHPFQRAGSTDVVVK	gi|1509441439|gb|RNC37688.1| putative protein kinase, partial [Trypanosoma cruzi]	1.11e-21	2	6.04756e-06	0	0	0	0	0	2.16063e-06	0
1314	CGTHPSRLTVTPVTPSRQITCSQDRRRQQRSVPSLSTGHRHA	gi|1509437747|gb|RNC35064.1| hypothetical protein TcCL_Unassigned02088, partial [Trypanosoma cruzi]	4.95e-14	2	6.04756e-06	0	0	0	0	0	2.16063e-06	0
1315	DACGARPRREPVQRLLHGQLRCRVADARDVRSCVGPACQ	gi|1511086493|gb|RNE99693.1| dispersed protein family protein 1, partial [Trypanosoma cruzi]	1.81e-17	2	6.04756e-06	0	6.19479e-06	0	0	0	0	0
1316	DGLFAFDDVEPDDREVSDYRARRQRQRHARQLHACIIPEGETGEIIDEDA	gi|407839164|gb|EKG00260.1| hypothetical protein TCSYLVIO_008809, partial [Trypanosoma cruzi]	1.45e-29	2	6.04756e-06	0	0	0	1.5234e-06	0	3.24094e-06	0
1317	HTDTRNRRWKNSAPGTHSDGHYHQRQVR	gi|1509439709|gb|RNC36890.1| exo-alpha-sialidase, partial [Trypanosoma cruzi]	1.35e-10	2	9.07134e-06	0	3.09739e-06	0	0	0	2.16063e-06	0
1318	EEQERQRSARSHQPHPPQVNRSFSGRNRSWGRGYDVSAPNNRPATASCGAITDYSKKTPPSQRQT	gi|407846496|gb|EKG02598.1| hypothetical protein TCSYLVIO_006369 [Trypanosoma cruzi]	3.77e-40	2	6.04756e-06	0	6.19479e-06	0	0	0	0	0
1319	ALLMDRHAQALQKEVNEIRAGREKELKDYRETFQKKHMRREWDLNDPTWKVKDLPARV	gi|1393605700|gb|PWV10710.1| putative flagellar protofilament ribbon protein [Trypanosoma cruzi]	4.11e-36	2	6.04756e-06	0	9.29218e-06	0	1.5234e-06	0	1.08031e-06	0
1320	ERKAHSLNIRGGTFTTPHPSLMKEWLEWREQRASAQVSRAGSVHSAFSRNDS	gi|1511104662|gb|RNF16195.1| hypothetical protein TcG_06542 [Trypanosoma cruzi]	2.64e-30	2	6.04756e-06	0	9.29218e-06	0	0	0	0	0
1321	CNRHRWSATTIVCAPLCDGTMVTGRRSAERTRRGADGARGAPFVSSGRHPPPRLWPSRRTPLVA	gi|1243008625|gb|PBJ77801.1| hypothetical protein BCY84_05655 [Trypanosoma cruzi cruzi]	4.08e-23	2	6.04756e-06	0	6.19479e-06	0	0	0	0	0
1322	EVAATAVAPAHRLRHAPIHAVVPHIREHRHRQSR	gi|557851595|gb|ESS55653.1| hypothetical protein TCDM_12861 [Trypanosoma cruzi Dm28c]	1.26e-13	2	6.04756e-06	0	3.09739e-06	0	7.61699e-06	0	0	0
1323	FSPAAPSSTHECSLPLATAACPGTKHVMHKPRRRPTSHSSQT	gi|1511091957|gb|RNF04427.1| hypothetical protein TcG_10855 [Trypanosoma cruzi]	2.5e-12	2	6.04756e-06	0	0	0	0	0	2.16063e-06	0
1324	FVPPHNKRTHLQQSHTMHEEKRHTATIASSSIPRPTGYGHSPLPTISHTKQEITQRATRGSGCSPSHDA	gi|557856767|gb|ESS60501.1| hypothetical protein TCDM_11970 [Trypanosoma cruzi Dm28c]	2.04e-39	2	6.04756e-06	0	0	0	4.5702e-06	0	0	0
1325	AHRPAQPENTPSTDTQRQCHFGRYSCWMRINPQLSQAPEMPHHSLTA	gi|1509439016|gb|RNC36229.1| hypothetical protein TcCL_Unassigned00827 [Trypanosoma cruzi]	8.18e-19	2	6.04756e-06	0	0	0	3.0468e-06	0	0	0
1326	IAGMEVLRIINEPTAAAIAYGLDKVEDGKERNVLIFDLG	gi|1393595414|gb|PWV00843.1| putative heat shock protein 70 (hsp70) [Trypanosoma cruzi]	1.26e-20	2	6.04756e-06	0	3.09739e-06	0	1.5234e-06	0	3.24094e-06	0
1327	AGSIHKQHGRQSETTRPRGATQPREYANARQPTHCAPPESGTV	gi|1511099409|gb|RNF11272.1| hypothetical protein TcG_09152, partial [Trypanosoma cruzi]	1.19e-20	2	6.04756e-06	0	3.09739e-06	0	0	0	2.16063e-06	0
1328	IRRACAGMPKSGQEDVNEPLSLRQGVAVLASGRVCGGGRAQTRSQEHRSTADPRGQ	gi|1511098391|gb|RNF10310.1| hypothetical protein TcG_09751 [Trypanosoma cruzi]	1.15e-24	2	6.04756e-06	0	0	0	1.5234e-06	0	4.32125e-06	0
1329	ISTAPGKWPKPRGHHTSHTERAPTIHPHAATKFPAIPSSMGHGAQLSAVTR	gi|1509462537|gb|RNC55199.1| hypothetical protein TcCL_ESM07343, partial [Trypanosoma cruzi]	6.46e-16	2	6.04756e-06	0	0	0	0	0	2.16063e-06	0
1330	ITQLDNQLQGQKAVTAAATGGGKGARKRRREEADSGDVEWRELTDANAADDPYGDAILFKE	gi|1243002575|gb|PBJ71751.1| hypothetical protein BCY84_16441 [Trypanosoma cruzi cruzi]	2.04e-37	2	6.04756e-06	0	0	0	6.09359e-06	0	0	0
1331	SEKRRKNQTIPLLDTRLHNNHSTHTHRARQRERERVCVIRSCTRDCACASAMFTPTRTLLSA	gi|407862788|gb|EKG07764.1| hypothetical protein TCSYLVIO_001103, partial [Trypanosoma cruzi]	4.13e-37	2	6.04756e-06	0	0	0	1.06638e-05	0	1.08031e-06	0
1332	ISSQVSRGWNTAFIPQLLGDNRKGQYKLRCTPMQPHDRIPCAASSPREADDPSYPT	gi|1393579549|gb|PWU85670.1| hypothetical protein C4B63_149g39 [Trypanosoma cruzi]	5.17e-29	2	6.04756e-06	0	0	0	3.0468e-06	0	0	0
1333	LPTVRTVAAAGWRYHRHGKPEKVLQY	gi|407404666|gb|EKF30034.1| hypothetical protein MOQ_006161 [Trypanosoma cruzi marinkellei]	5.85e-12	2	6.04756e-06	0	0	0	0	0	4.32125e-06	0
1334	RNGAIRLQWGGGRTTMAHATGEKDGRGIFRGRRGATRPYENVDGC	gi|1393578307|gb|PWU84638.1| hypothetical protein C4B63_211g45 [Trypanosoma cruzi]	6.06e-07	2	6.04756e-06	0	0	0	0	0	5.40156e-06	0
1335	LLAREKLKIINNEKKKKTGGVKQKNLMKGGKSEWRRKPKGGREKTHPHTLTLSHALDGASVPQ	gi|407833632|gb|EKF98815.1| hypothetical protein TCSYLVIO_010281, partial [Trypanosoma cruzi]	1.07e-21	2	6.04756e-06	0	0	0	3.0468e-06	0	0	0
1336	SLPQSLPTTTHAHRHTEQQKGEQRTGNTQRLPSPAGAAAGASATRRHTHSNTNTQSNRRDAREHDRPLQSPRAV	gi|1509459494|gb|RNC52488.1| exo-alpha-sialidase [Trypanosoma cruzi]	1.04e-16	2	6.04756e-06	0	0	0	3.0468e-06	0	1.08031e-06	0
1337	QCRIAFRPCNAHITDPYVDTHRWRCGPEAVNHRRQPRNCRGNS	gi|1511103901|gb|RNF15475.1| hypothetical protein TcG_06934 [Trypanosoma cruzi]	5.55e-22	2	6.04756e-06	0	0	0	0	0	2.16063e-06	0
1338	RQRPHPDRQLHTSPHTHKHTSSRCRQSAGERIRPSTQQYRTRNKQSSTNGQEQ	gi|1511083119|gb|RNE97070.1| hypothetical protein TcG_12723 [Trypanosoma cruzi]	5.45e-14	2	6.04756e-06	0	6.19479e-06	0	0	0	0	0
1339	RRVHYYEWRWSERVRERDRYGASAPKMLETPTPAVNPTEEKAVWSNESLDENFYAYD	gi|407847818|gb|EKG03414.1| hypothetical protein TCSYLVIO_005536 [Trypanosoma cruzi]	5.4e-34	2	6.04756e-06	0	9.29218e-06	0	0	0	0	0
1340	ASQRSSARSSKVNAVKGDRSSPSAASRSRAESLKGNRWDNGKPQASRPASNAS	gi|407844134|gb|EKG01811.1| hypothetical protein TCSYLVIO_007179 [Trypanosoma cruzi]	8.94e-25	2	6.04756e-06	0	0	0	3.0468e-06	0	0	0
1341	STTTVRPPVTKVTRATPDTTSTDRRSRRPDSTSTGAYGDDCEPGRYTSGVGLAETSR	gi|557856775|gb|ESS60508.1| mucin-2 precursor [Trypanosoma cruzi Dm28c]	2.77e-25	2	6.04756e-06	0	9.29218e-06	0	0	0	0	0
1342	SVENDALGVLSTRYPYPRFSRTDANGSEARHIKTRMNPTTTHHNGAAGGAVAASDRSD	gi|1511104487|gb|RNF16029.1| putative protein transport protein Sec23 [Trypanosoma cruzi]	9.51e-34	2	6.04756e-06	0	0	0	0	0	2.16063e-06	0
1343	TRWQSCRGCPNATTTNSAATTEPCTLTHSVFSQSEQQGQKELRHTAHSAAEHPKHRKPIKKEC	gi|1509457838|gb|RNC51338.1| regulator of sigma E protease [Trypanosoma cruzi]	2.26e-28	2	6.04756e-06	0	0	0	0	0	5.40156e-06	0
1344	TTKSHTASSHTNARGEATHRHRLQFNPTDNGIRPQPCSQHQAQQAITQRATRRGDSAS	gi|557851303|gb|ESS55458.1| hypothetical protein TCDM_13072 [Trypanosoma cruzi Dm28c]	2.21e-15	2	9.07134e-06	0	0	0	0	0	4.32125e-06	0
1345	NDVRKWVATVRIPMRHGTAPDGGKPAVTGHP	gi|1393576534|gb|PWU83286.1| putative SLACS reverse transcriptase [Trypanosoma cruzi]	6.61e-14	2	6.04756e-06	0	3.09739e-06	0	3.0468e-06	0	0	0
1346	VFSSVHNMKAHARRTNSETPIVAEGLACRSCDSSTVFPTSASRAGHYRKCQACQRAKDGQRTSASSND	gi|407837370|gb|EKF99752.1| hypothetical protein TCSYLVIO_009324, partial [Trypanosoma cruzi]	1.16e-41	2	6.04756e-06	0	0	0	4.5702e-06	0	0	0
1347	GINFDEVMERKVKPPKWVPIPSPEQVMAERAKAE	gi|70886213|gb|EAN99001.1| serine/threonine protein kinase, putative [Trypanosoma cruzi]	3.63e-18	2	6.04756e-06	0	0	0	3.0468e-06	0	0	0
1348	VSVPDVTAQRVPRVSHWTSTRLHGLGPPSAIPHCRDGGRHRATERHAAM	gi|1509463538|gb|RNC56151.1| hypothetical protein TcCL_ESM06296 [Trypanosoma cruzi]	1.29e-24	2	6.04756e-06	0	6.19479e-06	0	0	0	0	0
1349	VCADNAEVRARVHARRHTHREKDACVCGRCTALSPSLSR	gi|407832968|gb|EKF98662.1| hypothetical protein TCSYLVIO_010437, partial [Trypanosoma cruzi]	1.92e-14	2	3.02378e-06	0	6.19479e-06	0	3.0468e-06	0	2.16063e-06	0
1350	GRSHRQRVPGALRSSVERTDSDSQLQCSRQRKKCGVPPEIPVTIDARN	gi|407846731|gb|EKG02732.1| hypothetical protein TCSYLVIO_006234 [Trypanosoma cruzi]	3.65e-27	2	3.02378e-06	0	1.23896e-05	0	0	0	8.6425e-06	0
1351	KFKGQTKARLMPHLRAHERSVPEPQPAQR	gi|1511104108|gb|RNF15662.1| hypothetical protein TcG_07036 [Trypanosoma cruzi]	0.042	2	3.02378e-06	0	0	0	1.5234e-05	0	1.08031e-06	0
1352	ISTASGKGFWWIQRHGGWGNNNGTDVIQLMV	gi|407842695|gb|EKG01157.1| beta galactofuranosyl glycosyltransferase, putative [Trypanosoma cruzi]	9.14e-18	2	3.02378e-06	0	3.09739e-06	0	4.5702e-06	0	2.16063e-06	0
1353	HSKHTTHPPAQPLHPHHKIHLQHSQQPSNTHGRAAAAEERNCQHALQK	gi|1509444114|gb|RNC39468.1| hypothetical protein TcCL_NonESM11174, partial [Trypanosoma cruzi]	4.41e-13	2	0	0	6.19479e-06	0	6.09359e-06	0	2.16063e-06	0
1354	DVLESVHDEPSNASTLASKEQDADRDEDTHTHTVVGTNSDPDSFSSTN	gi|407839019|gb|EKG00226.1| trans-sialidase, putative [Trypanosoma cruzi]	2.19e-26	2	0	0	0	2.17013e-05	0	0	0	0
1355	SLPERISELSVEIEDMRQYYNILDGFQYELSDDESRQKWEAIAWPRQLSLRVQEVNKQLEKVEEE	gi|1509432675|gb|RNC31418.1| putative dynein heavy chain, partial [Trypanosoma cruzi]	1.43e-38	2	0	0	0	1.7051e-05	0	0	0	0
1356	DKLSQTWQLHQSGTTDTLWTTQKQDRRIKQGWRLEDYRIHMDHVAQRREGINKQETFSD	gi|70856159|gb|EAN80706.1| dynein heavy chain, putative, partial [Trypanosoma cruzi]	3.05e-37	2	3.02378e-06	0	0	0	4.5702e-06	0	5.40156e-06	0
1357	LCGGPAAQQDAERRYRLRELKRWNDGACGG	gi|1393614809|gb|PWV19708.1| hypothetical protein C3747_9g215 [Trypanosoma cruzi]	5.69e-17	2	0	0	0	0	1.37106e-05	0	4.32125e-06	0
1358	LQQQSHQPRRPLRQQSHQPPRPLRQQSHQLRRP	gi|1393585702|gb|PWU91357.1| putative mucin TcMUCI [Trypanosoma cruzi]	0.46	2	0	0	0	0	1.37106e-05	0	5.40156e-06	0
1359	QEGGWTNRRMKPRSAPLPSSPEGRDAS	gi|1243008020|gb|PBJ77196.1| pteridine reductase [Trypanosoma cruzi cruzi]	4.52e-05	2	0	0	0	0	1.67574e-05	0	0	0
1360	AMSRDTEMDPNAFVTNAAPATALRKAVGSKDAR	gi|1243006983|gb|PBJ76159.1| hypothetical protein BCY84_10066 [Trypanosoma cruzi cruzi]	1.69e-14	2	0	0	0	0	4.5702e-06	0	2.16063e-06	2.67301e-05
1361	RVNESRDMGTAWAEAIGTLSGVWVNARSGVSQKEACMWKPSSPRPLREGGSCFTHREGTPRGRK	gi|407397585|gb|EKF27820.1| trans-sialidase, putative, partial [Trypanosoma cruzi marinkellei]	3.74e-33	2	3.02378e-06	0	6.19479e-06	0	6.09359e-06	0	0	0
1362	TAQRSTAHHVQHGAVQQRHVLHNDPHAVPRHPRH	gi|557851371|gb|ESS55502.1| hypothetical protein TCDM_13020 [Trypanosoma cruzi Dm28c]	2.43e-14	2	3.02378e-06	0	3.09739e-06	0	6.09359e-06	0	2.16063e-06	0
1363	VDTRTLVDRSGSEALRGEQFQRAWNEAHEEFKKRVNKGRGRQPAAGEEE	gi|407860760|gb|EKG07477.1| hypothetical protein TCSYLVIO_001393 [Trypanosoma cruzi]	1.21e-27	2	0	0	0	0	6.09359e-06	0	2.16063e-05	0
1364	VAFNMDMYEAFRDGPAQRERAVRKHDTNCLECAQMREANRGENSPTTRCYRFRTESSCHPREYN	gi|1243009716|gb|PBJ78892.1| glycerol uptake protein [Trypanosoma cruzi cruzi]	8.87e-45	2	0	0	9.29218e-06	0	4.5702e-06	0	0	0
1365	KNKLLLLREERWCRHCGSQGHTRRGCDQLCVAAVKNGDTSETVFAHVKTEP	gi|407850033|gb|EKG04576.1| hypothetical protein TCSYLVIO_004362 [Trypanosoma cruzi]	9.1e-32	2	3.02378e-06	0	3.09739e-06	0	4.5702e-06	0	3.24094e-06	0
1366	HRRMVSGKHVNKAKAHFGCDSLEGMVLEDEDGAREKEVPHWKGRHARD	gi|1509437214|gb|RNC34601.1| surface protease GP63, partial [Trypanosoma cruzi]	1.46e-26	2	0	0	3.09739e-06	0	1.21872e-05	0	0	0
1367	SLSTGSEILLPRPQNKKAHDSSGYRHTEHRTHPPAQAPHPHHQKHVQDSQQHTHGRAVAQERKDQHGAAPSPSQSPS	gi|1509447111|gb|RNC42161.1| hypothetical protein TcCL_NonESM08243 [Trypanosoma cruzi]	2.34e-31	2	0	0	6.19479e-06	0	4.5702e-06	0	5.40156e-06	0
1368	FLIHEHPHLEVLDRRVVRDEERKEAIAYFASGAGGAGRHRGHGHHATGSVA	gi|1509449906|gb|RNC44869.1| putative leucine-rich repeat-containing protein 72-like [Trypanosoma cruzi]	6.76e-30	2	3.02378e-06	0	6.19479e-06	0	4.5702e-06	0	1.08031e-06	0
1369	FAAPTRCRQPFHSCLLQSTRTSPRTAGEYLINRSTVGKKHMELQ	gi|557855010|gb|ESS58873.1| hypothetical protein TCDM_12349 [Trypanosoma cruzi Dm28c]	3.89e-05	2	3.02378e-06	0	3.09739e-06	0	3.0468e-06	0	2.16063e-06	0
1370	YGMKPGECGRHRVELRKDETAEHYHARRRESQNCVFSKVLPAKPVVGFDAPT	gi|557861481|gb|ESS64835.1| hypothetical protein TCDM_06939 [Trypanosoma cruzi Dm28c]	3.93e-32	2	0	0	9.29218e-06	0	7.61699e-06	0	0	0
1371	PRRVSHVPWIKVDGANGGAKIFPCVTRGRPNSLA	gi|557850726|gb|ESS55090.1| hypothetical protein TCDM_13458 [Trypanosoma cruzi Dm28c]	1.68e-12	2	0	0	6.19479e-06	0	1.21872e-05	0	0	0
1372	KRMIGRKFDDPDLQSDMKHWPFKVTVKEGKPVVRVDYQGETK	gi|1509443337|gb|RNC38899.1| heat shock 70 kDa protein, partial [Trypanosoma cruzi]	4.49e-25	2	0	0	1.23896e-05	0	0	0	7.56219e-06	0
1373	QNQQREAGLGSRRKNTKWPSCCKAKRDPCTS	gi|1511082641|gb|RNE96724.1| trans-sialidase [Trypanosoma cruzi]	3.53e-05	2	0	0	9.29218e-06	0	0	0	5.40156e-06	0
1374	TQHIRSKHPPQNPHAQANPHPSMTRHQNFSHPVLSETRSPTQRSHTRCITPAGKE	gi|1509439584|gb|RNC36770.1| hypothetical protein TcCL_Unassigned00239 [Trypanosoma cruzi]	3.02e-21	2	0	0	1.85844e-05	0	0	0	1.08031e-06	0
1375	EIPLFPHHYDHRKIREVSPTREIRHSQSREGKKRFPFTPKREELSFKNLPEYEGTQRDSAIVVTPAEPSHGNKG	gi|407849802|gb|EKG04409.1| hypothetical protein TCSYLVIO_004533 [Trypanosoma cruzi]	3.81e-46	2	0	0	0	0	1.21872e-05	0	3.24094e-06	0
1376	TQFSVGTPDAADAATHNAEGKGQEGLHPQVKEAEAATLNSGLGN	gi|1509460002|gb|RNC52891.1| trans-sialidase, partial [Trypanosoma cruzi]	1.54e-20	2	0	0	9.29218e-06	0	0	7.64184e-06	0	0
1377	VRLACCTHEEGPRRVGVRRGPVGRSTHFFPSV	gi|1243009031|gb|PBJ78207.1| hypothetical protein BCY84_05080 [Trypanosoma cruzi cruzi]	3.32e-15	2	0	0	9.29218e-06	0	0	0	3.24094e-06	0
1378	RRLIATRFQEGITHNTGALQKTAEGLPAAYEGRRNQPHPFHHLPPIPAGSAPQRRCSTRHLKSPDASDGKGNGVYPPTTLDCGTAKH	gi|1511105248|gb|RNF16752.1| helicase-like protein [Trypanosoma cruzi]	1.11e-56	2	0	0	9.29218e-06	0	0	0	2.16063e-06	0
1379	GGRWSPRSWWQQRQALARQGVAHQEGHATGTPTAGPVEVTAANEPRRQEHS	gi|407839449|gb|EKG00310.1| hypothetical protein TCSYLVIO_008756, partial [Trypanosoma cruzi]	2.06e-24	2	0	0	1.5487e-05	0	0	0	0	0
1380	FPPGYAPKKTRADVVKSRDEEEPVSLRGVKFAYPGTRHGFGGATSSLYKGRPNNTNSDAFSTNGAGDSKPPKAGA	gi|1509432045|gb|RNC31101.1| ParcG domain containing protein, partial [Trypanosoma cruzi]	2.38e-47	2	0	0	9.29218e-06	0	0	0	2.16063e-06	0
1381	AARQRKPPLTRVRPEGDTSAVAPRGGTPC	gi|1511101043|gb|RNF12821.1| hypothetical protein TcG_08802 [Trypanosoma cruzi]	1.48e-11	2	0	0	9.29218e-06	0	3.0468e-06	0	0	0
1382	LQQREATGGVESELQSRILELRKKRELERKREELLKERANINEQREATL	gi|1243008370|gb|PBJ77546.1| hypothetical protein BCY84_06238 [Trypanosoma cruzi cruzi]	6.65e-25	2	0	0	9.29218e-06	0	0	0	2.16063e-06	0
1383	PAHSPRMGEREDEGATSPKKKTHFGSFVRYKEARTGEEVVSAKKGARSGE	gi|407863023|gb|EKG07837.1| hypothetical protein TCSYLVIO_001034 [Trypanosoma cruzi]	6.16e-30	2	0	0	9.29218e-06	0	3.0468e-06	0	0	0
1384	PIYSPTLAAATREGRQQEQRPSPQRRQRVQVAASSSDSLRGGRRSGRDLTEAQTGPQDLPLAN	gi|1243002304|gb|PBJ71480.1| hypothetical protein BCY84_16824 [Trypanosoma cruzi cruzi]	1.36e-37	2	0	0	1.5487e-05	0	0	0	0	0
1385	RDSLRGMQPVSLQNETKGSQTEAWKSNPVQPLEGRLQSRQRCKLWTCGRNELPVSPLE	gi|557859740|gb|ESS63156.1| putative Protein kinase domain [Trypanosoma cruzi Dm28c]	2.97e-34	2	3.02378e-06	0	9.29218e-06	0	0	0	2.16063e-06	0
1386	SCRPRHARYANPYRPFPPFCRPPWTFGWKTLRCKELRIKASQ	gi|1511109193|gb|RNF20523.1| mucin-associated surface protein (MASP) [Trypanosoma cruzi]	2.82e-19	2	0	0	1.5487e-05	0	1.5234e-06	0	0	0
1387	SNPLCRWCRPFLYRGEWPASASAGTSSRREHRNSLLTSERW	gi|1511093076|gb|RNF05434.1| hypothetical protein TcG_10877, partial [Trypanosoma cruzi]	1.7e-14	2	0	0	9.29218e-06	0	6.09359e-06	0	0	0
1388	SVGVRAEQLGGNTRHPSQEERSNKQLRGRRENRPWWLPPKQQAKEG	gi|557851608|gb|ESS55661.1| hypothetical protein TCDM_12854 [Trypanosoma cruzi Dm28c]	3.08e-13	2	0	0	1.23896e-05	0	0	0	2.16063e-06	0
1389	PCSRTATPVGEAVKAHRLRSNKTCNRPQ	gi|557850364|gb|ESS54891.1| hypothetical protein TCDM_13688 [Trypanosoma cruzi Dm28c]	3.07e-12	2	0	0	6.19479e-06	0	1.21872e-05	0	1.08031e-06	0
1390	AHAPRHRLHVHHDVCREGHAN	gi|557850425|gb|ESS54924.1| hypothetical protein TCDM_13646 [Trypanosoma cruzi Dm28c]	1.91e-05	2	0	0	1.23896e-05	0	3.0468e-06	0	0	0
1391	AATHTRSYRSQQLLMCRAGRTQLSASCEISPHPRTSSPTRRSP	gi|407851295|gb|EKG05299.1| hypothetical protein TCSYLVIO_003627 [Trypanosoma cruzi]	1.04e-16	2	0	0	6.19479e-06	0	3.0468e-06	0	2.16063e-06	0
1392	CRSSQAARLEKECVMRMSRGDNAPFARRPRLANGEND	gi|1511105892|gb|RNF17363.1| putative protein kinase [Trypanosoma cruzi]	2.22e-19	2	0	0	6.19479e-06	0	3.0468e-06	0	3.24094e-06	0
1393	ERREKERHGRQRVDALAAVGNEFSSSSTWGAFRPADTRHHRDDWGEKKRGHDAYDDGIDGSD	gi|407853194|gb|EKG06277.1| hypothetical protein TCSYLVIO_002627 [Trypanosoma cruzi]	5.11e-37	2	0	0	6.19479e-06	0	7.61699e-06	0	0	0
1394	CTLPARGAVRFRPTAPLAHHRHARD	gi|557859650|gb|ESS63071.1| hypothetical protein TCDM_09195 [Trypanosoma cruzi Dm28c]	3.73e-09	2	0	0	1.23896e-05	0	3.0468e-06	0	0	0
1395	GRGTSRSTELFFNSHRRDGLALRPTLTVRHGAHQPLPS	gi|1511087328|gb|RNF00392.1| hypothetical protein TcG_11921, partial [Trypanosoma cruzi]	3.45e-13	2	3.02378e-06	0	0	0	9.14039e-06	0	0	0
1396	RKTVCDDCAPKVNGRRECRACAAKAKELQSRQRNPSNPASAEEERAARMRAAEERMRAEQQRGRPQSRG	gi|557860418|gb|ESS63806.1| hypothetical protein TCDM_08284 [Trypanosoma cruzi Dm28c]	5.92e-41	2	3.02378e-06	0	0	0	7.61699e-06	0	3.24094e-06	0
1397	NGKHVTPHFNKAGNTQRLHTFTSTLIDAPPLKQGTRRRHHNNLCSSTAAAHHHDEEEHRRAEEMPGHVGPLRLTLSSFRPPPAGSGHAATVVC	gi|557857847|gb|ESS61414.1| hypothetical protein TCDM_11008 [Trypanosoma cruzi Dm28c]	1.5e-30	2	3.02378e-06	0	0	0	6.09359e-06	0	0	0
1398	TSRLTVRHGAHHPPNSKCNQQVAAQSPSCHCNGEQKQSSSRT	gi|1511080519|gb|RNE95321.1| hypothetical protein TcG_13450, partial [Trypanosoma cruzi]	2.57e-24	2	3.02378e-06	0	0	0	6.09359e-06	0	0	0
1399	HRTCAGTGRMPSDRHSHWDASFVTRCGRAFGGAGKEV	gi|557861116|gb|ESS64481.1| hypothetical protein TCDM_07470 [Trypanosoma cruzi Dm28c]	1.17e-13	2	3.02378e-06	0	0	0	0	0	1.62047e-05	0
1400	FINDNDDEDDDSDAELQRKMVEERQRRLNRLRHKDKLVPVFSGPFVGIPRLEHPLRECDR	gi|1393600505|gb|PWV05776.1| hypothetical protein C3747_125g89 [Trypanosoma cruzi]	1.84e-37	2	3.02378e-06	0	0	0	7.61699e-06	0	2.16063e-06	0
1401	GVPVENTSTGASLGLHNKAVLELHTAGEASRIPSSRRGEWGDRRRGGRQTHPAEEHLNQSDR	gi|1511107943|gb|RNF19310.1| hypothetical protein TcG_04582 [Trypanosoma cruzi]	2e-37	2	3.02378e-06	0	0	0	3.0468e-06	0	4.32125e-06	0
1402	MPKSGMNTLNPAVALPQPSQPFTMASPVFSKEESGNVTFNPMASGAKRGRGGSTPFGGRGAGRV	gi|1509465518|gb|RNC58073.1| hypothetical protein TcCL_ESM04273, partial [Trypanosoma cruzi]	1.03e-37	2	0	0	6.19479e-06	0	6.09359e-06	0	6.48188e-06	0
1403	PRHGRYLTASALFRGRMSTKEVDEQMLNVQNKNS	gi|557850651|gb|ESS55047.1| beta-tubulin [Trypanosoma cruzi Dm28c]	1.1e-18	2	0	0	0	0	7.61699e-06	0	5.40156e-06	0
1404	PPAHTKRAGRNGQQIPMPQHPKLPRSTCTHEGSILGGGALENK	gi|557858624|gb|ESS62110.1| hypothetical protein TCDM_10258 [Trypanosoma cruzi Dm28c]	5e-19	2	0	0	6.19479e-06	0	4.5702e-06	0	0	0
1405	HSLSRGHHRSSRTNHETDGISAIAELAHRPANQKFK	gi|557856731|gb|ESS60471.1| hypothetical protein TCDM_12003 [Trypanosoma cruzi Dm28c]	9.66e-08	2	0	0	6.19479e-06	0	1.5234e-06	0	1.18834e-05	0
1406	PQHRQQNTSSKYTQARDSSGCRHSKHTTHPPAQPPHPHHKIHLQDSQQPSRTR	gi|70864921|gb|EAN81343.1| hypothetical protein Tc00.1047053508115.10 [Trypanosoma cruzi]	1.36e-16	2	0	0	6.19479e-06	0	4.5702e-06	0	0	0
1407	YSSHQEAREHKVWRKQWGTQHVQRGLCDGGAGLPACHGRAQTQ	gi|1511096009|gb|RNF08107.1| hypothetical protein TcG_10367 [Trypanosoma cruzi]	1.43e-10	2	0	0	6.19479e-06	0	6.09359e-06	0	0	0
1408	ASASEGKNSREYGDELEEKRALKRSAASGHNGVSTEVEISGVHLREEKGGEKKKKRNEKPN	gi|1393590340|gb|PWU95839.1| putative mitochondrial DNA polymerase I protein A [Trypanosoma cruzi]	1.17e-33	2	3.02378e-06	0	0	0	3.0468e-06	0	3.24094e-06	0
1409	DKAAIPTQEVLMQKPELAAGSVPNARISFKDKVDQLYHRGKYKQKKEDDSNPN	gi|557868046|gb|ESS71207.1| hypothetical protein TCDM_14187 [Trypanosoma cruzi Dm28c]	4.22e-31	2	3.02378e-06	0	0	0	9.14039e-06	0	2.16063e-06	0
1410	ERHTPHGSRESSKTNVDTRNGTGRGRGRSSIQSTHIVSPGDSL	gi|1509463686|gb|RNC56294.1| hypothetical protein TcCL_ESM06165 [Trypanosoma cruzi]	7.36e-14	2	0	0	0	0	9.14039e-06	0	2.16063e-06	0
1411	AFSDDVGEQSHTIQSKWHAGRNGVRQSIKKCDTEREQRR	gi|407839956|gb|EKG00404.1| hypothetical protein TCSYLVIO_008653 [Trypanosoma cruzi]	7.22e-19	2	0	0	6.19479e-06	0	0	0	8.6425e-06	0
1412	SKRQRYDAFCRRTQEKGLGRTRESFTEIKTYRTNQCPKTDSSIPN	gi|1243011300|gb|PBJ80476.1| hypothetical protein BCY84_01433 [Trypanosoma cruzi cruzi]	5.52e-24	2	0	0	6.19479e-06	0	0	0	4.32125e-06	0
1413	ATRGRLGRWWMPPALCQKQPHEENIAGSWLP	gi|1511097549|gb|RNF09539.1| hypothetical protein TcG_09541 [Trypanosoma cruzi]	0.000219	2	3.02378e-06	0	0	0	0	0	4.32125e-06	0
1414	EGGRCFRTFGSFTKVAPIGSLSQHPGRGLRGCEGALQAQGGQQ	gi|70875160|gb|EAN88752.1| elongation factor 1-gamma (EF-1-gamma), putative [Trypanosoma cruzi]	2.06e-12	2	3.02378e-06	0	0	0	0	0	4.32125e-06	0
1415	LQAPVTRRLAAVAPHVDLRTAVAHAVPQFDAQRAGKHRRH	gi|557857961|gb|ESS61515.1| hypothetical protein TCDM_10900 [Trypanosoma cruzi Dm28c]	2.72e-19	2	3.02378e-06	0	0	0	0	0	4.32125e-06	0
1416	SLHHASPLPSLTHTQGRCHGEKMSAAQRIHKGTCNGNAIHVAPQYRA	gi|1509458581|gb|RNC51817.1| hypothetical protein TcCL_ESM11030 [Trypanosoma cruzi]	5.34e-20	2	3.02378e-06	0	0	0	0	0	4.32125e-06	0
1417	SVRRIFAHGPCSRSSLSGA	gi|407850859|gb|EKG05039.1| hypothetical protein TCSYLVIO_003897 [Trypanosoma cruzi]	7.3	2	3.02378e-06	0	0	0	7.61699e-06	0	2.16063e-06	0
1418	TCCQGAVLVARDDAKRLLPIRCPRRGDGRRTSLSEGDQM	gi|1509458628|gb|RNC51849.1| trans-sialidase, partial [Trypanosoma cruzi]	2.45e-12	2	0	0	3.09739e-06	0	1.06638e-05	0	0	0
1419	EGSQKREDGPRLTLRLKRPRAEGQIPQTADAGRKDTVK	gi|407859865|gb|EKG07205.1| hypothetical protein TCSYLVIO_001668 [Trypanosoma cruzi]	6.69e-20	2	0	0	9.29218e-06	0	4.5702e-06	0	0	0
1420	NTVRDTTGWQRYMRHGPDLNNHARWQHTQSKTKQKDGG	gi|407403376|gb|EKF29450.1| hypothetical protein MOQ_006767, partial [Trypanosoma cruzi marinkellei]	2.34e-12	2	0	0	3.09739e-06	0	1.21872e-05	0	0	0
1421	RDAELLWRSQPPQGGPQMMQGGNRSWQYRDQQPRRYRSQSSLERNNT	gi|1393576371|gb|PWU83183.1| putative SLACS reverse transcriptase [Trypanosoma cruzi]	4.43e-26	2	0	0	6.19479e-06	0	3.0468e-06	0	1.08031e-06	0
1422	VATANNASPHRRAERPTQSSLRPCMRHNGCYPLQLLS	gi|557851474|gb|ESS55573.1| hypothetical protein TCDM_12949 [Trypanosoma cruzi Dm28c]	1.03e-07	2	0	0	6.19479e-06	0	3.0468e-06	0	1.08031e-06	0
1423	RKEQQHGESKRKPNTHTHMDAEFHHSATPFKVLPKQSASDTVIGHTLPVHRRGND	gi|557856815|gb|ESS60541.1| hypothetical protein TCDM_11926 [Trypanosoma cruzi Dm28c]	1.67e-20	2	0	0	6.19479e-06	0	0	0	2.16063e-06	0
1424	ALRVSASPGRKENKTRGKEMCAPPHRPSSHAHT	gi|557857249|gb|ESS60900.1| hypothetical protein TCDM_11553 [Trypanosoma cruzi Dm28c]	2.06e-16	2	0	0	1.23896e-05	0	0	0	0	0
1425	ARHHAHGGQAGQAVVTAALQHPAASTVALHRHGAARDRQSRDK	gi|1511084866|gb|RNE98375.1| hypothetical protein TcG_12626, partial [Trypanosoma cruzi]	2.55e-15	2	0	0	6.19479e-06	0	4.5702e-06	0	0	0
1426	DERRRRYEIQHEEKVRAIWEAERRMHKPTINPCSGMIVSGLPVKSPEHLTTVRERREN	gi|1242998944|gb|PBJ68120.1| hypothetical protein BCY84_22392 [Trypanosoma cruzi cruzi]	6.61e-34	2	0	0	6.19479e-06	0	4.5702e-06	0	0	0
1427	ERLQRDHALGISERRLDTFFYPDSNRSAWQWKPQTGRLRAADVKALGQSGPPGQGYIVNPQS	gi|1393586231|gb|PWU91866.1| hypothetical protein C4B63_41g197 [Trypanosoma cruzi]	4.13e-38	2	0	0	6.19479e-06	0	3.0468e-06	0	2.16063e-06	0
1428	ESAGHNLQHATAIHRNVPKLTRPFVDVNARHTPRAVLYGEHGA	gi|557850563|gb|ESS54998.1| hypothetical protein TCDM_13559 [Trypanosoma cruzi Dm28c]	1.76e-17	2	0	0	6.19479e-06	0	3.0468e-06	0	0	0
1429	ESCTGNTENLILRLHPRCCPPHATAHHPRVSLSRSNTPARNQKFPSRQRRCSPPLAAAPRSSRWYPQKYKHHNQRSSCCSPHQSS	gi|557851459|gb|ESS55562.1| hypothetical protein TCDM_12956 [Trypanosoma cruzi Dm28c]	1.56e-27	2	0	0	6.19479e-06	0	6.09359e-06	0	0	0
1430	GEEDYYRRSRYKPTRIEDSPMFWKERADKHYRHQEWQAAADAYTESIKRDGA	gi|1393592737|gb|PWU98200.1| hypothetical protein C3747_234g60 [Trypanosoma cruzi]	3.79e-31	2	0	0	1.23896e-05	0	0	0	0	0
1431	IIGMGGHKRQQRHQQREQPSLSLCCLREVNIPPA	gi|557858129|gb|ESS61662.1| hypothetical protein TCDM_10730 [Trypanosoma cruzi Dm28c]	9.58e-10	2	0	0	6.19479e-06	0	4.5702e-06	0	0	0
1432	IHASERQKRWGGPVLFQPSRLTNNQSPTKRES	gi|70879628|gb|EAN92785.1| hypothetical protein, conserved [Trypanosoma cruzi]	4.09e-16	2	0	0	6.19479e-06	0	0	0	2.16063e-06	0
1433	KEKKRGYVVMEERFLKTRAEREEARQQKTAVPSSITWDKLEFEQQ	gi|407837808|gb|EKF99868.1| hypothetical protein TCSYLVIO_009206 [Trypanosoma cruzi]	5.89e-24	2	0	0	6.19479e-06	0	3.0468e-06	0	0	0
1434	LTKEKLESEEETAHQLVEEEESEAVTAALGEASGKLEAEE	gi|1393577182|gb|PWU83795.1| putative antigenic protein [Trypanosoma cruzi]	8.57e-17	2	0	0	6.19479e-06	0	0	0	2.16063e-06	0
1435	NQKRKTKQEAEAWDYQRAHTLIAPVKQNTHTQRERERSPTQCNKNKTETATVLRPCSQAGRQ	gi|557851481|gb|ESS55577.1| hypothetical protein TCDM_12942 [Trypanosoma cruzi Dm28c]	6.32e-32	2	0	0	6.19479e-06	0	3.0468e-06	0	0	0
1436	LRSRTPVAPPSPHKLCKRTCGHINPDTHTNTQKWEGDSVQQRPHAG	gi|1509460873|gb|RNC53647.1| hypothetical protein TcCL_ESM09016 [Trypanosoma cruzi]	3.26e-16	2	0	0	6.19479e-06	0	0	0	2.16063e-06	0
1437	MGNQKATRPLNHAQPPHSYKWQQQQKQKTHQKRQIESSRLQSSH	gi|557855581|gb|ESS59399.1| hypothetical protein TCDM_12256 [Trypanosoma cruzi Dm28c]	4.02e-11	2	0	0	1.23896e-05	0	0	0	0	0
1438	NRPLHPHRSNPPSRVQKQHRTTARRGHTLAAHGQSSSPSLLSIACSLKHKPTTRQCR	gi|557851310|gb|ESS55462.1| hypothetical protein TCDM_13062 [Trypanosoma cruzi Dm28c]	3.63e-18	2	0	0	6.19479e-06	0	3.0468e-06	0	1.08031e-06	0
1439	NSWRPASSPLHLRTNTNTNDFRTRLMVGGRNAATWS	gi|1509436169|gb|RNC33737.1| hypothetical protein TcCL_Unassigned03542 [Trypanosoma cruzi]	3.7e-14	2	0	0	6.19479e-06	0	3.0468e-06	0	0	0
1440	PARFKRQQPSFAKPTRCHPSFYCCLLQRTSPRTGEESLTEVYT	gi|557857475|gb|ESS61091.1| hypothetical protein TCDM_11339 [Trypanosoma cruzi Dm28c]	2.84e-07	2	0	0	6.19479e-06	0	0	0	2.16063e-06	0
1441	QQVVVGGVPHSRVRHGTHHPLNSECAQQAGAQSPSCHRRGVHKQS	gi|1509441935|gb|RNC37985.1| hypothetical protein TcCL_NonESM12818, partial [Trypanosoma cruzi]	2.59e-17	2	0	0	6.19479e-06	0	0	0	5.40156e-06	0
1442	RARGVNTMTASSQDSGRSPLMSPFCSGWRKHATDGRSTRRQPAPHKGRRDEWHCTIFSAAALSSPTGILEPPL	gi|1393580876|gb|PWU86848.1| putative tryptophanyl-tRNA synthetase [Trypanosoma cruzi]	3.27e-38	2	0	0	6.19479e-06	0	0	0	2.16063e-06	0
1443	RRVGTPHGGCAHTRGDAAHTATQKQSNNNN	gi|557858619|gb|ESS62105.1| hypothetical protein TCDM_10253 [Trypanosoma cruzi Dm28c]	3.46e-12	2	0	0	6.19479e-06	0	3.0468e-06	0	0	0
1444	SHPPETGAHDVPPRQLRSLSDEGNSVKRKSAHSPPPQTVLSGRSKHQFGSSTLVEGYCDHLKSP	gi|557857093|gb|ESS60769.1| hypothetical protein TCDM_11679 [Trypanosoma cruzi Dm28c]	7.09e-28	2	0	0	6.19479e-06	0	3.0468e-06	0	0	0
1445	HLRAAGTPAGSRARTRPQHSGSRTTPTSPSSQQQSC	gi|557857894|gb|ESS61455.1| hypothetical protein TCDM_10963 [Trypanosoma cruzi Dm28c]	4.83e-08	2	0	0	6.19479e-06	0	4.5702e-06	0	0	0
1446	STSGEYSDNSGNTSDTSVRSRAPTRRVGRETIRKGRHGGPSPTVKSSNTASHGGP	gi|557857465|gb|ESS61082.1| hypothetical protein TCDM_11344 [Trypanosoma cruzi Dm28c]	2.09e-17	2	0	0	6.19479e-06	0	3.0468e-06	0	0	0
1447	AKLASWYDDGTGYSHKVPDLVALIPAHRSGCRRENSEKKQRVWRGCQEMNAN	gi|557851382|gb|ESS55509.1| glyceraldehyde 3-phosphate dehydrogenase [Trypanosoma cruzi Dm28c]	3.83e-24	2	0	0	6.19479e-06	0	0	0	2.16063e-06	0
1448	LHPRHRPQQTTARRGHTPAAHGQSSSSRLHTRSREGKRE	gi|557859448|gb|ESS62879.1| hypothetical protein TCDM_09387 [Trypanosoma cruzi Dm28c]	6.15e-16	2	0	0	6.19479e-06	0	3.0468e-06	0	0	0
1449	EKTHKLQTTPSTCHPNTIPTHRDTPNRSIRHPNAPPHTIKNSTHRARQQLTRGQTNVPRII	gi|1509448658|gb|RNC43653.1| hypothetical protein TcCL_NonESM06680 [Trypanosoma cruzi]	9.43e-30	2	0	0	6.19479e-06	0	3.0468e-06	0	0	0
1450	TRRVHHHRQRPATHTNN	gi|557855309|gb|ESS59143.1| hypothetical protein TCDM_12291 [Trypanosoma cruzi Dm28c]	0.001	2	0	0	9.29218e-06	0	0	0	2.16063e-06	0
1451	ESPIAEEKVISARNPKKTQQQQQQQQQQQQPKRDNSNRPRIRPILSNDVPHRM	gi|1243003459|gb|PBJ72635.1| hypothetical protein BCY84_15200 [Trypanosoma cruzi cruzi]	1.53e-28	2	0	0	6.19479e-06	0	3.0468e-06	0	0	0
1452	HNHKGVKYDHDNNDNDRRARGANHDDHPRTVTSPRNRRQPQQLCVGVCPA	gi|1243001262|gb|PBJ70438.1| mucin TcMUC [Trypanosoma cruzi cruzi]	9.86e-22	2	0	0	6.19479e-06	0	0	0	2.16063e-06	0
1453	LKHALMKQGRKDQVEEIRQLKEKKLQEEKNYIAYLNEQEELAKAKEEERRRKEVEAFQRHQAA	gi|1393591236|gb|PWU96724.1| hypothetical protein C4B63_18g208 [Trypanosoma cruzi]	1.36e-33	2	0	0	3.09739e-06	0	7.61699e-06	0	3.24094e-06	0
1454	AVMKWNRPRACSGGYKEPYDGMVPLDVWVKG	gi|1511093242|gb|RNF05584.1| beta galactofuranosyl glycosyltransferase [Trypanosoma cruzi]	2.33e-17	2	0	0	0	0	7.61699e-06	0	2.16063e-06	0
1455	TREDTQIRNNTLHMISQHHSDTPRHAKQKYSSLHAPPHTIKNSMHHARQQPTRGQTNVPRISVIHVLQWEVNTRDKRPNQS	gi|407832225|gb|EKF98357.1| hypothetical protein TCSYLVIO_010745 [Trypanosoma cruzi]	1.91e-38	2	0	0	0	0	7.61699e-06	0	2.16063e-06	0
1456	TEEKEWNKRERNRAQRIQRERVDNMRRGQQARHHNSHTTRRHPPHNTHGASKPS	gi|1509434440|gb|RNC32494.1| hypothetical protein TcCL_Unassigned04889 [Trypanosoma cruzi]	2.91e-22	2	0	0	0	0	7.61699e-06	0	3.24094e-06	0
1457	TFRVLSKCPEMGRPIPPGISESKERACRARPMKHDAANVV	gi|1511113501|gb|RNF24708.1| hypothetical protein TcG_00494 [Trypanosoma cruzi]	1.15e-20	2	0	0	0	0	7.61699e-06	0	3.24094e-06	0
1458	ERWRWLYGACGSKDSGVHWRLVGESSWTACRTGKKPDSRDLTEEEAF	gi|1511102067|gb|RNF13766.1| hypothetical protein TcG_08246 [Trypanosoma cruzi]	2.97e-27	2	0	0	6.19479e-06	0	3.0468e-06	0	3.24094e-06	0
1459	CRLPHGNVARPHFHPPRRCPPALPPGRPITYGRGSQLLR	gi|557851785|gb|ESS55786.1| hypothetical protein TCDM_12725 [Trypanosoma cruzi Dm28c]	2.56e-07	2	0	0	3.09739e-06	0	0	0	8.6425e-06	0
1460	KILSQKAGSGMHAYHQHHQQPSANRGGYGVVDEEDMDGDETRNFRKGTGVKHAR	gi|1511094075|gb|RNF06328.1| putative zinc finger protein [Trypanosoma cruzi]	5.58e-32	2	0	0	3.09739e-06	0	3.0468e-06	0	6.48188e-06	0
1461	TVTRHMLSRSIPRPASKGRGKNQSTKNEA	gi|557856815|gb|ESS60541.1| hypothetical protein TCDM_11926 [Trypanosoma cruzi Dm28c]	1.34e-06	2	3.02378e-06	0	3.09739e-06	0	4.5702e-06	0	6.48188e-06	0
1462	PFPQAVQRAKKEHAASPPNEARCCKRGWTGQHNTACRV	gi|1511096890|gb|RNF08928.1| hypothetical protein TcG_09978, partial [Trypanosoma cruzi]	2.03e-14	2	0	0	3.09739e-06	0	3.0468e-06	0	2.16063e-06	0
1463	INSRGLQSRPGSSNKQQQQRPWGNEKGAKREAEAEEKSAFVSQHSVPMKRERDGASRSLS	gi|557860918|gb|ESS64288.1| hypothetical protein TCDM_07657 [Trypanosoma cruzi Dm28c]	1.53e-34	2	0	0	6.19479e-06	0	6.09359e-06	0	0	0
1464	CSRDRDDWRADGGGGRRGAGACRWRCCAGRS	gi|407396853|gb|EKF27563.1| dispersed gene family protein 1 (DGF-1), putative [Trypanosoma cruzi marinkellei]	4.78e-07	2	0	0	3.09739e-06	0	7.61699e-06	0	0	0
1465	TNAPSTQSESKRKDNSHSHAPSHPTMRVTHHHHNNLGAVQQQSNKKKKERSSPCT	gi|407400719|gb|EKF28729.1| hypothetical protein MOQ_007514, partial [Trypanosoma cruzi marinkellei]	1.16e-10	2	0	0	3.09739e-06	0	3.0468e-06	0	3.24094e-06	0
1466	KQTVHNNPQGTATHRVLRWKTHVMDTSP	gi|1509443480|gb|RNC39000.1| hypothetical protein TcCL_NonESM11703 [Trypanosoma cruzi]	1.72e-10	2	0	0	3.09739e-06	0	0	0	8.6425e-06	0
1467	PLPRRAHTRAHASSLHVNARTPPQSEGD	gi|407397964|gb|EKF27933.1| cysteine peptidase, putative, partial [Trypanosoma cruzi marinkellei]	1.22e-09	2	0	0	0	0	3.0468e-06	0	9.72281e-06	0
1468	AVQRHRSHNYNPEISPCTAAHVSRIFCHNEGAPRTTV	gi|1242999312|gb|PBJ68488.1| hypothetical protein BCY84_21465 [Trypanosoma cruzi cruzi]	1.94e-20	2	0	0	3.09739e-06	0	6.09359e-06	0	3.24094e-06	0
1469	QCCQSARKRIRPSAQQTHTPPAITNNGQEQEVTHRHRLHFNFADNWIQPTAHTQRTPSKHSPKEPHA	gi|557858645|gb|ESS62129.1| hypothetical protein TCDM_10231 [Trypanosoma cruzi Dm28c]	4.52e-42	2	0	0	3.09739e-06	0	3.0468e-06	0	4.32125e-06	0
1470	ALDRAYHLRDHYKEEAARVKKELMQKQRALDCLERDHRQ	gi|1393594034|gb|PWU99479.1| putative NUP-1 protein [Trypanosoma cruzi]	4.41e-20	2	0	0	0	0	9.14039e-06	0	0	0
1471	CRWVCEWSSWAETHGTSHRKSAEETIKEGRVEKKKERAEKKQKNVE	gi|557851378|gb|ESS55507.1| hypothetical protein TCDM_13016 [Trypanosoma cruzi Dm28c]	5.26e-12	2	0	0	0	0	9.14039e-06	0	0	0
1472	ETRTQQLELRKQEVQTLQNKLRVVHSEAKKRGYNFRDLADRGNQRGVEHKK	gi|1509431210|gb|RNC30692.1| hypothetical protein TcCL_Unassigned06789, partial [Trypanosoma cruzi]	5.25e-30	2	0	0	0	0	6.09359e-06	0	6.48188e-06	0
1473	FVFDATTQDWVEGGGDIHLVKGEVTPSTEDEPSKRVRWGRPQS	gi|407863473|gb|EKG07908.1| trans-sialidase, putative, partial [Trypanosoma cruzi]	3.97e-23	2	0	0	3.09739e-06	0	6.09359e-06	0	2.16063e-06	0
1474	VEDEGAALEGSVTGLARPLQRSPWKGERRNASDSCRALSSSLDSRGFCRGSRKGEVAANTA	gi|1511112116|gb|RNF23359.1| putative protein kinase [Trypanosoma cruzi]	2.34e-34	2	0	0	0	0	9.14039e-06	0	0	0
1475	GLFRNVPSLTGLWQQQRHWSGLRTQSEKAREMQESW	gi|1393589563|gb|PWU95080.1| hypothetical protein C3747_270g30 [Trypanosoma cruzi]	1.6e-19	2	0	0	0	0	9.14039e-06	0	4.32125e-06	0
1476	PGSNEVDFTKMDKVLVNASPRTEQSGGFSDRRQFLTISRTSSQSHFLTPWRYRQPRVGSN	gi|407860767|gb|EKG07483.1| hypothetical protein TCSYLVIO_001385 [Trypanosoma cruzi]	4.57e-37	2	0	0	0	0	1.06638e-05	0	0	0
1477	LRVSARPGRKETKQEEKKCVLRPTGPRRTPTRRGSLSAPFVAAPPSACSRRGAQ	gi|557851747|gb|ESS55758.1| hypothetical protein TCDM_12751 [Trypanosoma cruzi Dm28c]	8.94e-28	2	0	0	0	0	1.06638e-05	0	0	0
1478	KASEGTHNHRRVSDKKITRDDRWNATLHGCPRCGKPRDTCWKV	gi|557851649|gb|ESS55690.1| hypothetical protein TCDM_12821 [Trypanosoma cruzi Dm28c]	3.42e-11	2	0	0	0	0	9.14039e-06	0	0	0
1479	SRRLAPRAKHHDELVKMWRESPRGVDKASEESGLRFRDTRPTPQNEP	gi|1243011548|gb|PBJ80724.1| hypothetical protein BCY84_00921 [Trypanosoma cruzi cruzi]	2.72e-28	2	0	0	0	0	9.14039e-06	0	0	0
1480	SADTDRENTDPTRSVRHHRLCCRKCGNIYSGSVRSTSSAA	gi|1509457744|gb|RNC51278.1| regulator of sigma E protease [Trypanosoma cruzi]	5.8e-06	2	0	0	0	0	0	0	1.29638e-05	0
1481	ENAAAATAMAQLLGESDEDGTKPPHQRAEGRKKGRKNP	gi|557864995|gb|ESS68241.1| hypothetical protein TCDM_03007 [Trypanosoma cruzi Dm28c]	2.45e-19	2	0	0	0	0	3.0468e-06	0	6.48188e-06	0
1482	HSARGRGHIVTDTRKHTQKWEENSVQPRPHADTQNH	gi|1509434525|gb|RNC32552.1| hypothetical protein TcCL_Unassigned04823 [Trypanosoma cruzi]	2.46e-13	2	0	0	3.09739e-06	0	4.5702e-06	0	2.16063e-06	0
1483	AFPTMWSQRPEVLHTPWWKHHSQLHAGQGRHV	gi|1509442072|gb|RNC38068.1| hypothetical protein TcCL_NonESM12725 [Trypanosoma cruzi]	5.75e-15	2	0	0	3.09739e-06	0	3.0468e-06	0	2.16063e-06	0
1484	SALETDPQFTSVSMEGWMDRKSSSPGAGTTNKKRPASSSTPRLPQKNTERF	gi|1393592644|gb|PWU98108.1| putative TPR-repeat-containing chaperone protein DNAJ [Trypanosoma cruzi]	6.64e-29	2	0	0	3.09739e-06	0	4.5702e-06	0	2.16063e-06	0
1485	TDTNSRRRALLLSSPADWRPTLTVRHGAHRPLPSECTQQAGAQ	gi|1509466635|gb|RNC59168.1| hypothetical protein TcCL_ESM03236 [Trypanosoma cruzi]	8.74e-14	2	0	0	0	0	3.0468e-06	0	6.48188e-06	0
1486	TSENPQGVLARADLWSDSDGN	gi|1509431680|gb|RNC30924.1| peter pan protein, partial [Trypanosoma cruzi]	0.58	2	0	0	0	7.75045e-06	0	0	0	0
1487	VVGSDGGILSSREVEDLFSDDL	gi|407393518|gb|EKF26640.1| protein kinase, putative [Trypanosoma cruzi marinkellei]	6.1	2	0	0	0	7.75045e-06	0	0	0	0
1488	ARGTAGWQRYMRHGTTSTITHGGSTHTSTKTKNT	gi|557859351|gb|ESS62788.1| hypothetical protein TCDM_09528 [Trypanosoma cruzi Dm28c]	3.12e-11	2	0	0	0	0	4.5702e-06	0	5.40156e-06	0
1489	EAADATTATSATGRGHFSCCVLRGQSVWHVGVPQTPSRTPHTTPGTGRGV	gi|70880213|gb|EAN93325.1| hypothetical protein Tc00.1047053506595.140 [Trypanosoma cruzi]	1.11e-15	2	0	0	0	0	7.61699e-06	0	0	0
1490	AQPFSSRRPDKLTSRLTVRHGAHHPPNSKCNQQ	gi|1511080519|gb|RNE95321.1| hypothetical protein TcG_13450, partial [Trypanosoma cruzi]	3.49e-17	2	0	0	0	0	4.5702e-06	0	3.24094e-06	0
1491	VGKPNEEMLALLAEDDWAYLSRLKDEAHERGVSIDDLQMIEDDT	gi|1393576680|gb|PWU83394.1| hypothetical protein C4B63_328g1 [Trypanosoma cruzi]	7.86e-27	2	0	0	0	0	4.5702e-06	0	4.32125e-06	0
1492	KRIKESTLQSLEPDIVLLLNRHKAEKARLREEFENELRQRDEVIALKEAEVEEVKAKLARDAEAMMTRE	gi|1509431533|gb|RNC30852.1| putative kinesin, partial [Trypanosoma cruzi]	1.21e-39	2	0	0	0	0	7.61699e-06	0	1.08031e-06	0
1493	LLLPLKKEKNQPQQPNNERSSAPPRSTCKLCRHNDVDDALLHAWRPLRPSLRQPHPVASQAAADAH	gi|1509447650|gb|RNC42678.1| hypothetical protein TcCL_NonESM07688 [Trypanosoma cruzi]	6.06e-24	2	0	0	0	0	9.14039e-06	0	0	0
1494	RRAVLSLRPPIRSCAPPASTQ	gi|557858140|gb|ESS61672.1| hypothetical protein TCDM_10723 [Trypanosoma cruzi Dm28c]	2.59e-06	2	0	0	0	0	9.14039e-06	0	0	0
1495	VRAVRRVGTPHGEHAHTHENRCSAHSNTKGQSNNKEKDVPAHHE	gi|407855052|gb|EKG06680.1| hypothetical protein TCSYLVIO_002207, partial [Trypanosoma cruzi]	7.21e-21	2	0	0	0	0	7.61699e-06	0	0	0
1496	SLHRESERSKKKKEIIGGREMLTRPTPKGAPPH	gi|557858317|gb|ESS61830.1| hypothetical protein TCDM_10548 [Trypanosoma cruzi Dm28c]	1.94e-09	2	0	0	0	0	7.61699e-06	0	0	0
1497	GPRRLFVFPRCDGTRVTGRRPAECTRRGADGVRR	gi|1509444798|gb|RNC40030.1| exo-alpha-sialidase [Trypanosoma cruzi]	1.93e-12	2	0	0	0	0	4.5702e-06	0	2.16063e-06	0
1498	AAQRNSQFHSSIGNKNSYTPRGYEVRDINGTWHTPAPRHYPKAQEGPAAL	gi|1511112184|gb|RNF23424.1| putative RNA-binding protein [Trypanosoma cruzi]	1.05e-29	2	0	0	0	0	3.0468e-06	0	6.48188e-06	0
1499	AERMATDSKARYLQLPTPDREAEMQRTRSQFFLLLRERLRNTYPR	gi|1393596476|gb|PWV01889.1| hypothetical protein C4B63_3g233 [Trypanosoma cruzi]	1.89e-25	2	0	0	0	0	4.5702e-06	0	4.32125e-06	0
1500	MAAAATATRHHEHMPSLRPGCPTAGTQRTSHGNFLASRWTLPRHDPTPQHTARCAVSTAA	gi|1509438211|gb|RNC35484.1| hypothetical protein TcCL_Unassigned01620 [Trypanosoma cruzi]	1.25e-17	2	0	0	0	0	6.09359e-06	0	2.16063e-06	0
1501	MYSELERERAAGWQSEALDWWYQQRHKKEDGEAVKRRGGMTAPSS	gi|557861134|gb|ESS64498.1| hypothetical protein TCDM_07400 [Trypanosoma cruzi Dm28c]	6.16e-25	2	0	0	0	0	4.5702e-06	0	4.32125e-06	0
1502	NYSRVLRFQWRNGKEAVLQDPLGLPIIGRVRPGRPKQNTDVE	gi|1511109059|gb|RNF20397.1| putative D-alanyl-glycyl endopeptidase-like protein [Trypanosoma cruzi]	1.19e-24	2	0	0	0	0	6.09359e-06	0	2.16063e-06	0
1503	DPAASSSERGCGPAVTTVGLAGFLSHSANKTKWKDAYRCVDASTANAERVSN	gi|407838151|gb|EKF99963.1| trans-sialidase, putative [Trypanosoma cruzi]	2.01e-29	2	0	0	0	0	4.5702e-06	0	4.32125e-06	0
1504	DCPHLTGELCNRHPRRTYRRQRLFLARDCDTPSRIIVSETSSPRKRHWPPSSRTHRS	gi|1393593817|gb|PWU99263.1| putative target of rapamycin (TOR) kinase 1 [Trypanosoma cruzi]	1.15e-23	2	0	0	0	0	3.0468e-06	0	7.56219e-06	0
1505	ENNQLEYHRLEGRYKALKRQRAEEVEQLQRQNERLVQQLREKRDKIGS	gi|1243010238|gb|PBJ79414.1| NUP-1 protein [Trypanosoma cruzi cruzi]	2.4e-25	2	0	0	0	0	0	0	9.72281e-06	0
1506	SLRERLSRSRAGFSFMDSHLKAGAKCGDRDAGV	gi|1509442087|gb|RNC38077.1| hypothetical protein TcCL_NonESM12713, partial [Trypanosoma cruzi]	0.000101	2	0	0	0	0	4.5702e-06	0	4.32125e-06	0
1507	TGDSASLSMPRGGRHAGGAHKAPNGMQGRPRNSPDHYFGNCEGDDG	gi|1393591799|gb|PWU97278.1| TcC31.12 [Trypanosoma cruzi]	4.28e-22	2	0	0	0	0	1.5234e-06	0	6.48188e-06	0
1508	APHSSGMSLTASENNSRGPRRLTFNNFVTFNAREKKLPPDANAR	gi|407850732|gb|EKG04962.1| hypothetical protein TCSYLVIO_003970 [Trypanosoma cruzi]	1.2e-23	2	0	0	0	0	6.09359e-06	0	1.08031e-06	0
1509	KIEDTMKRVSQREAKEIERKKLEMQKKEEAEKRMRREQAEARARALEEELLRKHEERVKILS	gi|407409869|gb|EKF32532.1| hypothetical protein MOQ_003616 [Trypanosoma cruzi marinkellei]	1.54e-30	2	0	0	0	0	3.0468e-06	0	3.24094e-06	0
1510	EQSRRLGAIKLRQGDSIYLAHWPRTQVVQNRSN	gi|407842220|gb|EKG01019.1| surface protease GP63, putative [Trypanosoma cruzi]	1.17e-12	2	0	0	0	0	3.0468e-06	0	6.48188e-06	0
1511	LRWRAQLRKGCAEEVGRRTGGEANASAVEE	gi|1243006998|gb|PBJ76174.1| mucin-associated surface protein [Trypanosoma cruzi cruzi]	9.07e-14	2	0	0	0	0	0	0	1.08031e-05	0
1512	TSDDLGRQLRAVEQAKTEVEQSLEAVTSERDELQERLAATSDDLGRQLRAVEQAKTEVEQSLEAVTSERDELRERLAATSDDL	gi|1509435787|gb|RNC33450.1| kinesin-like protein, partial [Trypanosoma cruzi]	4.99e-46	2	0	0	0	0	6.09359e-06	0	0	0
1513	LLGRPAHALQITSNPLCRWCRPLTLKKQDRPDLLRN	gi|557856589|gb|ESS60357.1| hypothetical protein TCDM_12121 [Trypanosoma cruzi Dm28c]	3.76e-12	2	0	0	0	0	6.09359e-06	0	0	0
1514	ALTGKSETAEAPARRKGAKARSDKDPTGRMTAPGEPKREDSIQP	gi|1511099436|gb|RNF11295.1| putative ubiquitin-protein ligase-like [Trypanosoma cruzi]	3.54e-23	2	0	0	0	0	3.0468e-06	0	2.16063e-06	0
1515	ANIHHKSSSVALGLSSCSAHTTSCRHSHHRSSSRT	gi|1509462022|gb|RNC54712.1| hypothetical protein TcCL_ESM07853, partial [Trypanosoma cruzi]	1.8e-08	2	0	0	0	0	6.09359e-06	0	0	0
1516	ARESRQHEERAAGPAAQFTHHETAPATTITPRSFPQPQGNGRKPRGHHTTHTAQANPQLVMTRPQNSHCH	gi|1509439018|gb|RNC36231.1| hypothetical protein TcCL_Unassigned00830 [Trypanosoma cruzi]	1.68e-16	2	0	0	0	0	3.0468e-06	0	2.16063e-06	0
1517	DRWGGTVVPGRSRQNDPPAPAQRCRPVAGTGPIRSLGRPCSQSPPATAALHS	gi|407844208|gb|EKG01850.1| hypothetical protein TCSYLVIO_007140 [Trypanosoma cruzi]	9.2e-23	2	0	0	0	0	3.0468e-06	0	2.16063e-06	0
1518	EEGVEEVVDNKQRHEVQRHPRHGAKNCRPVHKVHAHAAHVGADNKLVCVVHKEGRDD	gi|407418017|gb|EKF38145.1| hypothetical protein MOQ_001649, partial [Trypanosoma cruzi marinkellei]	4.73e-31	2	0	0	0	0	6.09359e-06	0	0	0
1519	IEFPELFGSQEERVVVVEAADKDKLATRKDKDLTRLFWLERHERNKLIRA	gi|407843687|gb|EKG01563.1| phosphatidylinositol-4-phosphate 5-kinase, putative [Trypanosoma cruzi]	1.28e-27	2	0	0	0	0	3.0468e-06	0	2.16063e-06	0
1520	EVQRTQQHKSIVTIKKEIPAHHADCWSTGSAANIHHKQFICSRPSS	gi|407836611|gb|EKF99565.1| hypothetical protein TCSYLVIO_009514 [Trypanosoma cruzi]	3.77e-25	2	0	0	0	0	6.09359e-06	0	0	0
1521	FVLENTVTVPSSAATPALENAVKSKYSPSYSRTHNSNLSSITSPRRGDAGRTKT	gi|1243002003|gb|PBJ71179.1| protein kinase [Trypanosoma cruzi cruzi]	6.15e-29	2	0	0	0	0	3.0468e-06	0	5.40156e-06	0
1522	GECTKDGDCFAPLTTAVSDCRCQCA	gi|407403323|gb|EKF29434.1| dispersed gene family protein 1 (DGF-1), putative, partial [Trypanosoma cruzi marinkellei]	4.23e-13	2	0	0	0	0	3.0468e-06	0	2.16063e-06	0
1523	KSGRESVKHFGAAGVPGSHAKPFTSNRGKERQRSSA	gi|1243004497|gb|PBJ73673.1| 60S ribosomal protein L18 [Trypanosoma cruzi cruzi]	2.44e-18	2	0	0	0	0	3.0468e-06	0	5.40156e-06	0
1524	GRVVHNAELGQAVVNTAHRLEEADRMRRRPLSFVVRGAEPCDEPLYPY	gi|407851757|gb|EKG05509.1| hypothetical protein TCSYLVIO_003419 [Trypanosoma cruzi]	1.12e-27	2	0	0	0	0	6.09359e-06	0	0	0
1525	GTISVAKETQRWWKWRQADKTCGCLSIAPHVSKGGGWQD	gi|557861547|gb|ESS64900.1| hypothetical protein TCDM_06918 [Trypanosoma cruzi Dm28c]	9.62e-24	2	0	0	0	0	6.09359e-06	0	0	0
1526	RGHARQTVADGRVRCTRREGPIYISVTRGHASTRCAENSEDRS	gi|1509439754|gb|RNC36934.1| hypothetical protein TcCL_Unassigned00010 [Trypanosoma cruzi]	2.12e-21	2	0	0	0	0	6.09359e-06	0	0	0
1527	IEPSSTVKYGESTQEENGKSSQSESEERAQREAEERARREAEKRARREAK	gi|407832305|gb|EKF98386.1| membrane associated protein, putative [Trypanosoma cruzi]	2.68e-24	2	0	0	0	0	6.09359e-06	0	0	0
1528	LNAPPGPRAMPGKASWMANSSAHGVKGQSISQSPGAREHKACRQLWGTQRVQRGQCDGG	gi|1511096009|gb|RNF08107.1| hypothetical protein TcG_10367 [Trypanosoma cruzi]	7.74e-27	2	0	0	0	0	3.0468e-06	0	2.16063e-06	0
1529	QTAMPQSPTHFGSTRKDTQTINNTLHMSPERHSDTPRHAKRKYSSLHAPRTSATHTRQNKCSSDQ	gi|557851604|gb|ESS55658.1| hypothetical protein TCDM_12855 [Trypanosoma cruzi Dm28c]	7.53e-31	2	0	0	0	0	3.0468e-06	0	2.16063e-06	0
1530	SPRGRDQSTIKKNAANHHIFHTGHQKIMQQMHSTKEESCPQTRNAQTQTGLGEAALEK	gi|1511084917|gb|RNE98417.1| hypothetical protein TcG_12751 [Trypanosoma cruzi]	1.95e-26	2	0	0	0	0	6.09359e-06	0	0	0
1531	QVRRKGVHHVRPRQDSTVVHVEDAGQVHVEAALHEDRSAKATATH	gi|557850563|gb|ESS54998.1| hypothetical protein TCDM_13559 [Trypanosoma cruzi Dm28c]	9.23e-15	2	0	0	0	0	3.0468e-06	0	2.16063e-06	0
1532	SRHGITSRPHSGLHGWRNWTAPSPPHPTQKAV	gi|407410637|gb|EKF33001.1| serine/threonine protein phosphatase type 5, putative [Trypanosoma cruzi marinkellei]	1.1	2	0	0	0	0	3.0468e-06	0	2.16063e-06	0
1533	NSQRHSSLHVNMGKVNVTETDFPGTRRASNGEHHDTRGNSSKRRGQKDRESRVHPPHTPLN	gi|1393588093|gb|PWU93654.1| putative protein kinase [Trypanosoma cruzi]	3.25e-36	2	0	0	0	0	3.0468e-06	0	4.32125e-06	0
1534	VNATVTKAAKVKNGFKFTGPGSRAIWPVNSREDNNQY	gi|1243006964|gb|PBJ76140.1| trans-sialidase [Trypanosoma cruzi cruzi]	1.1e-18	2	0	0	0	0	3.0468e-06	0	2.16063e-06	0
1535	TQVGREFGAAAATRRNHRSHTPQQRCITAASHATEKSATTCFMES	gi|407852373|gb|EKG05900.1| hypothetical protein TCSYLVIO_003017 [Trypanosoma cruzi]	4.25e-24	2	0	0	0	0	3.0468e-06	0	2.16063e-06	0
1536	TTHTEETKDRREKHRQGLHPGRQLHTSPHAHTHTSSQCRQSPGE	gi|1509439707|gb|RNC36889.1| hypothetical protein TcCL_Unassigned00127, partial [Trypanosoma cruzi]	1.09e-16	2	0	0	0	0	3.0468e-06	0	5.40156e-06	0
1537	ERLVQAWRLVGRSPFPPSSSGKARETPRSIQTA	gi|1511103021|gb|RNF14652.1| rab1 small GTP-binding protein [Trypanosoma cruzi]	2.2e-12	2	0	0	0	0	0	0	7.56219e-06	0
1538	ARDGAPCRSHGAYPTVWSQWREALHTPRWNHSGRLHAEER	gi|1509435412|gb|RNC33172.1| hypothetical protein TcCL_Unassigned04150 [Trypanosoma cruzi]	5.9e-16	2	0	0	0	0	0	0	7.56219e-06	0
1539	NAQKYRGRSCHMFTPGKLSPYTDRLLPRHERNDGGKGGTASISM	gi|407835468|gb|EKF99280.1| protein kinase, putative [Trypanosoma cruzi]	1.3e-16	2	0	0	0	0	0	0	9.72281e-06	0
1540	ESIQLKRHRGIDAQRGNEAEETHRNTSAKEDANGTVRSTRDEGSN	gi|1393596070|gb|PWV01488.1| hypothetical protein C4B63_4g127 [Trypanosoma cruzi]	1.12e-23	2	0	0	0	0	0	0	6.48188e-06	0
1541	GHTSPRSSISKPTRNHPTWRTTNSKGKTNHREEKEG	gi|407860864|gb|EKG07550.1| hypothetical protein TCSYLVIO_001319 [Trypanosoma cruzi]	6.09e-18	2	0	0	0	0	0	0	5.40156e-06	0
1542	EALLHEYYQALDTDIERGEREVLPKEGSYHLRQRELRRVAPRQRYREDRTFVEARHE	gi|407847075|gb|EKG02974.1| hypothetical protein TCSYLVIO_005995 [Trypanosoma cruzi]	1.95e-32	2	0	0	0	0	0	0	5.40156e-06	0
1543	PGTPWTVSDDRPLKRRTPLRDRVSGSAALPLDSPD	gi|1511082728|gb|RNE96787.1| hypothetical protein TcG_12861, partial [Trypanosoma cruzi]	1.26e-16	2	0	0	0	0	0	0	5.40156e-06	0
1544	PPQDTKSEGQQRQFFIPPMKPPGRAGSSFSHGGLRTRESLISKAQRDALTVS	gi|407846477|gb|EKG02584.1| intraflagellar transport protein IFT88, putative [Trypanosoma cruzi]	1.84e-29	2	0	0	0	0	0	0	4.32125e-06	0
1545	TPRYDGYDDDYESETPASAKKRPAVLSSKEFQAVVDVRHATPRDDEYDDDYESETS	gi|407846496|gb|EKG02598.1| hypothetical protein TCSYLVIO_006369 [Trypanosoma cruzi]	2.93e-31	2	0	0	0	0	0	0	4.32125e-06	0
1546	KLAVRSLDIDLISGNRPVVELAKQDPFMVSVPLTARYGAEMMRAID	gi|557863179|gb|ESS66483.1| putative monoglyceride lipase [Trypanosoma cruzi Dm28c]	4.87e-26	2	0	0	0	0	0	0	4.32125e-06	0
1547	VHHAARVTINGSLRHGRHNRVGHLEG	gi|407859174|gb|EKG06942.1| hypothetical protein TCSYLVIO_001932 [Trypanosoma cruzi]	1.95e-09	2	0	0	0	0	0	0	4.32125e-06	0
1548	EMDRSFPPYVLDVTIRDTLLGSAPGPGDVLNEFLH	gi|1511081079|gb|RNE95668.1| hypothetical protein TcG_13300, partial [Trypanosoma cruzi]	8.04e-19	1	0	0.000253088	0	1.55009e-06	0	0	0	0
1549	TNSSRVFSSASAAELCLIATDDFHDRGEQDSSVLSDFDAINDVIQ	gi|1242999873|gb|PBJ69049.1| hypothetical protein BCY84_20530 [Trypanosoma cruzi cruzi]	2.21e-23	1	0	6.74902e-05	0	0	0	0	0	0
1550	RWLGSVQRPERPGARRPAQLQAEGC	gi|1509437701|gb|RNC35025.1| hypothetical protein TcCL_Unassigned02136 [Trypanosoma cruzi]	1.44e-08	1	0.000217712	0	0.000204428	1.55009e-06	2.74212e-05	0	7.56219e-05	0
1551	LASKPSASWMRLNPVEAETGDNDGDDGESRSITGALLTKPDMSVYSVEHDHRIRSSE	gi|407859307|gb|EKG06986.1| hypothetical protein TCSYLVIO_001892 [Trypanosoma cruzi]	1.95e-34	1	0	5.48358e-05	0	0	0	0	0	0
1552	SAPPPPTQVQSPTSMMIAEEGGRANSSSRNVVEVHIDDDHSKTPRKKKHRND	gi|407859414|gb|EKG07014.1| hypothetical protein TCSYLVIO_001863 [Trypanosoma cruzi]	2.16e-29	1	1.20951e-05	4.63995e-05	3.09739e-06	0	4.5702e-06	0	1.08031e-06	0
1553	MRAERCMQAVQCEEPKDGKKAKKHQK	gi|557858883|gb|ESS62349.1| mucin TcMUCII [Trypanosoma cruzi Dm28c]	47	1	0.000229807	0	0	0	4.5702e-05	0	5.40156e-06	0
1554	AAEMSQLMMSSSPATTQADSAEGGDQRKKKKEKKK	gi|407838280|gb|EKG00017.1| hypothetical protein TCSYLVIO_009059 [Trypanosoma cruzi]	6.78e-16	1	0.000208641	0	0	0	8.98805e-05	0	1.29638e-05	0
1555	FYIGGDGNSAKGASEVQEDVSVTVR	gi|407840642|gb|EKG00538.1| trans-sialidase, putative, partial [Trypanosoma cruzi]	2.13e-09	1	0	3.58542e-05	0	0	0	0	0	0
1556	IHGSMASEGAPQSSHRAGEEENHAILLPKPPLKPAPRQTENHES	gi|1393584315|gb|PWU90041.1| hypothetical protein C4B63_54g68 [Trypanosoma cruzi]	3.27e-23	1	0	3.58542e-05	0	0	0	0	0	0
1557	RRAYNSFVGKCSDCGQENVSVWRTNNRRRDPGNY	gi|1393589490|gb|PWU95009.1| putative RNA editing 3' terminal uridylyl transferase 1 [Trypanosoma cruzi]	5.76e-18	1	7.86183e-05	0	0.00015487	0	3.35148e-05	0	2.05259e-05	0
1558	NISRWNSNCGWRFNCCWRDSDGEKRRNRCAEGR	gi|557855014|gb|ESS58877.1| putative trans-sialidase [Trypanosoma cruzi Dm28c]	2.62e-07	1	0.00011188	0	8.36297e-05	0	1.98042e-05	0	5.07747e-05	0
1559	RRTLLPSRSKCNLFYGREACNAKPPNSDV	gi|1509460688|gb|RNC53480.1| hypothetical protein TcCL_ESM09184 [Trypanosoma cruzi]	2.23e-10	1	0.000108856	0	4.95583e-05	0	3.8085e-05	3.82092e-06	2.05259e-05	0
1560	LLTSETTLQQGIVASPPPTTTTTATAVKRPAATTKLT	gi|1511104696|gb|RNF16227.1| putative spliceosome-associated protein [Trypanosoma cruzi]	5.18e-15	1	0	2.74179e-05	0	0	0	0	0	0
1561	SVYSASPTPQRRFLPRPCTGKQTN	gi|1509442003|gb|RNC38026.1| hypothetical protein TcCL_NonESM12771 [Trypanosoma cruzi]	4.03e-09	1	1.51189e-05	0	0.000108409	0	0.000132536	0	4.96944e-05	0
1562	QVTTENSNHARRKNWPHRHGQP	gi|70883085|gb|EAN96017.1| hypothetical protein Tc00.1047053506499.200 [Trypanosoma cruzi]	0.005	1	6.34994e-05	0	3.71687e-05	0	0.000112731	0	0	0
1563	SVGASMSSFPPKISPHSKFESDSRTRQRLIADRQRLQQENDRLAAELQQMEIRAESRDAEIIKIQRLLKEY	gi|407832851|gb|EKF98618.1| hypothetical protein TCSYLVIO_010491 [Trypanosoma cruzi]	2.74e-41	1	8.76896e-05	0	3.09739e-06	0	7.31231e-05	0	2.91684e-05	0
1564	TLGRTRPYGWHPSRTSSGGSREVGADDLGSRRGEV	gi|407850528|gb|EKG04900.1| hypothetical protein TCSYLVIO_004037 [Trypanosoma cruzi]	1.56e-17	1	5.74518e-05	0	4.95583e-05	0	6.70295e-05	0	3.34897e-05	0
1565	RPFPRFHPDRFYGRQTMDERSRIGLTGTAGGATTV	gi|407852563|gb|EKG06001.1| hypothetical protein TCSYLVIO_002915 [Trypanosoma cruzi]	1.61e-18	1	4.23329e-05	0	0.000136285	0	0	0	3.24094e-06	0
1566	YKLELINREENYNRVFGRRPLVEPGSPADKAPRLQQGVRENRDRI	gi|407847643|gb|EKG03286.1| hypothetical protein TCSYLVIO_005676 [Trypanosoma cruzi]	5.38e-26	1	0	0	0.000219915	0	0	0	0	0
1567	KEVSMTESYADAEHVQESAELLEALLNDSLTDPRQLSAAERVTN	gi|557864706|gb|ESS67964.1| hypothetical protein TCDM_03272 [Trypanosoma cruzi Dm28c]	3.82e-22	1	0	1.89816e-05	0	0	0	0	0	0
1568	QKSAVDEETNEILRHHRRRPAKMQSEFEGRVREVETVHLKKEK	gi|407841094|gb|EKG00652.1| hypothetical protein TCSYLVIO_008392 [Trypanosoma cruzi]	2.81e-22	1	5.14042e-05	0	4.02661e-05	0	6.09359e-05	0	2.05259e-05	2.05616e-06
1569	KEIKWCTEERKGISRVGKCRREHTS	gi|407846517|gb|EKG02612.1| hypothetical protein TCSYLVIO_006355 [Trypanosoma cruzi]	1.7	1	5.74518e-05	0	2.16818e-05	0	5.48424e-05	0	1.94456e-05	0
1570	IDTFENASRSPYVAPLIISDNEWPFKISSGRKTPHRKHDETL	gi|407849192|gb|EKG04017.1| hypothetical protein TCSYLVIO_004925 [Trypanosoma cruzi]	1.5e-23	1	6.04756e-06	1.26544e-05	1.85844e-05	0	1.5234e-05	0	8.6425e-06	0
1571	RVAGRVDGSSGATPN	gi|1511089408|gb|RNF02175.1| putative trans-sialidase [Trypanosoma cruzi]	0.008	1	0	1.68725e-05	0	0	0	0	0	0
1572	QRAGAYKKDHLHRRYPQKAFHDYEGREDEE	gi|557860288|gb|ESS63681.1| hypothetical protein TCDM_08447 [Trypanosoma cruzi Dm28c]	1.4e-14	1	2.7214e-05	0	0.000102214	0	2.13276e-05	0	1.83653e-05	0
1573	SFSEQLEETVEDAPGKQKTKPEIQNKEQELRQPPKAQVDVLQQPQPQPQQPQPPSAPQPKPSSSEK	gi|1511084050|gb|RNE97745.1| putative mucin-associated surface protein (MASP), partial [Trypanosoma cruzi]	4.4e-37	1	6.34994e-05	0	3.71687e-05	0	0	0	2.37669e-05	0
1574	PEFLQAPMTSKRHSNCPRVKCAES	gi|70865420|gb|EAN81515.1| hypothetical protein, conserved [Trypanosoma cruzi]	6.9	1	3.62853e-05	0	6.50453e-05	0	2.74212e-05	0	2.91684e-05	0
1575	HTRRETHHRHWQQSHRG	gi|407859604|gb|EKG07089.1| hypothetical protein TCSYLVIO_001793 [Trypanosoma cruzi]	0.43	1	3.02378e-05	0	9.91166e-05	0	7.61699e-06	0	1.40441e-05	0
1576	DEAALRKYGTHTWHRRPPIPPAKS	gi|1243002717|gb|PBJ71893.1| hypothetical protein BCY84_16113 [Trypanosoma cruzi cruzi]	1.35e-12	1	1.81427e-05	2.10907e-06	5.26557e-05	3.10018e-06	5.48424e-05	0	1.40441e-05	4.11232e-06
1577	GRALRHSTRCQRWCNYNTVSNGYLDGWRRANQCDPTQF	gi|407837710|gb|EKF99827.1| mucin-associated surface protein (MASP), putative [Trypanosoma cruzi]	4.01e-10	1	0	1.47635e-05	0	0	4.5702e-06	0	0	0
1578	LAPQQNMEERMAYATEISRNEEIIRALQAELDG	gi|1243005204|gb|PBJ74380.1| hypothetical protein BCY84_12629 [Trypanosoma cruzi cruzi]	1.36e-15	1	0	0	0	0.000203062	0	0	0	0
1579	KTIAKTEGDSTQARVNGQSRPGDTAPVQQLQLPQSDMKSNNNSQTEGVASITANLQNEPSDGHAEKKTPSPTANGNFANNDSDMSTED	gi|1243007864|gb|PBJ77040.1| mucin-associated surface protein [Trypanosoma cruzi cruzi]	6.45e-49	1	0	1.47635e-05	0	0	0	0	0	0
1580	AVMNKFIPRPRVRPSLVRGEHHQP	gi|557853230|gb|ESS57134.1| hypothetical protein TCDM_12436 [Trypanosoma cruzi Dm28c]	0.006	1	6.04756e-05	0	9.29218e-06	0	0	0	4.64534e-05	0
1581	ISTTPRKWPKAPRPPHNTHGASKPSAIHDAA	gi|1509437928|gb|RNC35227.1| hypothetical protein TcCL_Unassigned01909 [Trypanosoma cruzi]	1.85e-05	1	3.93091e-05	0	3.40713e-05	0	3.96084e-05	0	1.08031e-05	0
1582	HSSSKGSWRQRHQPHGIPAQHHT	gi|557859714|gb|ESS63131.1| hypothetical protein TCDM_09090 [Trypanosoma cruzi Dm28c]	0.002	1	1.51189e-05	0	8.6727e-05	0	1.98042e-05	0	2.37669e-05	0
1583	DYRARKVLTRGSLAPT	gi|407410126|gb|EKF32680.1| hypothetical protein MOQ_003464, partial [Trypanosoma cruzi marinkellei]	0.89	1	0	0	0	1.55009e-06	0	0	5.72566e-05	0.000413289
1584	SSFARQKGNGRGHRAGEHKHEKKEL	gi|407416489|gb|EKF37673.1| hypothetical protein MOQ_002126 [Trypanosoma cruzi marinkellei]	3.6	1	7.25707e-05	0	0	0	0	0	0	0
1585	LRLRWWPRESVGEPCTARTHTLPSL	gi|557851127|gb|ESS55342.1| hypothetical protein TCDM_13193 [Trypanosoma cruzi Dm28c]	3.18e-05	1	2.41902e-05	8.43627e-06	0	0	0	0	5.40156e-06	0
1586	AARQWNCSPERANHRRHPRDCRSNNNPE	gi|1509465359|gb|RNC57919.1| hypothetical protein TcCL_ESM04482 [Trypanosoma cruzi]	7.43e-08	1	2.41902e-05	0	3.71687e-05	1.39508e-05	5.02722e-05	1.91046e-06	0	0
1587	RRSSLSSASTSSPPSPTWDNN	gi|70870530|gb|EAN84855.1| tRNA-dihydrouridine synthase 2, putative [Trypanosoma cruzi]	0.94	1	0	1.26544e-05	0	0	0	0	0	0
1588	SKEERRVKHNERVDYYAAKREAEALAAISSSSSDDGNDAVLSDSEM	gi|407833403|gb|EKF98769.1| hypothetical protein TCSYLVIO_010332 [Trypanosoma cruzi]	6.99e-23	1	5.74518e-05	0	1.85844e-05	0	0	0	5.40156e-06	0
1589	AWQEAATAHRLRGRTHTQHTASSHPPW	gi|407853373|gb|EKG06402.1| hypothetical protein TCSYLVIO_002492 [Trypanosoma cruzi]	3.8	1	9.07134e-06	0	4.33635e-05	0	5.63657e-05	0	5.94172e-05	0
1590	LRRSWKFPRDAPPPPLRCPLPQSSAAPD	gi|557863015|gb|ESS66327.1| hypothetical protein TCDM_05079 [Trypanosoma cruzi Dm28c]	3.6	1	0	0	0.000126993	0	0	0	0	0
1591	PLRKVQCNSCPHFGRPARPADHK	gi|557858247|gb|ESS61767.1| hypothetical protein TCDM_10615 [Trypanosoma cruzi Dm28c]	1.86e-09	1	1.81427e-05	0	5.26557e-05	0	2.58978e-05	0	3.99716e-05	0
1592	ATSVSTERRSRSGHHLPRTSVSPAAVPVPCV	gi|70870598|gb|EAN84909.1| hypothetical protein, conserved [Trypanosoma cruzi]	1.3	1	2.41902e-05	0	6.19479e-06	0	7.15997e-05	0	3.56503e-05	0
1593	LTATLADANSNHTMGLSYAADRTWGTWLKGKTTTQSGSLEPKKE	gi|407836749|gb|EKF99589.1| trans-sialidase, putative, partial [Trypanosoma cruzi]	2.22e-23	1	3.32616e-05	0	4.02661e-05	0	1.06638e-05	0	2.26866e-05	0
1594	RRIHWRDNYPFPWTDSKKQHESLTGLIGSGGSGIKMNDGTLVFPVEGTKEEADTEE	gi|407841649|gb|EKG00865.1| trans-sialidase, putative, partial [Trypanosoma cruzi]	4.67e-36	1	2.7214e-05	0	5.26557e-05	0	1.5234e-06	0	2.91684e-05	0
1595	CIRWRHCGRPSPVTSTTH	gi|1393612789|gb|PWV17696.1| hypothetical protein C3747_17g470 [Trypanosoma cruzi]	0.000196	1	1.81427e-05	0	6.81427e-05	0	1.06638e-05	0	1.18834e-05	0
1596	GVQDTVADADTLRQMNEVLVKTRENVEKIGAA	gi|1509466239|gb|RNC58779.1| DNA-directed RNA polymerase II subunit 1 [Trypanosoma cruzi]	2.07e-14	1	0	1.05453e-05	0	0	0	0	0	0
1597	VLAAKHTASTVHVPQSNAVTGATILS	gi|557851710|gb|ESS55732.1| hypothetical protein TCDM_12777 [Trypanosoma cruzi Dm28c]	9.83e-07	1	0	1.05453e-05	0	0	0	0	0	0
1598	SLSLSQDMLQVAKWIPHQRRAPTSAASPGASDTTGSPEGTTTTDGKSD	gi|407852178|gb|EKG05815.1| hypothetical protein TCSYLVIO_003108 [Trypanosoma cruzi]	1.94e-25	1	1.20951e-05	0	5.57531e-05	0	3.96084e-05	0	0	0
1599	LPSQKGFPIELSEEGQQQQQLSKKQVLSIRRSPPNRSPGNSF	gi|407850072|gb|EKG04604.1| hypothetical protein TCSYLVIO_004332 [Trypanosoma cruzi]	1.52e-21	1	1.81427e-05	0	4.64609e-05	0	1.98042e-05	0	1.51244e-05	0
1600	HYQNRHQQQPRRTVDVSNGDGHPQRYAHYPSPDARIPQRRTDLPCLQSSCRPSPRTPSAAERAVPRS	gi|557851006|gb|ESS55263.1| hypothetical protein TCDM_13279 [Trypanosoma cruzi Dm28c]	1.15e-16	1	1.20951e-05	0	4.95583e-05	0	2.2851e-05	0	2.70078e-05	0
1601	SMDRNVWKMRGEKKPKATAAEVGG	gi|70871904|gb|EAN85972.1| proteasome regulatory ATPase subunit 2, putative [Trypanosoma cruzi]	6.7	1	4.23329e-05	0	3.09739e-06	0	2.13276e-05	0	1.08031e-06	0
1602	ETPSATPDRRAHAIPSTLLPSFGNRTAASTLSPKQHTR	gi|557858314|gb|ESS61827.1| hypothetical protein TCDM_10545 [Trypanosoma cruzi Dm28c]	1.22e-17	1	2.41902e-05	0	4.33635e-05	0	1.06638e-05	0	4.32125e-06	0
1603	TRAKLGPRFTSIYDRSGGRTKQENAL	gi|407858992|gb|EKG06901.1| hypothetical protein TCSYLVIO_001976 [Trypanosoma cruzi]	4.38e-10	1	9.07134e-06	0	7.12401e-05	0	1.37106e-05	0	0	0
1604	GVWRCGGGRKCPTFRPHTPQRAANPHSP	gi|1509463804|gb|RNC56408.1| exo-alpha-sialidase [Trypanosoma cruzi]	4.9e-05	1	3.32616e-05	0	2.78766e-05	0	9.14039e-06	0	0	0
1605	VSANLGECCCVAEAPAVAPGGGNSRCVFSLH	gi|557858842|gb|ESS62311.1| hypothetical protein TCDM_10035 [Trypanosoma cruzi Dm28c]	0.009	1	1.51189e-05	0	3.09739e-05	0	4.72254e-05	0	0	0
1606	QKRLHAGQRCLEWCAAHP	gi|407849077|gb|EKG03930.1| guanylate kinase, putative [Trypanosoma cruzi]	3.14e-08	1	1.20951e-05	0	4.64609e-05	0	2.13276e-05	0	1.83653e-05	0
1607	CSRPAAARWRCDASTQKRTPVRGGGD	gi|407852496|gb|EKG05966.1| hypothetical protein TCSYLVIO_002950 [Trypanosoma cruzi]	4.27e-11	1	3.32616e-05	0	1.5487e-05	0	1.21872e-05	0	1.18834e-05	0
1608	SPTFFSDSNSVKGRKEQKDAIRKERKERA	gi|70885891|gb|EAN98691.1| hypothetical protein, conserved [Trypanosoma cruzi]	5.39e-13	1	4.83805e-05	0	0	0	0	0	0	0
1609	LRGRKKQPHPFHHHPPIRTQDVAPC	gi|1509458771|gb|RNC51946.1| selenocysteine-tRNA-specific elongation factor, partial [Trypanosoma cruzi]	1.71e-06	1	4.23329e-05	0	0	0	0	0	2.48472e-05	0
1610	QWHAARQRKPTPPRVRPEENTSA	gi|1511097363|gb|RNF09369.1| trans-sialidase [Trypanosoma cruzi]	1.27e-09	1	3.02378e-05	0	1.23896e-05	0	1.98042e-05	0	1.08031e-05	0
1611	SASLQEKRNRLLSKLGKRTEEGTLPQANPSFDAYEDP	gi|1393581106|gb|PWU87051.1| hypothetical protein C4B63_102g76 [Trypanosoma cruzi]	1.13e-18	1	3.02378e-06	0	5.88505e-05	0	2.58978e-05	0	1.29638e-05	0
1612	QRYMRYGPNFNRHGRPQHTHPS	gi|557860307|gb|ESS63699.1| hypothetical protein TCDM_08412 [Trypanosoma cruzi Dm28c]	7.8e-06	1	0	0	0	0	0.000111208	0	0	0
1613	RRYYTQPKPQHRERVRTPSLE	gi|1509442915|gb|RNC38612.1| hypothetical protein TcCL_NonESM12122 [Trypanosoma cruzi]	1.33e-05	1	1.81427e-05	0	3.40713e-05	0	2.13276e-05	0	3.24094e-06	0
1614	RNKLFYHWRKPEVTPVEDQLRN	gi|407832297|gb|EKF98379.1| protein kinase, putative [Trypanosoma cruzi]	3.99e-11	1	2.11665e-05	0	2.78766e-05	0	9.14039e-06	0	2.37669e-05	0
1615	DRMFFLFPQHSHSRESPTLLLNKKTTT	gi|557867907|gb|ESS71068.1| rab7 GTP binding protein [Trypanosoma cruzi Dm28c]	0.91	1	1.51189e-05	0	3.09739e-05	0	2.43744e-05	0	1.08031e-05	0
1616	AVKRHSQSIWPVSKRPLHAGTHNAH	gi|1509434434|gb|RNC32490.1| exo-alpha-sialidase [Trypanosoma cruzi]	2.03e-06	1	1.81427e-05	0	2.78766e-05	0	1.67574e-05	0	1.51244e-05	0
1617	PTWKHCRRNPPSSPCSRERGHRYN	gi|1393583679|gb|PWU89431.1| putative reverse transcriptase [Trypanosoma cruzi]	9.2e-07	1	2.7214e-05	0	9.29218e-06	0	1.37106e-05	0	2.16063e-05	0
1618	SSPEVSSRHPVASGGGVLRRHWQHNPYSSTP	gi|70884646|gb|EAN97497.1| hypothetical protein, conserved [Trypanosoma cruzi]	4.81e-15	1	1.51189e-05	0	4.33635e-05	0	7.61699e-06	0	8.6425e-06	0
1619	LHRESERSKRKNHQGEKCSRGQHRRDCQP	gi|557856949|gb|ESS60650.1| hypothetical protein TCDM_11818 [Trypanosoma cruzi Dm28c]	0.07	1	2.7214e-05	0	9.29218e-06	0	1.67574e-05	0	1.51244e-05	0
1620	DRVLLQDGDPTDMTSRPHQRVRERGRAHGFAIFPFTSERK	gi|407835602|gb|EKF99332.1| plasma membrane Ca2 ATPase [Trypanosoma cruzi]	4.24e-22	1	1.81427e-05	0	1.85844e-05	0	3.0468e-05	0	7.56219e-06	0
1621	SRSTWPVSMRPLHAEAQEKRGESKKQHKQ	gi|1509439243|gb|RNC36443.1| hypothetical protein TcCL_Unassigned00575 [Trypanosoma cruzi]	1.89e-06	1	2.7214e-05	0	0	0	2.13276e-05	0	2.59275e-05	0
1622	GRSCCALREGTPWGRKGPLHSAFGSRTTT	gi|1509439781|gb|RNC36961.1| putative trans-sialidase [Trypanosoma cruzi]	9.33e-10	1	1.51189e-05	0	3.09739e-05	0	1.37106e-05	0	2.26866e-05	0
1623	PRRMRWRCDCGAVRWTEPSR	gi|1511099973|gb|RNF11803.1| dispersed protein family protein 1 [Trypanosoma cruzi]	1.66e-06	1	2.11665e-05	0	1.5487e-05	0	2.89446e-05	0	2.16063e-06	0
1624	FKFPGHGSGAKWPVNSRKDN	gi|1393609628|gb|PWV14553.1| putative trans-sialidase [Trypanosoma cruzi]	1.22e-08	1	2.11665e-05	0	2.47792e-05	1.55009e-06	1.37106e-05	0	4.32125e-06	0
1625	LYLMQTEDGEGEEVPLRVSTATDGSHGRKQSSSDV	gi|1393594347|gb|PWU99787.1| hypothetical protein C4B63_8g60 [Trypanosoma cruzi]	3.4e-17	1	0	0	0	9.92057e-05	0	0	3.24094e-06	0
1626	RSRCARHTNNDDPQLPRKWQPAWLLEYGGHHSYPKPGKGPCRPESYTPIKSLSVSLNRKNDSPPS	gi|557858409|gb|ESS61913.1| hypothetical protein TCDM_10460 [Trypanosoma cruzi Dm28c]	1.63e-13	1	2.11665e-05	0	2.47792e-05	0	1.67574e-05	0	0	0
1627	FRERLLRHESEKRQKFLWELDRRPSNN	gi|1243005676|gb|PBJ74852.1| hypothetical protein BCY84_12223 [Trypanosoma cruzi cruzi]	4.74e-12	1	3.32616e-05	0	1.23896e-05	0	0	0	4.32125e-06	0
1628	CPFSSVRGCGRKPDRPLSPASGLRKRPATQ	gi|1509451833|gb|RNC46756.1| hypothetical protein TcCL_NonESM03358 [Trypanosoma cruzi]	8.54e-06	1	2.11665e-05	0	3.40713e-05	0	0	0	7.56219e-06	0
1629	KKYEKAISPVPKKDEKVISPALKKDEKVPTPALKKDEKAPTPALKKDEKAPTPALKKDEKAPTPALKKD	gi|1393593961|gb|PWU99406.1| hypothetical protein C4B63_9g383 [Trypanosoma cruzi]	6.93e-34	1	3.32616e-05	0	0	0	1.37106e-05	0	2.16063e-06	0
1630	NVLLYNRPLTFSGPDAEVEKDVASPAGASSRTKTRDEIKTEGKP	gi|407841960|gb|EKG00956.1| trans-sialidase, putative, partial [Trypanosoma cruzi]	1.44e-22	1	3.93091e-05	0	0	0	0	0	0	0
1631	MIRENKKKKGEKGHETDGKKEETLRQLREDLERKEKEYWQLHHDSTLDQGAIKTRFKY	gi|1511101803|gb|RNF13521.1| protein KRI1 [Trypanosoma cruzi]	7.69e-33	1	2.7214e-05	0	0	0	2.74212e-05	0	2.16063e-06	0
1632	PYEVLESYDPSTGELRPPPPPPESVRRRSGATKRDRNG	gi|1393606660|gb|PWV11643.1| hypothetical protein C3747_57g254 [Trypanosoma cruzi]	5.76e-20	1	2.7214e-05	0	6.19479e-06	0	1.98042e-05	0	0	0
1633	GARHQRDGSKASMTRYVPPHRKREVSDVDDGKS	gi|407841442|gb|EKG00748.1| hypothetical protein TCSYLVIO_008290 [Trypanosoma cruzi]	4.58e-16	1	6.04756e-06	0	3.71687e-05	0	2.74212e-05	0	7.56219e-06	0
1634	PHNRRHAPATQHTQRHNLVPPLLHKNECNAQ	gi|407845032|gb|EKG02236.1| hypothetical protein TCSYLVIO_006745 [Trypanosoma cruzi]	1.08e-12	1	1.81427e-05	0	1.23896e-05	0	2.58978e-05	0	1.18834e-05	0
1635	HTFFDGLTSTKARHKGHCDRTRSCDES	gi|1509444022|gb|RNC39399.1| hypothetical protein TcCL_NonESM11257, partial [Trypanosoma cruzi]	1.71e-10	1	1.51189e-05	0	2.47792e-05	0	2.13276e-05	0	4.32125e-06	0
1636	KEILPEWSHRQRVRQHPLRGRHDAEAPPPI	gi|1393586549|gb|PWU92172.1| putative DNA topoisomerase III [Trypanosoma cruzi]	3.2	1	0	0	0	3.10018e-05	6.09359e-05	0	0	0
1637	NMDAVKRHSRSTWPVSGHLPRQPHA	gi|1509439243|gb|RNC36443.1| hypothetical protein TcCL_Unassigned00575 [Trypanosoma cruzi]	0.001	1	2.11665e-05	0	1.85844e-05	0	1.21872e-05	0	6.48188e-06	0
1638	LRQRPLRPRPLPQQRHQPRPPQQHSHQALRLQ	gi|557858720|gb|ESS62199.1| hypothetical protein TCDM_10170 [Trypanosoma cruzi Dm28c]	0.001	1	2.7214e-05	0	6.19479e-06	0	1.5234e-05	0	2.16063e-06	0
1639	GASANVVFVSEDDEETVISPETSEISSLTSFGSDNEKLAGSEGIFGSTSSFSTDDGYRPGRNFTMAPVNSQDVGSSA	gi|557860322|gb|ESS63713.1| hypothetical protein TCDM_08368 [Trypanosoma cruzi Dm28c]	4.28e-45	1	0	0	0	9.14553e-05	0	0	0	0
1640	AFFDDGERENDPQSRRLTECDLLVTPGAGNTACIYDVTEEGGAILVEK	gi|407850931|gb|EKG05088.1| hypothetical protein TCSYLVIO_003839 [Trypanosoma cruzi]	3.94e-28	1	0	0	7.12401e-05	0	0	0	0	0
1641	ARHRTPRESIAPPPSSFLPTAHNRVHPHPSPRRPQ	gi|407848711|gb|EKG03773.1| hypothetical protein TCSYLVIO_005175 [Trypanosoma cruzi]	1.72e-15	1	2.11665e-05	0	1.5487e-05	0	1.82808e-05	0	0	0
1642	EKENDNRIHCQKHQLKKPLQQLHHQRRHPTPHRHHQK	gi|557859531|gb|ESS62958.1| mucin-associated surface protein (MASP) [Trypanosoma cruzi Dm28c]	4.22e-12	1	2.7214e-05	0	0	0	1.98042e-05	0	4.32125e-06	0
1643	PKGNHDLIFFFQMKDCTTASGCRRAETVAAPGKEKSGSTIYG	gi|1393606706|gb|PWV11689.1| hypothetical protein C3747_57g40 [Trypanosoma cruzi]	1.86e-25	1	3.62853e-05	0	0	0	0	0	0	0
1644	LAHGKYQQHWGGQLWGEPPIPKMRQRD	gi|557856553|gb|ESS60329.1| trans-sialidase [Trypanosoma cruzi Dm28c]	5.01e-13	1	1.20951e-05	0	1.85844e-05	0	2.58978e-05	0	1.40441e-05	0
1645	RQHFIGPHWRGKPKPMVLEDLSFEE	gi|70875814|gb|EAN89328.1| hypothetical protein, conserved [Trypanosoma cruzi]	5.6e-12	1	3.02378e-05	0	9.29218e-06	0	0	0	0	0
1646	ELQRQLEADRAQLREREFNLGFLNAQLQERESR	gi|407841259|gb|EKG00688.1| hypothetical protein TCSYLVIO_008352 [Trypanosoma cruzi]	2.22e-14	1	0	6.32721e-06	0	0	0	0	0	0
1647	HSRRPAYGHTPAASTTRPGKHTHHQSNAEADP	gi|1511097747|gb|RNF09750.1| hypothetical protein TcG_09784 [Trypanosoma cruzi]	0.39	1	2.7214e-05	0	3.09739e-06	0	1.37106e-05	0	0	0
1648	DSVPVDVDKGDYQIVAWTDVVKKGAE	gi|1511109397|gb|RNF20721.1| putative fatty acyl CoA synthetase 2 [Trypanosoma cruzi]	2e-12	1	0	0	0	0	0	0.000120359	0	0
1649	VIEDARQKRCCVGWARPSAAIVPTRPTQTHPHP	gi|557850587|gb|ESS55011.1| hypothetical protein TCDM_13545 [Trypanosoma cruzi Dm28c]	2.17e-12	1	6.04756e-06	0	4.33635e-05	0	7.61699e-06	0	8.6425e-06	0
1650	TLFLARPGHRAPSGGSAHRHGATPAHSS	gi|1511082606|gb|RNE96698.1| hypothetical protein TcG_12898 [Trypanosoma cruzi]	8.39e-11	1	1.81427e-05	0	6.19479e-06	0	2.43744e-05	0	8.6425e-06	0
1651	VCPITDTKNKCTHSQKGRDKEKRRHDPTVPPRVNTLLHPP	gi|1509436513|gb|RNC34012.1| hypothetical protein TcCL_Unassigned03239 [Trypanosoma cruzi]	1.24e-20	1	2.41902e-05	0	0	0	1.82808e-05	0	4.32125e-06	0
1652	SDPYDRHREIERQRRFINDSKRLGRPFIPSGGRALEKP	gi|1509456791|gb|RNC50724.1| hypothetical protein TcCL_ESM12221 [Trypanosoma cruzi]	5.74e-20	1	1.20951e-05	0	2.16818e-05	0	1.21872e-05	0	1.40441e-05	0
1653	VTRLLHQKHNGGEAPTRNRQHRVQEEQ	gi|557859814|gb|ESS63227.1| hypothetical protein TCDM_09007 [Trypanosoma cruzi Dm28c]	0.004	1	1.20951e-05	0	0	0	3.35148e-05	0	1.94456e-05	0
1654	GRRWRYQTTTSKASLDGCGRVVTH	gi|1509444409|gb|RNC39699.1| putative surface protease GP63 [Trypanosoma cruzi]	1.36e-05	1	3.02378e-05	0	0	0	0	0	0	0
1655	SPHCGADAHCDGGRRAGHHIYLGKRENTSKT	gi|1509435844|gb|RNC33492.1| hypothetical protein TcCL_Unassigned03810, partial [Trypanosoma cruzi]	2.11e-12	1	3.02378e-05	0	0	0	0	0	0	0
1656	ARYDPRKSQGKGQKGFPFRDAYLTKMNEANRTTPPP	gi|1509455730|gb|RNC50235.1| hypothetical protein TcCL_ESM12731, partial [Trypanosoma cruzi]	4.95e-19	1	1.51189e-05	0	2.16818e-05	0	1.5234e-06	0	1.40441e-05	0
1657	DTNWMGMRNMRELRWEHNAPLVKKSDSEYKEIKRRQR	gi|1393595286|gb|PWV00715.1| hypothetical protein C4B63_6g405 [Trypanosoma cruzi]	4.82e-20	1	3.02378e-06	0	1.85844e-05	0	3.65616e-05	0	1.08031e-05	0
1658	GRRMTWMPQRHQQTAAR	gi|407844195|gb|EKG01844.1| hypothetical protein TCSYLVIO_007146 [Trypanosoma cruzi]	2.4	1	1.51189e-05	0	2.16818e-05	0	9.14039e-06	0	0	0
1659	LGSEWFLRTTREDAGARRERQRELMEANKRLAEETKRRRAEEVERQIQQER	gi|71666392|ref|XP_820155.1| hypothetical protein [Trypanosoma cruzi strain CL Brener]	2.07e-25	1	1.20951e-05	0	9.29218e-06	0	2.58978e-05	0	1.08031e-05	0
1660	DLIASHIEPSPCDRNVVSKRSRGRSEW	gi|1509437551|gb|RNC34891.1| hypothetical protein TcCL_Unassigned02283 [Trypanosoma cruzi]	1.96e-09	1	9.07134e-06	0	2.78766e-05	0	1.06638e-05	0	8.6425e-06	0
1661	MFQQPMVQGQQRENKMEIKKPIRRKHQ	gi|557855099|gb|ESS58958.1| hypothetical protein TCDM_12339 [Trypanosoma cruzi Dm28c]	3.71e-06	1	2.11665e-05	0	6.19479e-06	0	0	0	2.26866e-05	0
1662	TARGWKGPASWPAPSTKIPRPHPAA	gi|557850509|gb|ESS54968.1| hypothetical protein TCDM_13594 [Trypanosoma cruzi Dm28c]	7.9	1	0	0	3.40713e-05	0	2.58978e-05	0	4.32125e-06	0
1663	LLENRPIFDSKNRGKVVPLAERLSNSQRSNLTSTGTALSDTAALVSTTASTAIPVRETFTPAVKIEEE	gi|1243006337|gb|PBJ75513.1| kinesin [Trypanosoma cruzi cruzi]	3.89e-38	1	0	0	0	7.13041e-05	0	0	0	0
1664	YQEHVPDTPDADFRKQRRIQSRPVKWFYESHYTRT	gi|557867915|gb|ESS71076.1| hypothetical protein TCDM_00099 [Trypanosoma cruzi Dm28c]	4.4e-18	1	1.51189e-05	0	3.09739e-06	0	2.2851e-05	0	1.18834e-05	0
1665	GTRNFPLRRYLDPMGQEDDYPRSARNYFLRPQLQGYRPTREEDNLVEQLEEELHAVQEERGRYHQLKMQLDRDRKRFEEYRNGIEREIEEERADLNAAR	gi|407851633|gb|EKG05441.1| hypothetical protein TCSYLVIO_003481 [Trypanosoma cruzi]	1.18e-62	1	6.04756e-06	0	2.16818e-05	0	2.74212e-05	0	1.08031e-06	0
1666	QARHAHFNKRPSSKGSPSCAPAAPQHPPPPPSRTAPRPPRPSQSPACPGHTTHT	gi|557857337|gb|ESS60973.1| hypothetical protein TCDM_11456 [Trypanosoma cruzi Dm28c]	1.48e-09	1	1.81427e-05	0	0	0	2.43744e-05	0	2.16063e-06	0
1667	LTKWRTLGLSSHKTPPQRWKSREGA	gi|1511113767|gb|RNF24970.1| hypothetical protein TcG_00370, partial [Trypanosoma cruzi]	0.12	1	1.20951e-05	0	1.5487e-05	0	1.67574e-05	0	5.40156e-06	0
1668	TRRTPMRWQPRLSSIGEKPSALCDAKDA	gi|1511100782|gb|RNF12572.1| helicase-like protein [Trypanosoma cruzi]	1.34e-08	1	2.11665e-05	0	0	0	1.37106e-05	0	5.40156e-06	0
1669	LVMNGLTGNSVRQWRHKNGAPSSALSPTCGDTVGK	gi|1393585006|gb|PWU90693.1| hypothetical protein C4B63_48g9 [Trypanosoma cruzi]	6.31e-19	1	3.02378e-06	2.10907e-06	6.19479e-06	0	1.21872e-05	0	2.26866e-05	0
1670	ESVESRRITTRKEAEALLAASVVHAKGTPRM	gi|1243000942|gb|PBJ70118.1| FKBP-type peptidyl-prolyl cis-trans isomerase [Trypanosoma cruzi cruzi]	2.92e-13	1	0	0	0	0	0	0	0.000122075	0
1671	DVTARRRSPSSLFPVRHPRMEENALHNWCHQLPPNN	gi|1511096917|gb|RNF08981.1| hypothetical protein TcG_09662 [Trypanosoma cruzi]	1.5e-20	1	0	0	2.47792e-05	0	3.65616e-05	0	0	0
1672	ATCAAQPEELLAAQSAIKKRQRGCRLLTRAEETAPSIPPSPT	gi|1511090880|gb|RNF03468.1| hypothetical protein TcG_11030 [Trypanosoma cruzi]	1.22e-11	1	3.02378e-06	0	1.85844e-05	0	3.35148e-05	0	5.40156e-06	0
1673	ASRHDGDEPRRRGRSCRHHWNAPQRSPQVTCPQP	gi|407852030|gb|EKG05700.1| hypothetical protein TCSYLVIO_003224 [Trypanosoma cruzi]	1.39e-20	1	2.7214e-05	0	0	0	0	0	0	0
1674	FKREPGTQRGSRSGGREAHSTATHPPQGKRGGSMIRCCQESTKQKTTEPAKH	gi|407837097|gb|EKF99663.1| hypothetical protein TCSYLVIO_009413 [Trypanosoma cruzi]	3.35e-21	1	2.7214e-05	0	0	0	0	0	0	0
1675	RAAIQRSGSVKLGGRPPRIPSGRRTPNPAPEDSLRSESNDSRGFSDMPVQRGSPSND	gi|557865166|gb|ESS68404.1| hypothetical protein TCDM_02789 [Trypanosoma cruzi Dm28c]	3.8e-32	1	1.81427e-05	0	1.23896e-05	0	1.5234e-06	0	8.6425e-06	0
1676	GKSQSQTNTTGRNQKFPSRQRRCSPPLSAAPKSPRQYPQKNERHNPHSSRCSQ	gi|557851459|gb|ESS55562.1| hypothetical protein TCDM_12956 [Trypanosoma cruzi Dm28c]	3.09e-09	1	1.51189e-05	0	0	0	2.43744e-05	0	7.56219e-06	0
1677	PQRQKYSHRLLSSCRPSPRNPSAAERAVPQTNIQPNCHRHHH	gi|557851006|gb|ESS55263.1| hypothetical protein TCDM_13279 [Trypanosoma cruzi Dm28c]	4.11e-10	1	0	0	3.09739e-06	0	5.02722e-05	3.82092e-06	1.51244e-05	0
1678	VEFFGSDEVRADDLQAAKKAIAVLARKC	gi|407863081|gb|EKG07872.1| hypothetical protein TCSYLVIO_000993 [Trypanosoma cruzi]	6.59e-12	1	1.20951e-05	0	2.47792e-05	0	0	0	7.56219e-06	0
1679	GRVAVRVPVTGVAPSNVDAPSVA	gi|557851371|gb|ESS55502.1| hypothetical protein TCDM_13020 [Trypanosoma cruzi Dm28c]	1.09e-06	1	0	0	0	6.51038e-05	0	0	0	0
1680	VQPKWTRLPIRTRPHRNPLAESLDAHPD	gi|407847696|gb|EKG03322.1| tRNA (guanine-N(7)-)-methyltransferase, putative,methyltransferase, putative [Trypanosoma cruzi]	4.68e-14	1	2.11665e-05	0	6.19479e-06	0	0	0	7.56219e-06	0
1681	QQKKWAKVPQHARRPPPLRRPSV	gi|407844206|gb|EKG01849.1| hypothetical protein TCSYLVIO_007142 [Trypanosoma cruzi]	0.006	1	2.41902e-05	0	0	0	4.5702e-06	0	0	0
1682	PQPPKKRNVQPTPTPSHYRPFSFCFIHVVGRFEPSPTQKNKCTPSQKEGREKRRHDPTVPP	gi|1509446632|gb|RNC41705.1| hypothetical protein TcCL_NonESM08733 [Trypanosoma cruzi]	2.66e-19	1	6.04756e-06	0	1.5487e-05	0	1.82808e-05	0	1.94456e-05	0
1683	IEHSSDPKRWWSPAKAEVKRRHPGVRLGSE	gi|70871009|gb|EAN85238.1| hypothetical protein, conserved [Trypanosoma cruzi]	2.57e-15	1	9.07134e-06	0	2.78766e-05	0	0	0	9.72281e-06	0
1684	NEEYHRSTKKKQKEDKAREEAELKAILEYNATLAERERQEQKQRRDQYKTEFEET	gi|1243005807|gb|PBJ74983.1| hypothetical protein BCY84_11635 [Trypanosoma cruzi cruzi]	8.37e-29	1	2.41902e-05	0	0	0	1.5234e-06	0	3.24094e-06	0
1685	AAAPKKAAAPQKAAAPKK	gi|70886358|gb|EAN99142.1| 60S ribosomal protein L23a, putative [Trypanosoma cruzi]	0.03	1	0	0	4.95583e-05	0	0	0	0	0
1686	LTCWRGKWHGRSRTDPSAPSLT	gi|1511090815|gb|RNF03411.1| hypothetical protein TcG_11100 [Trypanosoma cruzi]	2.61e-09	1	0	0	3.71687e-05	0	1.5234e-05	0	0	0
1687	LVRGAKDGEGGSPPRLAVREDTRAGRLRHHK	gi|1509468023|gb|RNC60534.1| hypothetical protein TcCL_ESM01701 [Trypanosoma cruzi]	2.42e-13	1	1.51189e-05	0	9.29218e-06	0	7.61699e-06	0	9.72281e-06	0
1688	PHRMIALRQCQRQLDPQRSIPARCLHHHTD	gi|557856804|gb|ESS60532.1| hypothetical protein TCDM_11936 [Trypanosoma cruzi Dm28c]	3.85e-12	1	3.02378e-06	0	1.5487e-05	0	3.0468e-05	0	7.56219e-06	0
1689	PPHNKRTHRHQPHTNGRGEEVTHRHHRLQFSPTDNGIRPQPIHGARG	gi|1511084934|gb|RNE98431.1| hypothetical protein TcG_12317 [Trypanosoma cruzi]	1.84e-13	1	6.04756e-06	0	3.09739e-05	0	0	0	1.40441e-05	0
1690	GRHRCCMWQAEPRAWRKE	gi|1511111873|gb|RNF23123.1| hypothetical protein TcG_01734 [Trypanosoma cruzi]	3	1	6.04756e-06	0	2.78766e-05	0	9.14039e-06	0	4.32125e-06	0
1691	AAPLCESVGRARGQAGRKCGGGVLESRQQWRAQGIGPKEAATR	gi|407832329|gb|EKF98405.1| hypothetical protein TCSYLVIO_010699 [Trypanosoma cruzi]	6.44e-22	1	9.07134e-06	0	6.19479e-06	0	2.89446e-05	0	4.32125e-06	0
1692	NGFERDFTLLHWRGWNQCREPRRRVCDRDERPAVQP	gi|557860302|gb|ESS63694.1| trans-sialidase [Trypanosoma cruzi Dm28c]	1.42e-14	1	3.02378e-06	0	0	0	4.87488e-05	0	8.6425e-06	0
1693	HSQKGTAWRHGRPLSSRPSAHPSH	gi|407844134|gb|EKG01811.1| hypothetical protein TCSYLVIO_007179 [Trypanosoma cruzi]	3	1	9.07134e-06	0	2.78766e-05	0	0	0	6.48188e-06	0
1694	ADGVWTRSRVEFEGEDWDYVLAMREADL	gi|407851367|gb|EKG05334.1| microtubule-associated protein Gb4, putative [Trypanosoma cruzi]	6.55e-13	1	3.02378e-06	2.10907e-06	0	0	1.5234e-06	3.82092e-06	3.24094e-06	5.34602e-05
1695	SRVTWGQRGQGPSGRFQVRGSTH	gi|1511086840|gb|RNE99983.1| trans-sialidase [Trypanosoma cruzi]	0.000465	1	1.20951e-05	0	1.85844e-05	0	1.5234e-06	0	9.72281e-06	0
1696	ATATRKKPKSCTPQQRCITVIPHTTE	gi|1509452183|gb|RNC47100.1| hypothetical protein TcCL_NonESM02987 [Trypanosoma cruzi]	1.12e-06	1	2.41902e-05	0	0	0	0	0	1.08031e-06	0
1697	APILAEQLCATRESEESNGRERQIAHTQPRNNGCTQPQNQKEKQNKKPK	gi|1509436867|gb|RNC34305.1| hypothetical protein TcCL_Unassigned02920, partial [Trypanosoma cruzi]	1.57e-19	1	2.41902e-05	0	0	0	0	0	0	0
1698	CWRGNAASGRLFWRGNATPRKPC	gi|1509467519|gb|RNC60037.1| hypothetical protein TcCL_ESM02252 [Trypanosoma cruzi]	7.42e-07	1	2.41902e-05	0	0	0	0	0	0	0
1699	KNSAPGTHSDCCHHNQQQESRRVRRYSSHVSTHRKTPTQKSTHGMQKGTSALRSTHALSPFLPPLSPPKHSHITP	gi|1509447470|gb|RNC42505.1| exo-alpha-sialidase [Trypanosoma cruzi]	6.87e-15	1	2.41902e-05	0	0	0	0	0	0	0
1700	EKQKLMIRQKHKAKEEKLQLLQEGQRRRQEELHVK	gi|1393586368|gb|PWU91997.1| hypothetical protein C4B63_40g32 [Trypanosoma cruzi]	8.4e-15	1	1.51189e-05	0	0	0	7.61699e-06	0	2.59275e-05	0
1701	EEVSRVHYWRSQTTVPSAEGSGRRGKTKV	gi|1511098892|gb|RNF10782.1| hypothetical protein TcG_09596 [Trypanosoma cruzi]	4.65e-12	1	3.02378e-06	0	3.71687e-05	0	0	0	8.6425e-06	0
1702	PVGKTVKAHRPRNNATCDRQ	gi|1509437815|gb|RNC35125.1| hypothetical protein TcCL_Unassigned02020 [Trypanosoma cruzi]	0.006	1	0	2.10907e-06	9.29218e-06	0	1.82808e-05	0	1.08031e-06	0
1703	QTDHTKRLGTLKGGVADVKNHPYFHGANWEKLYARYYPAPIPVKAKSPGDTSNFERYPESQEDRAVPLT	gi|1511113657|gb|RNF24864.1| protein kinase-A catalytic subunit [Trypanosoma cruzi]	3.69e-45	1	1.51189e-05	0	1.23896e-05	0	4.5702e-06	0	3.24094e-06	0
1704	AKPHSEETVPNVSTGDAERATLEAQLAAVTSDFQQSVAEWIAFPLN	gi|407848103|gb|EKG03582.1| hypothetical protein TCSYLVIO_005369 [Trypanosoma cruzi]	8.57e-26	1	0	0	4.64609e-05	0	0	0	0	0
1705	LPRSDIHAAAAGGGGSQS	gi|1509436576|gb|RNC34061.1| hypothetical protein TcCL_Unassigned03186 [Trypanosoma cruzi]	3.2	1	0	0	4.64609e-05	0	0	0	0	0
1706	LVVLKDAQLLRVASGPASAF	gi|407402553|gb|EKF29219.1| mucin-associated surface protein (MASP), putative [Trypanosoma cruzi marinkellei]	26	1	0	0	4.64609e-05	0	0	0	0	0
1707	DARRGVEWHCTRHAGRLCSYRHQKTGANGKAE	gi|1393577379|gb|PWU83942.1| hypothetical protein C4B63_268g25 [Trypanosoma cruzi]	6e-17	1	6.04756e-06	0	2.47792e-05	0	0	0	2.16063e-05	0
1708	ATKRLFRPSNSIRDFLAGGHGGEIENGYKNDENAEKIYEDALVDEKEEVES	gi|1509461009|gb|RNC53769.1| putative dispersed gene family protein 1 (DGF-1), partial [Trypanosoma cruzi]	1.26e-28	1	1.20951e-05	0	0	0	2.74212e-05	0	1.08031e-06	0
1709	SPAGRIYANGKLHQIPSHTLTSRLQPRGRCSECDCSS	gi|407418555|gb|EKF38205.1| hypothetical protein MOQ_001588 [Trypanosoma cruzi marinkellei]	3.88e-13	1	6.04756e-06	0	3.40713e-05	0	0	0	0	0
1710	HDVLGRWPTASPRAQRWGTHAARSHPDI	gi|557859410|gb|ESS62844.1| hypothetical protein TCDM_09464 [Trypanosoma cruzi Dm28c]	3.18e-13	1	1.20951e-05	0	9.29218e-06	0	1.21872e-05	0	6.48188e-06	0
1711	AQHSLPRRHPSLSVGDFS	gi|1393600812|gb|PWV06054.1| hypothetical protein C3747_120g5 [Trypanosoma cruzi]	0.05	1	0	4.21814e-06	0	0	0	0	0	0
1712	CVVNRSYFSLCFRCVDGELVCAGGYTQVTGVVAMMVTGRVLLVCALCVLWCGASGVGRCWG	gi|407845369|gb|EKG02295.1| mucin-associated surface protein (MASP), putative, partial [Trypanosoma cruzi]	1.16e-23	1	0	4.21814e-06	0	0	0	0	0	0
1713	YYNSWLQLSGNLCRESPSDAFAFLYPTVNLRDSTVSVSRNQFMSSTVSSTMLLIPQSSRDLTNGAIVAAFNTVNDKEGVKYSISS	gi|407834000|gb|EKF98882.1| dispersed gene family protein 1 (DGF-1), putative, partial [Trypanosoma cruzi]	1.94e-54	1	0	4.21814e-06	0	0	0	0	0	0
1714	LSSGTSRRDVYSGRQSRSPLWLSRNREN	gi|407854105|gb|EKG06648.1| hypothetical protein TCSYLVIO_002238 [Trypanosoma cruzi]	7.11e-12	1	1.81427e-05	0	0	0	1.21872e-05	0	0	0
1715	EEFQGTFTPFINEPCEFEESNCGWIQEDKHREGRLSIMTARKIEEGEEL	gi|71418796|ref|XP_810972.1| hypothetical protein [Trypanosoma cruzi strain CL Brener]	1.94e-28	1	0	0	0	0	5.63657e-05	0	0	0
1716	LGRFQFSNAAASHSSQSRKHPQPQHQKQRWQQSVPTHGAAI	gi|1509462362|gb|RNC55033.1| exo-alpha-sialidase, partial [Trypanosoma cruzi]	0.27	1	9.07134e-06	0	9.29218e-06	0	2.13276e-05	0	2.16063e-06	0
1717	LTKWFSTHRGTYSAPGPRVLIGTPEIGKS	gi|557856989|gb|ESS60683.1| retrotransposon hot spot (RHS) protein [Trypanosoma cruzi Dm28c]	1.36e-15	1	1.51189e-05	0	1.23896e-05	0	3.0468e-06	0	1.08031e-06	0
1718	LELSDDPTPNAGHMPVDGCSAPDDGCNGSRRKRRVNTRAASSFLRGE	gi|1393609312|gb|PWV14239.1| hypothetical protein C3747_37g5 [Trypanosoma cruzi]	1.12e-26	1	0	0	0	0	0	0	2.16063e-05	0.000125426
1719	RHHVGDRASWRYSRLTGDGGPVLRSPLSGQRA	gi|557858907|gb|ESS62371.1| hypothetical protein TCDM_09960 [Trypanosoma cruzi Dm28c]	0.00057	1	2.11665e-05	0	3.09739e-06	0	0	0	0	0
1720	IDFRKHCQTLRGFNPYRAHCEPPGASST	gi|1509437326|gb|RNC34697.1| hypothetical protein TcCL_Unassigned02503 [Trypanosoma cruzi]	3.65e-07	1	3.02378e-06	0	3.40713e-05	0	1.5234e-06	0	6.48188e-06	0
1721	EARRTPSAPLRVHSSGRPVTLAPSQWGTQSTSRTIDASSRKEK	gi|1509459064|gb|RNC52157.1| hypothetical protein TcCL_ESM10644 [Trypanosoma cruzi]	1.74e-12	1	1.81427e-05	0	6.19479e-06	0	3.0468e-06	0	0	0
1722	ARRGYGWPSASRNAPIMRSTFGSGAFFATKEAEKMGSAGRAAT	gi|557855569|gb|ESS59391.1| hypothetical protein TCDM_12266 [Trypanosoma cruzi Dm28c]	3.8	1	6.04756e-06	0	2.16818e-05	0	1.06638e-05	0	4.32125e-06	0
1723	YRPWHAQTHKWEENSVKQRPHARTPNH	gi|1511111113|gb|RNF22384.1| hypothetical protein TcG_02323 [Trypanosoma cruzi]	1.67e-07	1	1.51189e-05	0	0	0	0	0	3.24094e-05	0
1724	YRVRGCVWAWKKCSAAGAEAQHENYTFSGFDVRMHGRD	gi|407853754|gb|EKG06608.1| mucin-like glycoprotein, putative [Trypanosoma cruzi]	6.11e-22	1	1.20951e-05	0	6.19479e-06	0	1.21872e-05	0	9.72281e-06	0
1725	CNHQKCHQQKWQQQTVEVSNDRGHPQRHAHRPSPDARIPQKR	gi|557851006|gb|ESS55263.1| hypothetical protein TCDM_13279 [Trypanosoma cruzi Dm28c]	5.3e-24	1	0	0	2.16818e-05	0	1.5234e-05	0	2.16063e-05	0
1726	DGHPSVLPNGVAHPQRILRSETRVPHHHQRRPRT	gi|1509449667|gb|RNC44636.1| regulator of sigma E protease [Trypanosoma cruzi]	4.21e-06	1	0	0	4.33635e-05	0	0	0	0	0
1727	PSRPHQQPSAHRRPLQSWYTHEDCQLRNHKSST	gi|16588445|gb|AAL26803.1|AF311782_1 trypanothione synthetase [Trypanosoma cruzi]	4.9	1	9.07134e-06	0	1.85844e-05	0	3.0468e-06	0	9.72281e-06	0
1728	ECPSACEESEAWPHSQRPHSAGNRPQAADRIRRPKKPAVASNAAGKTRNEPLT	gi|1242999146|gb|PBJ68322.1| hypothetical protein BCY84_21733 [Trypanosoma cruzi cruzi]	2.1e-30	1	1.81427e-05	0	0	0	7.61699e-06	0	3.24094e-06	0
1729	ASYDKQAGSRLLHRHCHKHDCS	gi|1509450066|gb|RNC45026.1| hypothetical protein TcCL_NonESM05258, partial [Trypanosoma cruzi]	6.58e-05	1	6.04756e-06	0	1.23896e-05	0	1.06638e-05	0	2.26866e-05	0
1730	RRTSTSQKQWPGLSSHSIRGGRTTPMNS	gi|1509457229|gb|RNC50956.1| hypothetical protein TcCL_ESM11976, partial [Trypanosoma cruzi]	2.41e-12	1	0	0	4.02661e-05	0	0	0	5.40156e-06	0
1731	FNIEMFRRCERRCMNRGHLMPTPSKYSDRPGLWGPGAGPPKDTLA	gi|557859411|gb|ESS62845.1| hypothetical protein TCDM_14010 [Trypanosoma cruzi Dm28c]	1.05e-25	1	6.04756e-06	0	2.47792e-05	0	7.61699e-06	0	0	0
1732	RLRRPAPLLRHTTNSSTTHTRRP	gi|1393592936|gb|PWU98394.1| hypothetical protein C4B63_12g327 [Trypanosoma cruzi]	4	1	1.20951e-05	0	1.5487e-05	0	0	0	7.56219e-06	0
1733	RCRQSYYYCLFQRTRASPQPAGGAFVTKSTAT	gi|557855010|gb|ESS58873.1| hypothetical protein TCDM_12349 [Trypanosoma cruzi Dm28c]	0.000104	1	2.11665e-05	0	0	0	1.5234e-06	0	0	0
1734	KAKNKKNLSSSVHRSSHPQCYYYCYSLSSDPHRHATLTSTRAPPAQASGSS	gi|1509463657|gb|RNC56266.1| hypothetical protein TcCL_ESM06198, partial [Trypanosoma cruzi]	1.02e-11	1	0	0	2.47792e-05	0	2.13276e-05	0	1.08031e-06	0
1735	PVLRNMKSGLRPIHRPARDTGLNSS	gi|557863985|gb|ESS67263.1| hypothetical protein TCDM_04038 [Trypanosoma cruzi Dm28c]	7.98e-11	1	0	0	2.78766e-05	0	1.37106e-05	0	7.56219e-06	0
1736	LCYAARCKWGQRTWSPTASSGGAAPTNG	gi|407847833|gb|EKG03425.1| hypothetical protein TCSYLVIO_005531 [Trypanosoma cruzi]	4.41e-16	1	1.20951e-05	0	1.85844e-05	0	0	0	0	0
1737	DRVVPAHGARAPVRVGRCTHFCGGEAARQGGAV	gi|1511094980|gb|RNF07157.1| putative elongation factor 1-gamma (EF-1-gamma) [Trypanosoma cruzi]	1.36e-09	1	9.07134e-06	0	1.85844e-05	0	4.5702e-06	0	4.32125e-06	0
1738	DQAPRRQMTLMRPGPVSPPDRRHDASSCRGDNEVAGGVYYRADGMSRYGSRGRGECAER	gi|1393588527|gb|PWU94074.1| formin-like protein [Trypanosoma cruzi]	2.48e-35	1	2.11665e-05	0	0	0	0	0	1.08031e-06	0
1739	HDRILQKKGRWGVEKGGGRGSV	gi|70882879|gb|EAN95822.1| mannosyltransferase-like protein, putative [Trypanosoma cruzi]	1.04e-08	1	1.51189e-05	0	0	0	9.14039e-06	0	1.08031e-05	0
1740	ECVRWWRCHTGVGPWRAGRVDEPSVRTTL	gi|1393575595|gb|PWU82817.1| putative retrotransposon hot spot (RHS) protein [Trypanosoma cruzi]	5.39e-09	1	1.20951e-05	0	9.29218e-06	0	1.06638e-05	0	0	0
1741	RLHTKHWNTDPTCSVWQERPLRRTSGDGHSCSVRSTSSAAVHSTN	gi|557851861|gb|ESS55840.1| hypothetical protein TCDM_12664 [Trypanosoma cruzi Dm28c]	2.05e-20	1	1.20951e-05	0	9.29218e-06	0	1.06638e-05	0	0	0
1742	ADAPRERWQWACRDGRHRCACGHRPTVRCGVPD	gi|557851078|gb|ESS55309.1| putative dispersed protein family protein 1 (DGF-1) [Trypanosoma cruzi Dm28c]	4.94e-12	1	2.11665e-05	0	0	0	0	0	0	0
1743	HMHCQPMPTTSKKKRKEEERKKEKF	gi|71666309|ref|XP_820115.1| hypothetical protein [Trypanosoma cruzi strain CL Brener]	0.5	1	2.11665e-05	0	0	0	0	0	0	0
1744	KRVGAAFSRGHEAKGGERQRAGRVSLPD	gi|1509436436|gb|RNC33948.1| hypothetical protein TcCL_Unassigned03305 [Trypanosoma cruzi]	0.005	1	2.11665e-05	0	0	0	0	0	0	0
1745	LNKKAAKMSGESTGPPGSIVVAAKGKRKKNDGRGWAQRGGATSTRPRYLP	gi|1511114043|gb|RNF25242.1| ubiquitin hydrolase [Trypanosoma cruzi]	1.41e-23	1	2.11665e-05	0	0	0	0	0	0	0
1746	NVQSAEIEKESAEAQEVLDLAMPALEEAME	gi|70884228|gb|EAN97098.1| dynein heavy chain, putative [Trypanosoma cruzi]	1.09e-11	1	2.11665e-05	0	0	0	0	0	0	0
1747	VQKKMARVGDAFSDDPSVEKYYGQRHRLWSRFDDGV	gi|1511103984|gb|RNF15554.1| putative PIMT protein [Trypanosoma cruzi]	3.16e-18	1	9.07134e-06	0	6.19479e-06	0	1.67574e-05	0	8.6425e-06	0
1748	QPASGKSSPMDFSATWMGNAKKNPELKGRHSHYSIQRPSRPLP	gi|1243002579|gb|PBJ71755.1| hypothetical protein BCY84_16445 [Trypanosoma cruzi cruzi]	1.16e-24	1	1.20951e-05	0	3.09739e-06	0	1.37106e-05	0	7.56219e-06	0
1749	SRLRSTPSAMGKYWLCSAGSRACAVAPNAGSA	gi|1511082256|gb|RNE96454.1| hypothetical protein TcG_13005 [Trypanosoma cruzi]	4.35e-12	1	0	0	2.47792e-05	0	1.98042e-05	0	0	0
1750	GALKTHQHLRTMRHWNEARVGVGQDGMVCNERRCEGGEDN	gi|557866312|gb|ESS69515.1| PIF1 helicase-like protein [Trypanosoma cruzi Dm28c]	8.26e-23	1	1.51189e-05	0	0	0	1.21872e-05	0	3.24094e-06	0
1751	QRAGAAADGLQVRRHHRGIPPCGV	gi|557850511|gb|ESS54969.1| putative dispersed protein family protein 1 (DGF-1) [Trypanosoma cruzi Dm28c]	2.3e-08	1	1.20951e-05	0	0	0	1.82808e-05	0	5.40156e-06	0
1752	WNSRGRLRCVPTPSRNSSSTDRG	gi|407841878|gb|EKG00939.1| hypothetical protein TCSYLVIO_008095 [Trypanosoma cruzi]	0.000108	1	0	0	0	5.1153e-05	0	0	0	0
1753	HVEPRRSLPWPSRHTLPRHD	gi|407407991|gb|EKF31578.1| hypothetical protein MOQ_004577 [Trypanosoma cruzi marinkellei]	7.9	1	0	0	3.40713e-05	0	0	0	1.40441e-05	0
1754	TLQRLKRCLTPSTRCIDAGRAQAVREDHSD	gi|1509444022|gb|RNC39399.1| hypothetical protein TcCL_NonESM11257, partial [Trypanosoma cruzi]	1.1e-11	1	3.02378e-06	0	1.85844e-05	0	1.98042e-05	0	0	0
1755	IKGKINFKRDKPCEGPRCRWGFTHPSQSQFD	gi|70876402|gb|EAN89856.1| hypothetical protein, conserved [Trypanosoma cruzi]	1.75e-18	1	9.07134e-06	0	6.19479e-06	0	1.67574e-05	0	6.48188e-06	0
1756	NSSFSSSEPTPSSAREGSPNRGVNHTSAYIMEPFSEPEENLEAISPDGE	gi|557862982|gb|ESS66294.1| hypothetical protein TCDM_05040 [Trypanosoma cruzi Dm28c]	4.31e-27	1	0	0	0	0	0	7.25975e-05	0	0
1757	PPIRLQSRAIQEAQEVNKSTKRQRQQPQLRRDSSESCIKPLSFSSDHH	gi|1243002081|gb|PBJ71257.1| hypothetical protein BCY84_17212 [Trypanosoma cruzi cruzi]	1.46e-25	1	9.07134e-06	0	1.23896e-05	0	9.14039e-06	0	5.40156e-06	0
1758	VLCGAEHHTRWRPRHHEGVACS	gi|557856856|gb|ESS60574.1| hypothetical protein TCDM_11888 [Trypanosoma cruzi Dm28c]	1.8	1	6.04756e-06	0	2.47792e-05	0	1.5234e-06	0	4.32125e-06	0
1759	AAREAAIEKRRLAQLERDREVGELSLGERRRRMQQLQFIEAKLHKRE	gi|557862634|gb|ESS65961.1| hypothetical protein TCDM_05565 [Trypanosoma cruzi Dm28c]	1.23e-22	1	3.02378e-06	0	2.47792e-05	0	9.14039e-06	0	3.24094e-06	0
1760	NELNRSFAWVHTLSTLRQDSPHHHHHQQQKQQEQE	gi|407860024|gb|EKG07274.1| dynein heavy chain, cytosolic, putative [Trypanosoma cruzi]	7.67e-18	1	3.02378e-06	2.10907e-06	9.29218e-06	0	0	0	3.24094e-06	0
1761	LSTSRGYNMFVFRDPKRRPQLTEEERAKVVINQEEWPE	gi|1511112464|gb|RNF23698.1| hypothetical protein TcG_01338 [Trypanosoma cruzi]	1.55e-21	1	1.81427e-05	0	0	0	0	0	8.6425e-06	0
1762	PPHATAHHPRVSTSQTNRPARDQKIPSCKRRCSPPLAA	gi|557851459|gb|ESS55562.1| hypothetical protein TCDM_12956 [Trypanosoma cruzi Dm28c]	1.42e-07	1	1.81427e-05	0	0	0	0	0	8.6425e-06	0
1763	VSEEQKRRGAQGGTAGRQRYMRHGPNINNHA	gi|557858219|gb|ESS61742.1| hypothetical protein TCDM_10643 [Trypanosoma cruzi Dm28c]	1.36e-07	1	3.02378e-06	0	2.16818e-05	0	1.37106e-05	0	1.08031e-06	0
1764	EKRMRREQAEARARALEEELLRKHEERVKILSQQREEARKAQREAELALERQKQAEQAAFEAEA	gi|407409869|gb|EKF32532.1| hypothetical protein MOQ_003616 [Trypanosoma cruzi marinkellei]	1.08e-30	1	6.04756e-06	0	9.29218e-06	0	1.5234e-05	0	1.29638e-05	0
1765	GVHHSWLKGRVGCACQHSVNG	gi|1243001262|gb|PBJ70438.1| mucin TcMUC [Trypanosoma cruzi cruzi]	0.000111	1	3.02378e-06	0	2.47792e-05	0	7.61699e-06	0	4.32125e-06	0
1766	FQRKGKREQNREAQNAPFGRPRPKAQG	gi|1509461406|gb|RNC54136.1| hypothetical protein TcCL_ESM08451, partial [Trypanosoma cruzi]	3.66e-12	1	9.07134e-06	0	1.23896e-05	0	7.61699e-06	0	5.40156e-06	0
1767	MARTRRAPPSHSRTSAASPPTRPTSPPHNQQQHHTHQTASTPQQQPQVTNVYLQRGGGGTGILGTMASVAAGSVLGHGISNMLFNREQPPTQPAQAQEMAQRVGD	gi|557862532|gb|ESS65863.1| hypothetical protein TCDM_14459 [Trypanosoma cruzi Dm28c]	1.1e-70	1	6.04756e-06	0	1.23896e-05	0	1.67574e-05	0	2.16063e-06	0
1768	QFHSRGSVGRRGEGVWSRTVPPAST	gi|407834249|gb|EKF98926.1| hypothetical protein TCSYLVIO_010170, partial [Trypanosoma cruzi]	0.00031	1	0	0	2.16818e-05	0	1.21872e-05	0	1.51244e-05	0
1769	SSPPKRHRPPLSPMHRSRDGEPFLFPTPATLK	gi|1393584442|gb|PWU90163.1| putative target of rapamycin (TOR) kinase 1 [Trypanosoma cruzi]	7.4e-12	1	1.51189e-05	0	0	0	1.06638e-05	0	0	0
1770	TDHMQLHKRQQRRPFSTWTAAVPLPPVPDLGVNSAV	gi|557862725|gb|ESS66047.1| hypothetical protein TCDM_05403 [Trypanosoma cruzi Dm28c]	1.19e-19	1	6.04756e-06	0	1.85844e-05	0	9.14039e-06	0	0	0
1771	SRYNGVWSSRGSRVAPAGMTATPGTAKETS	gi|407832608|gb|EKF98508.1| protein kinase, putative [Trypanosoma cruzi]	1.24e-13	1	0	0	3.09739e-05	0	7.61699e-06	0	1.08031e-06	0
1772	HFCKRSKCAETTATLTPSHISTLPHKGGVMGKRSPSHS	gi|407864305|gb|EKG07955.1| hypothetical protein TCSYLVIO_000910, partial [Trypanosoma cruzi]	5.5e-19	1	1.81427e-05	0	0	0	1.5234e-06	0	2.16063e-06	0
1773	NVRLGTEDNKIRGHRKRGGEREDRHPGKRGESFQFKGKPTGSGARG	gi|407848966|gb|EKG03868.1| hypothetical protein TCSYLVIO_005074, partial [Trypanosoma cruzi]	8.36e-27	1	0	0	3.71687e-05	0	0	0	0	0
1774	LAGSEGLLSPKSEAPVPENNHSESGSGASQEDRLALLNDAKLILHDLNVDSTVR	gi|407861392|gb|EKG07628.1| surface protease GP63, putative [Trypanosoma cruzi]	3.03e-30	1	0	0	0	4.65027e-05	0	0	0	0
1775	KKMVKPHLRHYCVVGRETP	gi|1393584297|gb|PWU90023.1| putative 60S ribosomal protein L18a [Trypanosoma cruzi]	3.52e-06	1	6.04756e-06	0	9.29218e-06	0	1.21872e-05	0	1.29638e-05	0
1776	GEEMQFPAHRRGQFAAYKQRLEGIRAADGHSLFHQMSRSGTRETLALQNA	gi|70869081|gb|EAN83758.1| hypothetical protein, conserved [Trypanosoma cruzi]	6.24e-29	1	0	0	3.09739e-05	0	6.09359e-06	0	1.08031e-06	0
1777	LEAYRLNGPLTGVKQTKADTIPQPVTRLYPRHKKTSQEEP	gi|1243009187|gb|PBJ78363.1| hypothetical protein BCY84_04713 [Trypanosoma cruzi cruzi]	2.49e-20	1	6.04756e-06	0	1.23896e-05	0	1.5234e-05	0	0	0
1778	ELRRKVPRWEGSPAARSRQ	gi|1393590188|gb|PWU95695.1| hypothetical protein C4B63_21g267 [Trypanosoma cruzi]	5.31e-06	1	9.07134e-06	0	6.19479e-06	0	1.06638e-05	0	8.6425e-06	0
1779	LKRIPNFPPSYAKHGWHRSSLPGEEKPNFHKDPPWISRDSE	gi|1509453581|gb|RNC48480.1| hypothetical protein TcCL_NonESM01519, partial [Trypanosoma cruzi]	9.89e-24	1	6.04756e-06	0	1.85844e-05	0	4.5702e-06	0	4.32125e-06	0
1780	LQRHRLRHKAHYEAARDCGGV	gi|1393576038|gb|PWU82998.1| putative glutamamyl carboxypeptidase [Trypanosoma cruzi]	4.9e-06	1	3.02378e-06	0	1.85844e-05	0	7.61699e-06	0	1.18834e-05	0
1781	RRGRATALVEWRPSGRGKAPTAAD	gi|1509459202|gb|RNC52261.1| putative retrotransposon hot spot (RHS) protein [Trypanosoma cruzi]	2.65e-08	1	0	0	2.16818e-05	0	1.5234e-05	0	4.32125e-06	0
1782	AAVFLRKHPAPEKTPASSRCGLYQRPPCRPSSSEENRS	gi|407845286|gb|EKG02282.1| hypothetical protein TCSYLVIO_006696 [Trypanosoma cruzi]	7.79e-05	1	1.20951e-05	0	0	0	1.5234e-05	0	0	0
1783	PSRRVRLNRPSATVC	gi|1511081306|gb|RNE95817.1| hypothetical protein TcG_13242 [Trypanosoma cruzi]	2.5	1	1.20951e-05	0	3.09739e-06	0	1.06638e-05	0	1.08031e-06	0
1784	FAWETRRDTLRATHGARAWCLDASPTSRCKPDA	gi|1393592753|gb|PWU98216.1| hypothetical protein C3747_234g39 [Trypanosoma cruzi]	4.7e-07	1	1.51189e-05	0	6.19479e-06	0	0	0	0	0
1785	AVEAQKSSAQRLSRPRPVYVRPDDREC	gi|70876606|gb|EAN90041.1| hypothetical protein, conserved [Trypanosoma cruzi]	1.08e-11	1	1.81427e-05	0	0	0	0	0	0	0
1786	ERSLFDPRHPRYRYGNGNITTLRDAPQAKNVDIRAELLK	gi|557859143|gb|ESS62593.1| peptidase [Trypanosoma cruzi Dm28c]	3.15e-22	1	1.81427e-05	0	0	0	0	0	0	0
1787	MHLLETTPTEELDAVENSADERVSAQARGMLRRTQQRS	gi|407852526|gb|EKG05981.1| hypothetical protein TCSYLVIO_002937 [Trypanosoma cruzi]	1.6e-18	1	1.81427e-05	0	0	0	0	0	0	0
1788	NLTATGWRHKLQHERCEAVR	gi|1393582107|gb|PWU87961.1| putative retrotransposon hot spot protein (RHS) [Trypanosoma cruzi]	5.2	1	1.81427e-05	0	0	0	0	0	0	0
1789	NVSSVSNDAYRGRYVLKEERERRRGRGGGIGSSGLGNTDRYEDRRE	gi|407849785|gb|EKG04395.1| splicing factor ptsr1 interacting protein, putative [Trypanosoma cruzi]	6.6e-24	1	1.81427e-05	0	0	0	0	0	0	0
1790	SSRTKTRDEIKTEGKPATTQQVPTAST	gi|557857840|gb|ESS61407.1| trans-sialidase [Trypanosoma cruzi Dm28c]	7.86e-10	1	1.81427e-05	0	0	0	0	0	0	0
1791	TVKVQTNNQSASVDDELPQDDDYENDESRAGATYKLDDRRNFRATVKGEDLIFIM	gi|1243003791|gb|PBJ72967.1| hypothetical protein BCY84_14764 [Trypanosoma cruzi cruzi]	3.08e-31	1	1.81427e-05	0	0	0	0	0	0	0
1792	PKGIHKKDWRKEIGAMPPKGGGTNGKHQHQQQQQQQRQGGKKGSKKSDDD	gi|407841515|gb|EKG00802.1| methionine aminopeptidase 2, putative,metallo-peptidase, Clan MG, Family M24, putative [Trypanosoma cruzi]	2.24e-27	1	0	0	0	0	4.41786e-05	0	0	0
1793	NSAAAKGSSNSGGKKKRTQTHLCETEVASAGKKRSTISCFPLPPHDSTTDNT	gi|557867372|gb|ESS70547.1| hypothetical protein TCDM_00686 [Trypanosoma cruzi Dm28c]	3.08e-30	1	1.51189e-05	0	0	0	6.09359e-06	0	0	0
1794	SSAAAYRRPQGTVGRPRFHPSTPSPSRTPPLDAR	gi|1509465253|gb|RNC57815.1| helicase-like protein [Trypanosoma cruzi]	2.02e-10	1	1.51189e-05	0	0	0	6.09359e-06	0	0	0
1795	HAQSQSNGLPRKSRNGDAPLLWKPNKIHVSRIP	gi|1511086661|gb|RNE99833.1| hypothetical protein TcG_11994, partial [Trypanosoma cruzi]	3.37e-17	1	1.51189e-05	0	0	0	0	0	1.08031e-05	0
1796	FKSGGLFAEFGVRHAPSLRKRDVDKR	gi|1393593953|gb|PWU99398.1| hypothetical protein C4B63_9g395 [Trypanosoma cruzi]	3.12e-11	1	0	0	2.78766e-05	0	6.09359e-06	0	3.24094e-06	0
1797	HTKRARDTAEFMWLRTDDEMETQATGVCGGARTGPICAAHKRWRVEKEDSLA	gi|1511110534|gb|RNF21820.1| hypothetical protein TcG_02563 [Trypanosoma cruzi]	6.39e-33	1	0	0	1.85844e-05	0	1.82808e-05	0	2.16063e-06	0
1798	DIWEAHHNADPGVVTGRIG	gi|407860429|gb|EKG07422.1| hypothetical protein TCSYLVIO_001448 [Trypanosoma cruzi]	2.43e-07	1	0	0	3.40713e-05	0	0	0	0	0
1799	RHIRPVRHPAGAARC	gi|407414226|gb|EKF35882.1| hypothetical protein MOQ_002308 [Trypanosoma cruzi marinkellei]	66	1	1.20951e-05	0	9.29218e-06	0	1.5234e-06	0	0	0
1800	THGGNRDVASAGHKLNAKGVPHASIQWRRDSHRTGTH	gi|557851590|gb|ESS55650.1| hypothetical protein TCDM_12865 [Trypanosoma cruzi Dm28c]	1.09e-13	1	0	0	1.23896e-05	0	2.43744e-05	0	4.32125e-06	0
1801	DVHRSGGHTTHRPAGGQHPHLRRMPTTPLTRTSTDTTHDITRVQGKDN	gi|70877177|gb|EAN90550.1| hypothetical protein, conserved [Trypanosoma cruzi]	2.77e-21	1	1.51189e-05	0	3.09739e-06	0	1.5234e-06	0	0	0
1802	EVTPNSFPQIRNKHTASHVQGRPLSHPPRGDKIYCCPALSGMRRP	gi|1509448331|gb|RNC43335.1| hypothetical protein TcCL_NonESM06961 [Trypanosoma cruzi]	0.001	1	1.51189e-05	0	0	0	4.5702e-06	0	1.08031e-06	0
1803	RSLWARHCAIRCDPSKRN	gi|1509445921|gb|RNC41035.1| hypothetical protein TcCL_NonESM09440 [Trypanosoma cruzi]	0.001	1	1.20951e-05	0	6.19479e-06	0	4.5702e-06	0	0	0
1804	AEVRRAEQEKYLERLMRQRMREARLKERELEAVERRERENLR	gi|1509465832|gb|RNC58380.1| putative chaperone DNAJ protein, partial [Trypanosoma cruzi]	1.76e-17	1	1.20951e-05	0	3.09739e-06	0	0	0	1.51244e-05	0
1805	HVNGWKYSGDTQYALRSRLGKRDAAAADPSCLCRD	gi|557856540|gb|ESS60318.1| hypothetical protein TCDM_12161 [Trypanosoma cruzi Dm28c]	1.83e-13	1	1.20951e-05	0	0	0	9.14039e-06	0	5.40156e-06	0
1806	CATRCAPPKRNISRVPSGRTRGG	gi|557850587|gb|ESS55011.1| hypothetical protein TCDM_13545 [Trypanosoma cruzi Dm28c]	3.38e-06	1	9.07134e-06	0	1.23896e-05	0	1.5234e-06	0	4.32125e-06	0
1807	NEEKHVKKRSTTVTTATHPQWVAPSLPQSLPTTTHAHRHTEQQKGEQCTGN	gi|1509459494|gb|RNC52488.1| exo-alpha-sialidase [Trypanosoma cruzi]	6.23e-14	1	6.04756e-06	0	1.23896e-05	0	9.14039e-06	0	3.24094e-06	0
1808	EKEMRAFQQHSQQWNTRRDAMRSTVTRQQQ	gi|1509436126|gb|RNC33702.1| hypothetical protein TcCL_Unassigned03574 [Trypanosoma cruzi]	0.04	1	1.51189e-05	0	0	0	0	0	7.56219e-06	0
1809	DFNVDWKMEHVGHLERGMVPDPAFRRTPEGKDRRYFKFNNTQR	gi|1511108453|gb|RNF19814.1| FGF receptor activating protein [Trypanosoma cruzi]	1.54e-27	1	6.04756e-06	0	1.85844e-05	0	0	0	5.40156e-06	0
1810	FDDKNALSLLSVKDESRGEPAHPCQGKRFFVKDSSHKKPCG	gi|1243007217|gb|PBJ76393.1| hypothetical protein BCY84_09050 [Trypanosoma cruzi cruzi]	4.99e-23	1	9.07134e-06	0	9.29218e-06	0	3.0468e-06	0	7.56219e-06	0
1811	RLVPRTSRSIFTRIEELESRLEAIEVYAPHRCAMA	gi|557857673|gb|ESS61263.1| hypothetical protein TCDM_11159 [Trypanosoma cruzi Dm28c]	2.59e-17	1	0	0	2.16818e-05	0	1.37106e-05	0	0	0
1812	AIELDEEFEENSNSLLDDYAMLLEADENAKRLSVEVQQLREQEEV	gi|1511112213|gb|RNF23453.1| hypothetical protein TcG_01446 [Trypanosoma cruzi]	1.58e-20	1	1.51189e-05	0	3.09739e-06	0	0	0	0	0
1813	RSLEENLKNAEALRRESTGRQRSTSPSHGSHSRDGSRRHPKEQGNQTRKED	gi|557866387|gb|ESS69586.1| hypothetical protein TCDM_01564 [Trypanosoma cruzi Dm28c]	7.78e-28	1	1.51189e-05	0	3.09739e-06	0	0	0	0	0
1814	GVDVERRSMRACMCTPRQR	gi|407844321|gb|EKG01891.1| hypothetical protein TCSYLVIO_007102 [Trypanosoma cruzi]	4.4	1	0	0	1.85844e-05	0	1.5234e-05	0	2.16063e-06	0
1815	HAATQLRNTGERGEKARSSTTHTEETNDRRGKHRQRPRPG	gi|1509434434|gb|RNC32490.1| exo-alpha-sialidase [Trypanosoma cruzi]	1.54e-07	1	1.20951e-05	0	0	0	6.09359e-06	0	6.48188e-06	0
1816	WRRWFSSSTTAGTAPQHAEGTHQQHTA	gi|1509464940|gb|RNC57510.1| hypothetical protein TcCL_ESM04929, partial [Trypanosoma cruzi]	9.07e-06	1	1.20951e-05	0	6.19479e-06	0	0	0	3.24094e-06	0
1817	VRWRWRHPSVPPPTAAGTPVP	gi|1509457162|gb|RNC50917.1| hypothetical protein TcCL_ESM12018, partial [Trypanosoma cruzi]	2.8	1	0	0	0	0	3.65616e-05	0	4.32125e-06	0
1818	PQWQSMVHSRLFNASGSKSRNSNCPQAGRGSKEE	gi|1243000836|gb|PBJ70012.1| hypothetical protein BCY84_19027 [Trypanosoma cruzi cruzi]	4.21e-17	1	9.07134e-06	0	0	0	1.67574e-05	0	0	0
1819	ADRRKAGQPWHKRPANAPGVPPAHSNELLDDSH	gi|70873114|gb|EAN86977.1| hypothetical protein, conserved, partial [Trypanosoma cruzi]	5.86e-07	1	0	0	3.09739e-05	0	0	0	0	0
1820	GEMLQKRHWFVQSLTAQHSRPQSSD	gi|1509462565|gb|RNC55226.1| ribonuclease HI [Trypanosoma cruzi]	1.9e-08	1	0	0	3.09739e-05	0	0	0	0	0
1821	THGRVAAAQERNRNHTLQKEHSNPLQCASCVCACRHKKQRSRKEEAE	gi|557857442|gb|ESS61062.1| hypothetical protein TCDM_11371 [Trypanosoma cruzi Dm28c]	1.7e-13	1	0	0	3.09739e-05	0	0	0	0	0
1822	HHKDTNYDHHDHHYHTGTKYYDHRGTKYYDHRGT	gi|557858849|gb|ESS62318.1| hypothetical protein TCDM_10042 [Trypanosoma cruzi Dm28c]	2.68e-06	1	0	0	2.47792e-05	0	7.61699e-06	0	0	0
1823	TDQVAGRPRASGQNATSLRSCGGGRLATFFSFSSQCTSPSHK	gi|407833868|gb|EKF98856.1| glutamine synthetase, putative, partial [Trypanosoma cruzi]	6.76e-11	1	0	0	2.47792e-05	0	7.61699e-06	0	0	0
1824	NNDYRGKKYYDHHHYNTDTKHYDHRGANHDDHPRTVTPS	gi|557858899|gb|ESS62364.1| hypothetical protein TCDM_09982 [Trypanosoma cruzi Dm28c]	4.15e-15	1	3.02378e-06	0	0	0	2.2851e-05	0	1.51244e-05	0
1825	ASSTSLTIAGMPRPHNTHSAT	gi|1511089410|gb|RNF02177.1| hypothetical protein TcG_11303 [Trypanosoma cruzi]	6.95e-07	1	0	0	0	0	3.8085e-05	0	0	0
1826	LNNNSRAQTHEKRRTNNAAGTHSNGHHQQQQKPRP	gi|557851846|gb|ESS55830.1| hypothetical protein TCDM_12679 [Trypanosoma cruzi Dm28c]	3.33e-07	1	0	0	2.78766e-05	0	3.0468e-06	0	0	0
1827	TRGRTLQKDLTRYHEDLHRREERLRAQQREAR	gi|1509441484|gb|RNC37713.1| putative helicase, partial [Trypanosoma cruzi]	4.68e-14	1	3.02378e-06	0	1.85844e-05	0	6.09359e-06	0	2.16063e-06	0
1828	QFYNIRRPEMGIQTRVPKKKNNDAKGDDEAAAATAAEQQRQQDQRESETPISALPPPPTSLFEAKNAP	gi|407859467|gb|EKG07053.1| hypothetical protein TCSYLVIO_001826 [Trypanosoma cruzi]	2.17e-41	1	0	0	1.5487e-05	0	1.5234e-05	0	5.40156e-06	0
1829	PVTCVNPSAQTNAPSTQSEGKRREKRQLHHTQPPHSDKWQLAHTMRQRESVRLRNSLT	gi|1509459883|gb|RNC52792.1| hypothetical protein TcCL_ESM09933, partial [Trypanosoma cruzi]	3.07e-15	1	9.07134e-06	0	1.23896e-05	0	0	0	0	0
1830	RWRSNAFNIPPGPGAKTSEKSRKDNSTAYSARGQTTSRSPGGTQARS	gi|1509458306|gb|RNC51636.1| hypothetical protein TcCL_ESM11222 [Trypanosoma cruzi]	1.42e-23	1	9.07134e-06	0	1.23896e-05	0	0	0	0	0
1831	AECVERRTKMCSRDAWRKQQQQDRSNSRFHCLGCS	gi|1509459638|gb|RNC52598.1| hypothetical protein TcCL_ESM10148 [Trypanosoma cruzi]	7.62e-09	1	6.04756e-06	0	0	0	2.2851e-05	0	0	0
1832	SNSGDGRRVNRLPSSSMSMGGAAHRGRSSVVDAASCASPTAG	gi|557865181|gb|ESS68419.1| hypothetical protein TCDM_02809 [Trypanosoma cruzi Dm28c]	5.49e-21	1	9.07134e-06	0	6.19479e-06	0	7.61699e-06	0	0	0
1833	ARPTKENLQASSTQKPPKGSDGMKGRRRPVP	gi|70880630|gb|EAN93715.1| mitochondrial ATP-dependent zinc metallopeptidase, putative [Trypanosoma cruzi]	1.73e-14	1	1.51189e-05	0	0	0	0	0	1.08031e-06	0
1834	NNVDSICRSMRKQRERQNLHHAQPPHGNKWQQ	gi|1511091702|gb|RNF04197.1| hypothetical protein TcG_10831, partial [Trypanosoma cruzi]	7.14e-06	1	3.02378e-06	0	2.16818e-05	0	0	0	4.32125e-06	0
1835	ATRRSGRMPLVRPGRPTTETRKTSH	gi|7494108|pir||T14628 hypothetical protein - Trypanosoma cruzi	4.79e-05	1	1.51189e-05	0	0	0	0	0	0	0
1836	CPDAAAGLEIIICDKVLEIFTSDEVQKRTEGGTTDEGVFFTINFPADPLLTVEEWWEDVVEKE	gi|1511086376|gb|RNE99598.1| hypothetical protein TcG_12216 [Trypanosoma cruzi]	6.16e-38	1	1.51189e-05	0	0	0	0	0	0	0
1837	ELHTRKREQDGRTLATAPKGSRHPKSQKWKEAQDDSSMVDGFGKNGYGRPPGSATHSSPPASLLSST	gi|1511089448|gb|RNF02209.1| ubiquitin-protein ligase-like, partial [Trypanosoma cruzi]	6.64e-32	1	1.51189e-05	0	0	0	0	0	0	0
1838	FPGKVVRCSGGRKCPTRQPVTPHR	gi|1509463804|gb|RNC56408.1| exo-alpha-sialidase [Trypanosoma cruzi]	3.08e-06	1	1.51189e-05	0	0	0	0	0	0	0
1839	KVNSVQKRPHARNPNHTHHNSDASR	gi|1511082323|gb|RNE96500.1| hypothetical protein TcG_12984, partial [Trypanosoma cruzi]	1.03e-06	1	1.51189e-05	0	0	0	0	0	0	0
1840	LTINMAREHAATPRRNKGEKGERGKKQEAAQNT	gi|1509439339|gb|RNC36535.1| hypothetical protein TcCL_Unassigned00491 [Trypanosoma cruzi]	1.18e-13	1	1.51189e-05	0	0	0	0	0	0	0
1841	PHTTHNIHSNPRQRAHSPDATATHRWRREKQTGA	gi|557851199|gb|ESS55388.1| hypothetical protein TCDM_13147 [Trypanosoma cruzi Dm28c]	1.85e-12	1	1.51189e-05	0	0	0	0	0	0	0
1842	RACEGSHKQKCTAEAHGRNKEKKTAQAHDIARQPKQR	gi|557850628|gb|ESS55034.1| hypothetical protein TCDM_13519 [Trypanosoma cruzi Dm28c]	4.19e-15	1	1.51189e-05	0	0	0	0	0	0	0
1843	SLDAFALLHFLLEANSGAELEGRIFRAFDVTTWAPCVWDEGVSGVFLDLRGAYNYWQGADDQAQLDFDNLVAWMCALEAERDPTDRF	gi|407833716|gb|EKF98832.1| dispersed gene family protein 1 (DGF-1), putative, partial [Trypanosoma cruzi]	2.14e-59	1	1.51189e-05	0	0	0	0	0	0	0
1844	TIRSNWPWRRGEAVKHEIARGSND	gi|1509464012|gb|RNC56609.1| hypothetical protein TcCL_ESM05865 [Trypanosoma cruzi]	1.45e-08	1	1.51189e-05	0	0	0	0	0	0	0
1845	TIWGLYKERRSREHQRRLEEQHRRLMEEAQSLQSMHEEPTPFPSFQPQPQPGTFAAADVGFMPA	gi|1393585851|gb|PWU91502.1| hypothetical protein C3747_338g45 [Trypanosoma cruzi]	6.51e-39	1	1.51189e-05	0	0	0	0	0	0	0
1846	VNVTQPSSMKVPRTPTRHHATRC	gi|1511094549|gb|RNF06759.1| hypothetical protein TcG_10229 [Trypanosoma cruzi]	0.000318	1	1.51189e-05	0	0	0	0	0	0	0
1847	QITIRVQQAAGGQPVHTILHGNRPNTK	gi|1511094594|gb|RNF06801.1| hypothetical protein TcG_10538 [Trypanosoma cruzi]	0.015	1	0	0	0	3.72022e-05	0	0	0	0
1848	AQPPHPHHKINLQDSRQPSHTRTSSSSSTRAQGPTRRTPHGAH	gi|407421188|gb|EKF38837.1| hypothetical protein MOQ_000949, partial [Trypanosoma cruzi marinkellei]	1.03e-08	1	0	0	1.85844e-05	0	7.61699e-06	0	9.72281e-06	0
1849	KKSNFSWRHPRTSVANPQRYPLPVEC	gi|1509445901|gb|RNC41016.1| hypothetical protein TcCL_NonESM09445 [Trypanosoma cruzi]	1.32e-08	1	3.02378e-06	0	0	0	2.58978e-05	0	5.40156e-06	0
1850	AATASEVIVLDDEEEEETAKMPETLNLEDGVFIVASSKRFREQPHRQHSSKAEKEEGEE	gi|1393591533|gb|PWU97016.1| putative phosphatidylinositol 3-related kinase [Trypanosoma cruzi]	1.4e-32	1	3.02378e-06	0	2.16818e-05	0	1.5234e-06	0	0	0
1851	NNVRDVTGGSYSQRGRPSRNGEGPLAASYESERRQLHSFHHLPPFGKDVAPHR	gi|1511088869|gb|RNF01706.1| selenocysteine-tRNA-specific elongation factor [Trypanosoma cruzi]	1.97e-32	1	9.07134e-06	0	6.19479e-06	0	6.09359e-06	0	0	0
1852	HKTSLFFVFGGARWSEMWKKNNSKDGIAEDDQIHANENNSHNSSGDTPNPFFVDVR	gi|1243000178|gb|PBJ69354.1| chloride channel protein [Trypanosoma cruzi cruzi]	9.89e-37	1	6.04756e-06	0	1.5487e-05	0	1.5234e-06	0	0	0
1853	HKAKKIKKGPEHVGGRTKCTAEMRVGNNKKKPAQTHDCTAVQA	gi|557858150|gb|ESS61681.1| hypothetical protein TCDM_10716 [Trypanosoma cruzi Dm28c]	1.05e-13	1	1.20951e-05	0	0	0	6.09359e-06	0	0	0
1854	DLELLRNDDDDEVQLFVIDPCFDY	gi|407410129|gb|EKF32682.1| hypothetical protein MOQ_003462 [Trypanosoma cruzi marinkellei]	3.11e-10	1	1.20951e-05	0	0	0	0	0	1.08031e-05	0
1855	NQRKSGICSRNSPGSIPPPPSFSSSSLFGSRGCRLLSRAETGGQD	gi|70882214|gb|EAN95196.1| protein kinase, putative [Trypanosoma cruzi]	1.6e-23	1	9.07134e-06	0	0	0	9.14039e-06	0	7.56219e-06	0
1856	VTDAERRAEGERPRRSHAGPRSGLEGGPPMYLPGRGPPGAIGRGRGASGQPA	gi|1511100617|gb|RNF12413.1| surface protease GP63, partial [Trypanosoma cruzi]	5.68e-24	1	9.07134e-06	0	9.29218e-06	0	1.5234e-06	0	0	0
1857	FWRGGGKMLRAGDERRAPARE	gi|407425582|gb|EKF39495.1| hypothetical protein MOQ_000276 [Trypanosoma cruzi marinkellei]	3.7	1	0	0	2.78766e-05	0	0	0	0	0
1858	SVRLLSNSALQLAPKRRPKTSEPGKAAAL	gi|1511113167|gb|RNF24385.1| hypothetical protein TcG_00872 [Trypanosoma cruzi]	8.01e-12	1	0	0	2.78766e-05	0	0	0	0	0
1859	SVSSPRQRFGVLHSPFTRQPVRKTTE	gi|70880157|gb|EAN93275.1| protein kinase, putative [Trypanosoma cruzi]	4.65e-11	1	0	0	2.78766e-05	0	0	0	0	0
1860	GSAAHRRPHDNVARPHFHPSTPLPSRTSPPDARLPMEEDRSFCAFD	gi|407831239|gb|EKF98107.1| trans-sialidase, putative, partial [Trypanosoma cruzi]	1.78e-24	1	0	2.10907e-06	0	0	6.09359e-06	0	0	0
1861	MHRLTVSGKRGPKHNTDHTD	gi|70870598|gb|EAN84909.1| hypothetical protein, conserved [Trypanosoma cruzi]	6.3	1	9.07134e-06	0	0	0	1.21872e-05	0	0	0
1862	RNWMNIAPGTHNDCHQNQQEPRRVCYSSHFSTQRATHTKTNNQRDAKEHSRPSQHRLV	gi|1509439709|gb|RNC36890.1| exo-alpha-sialidase, partial [Trypanosoma cruzi]	1.72e-13	1	9.07134e-06	0	0	0	1.21872e-05	0	0	0
1863	SMERQLGDHQRSARPFTSLQQFCRGKLECVPYGRENRK	gi|1511101725|gb|RNF13449.1| hypothetical protein TcG_08538 [Trypanosoma cruzi]	1.25e-20	1	1.20951e-05	0	0	0	4.5702e-06	0	0	0
1864	AQTNAPPTQSERRNTRPLHHTETPRNDKWQLAHTMRQRESVRL	gi|1509459883|gb|RNC52792.1| hypothetical protein TcCL_ESM09933, partial [Trypanosoma cruzi]	5.17e-08	1	0	0	1.23896e-05	0	1.82808e-05	0	0	0
1865	YDRAPLRRGSSSSRWFNLTGRGGERL	gi|1393579781|gb|PWU85875.1| hypothetical protein C4B63_141g29 [Trypanosoma cruzi]	1.31e-09	1	9.07134e-06	0	9.29218e-06	0	0	0	0	0
1866	DSTDDIFRFPRSHERNDCGRVQQCERRGGCGIQHPVRVQCHHLKLQRPMHPRD	gi|1509451129|gb|RNC46066.1| dispersed gene family protein 1 (DGF-1), partial [Trypanosoma cruzi]	8.08e-18	1	9.07134e-06	0	3.09739e-06	0	7.61699e-06	0	0	0
1867	HQWLREQRQRTTAWTVRRYDLARDKMDEAI	gi|1509453920|gb|RNC48816.1| putative serine/threonine protein phosphatase [Trypanosoma cruzi]	6.19e-15	1	9.07134e-06	0	6.19479e-06	0	0	0	6.48188e-06	0
1868	VGNAQVRRKTVHHVRPRHD	gi|557850563|gb|ESS54998.1| hypothetical protein TCDM_13559 [Trypanosoma cruzi Dm28c]	1.5	1	1.20951e-05	0	3.09739e-06	0	0	0	0	0
1869	GEAVRSALLQRYSAIPLRHHTTHHRQGQPE	gi|557863732|gb|ESS67019.1| hypothetical protein TCDM_14330 [Trypanosoma cruzi Dm28c]	6.96e-15	1	0	0	1.5487e-05	0	1.37106e-05	0	0	0
1870	PCWRGNATPRKPCWRGNAAPGKP	gi|557866160|gb|ESS69368.1| hypothetical protein TCDM_01873 [Trypanosoma cruzi Dm28c]	5.22e-08	1	6.04756e-06	0	6.19479e-06	0	4.5702e-06	0	1.08031e-05	0
1871	TCPQQKHTRGTTQRAPNGSTPSSRQRVEGREWNAPRGRCAFNDTSH	gi|70879294|gb|EAN92480.1| hypothetical protein, conserved [Trypanosoma cruzi]	8.6	1	1.20951e-05	0	0	0	3.0468e-06	0	0	0
1872	AVALHKEHAPDDYGVTERSHKSYLVLMKDKSGKSSEKKTDQQKNSR	gi|1393588577|gb|PWU94124.1| putative translation initiation factor IF-2 [Trypanosoma cruzi]	1.03e-25	1	6.04756e-06	0	9.29218e-06	0	6.09359e-06	0	0	0
1873	SAERRSVSQPQKQKQQHPRHTHTC	gi|1509449590|gb|RNC44560.1| hypothetical protein TcCL_NonESM05665, partial [Trypanosoma cruzi]	0.1	1	9.07134e-06	0	0	0	7.61699e-06	0	4.32125e-06	0
1874	LQLREIDEEPRSGV	gi|70884720|gb|EAN97568.1| hypothetical protein, conserved [Trypanosoma cruzi]	2.5	1	0	0	0	0	3.19914e-05	0	0	0
1875	QHSRWFRDGGQHSRWLRDGGQHS	gi|407409843|gb|EKF32517.1| hypothetical protein MOQ_003630 [Trypanosoma cruzi marinkellei]	8.6	1	0	0	0	0	3.19914e-05	0	0	0
1876	SAGRRPVTLVPSQRGNTNNRRGPSMPLTEKRNEDLPTAQ	gi|1509439780|gb|RNC36960.1| hypothetical protein TcCL_Unassigned00041 [Trypanosoma cruzi]	7.74e-09	1	3.02378e-06	0	6.19479e-06	0	1.67574e-05	0	0	0
1877	TKRRDTRWEHRCRPACHVQEELLIPLSREEKSPSSPIMR	gi|1509443674|gb|RNC39137.1| hypothetical protein TcCL_NonESM11548 [Trypanosoma cruzi]	3.89e-10	1	0	0	1.85844e-05	0	6.09359e-06	0	4.32125e-06	0
1878	KSAEEFRRQTASTLREQEALRQRNNELHAEIGRMRDLVEKLKDLADKQASE	gi|1509430349|gb|RNC30274.1| Flagellar attachment zone protein 1, partial [Trypanosoma cruzi]	5.08e-28	1	3.02378e-06	0	6.19479e-06	0	1.5234e-05	0	2.16063e-06	0
1879	GNTQRRSSPAAGATAGTLLSVTRQHTPSNVHAQNKQRDAKEHIRPLQHTHAAASRFTPVSSNAPAHRTSPRTAGETS	gi|557851273|gb|ESS55439.1| hypothetical protein TCDM_13092 [Trypanosoma cruzi Dm28c]	3.88e-27	1	6.04756e-06	0	9.29218e-06	0	1.5234e-06	0	6.48188e-06	0
1880	GERGAAWQEAATAHRLRGRTHTHCQQSPTMDKKER	gi|1509439730|gb|RNC36911.1| hypothetical protein TcCL_Unassigned00075 [Trypanosoma cruzi]	4.1	1	0	0	2.16818e-05	0	0	0	7.56219e-06	0
1881	VSRKFSPLHFTRCGNGFVCPPASSQQKKSPLTGVLSAEESMPERTQPNSGTTTVVPQERGETRSP	gi|1393585471|gb|PWU91140.1| hypothetical protein C4B63_45g101 [Trypanosoma cruzi]	1.2e-38	1	6.04756e-06	0	3.09739e-06	0	9.14039e-06	0	6.48188e-06	0
1882	GAPQRPHTARHSSHALRYDRIGNTNGMMSSRHSEPTAN	gi|1511089712|gb|RNF02442.1| hypothetical protein TcG_11392 [Trypanosoma cruzi]	4.1e-14	1	1.20951e-05	0	0	0	0	0	3.24094e-06	0
1883	WRERYERHLGVAVPTSNRRKDESPG	gi|1509455874|gb|RNC50292.1| dendritic cell-derived IFNG-induced protein, partial [Trypanosoma cruzi]	1.3e-11	1	6.04756e-06	0	9.29218e-06	0	3.0468e-06	0	3.24094e-06	0
1884	VRGHRRWQDRPLSPAPSWRKRPSDQRREI	gi|1509451833|gb|RNC46756.1| hypothetical protein TcCL_NonESM03358 [Trypanosoma cruzi]	4.89e-10	1	9.07134e-06	0	6.19479e-06	0	0	0	2.16063e-06	0
1885	FDPKDFGGAWSGNTDWKGAREFLS	gi|1393601771|gb|PWV06939.1| putative dynein heavy chain [Trypanosoma cruzi]	4.64e-13	1	0	0	2.47792e-05	0	0	0	0	0
1886	NTVDRSPASNTATNTSETRPVFASNPNEVMVPNASNK	gi|1509444943|gb|RNC40154.1| hypothetical protein TcCL_NonESM10403, partial [Trypanosoma cruzi]	2.63e-16	1	0	0	2.47792e-05	0	0	0	0	0
1887	PQENTAKARREAGDANSLPRHPISMSNHHGGNSRSSSLFWRQGRSPSKTYSS	gi|1509458009|gb|RNC51448.1| hypothetical protein TcCL_ESM11431 [Trypanosoma cruzi]	4.63e-30	1	0	0	2.47792e-05	0	0	0	0	0
1888	RETHHRHRQQPHRGTLRSQINHTKTQEYIPSGSQPRAP	gi|407859604|gb|EKG07089.1| hypothetical protein TCSYLVIO_001793 [Trypanosoma cruzi]	7.71e-20	1	0	0	2.47792e-05	0	0	0	0	0
1889	TRTRYLRLPPLGAHGTSTGTTTASASPETRPALP	gi|557857918|gb|ESS61476.1| hypothetical protein TCDM_10930 [Trypanosoma cruzi Dm28c]	5.41e-09	1	0	0	2.47792e-05	0	0	0	0	0
1890	GKRFVWRDKKDEETVSSLRAPSLVEMDGDVFAVAEAEGTKN	gi|1393588269|gb|PWU93824.1| putative trans-sialidase, Group V [Trypanosoma cruzi]	6.65e-21	1	3.02378e-06	0	1.5487e-05	0	3.0468e-06	0	2.16063e-06	0
1891	HTHHRSAANPRVGGFGPPHDKHAHRPQWK	gi|1509459136|gb|RNC52214.1| hypothetical protein TcCL_ESM10592 [Trypanosoma cruzi]	8.9e-08	1	1.20951e-05	0	0	0	1.5234e-06	0	0	0
1892	EQRIRQRCVRVWGCCGGWRQRAADCVQH	gi|1509454638|gb|RNC49528.1| dispersed gene family protein 1 (DGF-1) [Trypanosoma cruzi]	4.47e-09	1	6.04756e-06	0	6.19479e-06	0	0	0	1.51244e-05	0
1893	LGYYRGDGPKGTFKDDEDALDMRKAMPRDRERGRSSVIPLAKPIKPEELEW	gi|1242999464|gb|PBJ68640.1| N-acetyltransferase complex ARD1 subunit [Trypanosoma cruzi cruzi]	1.85e-31	1	0	0	0	0	0	0	5.50959e-05	0
1894	ARRGWSMPSALRQQSREENIAGSWLPPT	gi|1509464012|gb|RNC56609.1| hypothetical protein TcCL_ESM05865 [Trypanosoma cruzi]	7.4e-05	1	0	0	1.23896e-05	0	1.5234e-05	0	0	0
1895	AVPSVRGREDSVLRTTNAHTASSHPPWKRRRDTPPP	gi|1511098387|gb|RNF10306.1| hypothetical protein TcG_09747 [Trypanosoma cruzi]	1.17e-10	1	0	0	1.23896e-05	0	1.5234e-05	0	0	0
1896	FHMAKINATYSSGYYLAPDTDYRKLEEEQRRERKRKRQQEGDDNTGLS	gi|1393593634|gb|PWU99083.1| hypothetical protein C4B63_10g139 [Trypanosoma cruzi]	2.02e-11	1	1.20951e-05	0	0	0	0	0	2.16063e-06	0
1897	LTESLYKSHLEDKKRRRRQERLRNCQRAEPFAPSVSLPMV	gi|1243005305|gb|PBJ74481.1| hypothetical protein BCY84_12496 [Trypanosoma cruzi cruzi]	7.65e-22	1	1.20951e-05	0	0	0	0	0	2.16063e-06	0
1898	RKLRDGSHTTNAHTATASSSIPRPTGYSHSPLPAHRTPSKQSPKEPHAEA	gi|557850338|gb|ESS54877.1| hypothetical protein TCDM_13704 [Trypanosoma cruzi Dm28c]	1.24e-13	1	1.20951e-05	0	0	0	0	0	2.16063e-06	0
1899	PWQCGGDWPRRPCPKVPAIDRDTRNAGSHVCFSPRPPGQSRRSCENAAGVAGHP	gi|407863509|gb|EKG07918.1| hypothetical protein TCSYLVIO_000948 [Trypanosoma cruzi]	7.7e-31	1	6.04756e-06	0	9.29218e-06	0	3.0468e-06	0	1.08031e-06	0
1900	GRGECVGCDALPEPDVRRGARDASRHLLRLRACNCDARRPRASP	gi|557850771|gb|ESS55116.1| hypothetical protein TCDM_13430 [Trypanosoma cruzi Dm28c]	4.72e-15	1	9.07134e-06	0	6.19479e-06	0	0	0	0	0
1901	TVHILGHEDERYPEHQAARRKCRPG	gi|1509435025|gb|RNC32893.1| leucine--tRNA ligase [Trypanosoma cruzi]	2.65e-13	1	3.02378e-06	0	1.5487e-05	0	3.0468e-06	0	0	0
1902	PVIDYRGRREMTHRHRLPFNPTADGIRPQPRSQNTTHT	gi|557858567|gb|ESS62057.1| hypothetical protein TCDM_10300 [Trypanosoma cruzi Dm28c]	1.65e-10	1	6.04756e-06	0	6.19479e-06	0	6.09359e-06	0	2.16063e-06	0
1903	HLLWRPVREAPVKKTLAPLWHPHPRPSQTIGTP	gi|1509460695|gb|RNC53487.1| hypothetical protein TcCL_ESM09192, partial [Trypanosoma cruzi]	1.04e-10	1	9.07134e-06	0	0	0	7.61699e-06	0	0	0
1904	DPNQINPSRQVTLPISLEVEELGNKNIYSKRVPMGVAGPTTMVRVDPQDGDDVSLYVVGPCGYYFPEHQRT	gi|407832683|gb|EKF98530.1| protein kinase, putative [Trypanosoma cruzi]	9.9e-44	1	1.20951e-05	0	0	0	0	0	0	0
1905	DQQEQQHDREQQRHDRKKQRQHRDQQRHDR	gi|1393609461|gb|PWV14387.1| Mucin-associated surface protein (MASP) [Trypanosoma cruzi]	3	1	1.20951e-05	0	0	0	0	0	0	0
1906	GATQLVYIEDEGPEADVSPPGNTTAPKSLYRRQFLHHHNDTEKKKT	gi|557859989|gb|ESS63394.1| hypothetical protein TCDM_08779 [Trypanosoma cruzi Dm28c]	2.08e-26	1	1.20951e-05	0	0	0	0	0	0	0
1907	GEKTKKIFPGFFQTPMWPRVHGSGMAPSGGGRGSVPDAAATSSATFSSSSFAPHSEPPRL	gi|1393598269|gb|PWV03658.1| hypothetical protein C3747_172g42 [Trypanosoma cruzi]	3.16e-14	1	1.20951e-05	0	0	0	0	0	0	0
1908	GENNRIYWSDNYVIPWSYKDNQKESLTRLIGSGGSGVQMEDGTLVFPLEGTRKKKNQGDGAAKEEKTV	gi|407861704|gb|EKG07694.1| trans-sialidase, putative, partial [Trypanosoma cruzi]	2.61e-41	1	1.20951e-05	0	0	0	0	0	0	0
1909	KKNKREQSMWRDAQNVQRRRITETTTRRPLKLMTAMQPKQRQYTQDLLKTKNFPFVLHKPHHTK	gi|407848225|gb|EKG03669.1| hypothetical protein TCSYLVIO_005282 [Trypanosoma cruzi]	3.87e-25	1	1.20951e-05	0	0	0	0	0	0	0
1910	LGAPSSSTAPAAAAVDHVP	gi|70874909|gb|EAN88536.1| hypothetical protein, conserved [Trypanosoma cruzi]	5.4	1	1.20951e-05	0	0	0	0	0	0	0
1911	LRTGGAGALMENGTLLFPLEGRNNN	gi|1509437375|gb|RNC34740.1| 85 kDa surface glycoprotein [Trypanosoma cruzi]	1.12e-10	1	1.20951e-05	0	0	0	0	0	0	0
1912	LTWKHGRKSPPSSPCGRERKH	gi|557856721|gb|ESS60463.1| hypothetical protein TCDM_12014 [Trypanosoma cruzi Dm28c]	1.62e-05	1	1.20951e-05	0	0	0	0	0	0	0
1913	SAPRAARVAPMEEVVTAHPHHRALRNTKPTTRHKCGATPPINPRNLPAASC	gi|557857877|gb|ESS61440.1| hypothetical protein TCDM_10971 [Trypanosoma cruzi Dm28c]	3.07e-15	1	1.20951e-05	0	0	0	0	0	0	0
1914	SRTLFPRPQTHKHDSSGCRHSEHTTHPPR	gi|70864921|gb|EAN81343.1| hypothetical protein Tc00.1047053508115.10 [Trypanosoma cruzi]	1.92e-08	1	1.20951e-05	0	0	0	0	0	0	0
1915	SSCAFSGRADKMRPKHRDSAMKPNRQCTRQRPTRREGIDASTSRN	gi|407843960|gb|EKG01723.1| hypothetical protein TCSYLVIO_007271 [Trypanosoma cruzi]	2.87e-24	1	1.20951e-05	0	0	0	0	0	0	0
1916	THRATPAPSSANTKDEKRMTPRAGKTFPHGGHRAT	gi|407405899|gb|EKF30654.1| hypothetical protein MOQ_005531 [Trypanosoma cruzi marinkellei]	1.06e-08	1	1.20951e-05	0	0	0	0	0	0	0
1917	TSTDRVERQSSRLPPRASHSQRPHRPNRSP	gi|407849534|gb|EKG04249.1| hypothetical protein TCSYLVIO_004696 [Trypanosoma cruzi]	43	1	1.20951e-05	0	0	0	0	0	0	0
1918	TVRRTPRTTHTPIHGNRHTHTHTDGGGR	gi|1509439530|gb|RNC36718.1| hypothetical protein TcCL_Unassigned00276, partial [Trypanosoma cruzi]	1.2e-07	1	1.20951e-05	0	0	0	0	0	0	0
1919	VCAESARRLWAHHCATRCDPSKRD	gi|557851892|gb|ESS55864.1| hypothetical protein TCDM_12641 [Trypanosoma cruzi Dm28c]	2.97e-06	1	1.20951e-05	0	0	0	0	0	0	0
1920	VDSTPHSHGRAWGAKERAPRRPPREKP	gi|1393615050|gb|PWV19948.1| hypothetical protein C3747_8g505 [Trypanosoma cruzi]	8.1	1	1.20951e-05	0	0	0	0	0	0	0
1921	VGNGVSETTTQVEVLNTESVGGFIARKKKRE	gi|407843329|gb|EKG01339.1| hypothetical protein TCSYLVIO_007664, partial [Trypanosoma cruzi]	1.97e-13	1	1.20951e-05	0	0	0	0	0	0	0
1922	VHNSTKHFLDAAAEEARKPTTTSASEKLEGVYESVHNARWSHAEELPDGVERKKTRTGMR	gi|407864570|gb|EKG07991.1| retrotransposon hot spot (RHS) protein, putative, partial [Trypanosoma cruzi]	2.93e-36	1	1.20951e-05	0	0	0	0	0	0	0
1923	VRRWWGRTEGFHTEATHSSQSRKLPQSQH	gi|407852812|gb|EKG06112.1| hypothetical protein TCSYLVIO_002803, partial [Trypanosoma cruzi]	0.000796	1	1.20951e-05	0	0	0	0	0	0	0
1924	AVSIDVEAEVKNPKDVKREKRGRQHSTGSCNSGRISDGNDGRCDRGDSSSDDGSSS	gi|1511103484|gb|RNF15074.1| hypothetical protein TcG_07319 [Trypanosoma cruzi]	4.15e-32	1	6.04756e-06	0	9.29218e-06	0	3.0468e-06	0	0	0
1925	LKPRLPEELEDRARVTDYALNSALLGFVILMARYAVLPLWYVGQPAMSMVG	gi|407860828|gb|EKG07529.1| reiske iron-sulfur protein precursor, putative [Trypanosoma cruzi]	4.3e-29	1	6.04756e-06	0	9.29218e-06	0	3.0468e-06	0	0	0
1926	ALGWRRSGSCHSFLSLSRGICEDTSSTTFTTTTPTVT	gi|557866268|gb|ESS69471.1| hypothetical protein TCDM_01725 [Trypanosoma cruzi Dm28c]	1.71e-18	1	9.07134e-06	0	0	0	4.5702e-06	0	4.32125e-06	0
1927	IPRRHKPRSGTAMSTELKSGPLPADVEEV	gi|407404609|gb|EKF29994.1| high mobility group protein, putative [Trypanosoma cruzi marinkellei]	4.81e-08	1	9.07134e-06	0	3.09739e-06	0	3.0468e-06	0	0	0
1928	LSERKKGRREWGSGRRQSETPRPRGA	gi|557854369|gb|ESS58250.1| hypothetical protein TCDM_12392 [Trypanosoma cruzi Dm28c]	1.1	1	6.04756e-06	0	9.29218e-06	0	0	0	4.32125e-06	0
1929	VRETTSPQKRHRLPSPRTHRS	gi|1509436125|gb|RNC33701.1| hypothetical protein TcCL_Unassigned03573 [Trypanosoma cruzi]	0.000418	1	9.07134e-06	0	0	0	3.0468e-06	0	6.48188e-06	0
1930	TTATRHPGHMPLSRPGRPTKGTQRTSHGN	gi|407840939|gb|EKG00602.1| hypothetical protein TCSYLVIO_008444, partial [Trypanosoma cruzi]	1.51e-12	1	0	0	2.16818e-05	0	1.5234e-06	0	0	0
1931	ADDPMKYERCADTRRVGRLKHTQPS	gi|70873524|gb|EAN87331.1| hypothetical protein Tc00.1047053508161.23 [Trypanosoma cruzi]	1.12e-06	1	6.04756e-06	0	6.19479e-06	0	6.09359e-06	0	0	0
1932	HMRRGQQPGMHRTPHTTWIVGPREV	gi|557857938|gb|ESS61494.1| hypothetical protein TCDM_10915 [Trypanosoma cruzi Dm28c]	3.67e-05	1	6.04756e-06	0	6.19479e-06	0	6.09359e-06	0	0	0
1933	GEAPRRTAGNSKVPHKGHKYLPASSLEKHNQH	gi|407409282|gb|EKF32239.1| hypothetical protein MOQ_003914, partial [Trypanosoma cruzi marinkellei]	0.000405	1	6.04756e-06	0	3.09739e-06	0	9.14039e-06	0	1.08031e-06	0
1934	ADARRLILVPPSHPLRRWRTSPRTAGGSPVDVSKA	gi|407851295|gb|EKG05299.1| hypothetical protein TCSYLVIO_003627 [Trypanosoma cruzi]	3.88e-13	1	9.07134e-06	0	0	0	6.09359e-06	0	0	0
1935	ATASSSIPRPTEHGHSPAANKYRTRNKKSPKEPHAEAIPYPSMTRC	gi|1509439306|gb|RNC36503.1| hypothetical protein TcCL_Unassigned00505 [Trypanosoma cruzi]	1.11e-15	1	9.07134e-06	0	0	0	6.09359e-06	0	0	0
1936	AVAHADPDGVGERHAVVERRGVPDARRDDDGGWRRPDAERHPRRWERRP	gi|1509435983|gb|RNC33595.1| dispersed gene family protein 1 (DGF-1), partial [Trypanosoma cruzi]	2.49e-28	1	9.07134e-06	0	0	0	6.09359e-06	0	0	0
1937	TGRLLNRHHRPHIIERKDEGGNREGREE	gi|1243001423|gb|PBJ70599.1| hypothetical protein BCY84_18304 [Trypanosoma cruzi cruzi]	1.1	1	0	0	1.85844e-05	0	0	0	8.6425e-06	0
1938	SSARQREGGFLTQRARGDNPHVPRTAKPNEKKEGTNERNVPVTDPMMNEEAKLEFLTPYLPPPLSFEGKD	gi|407863017|gb|EKG07831.1| hypothetical protein TCSYLVIO_001028 [Trypanosoma cruzi]	5.33e-43	1	6.04756e-06	0	6.19479e-06	0	3.0468e-06	0	4.32125e-06	0
1939	APAGASSVSASPDMAVGHNNWFCRHCQASNFRTRSSCWQCGRPSSESGATSWSDDAS	gi|1393609027|gb|PWV13957.1| putative mitochondrial RNA binding complex 1 subunit [Trypanosoma cruzi]	6.97e-32	1	9.07134e-06	0	0	0	4.5702e-06	0	2.16063e-06	0
1940	GAHWLHNHLPHAGRGQGVTRSTE	gi|1393606847|gb|PWV11827.1| hypothetical protein C3747_56g83 [Trypanosoma cruzi]	4.5	1	9.07134e-06	0	3.09739e-06	0	1.5234e-06	0	0	0
1941	NSITRRGTSMPHAWQHSDKSPPGPSHPS	gi|557859343|gb|ESS62780.1| hypothetical protein TCDM_09520 [Trypanosoma cruzi Dm28c]	1.83e-06	1	9.07134e-06	0	3.09739e-06	0	1.5234e-06	0	0	0
1942	FPVEDYRGGSKEGETPLPDPTEHANKREVKGQRGQQRRKQSEHSHERFPR	gi|1393596051|gb|PWV01469.1| hypothetical protein C4B63_4g104 [Trypanosoma cruzi]	2.68e-28	1	6.04756e-06	0	3.09739e-06	0	7.61699e-06	0	2.16063e-06	0
1943	TQQKRPWRPQKYLRTTGPSAQSMP	gi|1511110932|gb|RNF22209.1| putative protein kinase [Trypanosoma cruzi]	2.9	1	0	0	0	0	2.43744e-05	0	5.40156e-06	0
1944	LRTDGTDEEVDGEQSKRLTFAHRIRLYDARGGKEKPVT	gi|407832561|gb|EKF98491.1| hypothetical protein TCSYLVIO_010606 [Trypanosoma cruzi]	1.24e-19	1	0	0	1.85844e-05	0	1.5234e-06	0	4.32125e-06	0
1945	EMKRINAIQSKREEARERQLSVVRERAKHEAEKMIKELEQRSGTTLD	gi|1393586498|gb|PWU92124.1| hypothetical protein C3747_326g14 [Trypanosoma cruzi]	1.52e-23	1	9.07134e-06	0	3.09739e-06	0	0	0	2.16063e-06	0
1946	DAFRELGAWSTPDDVPALLLLDDDSF	gi|407852438|gb|EKG05928.1| hypothetical protein TCSYLVIO_002989 [Trypanosoma cruzi]	1.21e-10	1	0	0	2.16818e-05	0	0	0	0	0
1947	ENAKKLPYLTMPESLLKKRPTVYRHDYTPSAGRDDYRTLPYNTN	gi|407843667|gb|EKG01549.1| hypothetical protein TCSYLVIO_007452 [Trypanosoma cruzi]	2.14e-24	1	0	0	2.16818e-05	0	0	0	0	0
1948	FHWCCEMPADDVTSGGMPPMISRKTIIGMGGHKRQQQRQQQE	gi|557850981|gb|ESS55247.1| hypothetical protein TCDM_13294 [Trypanosoma cruzi Dm28c]	1.46e-16	1	0	0	2.16818e-05	0	0	0	0	0
1949	GDKNAYMKRWSNSFVSREKESWRERVADDEDGHAKTNAVY	gi|557864411|gb|ESS67676.1| hypothetical protein TCDM_03556 [Trypanosoma cruzi Dm28c]	3.1	1	0	0	2.16818e-05	0	0	0	0	0
1950	IQPSRRERPCCSPPPLRHRHQ	gi|1393614430|gb|PWV19330.1| hypothetical protein C3747_10g116 [Trypanosoma cruzi]	0.056	1	0	0	2.16818e-05	0	0	0	0	0
1951	VLRRPHHRTRPSSAPNDCV	gi|1509440596|gb|RNC37272.1| putative amidinotransferase, partial [Trypanosoma cruzi]	1.7	1	0	0	2.16818e-05	0	0	0	0	0
1952	LALKLHPRCCPPHAIAHHPRESQSRQDTPAQIQTPP	gi|557851459|gb|ESS55562.1| hypothetical protein TCDM_12956 [Trypanosoma cruzi Dm28c]	0.000122	1	0	0	0	0	2.58978e-05	0	2.16063e-06	0
1953	AHHIRVGREHRPNRSE	gi|557862744|gb|ESS66066.1| ubiquitin-protein ligase [Trypanosoma cruzi Dm28c]	9.1	1	6.04756e-06	0	6.19479e-06	0	4.5702e-06	0	0	0
1954	QRQQWRLVKPHEKPSQRPSNDTQ	gi|70881032|gb|EAN94087.1| hypothetical protein Tc00.1047053509791.80 [Trypanosoma cruzi]	0.56	1	6.04756e-06	0	6.19479e-06	0	1.5234e-06	0	5.40156e-06	0
1955	KIKPCAVAPLCFWKPARKDLEPHPARGGD	gi|70870007|gb|EAN84451.1| hypothetical protein Tc00.1047053508885.30 [Trypanosoma cruzi]	9.13e-13	1	6.04756e-06	0	3.09739e-06	0	7.61699e-06	0	1.08031e-06	0
1956	ELEGRVMTNRTEDSRAISARRARPGHLPETSARQRRDAVEEEKNP	gi|1393595956|gb|PWV01374.1| Flagellum attachment zone protein 7 [Trypanosoma cruzi]	5.8e-24	1	3.02378e-06	0	1.5487e-05	0	0	0	0	0
1957	DGGTHSRRVMDCRGNHANAMRPSFGKPNK	gi|1509453049|gb|RNC47954.1| hypothetical protein TcCL_NonESM02052 [Trypanosoma cruzi]	1.99e-14	1	0	0	3.09739e-06	0	1.98042e-05	0	5.40156e-06	0
1958	PSAQTNNTSTQSGSKRRDTAATPRTATAQSQMAAAQQRQRTHTMRQLEAVKWQK	gi|557850775|gb|ESS55118.1| hypothetical protein TCDM_13428 [Trypanosoma cruzi Dm28c]	2.65e-09	1	9.07134e-06	0	0	0	4.5702e-06	0	0	0
1959	TLNPRNESEPTQDDTGSLSQERAALRDELARKSRLLASEGMRYYNIFWVRKPLD	gi|1509431752|gb|RNC30959.1| hypothetical protein TcCL_Unassigned06522, partial [Trypanosoma cruzi]	5.94e-33	1	9.07134e-06	0	0	0	4.5702e-06	0	0	0
1960	TSTTKTKSAGGQEGPISPSRVEEAPNKKKPQSTQKTGNKHPAADGTGTRKEKQNENKEANPKETPV	gi|407866136|gb|EKG08250.1| mucin-associated surface protein (MASP), putative, partial [Trypanosoma cruzi]	4.78e-37	1	9.07134e-06	0	0	0	4.5702e-06	0	0	0
1961	VDGGVWRGIVRCDSRGARLCRKPVQ	gi|1509454638|gb|RNC49528.1| dispersed gene family protein 1 (DGF-1) [Trypanosoma cruzi]	2.26e-05	1	9.07134e-06	0	3.09739e-06	0	0	0	1.08031e-06	0
1962	ASTTRQPLSMTYSKPRAKPSGTLKHGKEDDEEHHGGNTYAG	gi|1509430805|gb|RNC30493.1| putative heat shock protein HslVU, ATPase subunit HslU, partial [Trypanosoma cruzi]	3.78e-23	1	3.02378e-06	0	1.23896e-05	0	3.0468e-06	0	1.08031e-06	0
1963	TKFTSGKHEDDGTALDPNEYSYLQMLGPLAM	gi|407866874|gb|EKG08432.1| hexose transporter, putative, partial [Trypanosoma cruzi]	1.79e-17	1	0	0	0	0	0	3.82092e-05	0	0
1964	LWHRRHRTNTQKWEENSLQQRLHAETQIIHTAT	gi|407407888|gb|EKF31523.1| hypothetical protein MOQ_004640 [Trypanosoma cruzi marinkellei]	1.14e-05	1	6.04756e-06	0	9.29218e-06	0	0	0	0	0
1965	RMKGWWERNMEKPATVESGPAKPPEERPPVAPEEEAPRDTTK	gi|407838347|gb|EKG00032.1| hypothetical protein TCSYLVIO_009042, partial [Trypanosoma cruzi]	1.42e-22	1	9.07134e-06	0	0	0	3.0468e-06	0	2.16063e-06	0
1966	VTTTSKKKGRKEETPMIPSVNLDSAIARLKEKKPPDSRVGDGVP	gi|407849279|gb|EKG04072.1| protein phosphatase 2A regulatory subunit, putative [Trypanosoma cruzi]	7.8e-11	1	9.07134e-06	0	0	0	3.0468e-06	0	2.16063e-06	0
1967	RWCASPTASPSLRCRLRVRGDAEGKSRLVWD	gi|407841563|gb|EKG00823.1| glycosyl hydrolase-like protein, putative [Trypanosoma cruzi]	7.28e-17	1	6.04756e-06	0	0	0	1.06638e-05	0	1.08031e-06	0
1968	GGVGAKRSLHARPSAHFC	gi|1509468196|gb|RNC60705.1| hypothetical protein TcCL_ESM01528 [Trypanosoma cruzi]	0.8	1	9.07134e-06	0	3.09739e-06	0	0	0	0	0
1969	VHHWDGRHNGRSGKTIEGI	gi|407859672|gb|EKG07099.1| cystathionine beta-synthase,cysteine synthase,serine sulfhydrylase [Trypanosoma cruzi]	1.34e-07	1	9.07134e-06	0	3.09739e-06	0	0	0	0	0
1970	DCRCTSTFARGLNRCTGRSDWRRCARWNKTSPPGANPSGKTWMA	gi|1509461494|gb|RNC54219.1| putative syntaxin binding protein [Trypanosoma cruzi]	2.62e-17	1	3.02378e-06	0	0	0	1.67574e-05	0	3.24094e-06	0
1971	HREPTANAARGKWGHNQRTLQWPDEQMIRMQFDSSRDNLLGKEFTVRKGQ	gi|1509439397|gb|RNC36590.1| regulator of sigma E protease [Trypanosoma cruzi]	2.53e-24	1	3.02378e-06	0	1.23896e-05	0	1.5234e-06	0	2.16063e-06	0
1972	PACLTCRHAWNFLWRPVREAPVKK	gi|1509437258|gb|RNC34638.1| hypothetical protein TcCL_Unassigned02552 [Trypanosoma cruzi]	6.64e-07	1	0	0	1.85844e-05	0	1.5234e-06	0	1.08031e-06	0
1973	AADAKRWRREQKIPFPVIVKPVS	gi|407859608|gb|EKG07092.1| hypothetical protein TCSYLVIO_001781 [Trypanosoma cruzi]	7.02e-10	1	6.04756e-06	0	0	0	1.06638e-05	0	0	0
1974	SLRRDGRGHREMRGKELRTSELTQFDGS	gi|1511110438|gb|RNF21727.1| ribosomal RNA processing protein 41B [Trypanosoma cruzi]	1.25e-12	1	6.04756e-06	0	0	0	1.06638e-05	0	0	0
1975	PTFDAEGVFYRVRRQGNDDDRASKPREVRGSDASIDRDSEMVKVPWETV	gi|1243003000|gb|PBJ72176.1| hypothetical protein BCY84_15752 [Trypanosoma cruzi cruzi]	5.99e-28	1	9.07134e-06	0	0	0	3.0468e-06	0	0	0
1976	VKAAEFHREHAGAGKWAHAEGGGLHAVGAARNRHSHG	gi|407409153|gb|EKF32196.1| hypothetical protein MOQ_003957 [Trypanosoma cruzi marinkellei]	4.06e-10	1	9.07134e-06	0	0	0	3.0468e-06	0	0	0
1977	DLRRLVHGKYQQHRGGQLWGEPP	gi|1335676|emb|CAA37618.1| unnamed protein product, partial [Trypanosoma cruzi]	3.43e-08	1	9.07134e-06	0	0	0	0	0	5.40156e-06	0
1978	HRTGVLMAPRRGSCDGSDAAACRVVEGMRRPNWTHDGRLDKV	gi|1511093146|gb|RNF05498.1| retrotransposon hot spot (RHS) protein [Trypanosoma cruzi]	4.4e-21	1	9.07134e-06	0	0	0	1.5234e-06	0	2.16063e-06	0
1979	TLRAATRWPSSSHGTPRTPWTVSDDRPLKRP	gi|557856363|gb|ESS60159.1| hypothetical protein TCDM_12199 [Trypanosoma cruzi Dm28c]	3.3e-13	1	0	0	0	0	3.0468e-06	0	3.88913e-05	0
1980	NVSSNSGSSGSGKKGQTLRGPGKNEPGGGKGGLGGTIPTAHSAEPPPQENQKKKKG	gi|1393586231|gb|PWU91866.1| hypothetical protein C4B63_41g197 [Trypanosoma cruzi]	5.23e-30	1	3.02378e-06	0	0	0	1.67574e-05	0	1.08031e-06	0
1981	RIRSWIVSALEAKKERKRNGARSGAEAEAV	gi|1393593181|gb|PWU98635.1| hypothetical protein C4B63_11g477 [Trypanosoma cruzi]	1.06e-12	1	6.04756e-06	0	3.09739e-06	0	6.09359e-06	0	0	0
1982	EEKRDRRTNLKEMKMKLQQLQRERLAKQTLHAQ	gi|407832530|gb|EKF98471.1| hypothetical protein TCSYLVIO_010630 [Trypanosoma cruzi]	1.84e-14	1	0	0	1.23896e-05	0	9.14039e-06	0	0	0
1983	HREAHQDSKRHGWMAAIHAARPNPNNHARWQHTPIQ	gi|407423854|gb|EKF38989.1| hypothetical protein MOQ_000792, partial [Trypanosoma cruzi marinkellei]	2.56e-14	1	0	0	1.5487e-05	0	4.5702e-06	0	1.08031e-06	0
1984	DAVASTTTRHHSQHDHRRPPRDSSA	gi|70882622|gb|EAN95580.1| protein kinase, putative, partial [Trypanosoma cruzi]	23	1	0	0	1.85844e-05	0	0	0	2.16063e-06	0
1985	EVSRLQRLLRERPQFGHSNEEVEQLQDRVLQLEQDVADRDLTIDELRSQLL	gi|407847042|gb|EKG02948.1| kinesin, putative [Trypanosoma cruzi]	2.02e-26	1	0	0	0	0	2.43744e-05	0	0	0
1986	VFRPFRDPSRGPRATAGTGKHTDAGKKEEEQK	gi|407844208|gb|EKG01850.1| hypothetical protein TCSYLVIO_007140 [Trypanosoma cruzi]	1.19e-14	1	0	0	0	0	2.43744e-05	0	0	0
1987	NGSTLRNRSDPVRRGQQMREIWKKDKFLAQQ	gi|407851767|gb|EKG05514.1| hypothetical protein TCSYLVIO_003411 [Trypanosoma cruzi]	3.21e-15	1	0	0	9.29218e-06	0	0	0	2.26866e-05	0
1988	FYVSFLKHKKETPVQPSQTPTDA	gi|407867722|gb|EKG08636.1| hypothetical protein TCSYLVIO_000207 [Trypanosoma cruzi]	1.36e-09	1	3.02378e-06	0	3.09739e-06	0	7.61699e-06	0	9.72281e-06	0
1989	ATLPFTASHEVFAVKRFAWMRLPSQKTGSPVYDGLKEDDGGQNGSYQDLSEDI	gi|1243004161|gb|PBJ73337.1| synaptojanin (N-terminal domain),inositol/phosphatidylinositol phosphatase [Trypanosoma cruzi cruzi]	2.87e-32	1	9.07134e-06	0	0	0	1.5234e-06	0	1.08031e-06	0
1990	FNTGGRRFSDSALSARQHHSVAHKKCNNN	gi|70881471|gb|EAN94499.1| recombination initiation protein NBS1, putative [Trypanosoma cruzi]	5.94e-14	1	9.07134e-06	0	0	0	1.5234e-06	0	1.08031e-06	0
1991	MPCTRKIARRWPGCVNSQTGGIDRAA	gi|407859303|gb|EKG06982.1| dephospho-CoA kinase, putative [Trypanosoma cruzi]	2.95e-13	1	9.07134e-06	0	0	0	0	0	3.24094e-06	0
1992	VRTEGNLTHTARYSPTPVWHSRHRTHLTKGRAGISSLTHTNPQKWEEDSV	gi|1511111113|gb|RNF22384.1| hypothetical protein TcG_02323 [Trypanosoma cruzi]	8.81e-20	1	9.07134e-06	0	0	0	0	0	3.24094e-06	0
1993	TLPSRRCCWHKPRWSDSS	gi|557862630|gb|ESS65957.1| putative ribonuclease inhibitor [Trypanosoma cruzi Dm28c]	6.18e-07	1	6.04756e-06	0	0	0	9.14039e-06	0	0	0
1994	RRVSVRHQHTAAG	gi|557851781|gb|ESS55783.1| hypothetical protein TCDM_12727 [Trypanosoma cruzi Dm28c]	6.4	1	0	0	0	0	0	0	0	6.78533e-05
1995	QRILRSERHVSHHTRGRP	gi|1509449667|gb|RNC44636.1| regulator of sigma E protease [Trypanosoma cruzi]	3.63e-05	1	9.07134e-06	0	0	0	1.5234e-06	0	0	0
1996	LTLWSGVDAENARTHYFWHRGHLRGGMTEG	gi|1243002405|gb|PBJ71581.1| trans-sialidase [Trypanosoma cruzi cruzi]	0.002	1	6.04756e-06	0	0	0	7.61699e-06	0	2.16063e-06	0
1997	EDLHRHAVKHHKKDPRAPIRPFESSSFSPPEGKGAAKTDASSSSLS	gi|557862019|gb|ESS65361.1| Zn-finger protein [Trypanosoma cruzi Dm28c]	2.79e-24	1	9.07134e-06	0	0	0	0	1.91046e-06	0	0
1998	KQELRKREKDRERARREDAAAAAAAK	gi|70872260|gb|EAN86271.1| 60S ribosomal protein L19, putative [Trypanosoma cruzi]	8.5e-08	1	9.07134e-06	0	0	0	0	0	2.16063e-06	0
[truncated: 1,966 more rows]
