# Supplementary material for: A refined genome phage display methodology delineates the human antibody response in patients with Chagas disease
Source: iScience. 2021 May 15;24(6):102540. doi: 10.1016/j.isci.2021.102540 (PMC8185243; doi:10.1016/j.isci.2021.102540)
Supplement: Data S2. Alignments and consensus sequences for all epitopes. Related to Figure 3 and Data S1 [file mmc3.zip]

Archive with 4,647 entries (4,646 files):
- final clusters A and B/
- final clusters A and B/0.consensus
- final clusters A and B/0.hmm
- final clusters A and B/0.mafft.fasta
- final clusters A and B/0.mafft.fasta - concise alignment
- final clusters A and B/1.consensus
- final clusters A and B/1.hmm
- final clusters A and B/1.mafft.fasta
- final clusters A and B/1.mafft.fasta - concise alignment
- final clusters A and B/10.consensus
- final clusters A and B/10.hmm
- final clusters A and B/10.mafft.fasta
- final clusters A and B/100.consensus
- final clusters A and B/100.hmm
- final clusters A and B/100.mafft.fasta
- final clusters A and B/1000.consensus
- final clusters A and B/1000.hmm
- final clusters A and B/1000.mafft.fasta
- final clusters A and B/1001.consensus
- final clusters A and B/1001.hmm
- final clusters A and B/1001.mafft.fasta
- final clusters A and B/1002.consensus
- final clusters A and B/1002.hmm
- final clusters A and B/1002.mafft.fasta
- final clusters A and B/1003.consensus
- final clusters A and B/1003.hmm
- final clusters A and B/1003.mafft.fasta
- final clusters A and B/1004.consensus
- final clusters A and B/1004.hmm
- final clusters A and B/1004.mafft.fasta
- final clusters A and B/1005.consensus
- final clusters A and B/1005.hmm
- final clusters A and B/1005.mafft.fasta
- final clusters A and B/1006.consensus
- final clusters A and B/1006.hmm
- final clusters A and B/1006.mafft.fasta
- final clusters A and B/1007.consensus
- final clusters A and B/1007.hmm
- final clusters A and B/1007.mafft.fasta
- final clusters A and B/1008.consensus
- final clusters A and B/1008.hmm
- final clusters A and B/1008.mafft.fasta
- final clusters A and B/1009.consensus
- final clusters A and B/1009.hmm
- final clusters A and B/1009.mafft.fasta
- final clusters A and B/101.consensus
- final clusters A and B/101.hmm
- final clusters A and B/101.mafft.fasta
- final clusters A and B/1010.consensus
- final clusters A and B/1010.hmm
- final clusters A and B/1010.mafft.fasta
- final clusters A and B/1011.consensus
- final clusters A and B/1011.hmm
- final clusters A and B/1011.mafft.fasta
- final clusters A and B/1012.consensus
- final clusters A and B/1012.hmm
- final clusters A and B/1012.mafft.fasta
- final clusters A and B/1013.consensus
- final clusters A and B/1013.hmm
- final clusters A and B/1013.mafft.fasta
- final clusters A and B/1014.consensus
- final clusters A and B/1014.hmm
- final clusters A and B/1014.mafft.fasta
- final clusters A and B/1015.consensus
- final clusters A and B/1015.hmm
- final clusters A and B/1015.mafft.fasta
- final clusters A and B/1016.consensus
- final clusters A and B/1016.hmm
- final clusters A and B/1016.mafft.fasta
- final clusters A and B/1017.consensus
- final clusters A and B/1017.hmm
- final clusters A and B/1017.mafft.fasta
- final clusters A and B/1018.consensus
- final clusters A and B/1018.hmm
- final clusters A and B/1018.mafft.fasta
- final clusters A and B/1019.consensus
- final clusters A and B/1019.hmm
- final clusters A and B/1019.mafft.fasta
- final clusters A and B/102.consensus
- final clusters A and B/102.hmm
- final clusters A and B/102.mafft.fasta
- final clusters A and B/1020.consensus
- final clusters A and B/1020.hmm
- final clusters A and B/1020.mafft.fasta
- final clusters A and B/1021.consensus
- final clusters A and B/1021.hmm
- final clusters A and B/1021.mafft.fasta
- final clusters A and B/1022.consensus
- final clusters A and B/1022.hmm
- final clusters A and B/1022.mafft.fasta
- final clusters A and B/1023.consensus
- final clusters A and B/1023.hmm
- final clusters A and B/1023.mafft.fasta
- final clusters A and B/1024.consensus
- final clusters A and B/1024.hmm
- final clusters A and B/1024.mafft.fasta
- final clusters A and B/1025.consensus
- final clusters A and B/1025.hmm
- final clusters A and B/1025.mafft.fasta
- final clusters A and B/1026.consensus
- final clusters A and B/1026.hmm
- final clusters A and B/1026.mafft.fasta
- final clusters A and B/1027.consensus
- final clusters A and B/1027.hmm
- final clusters A and B/1027.mafft.fasta
- final clusters A and B/1028.consensus
- final clusters A and B/1028.hmm
- final clusters A and B/1028.mafft.fasta
- final clusters A and B/1029.consensus
- final clusters A and B/1029.hmm
- final clusters A and B/1029.mafft.fasta
- final clusters A and B/103.consensus
- final clusters A and B/103.hmm
- final clusters A and B/103.mafft.fasta
- final clusters A and B/1030.consensus
- final clusters A and B/1030.hmm
- final clusters A and B/1030.mafft.fasta
- final clusters A and B/1031.consensus
- final clusters A and B/1031.hmm
- final clusters A and B/1031.mafft.fasta
- final clusters A and B/1032.consensus
- final clusters A and B/1032.hmm
- final clusters A and B/1032.mafft.fasta
- final clusters A and B/1033.consensus
- final clusters A and B/1033.hmm
- final clusters A and B/1033.mafft.fasta
- final clusters A and B/1034.consensus
- final clusters A and B/1034.hmm
- final clusters A and B/1034.mafft.fasta
- final clusters A and B/1035.consensus
- final clusters A and B/1035.hmm
- final clusters A and B/1035.mafft.fasta
- final clusters A and B/1036.consensus
- final clusters A and B/1036.hmm
- final clusters A and B/1036.mafft.fasta
- final clusters A and B/1037.consensus
- final clusters A and B/1037.hmm
- final clusters A and B/1037.mafft.fasta
- final clusters A and B/1038.consensus
- final clusters A and B/1038.hmm
- final clusters A and B/1038.mafft.fasta
- final clusters A and B/1039.consensus
- final clusters A and B/1039.hmm
- final clusters A and B/1039.mafft.fasta
- final clusters A and B/104.consensus
- final clusters A and B/104.hmm
- final clusters A and B/104.mafft.fasta
- final clusters A and B/1040.consensus
- final clusters A and B/1040.hmm
- final clusters A and B/1040.mafft.fasta
- final clusters A and B/1041.consensus
- final clusters A and B/1041.hmm
- final clusters A and B/1041.mafft.fasta
- final clusters A and B/1042.consensus
- final clusters A and B/1042.hmm
- final clusters A and B/1042.mafft.fasta
- final clusters A and B/1043.consensus
- final clusters A and B/1043.hmm
- final clusters A and B/1043.mafft.fasta
- final clusters A and B/1044.consensus
- final clusters A and B/1044.hmm
- final clusters A and B/1044.mafft.fasta
- final clusters A and B/1045.consensus
- final clusters A and B/1045.hmm
- final clusters A and B/1045.mafft.fasta
- final clusters A and B/1046.consensus
- final clusters A and B/1046.hmm
- final clusters A and B/1046.mafft.fasta
- final clusters A and B/1047.consensus
- final clusters A and B/1047.hmm
- final clusters A and B/1047.mafft.fasta
- final clusters A and B/1048.consensus
- final clusters A and B/1048.hmm
- final clusters A and B/1048.mafft.fasta
- final clusters A and B/1049.consensus
- final clusters A and B/1049.hmm
- final clusters A and B/1049.mafft.fasta
- final clusters A and B/105.consensus
- final clusters A and B/105.hmm
- final clusters A and B/105.mafft.fasta
- final clusters A and B/1050.consensus
- final clusters A and B/1050.hmm
- final clusters A and B/1050.mafft.fasta
- final clusters A and B/1051.consensus
- final clusters A and B/1051.hmm
- final clusters A and B/1051.mafft.fasta
- final clusters A and B/1052.consensus
- final clusters A and B/1052.hmm
- final clusters A and B/1052.mafft.fasta
- final clusters A and B/1053.consensus
- final clusters A and B/1053.hmm
- final clusters A and B/1053.mafft.fasta
- final clusters A and B/1054.consensus
- final clusters A and B/1054.hmm
- final clusters A and B/1054.mafft.fasta
- final clusters A and B/1055.consensus
- final clusters A and B/1055.hmm
- final clusters A and B/1055.mafft.fasta
- final clusters A and B/1056.consensus
- final clusters A and B/1056.hmm
- final clusters A and B/1056.mafft.fasta
- final clusters A and B/1057.consensus
- final clusters A and B/1057.hmm
- final clusters A and B/1057.mafft.fasta
- final clusters A and B/1058.consensus
- final clusters A and B/1058.hmm
- final clusters A and B/1058.mafft.fasta
- final clusters A and B/1059.consensus
- final clusters A and B/1059.hmm
- final clusters A and B/1059.mafft.fasta
- final clusters A and B/106.consensus
- final clusters A and B/106.hmm
- final clusters A and B/106.mafft.fasta
- final clusters A and B/1060.consensus
- final clusters A and B/1060.hmm
- final clusters A and B/1060.mafft.fasta
- final clusters A and B/1061.consensus
- final clusters A and B/1061.hmm
- final clusters A and B/1061.mafft.fasta
- final clusters A and B/1062.consensus
- final clusters A and B/1062.hmm
- final clusters A and B/1062.mafft.fasta
- final clusters A and B/1063.consensus
- final clusters A and B/1063.hmm
- final clusters A and B/1063.mafft.fasta
- final clusters A and B/1064.consensus
- final clusters A and B/1064.hmm
- final clusters A and B/1064.mafft.fasta
- final clusters A and B/1065.consensus
- final clusters A and B/1065.hmm
- final clusters A and B/1065.mafft.fasta
- final clusters A and B/1066.consensus
- final clusters A and B/1066.hmm
- final clusters A and B/1066.mafft.fasta
- final clusters A and B/1067.consensus
- final clusters A and B/1067.hmm
- final clusters A and B/1067.mafft.fasta
- final clusters A and B/1068.consensus
- final clusters A and B/1068.hmm
- final clusters A and B/1068.mafft.fasta
- final clusters A and B/1069.consensus
- final clusters A and B/1069.hmm
- final clusters A and B/1069.mafft.fasta
- final clusters A and B/107.consensus
- final clusters A and B/107.hmm
- final clusters A and B/107.mafft.fasta
- final clusters A and B/1070.consensus
- final clusters A and B/1070.hmm
- final clusters A and B/1070.mafft.fasta
- final clusters A and B/1071.consensus
- final clusters A and B/1071.hmm
- final clusters A and B/1071.mafft.fasta
- final clusters A and B/1072.consensus
- final clusters A and B/1072.hmm
- final clusters A and B/1072.mafft.fasta
- final clusters A and B/1073.consensus
- final clusters A and B/1073.hmm
- final clusters A and B/1073.mafft.fasta
- final clusters A and B/1074.consensus
- final clusters A and B/1074.hmm
- final clusters A and B/1074.mafft.fasta
- final clusters A and B/1075.consensus
- final clusters A and B/1075.hmm
- final clusters A and B/1075.mafft.fasta
- final clusters A and B/1076.consensus
- final clusters A and B/1076.hmm
- final clusters A and B/1076.mafft.fasta
- final clusters A and B/1077.consensus
- final clusters A and B/1077.hmm
- final clusters A and B/1077.mafft.fasta
- final clusters A and B/1078.consensus
- final clusters A and B/1078.hmm
- final clusters A and B/1078.mafft.fasta
- final clusters A and B/1079.consensus
- final clusters A and B/1079.hmm
- final clusters A and B/1079.mafft.fasta
- final clusters A and B/108.consensus
- final clusters A and B/108.hmm
- final clusters A and B/108.mafft.fasta
- final clusters A and B/1080.consensus
- final clusters A and B/1080.hmm
- final clusters A and B/1080.mafft.fasta
- final clusters A and B/1081.consensus
- final clusters A and B/1081.hmm
- final clusters A and B/1081.mafft.fasta
- final clusters A and B/1082.consensus
- final clusters A and B/1082.hmm
- final clusters A and B/1082.mafft.fasta
- final clusters A and B/1083.consensus
- final clusters A and B/1083.hmm
- final clusters A and B/1083.mafft.fasta
- final clusters A and B/1084.consensus
- final clusters A and B/1084.hmm
- final clusters A and B/1084.mafft.fasta
- final clusters A and B/1085.consensus
- final clusters A and B/1085.hmm
- final clusters A and B/1085.mafft.fasta
- final clusters A and B/1086.consensus
- final clusters A and B/1086.hmm
- final clusters A and B/1086.mafft.fasta
[truncated: 4,347 more entries]
