# Supplementary material for: A refined genome phage display methodology delineates the human antibody response in patients with Chagas disease
Source: iScience. 2021 May 15;24(6):102540. doi: 10.1016/j.isci.2021.102540 (PMC8185243; doi:10.1016/j.isci.2021.102540)
Supplement: Data S2. Alignments and consensus sequences for all epitopes. Related to Figure 3 and Data S1 [file mmc3.zip › final clusters A and B/0.hmm]

HMMER3/f [3.1b2 | February 2015]
NAME  0.mafft
LENG  51
ALPH  amino
RF    no
MM    no
CONS  yes
CS    no
MAP   yes
DATE  Wed Dec  6 22:54:07 2017
NSEQ  4794
EFFN  1.302996
CKSUM 2258616562
STATS LOCAL MSV       -9.4170  0.71911
STATS LOCAL VITERBI  -10.0549  0.71911
STATS LOCAL FORWARD   -3.8987  0.71911
HMM          A        C        D        E        F        G        H        I        K        L        M        N        P        Q        R        S        T        V        W        Y   
            m->m     m->i     m->d     i->m     i->i     d->m     d->d
  COMPO   1.90946  4.49340  3.45474  3.30210  3.05886  1.83808  3.93672  3.48687  3.30618  3.15394  4.32240  3.47342  2.81886  3.68962  3.55042  2.18561  2.37586  3.00573  5.21697  3.97244
          2.68470  4.42279  2.77573  2.73172  3.46316  2.40463  3.72458  3.29408  2.67795  2.69408  4.24743  2.90400  2.73765  3.18197  2.89850  2.37839  2.77357  2.98565  4.58531  3.61556
          0.86082  1.15137  1.34331  1.99105  0.14682  0.00000        *
      1   2.63119  4.45784  3.42173  3.05842  2.91836  3.37746  3.99676  3.10146  3.03999  2.71790  3.79367  3.38939  1.40790  3.38318  3.36147  2.80304  2.99000  2.87442  4.99775  3.58271     36 p - - -
          2.68618  4.42225  2.77519  2.73123  3.46354  2.40513  3.72494  3.29354  2.67741  2.69355  4.24690  2.90347  2.73739  3.18146  2.89801  2.37887  2.77519  2.98518  4.58477  3.61503
          0.06284  4.00485  3.15396  0.61958  0.77255  0.75585  0.63415
      2   1.16125  4.25379  3.60355  3.24957  3.38570  3.21266  4.19042  2.89568  3.22020  2.74820  3.80715  3.45473  3.87756  3.53834  3.51183  2.64833  2.84594  2.63065  5.27928  3.97431     37 a - - -
          2.68601  4.42230  2.77525  2.73128  3.46347  2.40505  3.72484  3.29359  2.67746  2.69360  4.24695  2.90352  2.73739  3.18151  2.89806  2.37884  2.77513  2.98523  4.58482  3.61508
          0.05329  3.14846  4.71355  1.43153  0.27305  0.70284  0.68355
      3   1.48872  4.20299  3.82060  3.41419  3.82699  3.20144  4.30058  2.62566  3.35060  2.74806  3.75707  3.57481  3.94070  3.65412  3.62214  2.70931  2.85369  1.66653  5.36238  4.14767     52 a - - -
          2.68618  4.42225  2.77519  2.73123  3.46354  2.40512  3.72494  3.29354  2.67741  2.69355  4.24690  2.90347  2.73739  3.18146  2.89801  2.37887  2.77519  2.98518  4.58477  3.61503
          0.05146  3.81762  3.56907  0.59864  0.79753  0.70954  0.67702
      4   2.74473  4.56519  3.48933  3.40531  4.58218  0.59655  4.54607  4.18861  3.61259  3.84815  4.79932  3.63939  3.98203  3.92070  3.85223  2.89514  3.24354  3.66908  5.71882  4.68006     54 G - - -
          2.68618  4.42225  2.77520  2.73124  3.46349  2.40509  3.72495  3.29354  2.67741  2.69355  4.24690  2.90347  2.73740  3.18147  2.89801  2.37887  2.77520  2.98519  4.58477  3.61503
          0.03703  3.57780  4.77817  0.67863  0.70788  0.69866  0.68766
      5   2.78771  4.60831  3.46802  3.41653  4.63122  0.56951  4.57406  4.24172  3.64484  3.89885  4.84539  3.66242  4.01566  3.94614  3.88977  2.94259  3.28498  3.71825  5.75614  4.72444     58 G - - -
          2.68618  4.42225  2.77520  2.73123  3.46350  2.40510  3.72495  3.29354  2.67741  2.69355  4.24690  2.90347  2.73740  3.18147  2.89801  2.37887  2.77520  2.98519  4.58477  3.61503
          0.03231  3.74594  4.80648  0.66009  0.72733  0.71609  0.67072
      6   3.44560  4.82590  4.50591  4.22792  0.82907  4.19987  3.90774  2.91753  4.10705  2.25447  3.63609  4.19059  4.62882  4.21660  4.19316  3.68658  3.74273  2.92851  4.10454  2.43439     62 f - - -
          2.68601  4.42230  2.77525  2.73129  3.46342  2.40504  3.72484  3.29359  2.67746  2.69360  4.24695  2.90352  2.73739  3.18152  2.89806  2.37884  2.77513  2.98524  4.58482  3.61508
          0.06060  2.99372  4.74402  1.39472  0.28489  0.65132  0.73680
      7   2.80149  4.55604  3.59965  3.53356  4.67232  0.53319  4.64641  4.27423  3.72018  3.93767  4.88133  3.74144  4.05222  4.02730  3.94973  2.96956  3.30551  3.74180  5.80096  4.77901     77 G - - -
          2.68618  4.42225  2.77519  2.73123  3.46354  2.40513  3.72494  3.29354  2.67741  2.69355  4.24690  2.90347  2.73739  3.18146  2.89801  2.37887  2.77519  2.98518  4.58477  3.61503
          0.02440  4.12619  4.83355  0.61958  0.77255  0.57025  0.83329
      8   2.45112  4.38596  3.48274  3.32017  4.40867  3.11419  4.42430  3.95129  3.41554  3.65546  4.55082  3.48290  3.86193  3.73976  3.68878  0.73910  2.95563  3.40848  5.76954  4.50004     78 s - - -
          2.68618  4.42225  2.77519  2.73123  3.46354  2.40513  3.72494  3.29354  2.67741  2.69355  4.24690  2.90347  2.73739  3.18146  2.89801  2.37887  2.77519  2.98518  4.58477  3.61503
          0.02280  4.18807  4.91042  0.61958  0.77255  0.60431  0.79066
      9   0.70526  4.32103  3.78307  3.58795  4.34234  3.14754  4.56794  3.48423  3.59955  3.36550  4.36515  3.63482  3.92197  3.91244  3.82766  2.65608  2.94647  3.06334  5.78469  4.58361     79 a - - -
          2.68618  4.42225  2.77519  2.73123  3.46354  2.40513  3.72494  3.29354  2.67741  2.69355  4.24690  2.90347  2.73739  3.18146  2.89801  2.37887  2.77519  2.98518  4.58477  3.61503
          0.02260  4.19695  4.91929  0.61958  0.77255  0.60619  0.78839
     10   1.44682  4.25758  3.72792  3.38014  4.23756  3.12250  4.35824  3.39833  3.34714  3.26109  4.14503  3.50041  3.85241  3.65547  3.63411  2.56646  1.37774  2.98559  5.65105  4.44832     80 t - - -
          2.68618  4.42225  2.77519  2.73123  3.46354  2.40513  3.72494  3.29354  2.67741  2.69355  4.24690  2.90347  2.73739  3.18146  2.89801  2.37887  2.77519  2.98518  4.58477  3.61503
          0.02289  4.20020  4.87519  0.61958  0.77255  0.57306  0.82965
     11   2.69326  4.68970  3.15841  2.76090  3.91301  3.43242  2.08861  3.48790  2.65958  3.12657  4.01213  3.19456  3.94230  3.10136  3.00414  2.79651  1.63049  3.17349  5.27954  3.91181     81 t - - -
          2.68618  4.42225  2.77519  2.73123  3.46354  2.40513  3.72494  3.29354  2.67741  2.69355  4.24690  2.90347  2.73739  3.18146  2.89801  2.37887  2.77519  2.98518  4.58477  3.61503
          0.02212  4.21799  4.94033  0.61958  0.77255  0.56750  0.83689
     12   2.53614  4.40433  3.72920  3.48125  4.20363  3.25573  4.46148  3.32090  3.39985  3.19832  4.20008  3.61950  3.98772  3.78713  3.64439  2.74914  0.82033  3.00059  5.67601  4.43361     82 t - - -
          2.68618  4.42225  2.77519  2.73123  3.46354  2.40513  3.72494  3.29354  2.67741  2.69355  4.24690  2.90347  2.73739  3.18146  2.89801  2.37887  2.77519  2.98518  4.58477  3.61503
          0.02188  4.22871  4.95106  0.61958  0.77255  0.56876  0.83524
     13   2.50349  4.42907  3.53907  3.37816  4.44527  3.15719  4.47381  4.00892  3.47014  3.68536  4.60449  3.53576  3.89395  3.79506  3.73921  0.68721  3.01084  3.46255  5.80124  4.53526     83 S - - -
          2.68607  4.42230  2.77524  2.73128  3.46347  2.40506  3.72499  3.29359  2.67746  2.69360  4.24695  2.90352  2.73739  3.18151  2.89806  2.37884  2.77507  2.98516  4.58482  3.61508
          0.04148  3.39378  4.95531  1.42872  0.27393  0.50901  0.91902
     14   1.24237  4.28473  3.79052  3.44162  4.28858  3.14871  4.41033  3.44024  3.40869  3.32120  4.21640  3.54581  3.88413  3.71069  3.69250  2.58927  1.50359  3.04723  5.69893  4.49964     98 a - - -
          2.68618  4.42225  2.77519  2.73123  3.46354  2.40513  3.72494  3.29354  2.67741  2.69355  4.24690  2.90347  2.73739  3.18146  2.89801  2.37887  2.77519  2.98518  4.58477  3.61503
          0.02113  4.26367  4.98601  0.61958  0.77255  0.52243  0.89913
     15   3.04899  4.84345  3.76484  3.64478  4.60635  3.53298  4.71894  4.20507  3.71457  3.76201  4.87395  3.89644  0.48373  4.10003  3.94269  3.20167  3.52501  3.79987  5.83192  4.72126     99 P - - -
          2.68604  4.42230  2.77524  2.73128  3.46347  2.40506  3.72495  3.29359  2.67745  2.69360  4.24694  2.90351  2.73734  3.18151  2.89805  2.37886  2.77513  2.98519  4.58482  3.61508
          0.03905  3.45756  4.99206  1.40722  0.28080  0.52235  0.89925
     16   0.62998  4.37241  3.86825  3.68754  4.43990  3.19312  4.65930  3.59663  3.70500  3.47296  4.46586  3.70924  3.97605  4.01052  3.92301  2.70747  2.99861  3.16529  5.87143  4.68277    114 A - - -
          2.68602  4.42230  2.77524  2.73128  3.46347  2.40506  3.72499  3.29359  2.67746  2.69360  4.24694  2.90351  2.73736  3.18151  2.89805  2.37884  2.77510  2.98523  4.58482  3.61508
          0.03919  3.45291  4.99459  1.41296  0.27895  0.50029  0.93231
     17   1.25913  4.32847  4.13675  3.73737  3.93912  3.49027  4.56997  2.55775  3.66168  2.77732  3.84881  3.84040  4.14500  3.95032  3.90540  2.91930  3.02165  1.51530  5.54440  4.33731    129 a - - -
          2.68560  4.42243  2.77537  2.73141  3.46331  2.40488  3.72512  3.29372  2.67759  2.69373  4.24708  2.90364  2.73738  3.18164  2.89819  2.37877  2.77476  2.98536  4.58495  3.61521
          0.05445  3.08694  4.91293  2.25258  0.11107  0.47331  0.97534
     18   3.05918  4.85866  3.77161  3.76536  4.96727  0.38048  4.91035  4.63318  4.02956  4.26640  5.21668  3.97957  4.27540  4.31148  4.24611  3.21778  3.57336  4.06263  6.03932  5.06989    158 G - - -
          2.68618  4.42225  2.77519  2.73123  3.46354  2.40513  3.72494  3.29354  2.67741  2.69355  4.24690  2.90347  2.73739  3.18146  2.89801  2.37887  2.77519  2.98518  4.58477  3.61503
          0.02044  4.29985  5.01199  0.61958  0.77255  0.48746  0.95239
     19   3.03957  4.84609  3.75217  3.74610  4.95572  0.38883  4.89624  4.61685  4.01184  4.25332  5.20008  3.96052  4.26442  4.29311  4.23193  3.19542  3.55395  4.04481  6.03778  5.05683    159 G - - -
          2.68602  4.42230  2.77524  2.73128  3.46347  2.40506  3.72499  3.29359  2.67746  2.69360  4.24695  2.90351  2.73739  3.18151  2.89806  2.37884  2.77507  2.98523  4.58482  3.61508
          0.03821  3.47684  5.02245  1.41609  0.27794  0.48593  0.95484
     20   3.67772  5.02692  4.74263  4.50946  0.62488  4.35535  3.99202  3.18410  4.38299  2.50436  3.88592  4.37810  4.82782  4.44115  4.42782  3.89092  3.98193  3.18501  4.15610  2.46210    174 F - - -
          2.68574  4.42239  2.77533  2.73137  3.46336  2.40493  3.72508  3.29368  2.67754  2.69369  4.24703  2.90360  2.73738  3.18160  2.89814  2.37879  2.77486  2.98532  4.58491  3.61517
          0.05291  3.10162  5.02698  2.02873  0.14099  0.48631  0.95423
     21   3.01887  4.84001  3.67797  3.69585  4.95011  0.40220  4.87025  4.60178  3.97980  4.24278  5.18069  3.92232  4.25365  4.25537  4.21262  3.17171  3.53161  4.02737  6.04661  5.04466    203 G - - -
          2.68600  4.42230  2.77525  2.73129  3.46347  2.40505  3.72500  3.29359  2.67746  2.69360  4.24695  2.90352  2.73739  3.18152  2.89806  2.37884  2.77506  2.98524  4.58482  3.61508
          0.03994  3.42280  5.03134  1.46548  0.26262  0.48622  0.95437
     22   2.53738  4.46647  3.63054  3.47642  4.49515  3.19893  4.56408  4.09780  3.57421  3.79646  4.68585  3.60679  3.94566  3.88842  3.83773  0.62515  3.04201  3.52885  5.89539  4.62523    218 S - - -
          2.68618  4.42225  2.77519  2.73123  3.46354  2.40513  3.72494  3.29354  2.67741  2.69355  4.24690  2.90347  2.73739  3.18146  2.89801  2.37887  2.77519  2.98518  4.58477  3.61503
          0.01981  4.32719  5.04954  0.61958  0.77255  0.48631  0.95424
     23   0.59303  4.39624  3.92159  3.74891  4.49815  3.21449  4.71363  3.66891  3.76829  3.54480  4.52724  3.74895  4.00448  4.06798  3.98028  2.72142  3.02848  3.21961  5.92973  4.73892    219 A - - -
          2.68618  4.42225  2.77519  2.73123  3.46354  2.40513  3.72494  3.29354  2.67741  2.69355  4.24690  2.90347  2.73739  3.18146  2.89801  2.37887  2.77519  2.98518  4.58477  3.61503
          0.01981  4.32720  5.04954  0.61958  0.77255  0.48631  0.95424
     24   1.56596  4.32349  3.84921  3.51633  4.35291  3.18384  4.48006  3.52182  3.48154  3.38214  4.25232  3.60259  3.92751  3.78470  3.75629  2.63497  1.11054  3.09903  5.76544  4.57039    220 t - - -
          2.68618  4.42225  2.77519  2.73123  3.46354  2.40513  3.72494  3.29354  2.67741  2.69355  4.24690  2.90347  2.73739  3.18146  2.89801  2.37887  2.77519  2.98518  4.58477  3.61503
          0.01981  4.32714  5.04949  0.61958  0.77255  0.48558  0.95540
     25   2.73308  4.72060  3.22731  2.83995  3.98706  3.46670  2.21179  3.55788  2.73991  3.19887  4.08359  3.26277  3.99102  3.18159  3.07756  2.83999  1.37529  3.23519  5.35250  3.99894    221 t - - -
          2.68605  4.42230  2.77524  2.73128  3.46348  2.40506  3.72492  3.29359  2.67745  2.69359  4.24694  2.90351  2.73739  3.18151  2.89805  2.37884  2.77511  2.98519  4.58481  3.61508
          0.03630  3.53215  5.05028  1.39407  0.28510  0.48586  0.95495
     26   2.60404  4.47579  3.84189  3.61713  4.34700  3.31391  4.59088  3.49047  3.54465  3.35864  4.35516  3.72335  4.04133  3.92483  3.77738  2.81808  0.69437  3.14428  5.80319  4.57537    236 t - - -
          2.68618  4.42225  2.77519  2.73123  3.46354  2.40513  3.72494  3.29354  2.67741  2.69355  4.24690  2.90347  2.73739  3.18146  2.89801  2.37887  2.77519  2.98518  4.58477  3.61503
          0.01954  4.34106  5.06341  0.61958  0.77255  0.48586  0.95495
     27   2.57668  4.50024  3.66025  3.51392  4.56817  3.22861  4.60056  4.14953  3.61303  3.81439  4.73481  3.64381  3.97073  3.92982  3.87135  0.59277  3.09348  3.57592  5.91940  4.66249    237 S - - -
          2.68601  4.42230  2.77525  2.73128  3.46347  2.40505  3.72500  3.29359  2.67746  2.69360  4.24695  2.90352  2.73739  3.18152  2.89806  2.37884  2.77506  2.98524  4.58482  3.61508
          0.03808  3.47245  5.06305  1.45155  0.26684  0.48586  0.95495
     28   1.12806  4.32031  3.87252  3.53832  4.38428  3.17487  4.49784  3.57653  3.51023  3.42860  4.31315  3.61058  3.90548  3.80334  3.78478  2.62273  1.50051  3.14335  5.78774  4.59679    252 a - - -
          2.68602  4.42230  2.77524  2.73128  3.46347  2.40506  3.72492  3.29359  2.67746  2.69360  4.24695  2.90352  2.73739  3.18151  2.89806  2.37884  2.77510  2.98523  4.58482  3.61508
          0.03691  3.50945  5.06325  1.42260  0.27587  0.48586  0.95495
     29   3.17360  4.95974  3.91369  3.82034  4.80157  3.63830  4.89129  4.42848  3.91989  4.03902  5.08449  4.05773  0.39180  4.29285  4.13011  3.34542  3.67783  3.99613  5.96663  4.92105    267 P - - -
          2.68618  4.42225  2.77519  2.73123  3.46354  2.40513  3.72494  3.29354  2.67741  2.69355  4.24690  2.90347  2.73739  3.18146  2.89801  2.37887  2.77519  2.98518  4.58477  3.61503
          0.02539  4.34065  4.41944  0.61958  0.77255  0.48586  0.95495
     30   0.57890  4.41225  3.94475  3.77328  4.51136  3.23110  4.73391  3.67676  3.79141  3.55076  4.54025  3.77087  4.02069  4.09092  4.00065  2.74767  3.04421  3.22989  5.94028  4.75739    268 A - - -
          2.68618  4.42225  2.77519  2.73123  3.46354  2.40513  3.72494  3.29354  2.67741  2.69355  4.24690  2.90347  2.73739  3.18146  2.89801  2.37887  2.77519  2.98518  4.58477  3.61503
          0.02142  4.33452  4.81818  0.61958  0.77255  0.49416  0.94183
     31   1.11178  4.34951  4.15066  3.75384  3.98933  3.47819  4.58976  2.64425  3.67648  2.83808  3.90282  3.84578  4.14532  3.96506  3.92074  2.90937  3.03421  1.66406  5.58401  4.37743    269 a - - -
          2.68604  4.42230  2.77524  2.73128  3.46347  2.40506  3.72499  3.29359  2.67746  2.69360  4.24695  2.90351  2.73739  3.18151  2.89806  2.37884  2.77507  2.98521  4.58482  3.61508
          0.03726  3.50603  5.02673  1.41875  0.27709  0.49662  0.93798
     32   3.01678  4.84316  3.72163  3.72789  4.96804  0.39531  4.89629  4.62137  4.00761  4.26445  5.19970  3.94132  4.26610  4.28274  4.23639  3.16434  3.53351  4.03764  6.07447  5.06480    284 G - - -
          2.68618  4.42225  2.77519  2.73123  3.46354  2.40513  3.72494  3.29354  2.67741  2.69355  4.24690  2.90347  2.73739  3.18146  2.89801  2.37887  2.77519  2.98518  4.58477  3.61503
          0.02131  4.33212  4.83494  0.61958  0.77255  0.49673  0.93782
     33   3.10819  4.90054  3.83908  3.83351  5.02140  0.35511  4.96989  4.69875  4.09875  4.32665  5.28005  4.03970  4.31963  4.37894  4.30726  3.26784  3.62520  4.12148  6.08143  5.12729    285 G - - -
          2.68618  4.42225  2.77520  2.73123  3.46354  2.40511  3.72495  3.29354  2.67741  2.69355  4.24690  2.90344  2.73740  3.18146  2.89801  2.37887  2.77520  2.98518  4.58477  3.61503
          0.02769  3.86771  5.05080  0.62684  0.76416  0.49903  0.93426
     34   3.63704  4.98002  4.79294  4.49228  0.69800  4.38482  3.96818  3.03313  4.32362  2.32350  3.76038  4.36543  4.84490  4.38753  4.38023  3.88002  3.91581  3.06238  4.13463  2.44358    288 f - - -
          2.68596  4.42230  2.77525  2.73128  3.46347  2.40505  3.72484  3.29359  2.67746  2.69360  4.24695  2.90352  2.73739  3.18151  2.89806  2.37884  2.77519  2.98523  4.58482  3.61508
          0.04046  3.47618  4.74121  1.43814  0.27098  0.49904  0.93423
     35   3.02083  4.83765  3.79114  3.77121  4.95407  0.38910  4.91233  4.60748  4.02576  4.25124  5.19671  3.96891  4.26940  4.30831  4.24319  3.18615  3.53914  4.00210  6.06064  5.05864    303 G - - -
          2.68603  4.42230  2.77524  2.73128  3.46348  2.40506  3.72499  3.29359  2.67745  2.69359  4.24694  2.90351  2.73739  3.18151  2.89805  2.37884  2.77508  2.98523  4.58482  3.61508
          0.04214  3.52647  4.43518  1.39604  0.28445  0.50233  0.92917
     36   2.49764  4.44872  3.49336  3.33234  4.48174  3.16509  4.46664  4.09051  3.45016  3.78140  4.63660  3.39227  3.90979  3.76709  3.73758  0.69230  2.99795  3.50747  5.87458  4.58005    318 S - - -
          2.68618  4.42225  2.77519  2.73123  3.46354  2.40513  3.72494  3.29354  2.67741  2.69355  4.24690  2.90347  2.73739  3.18146  2.89801  2.37887  2.77519  2.98518  4.58477  3.61503
          0.02814  4.31811  4.23923  0.61958  0.77255  0.50996  0.91759
     37   0.64462  4.33530  3.84788  3.66670  4.48717  3.14860  4.64641  3.69380  3.69205  3.56665  4.50132  3.66978  3.94175  3.98758  3.91485  2.59367  2.95387  3.21299  5.91336  4.70561    319 A - - -
          2.68547  4.42247  2.77542  2.73145  3.46325  2.40482  3.72517  3.29376  2.67763  2.69377  4.24712  2.90369  2.73737  3.18168  2.89823  2.37875  2.77465  2.98540  4.58499  3.61525
          0.12947  2.96141  2.66363  2.37013  0.09813  0.52096  0.90128
     38   1.21061  4.27460  3.77892  3.42918  4.27414  3.13939  4.39796  3.44451  3.39422  3.30229  4.17151  3.53472  3.87403  3.69781  3.67805  2.58411  1.57595  3.02320  5.68636  4.48687    348 a - - -
          2.68618  4.42225  2.77519  2.73123  3.46354  2.40513  3.72494  3.29354  2.67741  2.69355  4.24690  2.90347  2.73739  3.18146  2.89801  2.37887  2.77519  2.98518  4.58477  3.61503
          0.02860  4.24416  4.27947  0.61958  0.77255  0.60367  0.79143
     39   2.68897  4.69864  3.14437  2.74530  3.95125  3.42793  1.81562  3.50968  2.64818  3.14926  4.02550  3.18247  3.93749  3.08869  2.99750  2.74835  1.87188  3.19103  5.30580  3.94462    349 h - - -
          2.68618  4.42225  2.77519  2.73123  3.46354  2.40513  3.72494  3.29354  2.67741  2.69355  4.24690  2.90347  2.73739  3.18146  2.89801  2.37887  2.77519  2.98518  4.58477  3.61503
          0.03217  4.23648  4.06303  0.61958  0.77255  0.61174  0.78178
     40   2.54220  4.41055  3.72412  3.48475  4.23313  3.25295  4.47159  3.36687  3.41412  3.23690  4.24450  3.62304  3.97125  3.79814  3.65785  2.75288  0.80246  3.03556  5.69032  4.45766    350 t - - -
          2.68618  4.42225  2.77519  2.73123  3.46354  2.40513  3.72494  3.29354  2.67741  2.69355  4.24690  2.90347  2.73739  3.18146  2.89801  2.37887  2.77519  2.98518  4.58477  3.61503
          0.02649  4.22615  4.46251  0.61958  0.77255  0.62213  0.76960
     41   2.47725  4.40715  3.51594  3.35165  4.42318  3.13737  4.44938  3.97319  3.44052  3.65542  4.57324  3.50987  3.88643  3.76658  3.71207  0.71430  2.97460  3.43024  5.78886  4.51410    351 s - - -
          2.68618  4.42225  2.77519  2.73123  3.46354  2.40513  3.72494  3.29354  2.67741  2.69355  4.24690  2.90347  2.73739  3.18146  2.89801  2.37887  2.77519  2.98518  4.58477  3.61503
          0.04835  4.22189  3.42560  0.61958  0.77255  0.62777  0.76310
     42   1.45693  4.25495  3.72014  3.37653  4.24305  3.11659  4.35754  3.40356  3.34758  3.26977  4.17018  3.49623  3.83552  3.65464  3.63453  2.56173  1.36807  2.99596  5.65377  4.45179    352 t - - -
          2.68603  4.42230  2.77524  2.73128  3.46348  2.40506  3.72490  3.29359  2.67745  2.69359  4.24694  2.90351  2.73739  3.18151  2.89805  2.37884  2.77511  2.98523  4.58481  3.61508
          0.04303  3.40543  4.71884  1.38992  0.28648  0.65591  0.73182
     43   3.14048  4.87161  3.80596  3.68665  4.63039  3.55175  4.73836  4.24480  3.75901  3.79418  4.91132  3.95431  0.45090  4.14332  3.97247  3.31742  3.60765  3.85797  5.77787  4.75578    367 P - - -
          2.68618  4.42225  2.77519  2.73123  3.46354  2.40513  3.72494  3.29354  2.67741  2.69355  4.24690  2.90347  2.73739  3.18146  2.89801  2.37887  2.77519  2.98518  4.58477  3.61503
          0.07144  4.19439  2.92114  0.61958  0.77255  0.65763  0.72997
     44   0.73725  4.30585  3.73189  3.53544  4.30237  3.13041  4.52414  3.44650  3.55045  3.32564  4.32953  3.60185  3.89909  3.86769  3.78257  2.64359  2.93285  3.04156  5.73727  4.53957    368 a - - -
          2.68618  4.42225  2.77519  2.73123  3.46354  2.40513  3.72494  3.29354  2.67741  2.69355  4.24690  2.90347  2.73739  3.18146  2.89801  2.37887  2.77519  2.98518  4.58477  3.61503
          0.03734  4.14659  3.87107  0.61958  0.77255  0.70584  0.68062
     45   1.42144  4.26775  3.99770  3.59339  3.84443  3.42581  4.45263  2.48195  3.51957  2.67782  3.75565  3.73277  4.06798  3.81944  3.77650  2.84996  2.95805  1.54425  5.44896  4.23513    369 a - - -
          2.68618  4.42225  2.77519  2.73123  3.46354  2.40513  3.72494  3.29354  2.67741  2.69355  4.24690  2.90347  2.73739  3.18146  2.89801  2.37887  2.77519  2.98518  4.58477  3.61503
          0.04335  4.13329  3.63469  0.61958  0.77255  0.71844  0.66848
     46   2.77773  4.61516  3.51572  3.45576  4.64950  0.55749  4.60539  4.24716  3.67560  3.91011  4.85809  3.68763  4.03467  3.97727  3.91751  2.96052  3.28916  3.69570  5.79079  4.74853    370 G - - -
          2.68601  4.42230  2.77525  2.73128  3.46347  2.40505  3.72500  3.29359  2.67746  2.69360  4.24695  2.90352  2.73739  3.18151  2.89806  2.37884  2.77507  2.98523  4.58482  3.61508
          0.05102  3.26067  4.47647  1.44019  0.27034  0.73334  0.65451
     47   2.78361  4.61879  3.51379  3.45611  4.65246  0.55487  4.60630  4.25209  3.67757  3.91367  4.86217  3.68999  4.03622  3.97900  3.91926  2.96633  3.29465  3.70416  5.78887  4.75119    385 G - - -
          2.68618  4.42225  2.77519  2.73123  3.46354  2.40513  3.72494  3.29354  2.67741  2.69355  4.24690  2.90347  2.73739  3.18146  2.89801  2.37887  2.77519  2.98518  4.58477  3.61503
          0.02500  4.11221  4.78930  0.61958  0.77255  0.73771  0.65048
     48   3.40115  4.77944  4.47166  4.18909  0.80864  4.08315  3.90911  2.97462  4.06971  2.35807  3.70359  4.16031  4.59868  4.19608  4.16484  3.64368  3.70572  2.94891  4.12160  2.44990    386 f - - -
          2.68618  4.42225  2.77519  2.73123  3.46354  2.40513  3.72494  3.29354  2.67741  2.69355  4.24690  2.90347  2.73739  3.18146  2.89801  2.37887  2.77519  2.98518  4.58477  3.61503
          0.03719  4.11180  3.90555  0.61958  0.77255  0.73805  0.65018
     49   2.69626  4.55911  3.39113  3.32673  4.58740  0.63562  4.51134  4.18714  3.55987  3.85808  4.77993  3.52019  3.97431  3.86054  3.82285  2.85151  3.19505  3.64836  5.77079  4.66690    387 G - - -
          2.68618  4.42225  2.77519  2.73123  3.46354  2.40513  3.72494  3.29354  2.67741  2.69355  4.24690  2.90347  2.73739  3.18146  2.89801  2.37887  2.77519  2.98518  4.58477  3.61503
          0.02587  4.09954  4.71468  0.61958  0.77255  0.74896  0.64028
     50   2.39741  4.33344  3.39002  3.19674  4.22056  3.07124  4.29317  3.77673  3.26444  3.45445  4.39669  3.38900  3.80542  3.60266  3.54988  0.86821  2.89177  3.27924  5.62925  4.33005    388 s - - -
          2.68618  4.42225  2.77519  2.73123  3.46354  2.40513  3.72494  3.29354  2.67741  2.69355  4.24690  2.90347  2.73739  3.18146  2.89801  2.37887  2.77519  2.98518  4.58477  3.61503
          0.11091  4.09857  2.42611  0.61958  0.77255  0.74976  0.63956
     51   0.89499  4.22682  3.58679  3.37388  4.15909  3.05806  4.38067  3.27883  3.38388  3.16600  4.17841  3.47979  3.81318  3.71255  3.63076  2.56206  2.83876  2.89727  5.60882  4.39343    389 a - - -
          2.68393  4.42316  2.77611  2.73214  3.46292  2.40429  3.72428  3.29445  2.67832  2.69444  4.24780  2.90434  2.73717  3.18237  2.89891  2.37842  2.77246  2.98563  4.58568  3.61594
          0.52949  0.88894        *  2.58167  0.07866  0.00000        *
//
