# Supplementary material for: A refined genome phage display methodology delineates the human antibody response in patients with Chagas disease
Source: iScience. 2021 May 15;24(6):102540. doi: 10.1016/j.isci.2021.102540 (PMC8185243; doi:10.1016/j.isci.2021.102540)
Supplement: Data S2. Alignments and consensus sequences for all epitopes. Related to Figure 3 and Data S1 [file mmc3.zip › final clusters A and B/0.mafft.fasta]

>TPAVGGFGSATTTSAPAVGGFGSATTTSAPA
------------------------------------------------------------
-------------------------------------TP--------------A------
--------V----------------------------GG--------------F------
----------------------G--------------SATT--------------TS---
-----------A--------------PAV--------------GG--F------------
--G--------------SA----------------------------TTTSA--------
------PA----------------------------------------------------
-----------------------------------
>TPAVGGFGSATTTSAPAAGGFGSATTTSAPA
------------------------------------------------------------
-------------------------------------TP--------------A------
--------V----------------------------GG--------------F------
----------------------G--------------SATT--------------TS---
-----------A--------------PAA--------------GG--F------------
--G--------------SA----------------------------TTTSA--------
------PA----------------------------------------------------
-----------------------------------
>TPAAGGFGSATTTSAPAAGGFGSATTTSAPA
------------------------------------------------------------
-------------------------------------TP--------------A------
--------A----------------------------GG--------------F------
----------------------G--------------SATT--------------TS---
-----------A--------------PAA--------------GG--F------------
--G--------------SA----------------------------TTTSA--------
------PA----------------------------------------------------
-----------------------------------
>APAAGGFGSATTTSAPAAGGFGSATTTSAPA
------------------------------------------------------------
-------------------------------------AP--------------A------
--------A----------------------------GG--------------F------
----------------------G--------------SATT--------------TS---
-----------A--------------PAA--------------GG--F------------
--G--------------SA----------------------------TTTSA--------
------PA----------------------------------------------------
-----------------------------------
>TPAVGGFGSATTTSAPAVGGFGSATTTSAPAA
------------------------------------------------------------
-------------------------------------TP--------------A------
--------V----------------------------GG--------------F------
----------------------G--------------SATT--------------TS---
-----------A--------------PAV--------------GG--F------------
--G--------------SA----------------------------TTTSA--------
------PAA---------------------------------------------------
-----------------------------------
>TPAVGGFGSATTTSAPAAGGFGSATTTSAPAA
------------------------------------------------------------
-------------------------------------TP--------------A------
--------V----------------------------GG--------------F------
----------------------G--------------SATT--------------TS---
-----------A--------------PAA--------------GG--F------------
--G--------------SA----------------------------TTTSA--------
------PAA---------------------------------------------------
-----------------------------------
>TPAAGGFGSATTTSAPAAGGFGSATTTSAPAA
------------------------------------------------------------
-------------------------------------TP--------------A------
--------A----------------------------GG--------------F------
----------------------G--------------SATT--------------TS---
-----------A--------------PAA--------------GG--F------------
--G--------------SA----------------------------TTTSA--------
------PAA---------------------------------------------------
-----------------------------------
>APAAGGFGSATTTSAPAAGGFGSATTTSAPAA
------------------------------------------------------------
-------------------------------------AP--------------A------
--------A----------------------------GG--------------F------
----------------------G--------------SATT--------------TS---
-----------A--------------PAA--------------GG--F------------
--G--------------SA----------------------------TTTSA--------
------PAA---------------------------------------------------
-----------------------------------
>TPAAGGFGSATTTSAPAAGGFGSATTTSAPAAGGFGSAAHTPTPAAGGFGSATTTSAPAAGGFGSATTTSAPA
------------------------------------------------------------
-------------------------------------TP--------------A------
--------A----------------------------GG--------------F------
----------------------G--------------SATT--------------TS---
-----------A--------------PAA--------------GG--F------------
--G--------------SA----------------------------TTTSA--------
------PAAG--------------GFGSAAH--------------TPTPAAGG--FGSAT
TTSAPAAGGFGSATTTSAPA---------------
>TPAAGGFGSATTTSAPAAGGFGSATTTSAPAAGGFGSAAHTPTPAAGGFGSATTTSAPAVGGFGSATTTSAPA
------------------------------------------------------------
-------------------------------------TP--------------A------
--------A----------------------------GG--------------F------
----------------------G--------------SATT--------------TS---
-----------A--------------PAA--------------GG--F------------
--G--------------SA----------------------------TTTSA--------
------PAAG--------------GFGSAAH--------------TPTPAAGG--FGSAT
TTSAPAVGGFGSATTTSAPA---------------
>TPAAGGFGSATTTSAPAAGGFGSATTTSAPAAGGFGSAAHTPAPAAGGFGSATTTSAPAAGGFGSATTTSAPA
------------------------------------------------------------
-------------------------------------TP--------------A------
--------A----------------------------GG--------------F------
----------------------G--------------SATT--------------TS---
-----------A--------------PAA--------------GG--F------------
--G--------------SA----------------------------TTTSA--------
------PAAG--------------GFGSAAH--------------TPAPAAGG--FGSAT
TTSAPAAGGFGSATTTSAPA---------------
>TPAAGGFGSATTTSAPAAGGFGSATTTSAPAAGGFGSAAHTSAPAAGGFGSATTTSAPAAGGFGSATTTSAPA
------------------------------------------------------------
-------------------------------------TP--------------A------
--------A----------------------------GG--------------F------
----------------------G--------------SATT--------------TS---
-----------A--------------PAA--------------GG--F------------
--G--------------SA----------------------------TTTSA--------
------PAAG--------------GFGSAAH--------------TSAPAAGG--FGSAT
TTSAPAAGGFGSATTTSAPA---------------
>TPAAGGFGSATTTSAPAAGGFGSATTTSAPAAGG
------------------------------------------------------------
-------------------------------------TP--------------A------
--------A----------------------------GG--------------F------
----------------------G--------------SATT--------------TS---
-----------A--------------PAA--------------GG--F------------
--G--------------SA----------------------------TTTSA--------
------PAAG--------------G-----------------------------------
-----------------------------------
>TPAAGGFGSATTTSAPAAGGFGSATTTSAP
------------------------------------------------------------
-------------------------------------TP--------------A------
--------A----------------------------GG--------------F------
----------------------G--------------SATT--------------TS---
-----------A--------------PAA--------------GG--F------------
--G--------------SA----------------------------TTTSA--------
------P-----------------------------------------------------
-----------------------------------
>TPAVGGFGSATTTSAPAAGGFGSATTTSAP
------------------------------------------------------------
-------------------------------------TP--------------A------
--------V----------------------------GG--------------F------
----------------------G--------------SATT--------------TS---
-----------A--------------PAA--------------GG--F------------
--G--------------SA----------------------------TTTSA--------
------P-----------------------------------------------------
-----------------------------------
>TPAVGGFGSATTTSAPAVGGFGSATTTSAP
------------------------------------------------------------
-------------------------------------TP--------------A------
--------V----------------------------GG--------------F------
----------------------G--------------SATT--------------TS---
-----------A--------------PAV--------------GG--F------------
--G--------------SA----------------------------TTTSA--------
------P-----------------------------------------------------
-----------------------------------
>APAAGGFGSATTTSAPAAGGFGSATTTSAP
------------------------------------------------------------
-------------------------------------AP--------------A------
--------A----------------------------GG--------------F------
----------------------G--------------SATT--------------TS---
-----------A--------------PAA--------------GG--F------------
--G--------------SA----------------------------TTTSA--------
------P-----------------------------------------------------
-----------------------------------
>APAAGGFGSATTTSAPAAGGFGSATTTSAPAAGVFGSAAHTSTPAVGGFGSAAHTSTP
------------------------------------------------------------
-------------------------------------AP--------------A------
--------A----------------------------GG--------------F------
----------------------G--------------SATT--------------TS---
-----------A--------------PAA--------------GG--F------------
--G--------------SA----------------------------TTTSA--------
------PAAG--------------VFGSAAH--------------TSTPAVGG--FGSAA
HTSTP------------------------------
>APAAGGFGSATTTSAPAAGGFGSATTTSA
------------------------------------------------------------
-------------------------------------AP--------------A------
--------A----------------------------GG--------------F------
----------------------G--------------SATT--------------TS---
-----------A--------------PAA--------------GG--F------------
--G--------------SA----------------------------TTTSA--------
------------------------------------------------------------
-----------------------------------
>TPAAGGFGSATTTSAPAVGGFGSATTTS
------------------------------------------------------------
-------------------------------------TP--------------A------
--------A----------------------------GG--------------F------
----------------------G--------------SATT--------------TS---
-----------A--------------PAV--------------GG--F------------
--G--------------SA----------------------------TTTS---------
------------------------------------------------------------
-----------------------------------
>TPAVGGFGSATTTSAPAVGGFGSATTTS
------------------------------------------------------------
-------------------------------------TP--------------A------
--------V----------------------------GG--------------F------
----------------------G--------------SATT--------------TS---
-----------A--------------PAV--------------GG--F------------
--G--------------SA----------------------------TTTS---------
------------------------------------------------------------
-----------------------------------
>TPAVGGFGSATTTSAPAAGGFGSATTTS
------------------------------------------------------------
-------------------------------------TP--------------A------
--------V----------------------------GG--------------F------
----------------------G--------------SATT--------------TS---
-----------A--------------PAA--------------GG--F------------
--G--------------SA----------------------------TTTS---------
------------------------------------------------------------
-----------------------------------
>APAAGGFGSATTTSAPAAGGFGSATTTS
------------------------------------------------------------
-------------------------------------AP--------------A------
--------A----------------------------GG--------------F------
----------------------G--------------SATT--------------TS---
-----------A--------------PAA--------------GG--F------------
--G--------------SA----------------------------TTTS---------
------------------------------------------------------------
-----------------------------------
>APAAGGFGSATTTSAPAVGGFGSATTTS
------------------------------------------------------------
-------------------------------------AP--------------A------
--------A----------------------------GG--------------F------
----------------------G--------------SATT--------------TS---
-----------A--------------PAV--------------GG--F------------
--G--------------SA----------------------------TTTS---------
------------------------------------------------------------
-----------------------------------
>TPAAGGFGSATTTSAPAVGGFGSATTT
------------------------------------------------------------
-------------------------------------TP--------------A------
--------A----------------------------GG--------------F------
----------------------G--------------SATT--------------TS---
-----------A--------------PAV--------------GG--F------------
--G--------------SA----------------------------TTT----------
------------------------------------------------------------
-----------------------------------
>TPAVGGFGSATTTSAPAVGGFGSATTT
------------------------------------------------------------
-------------------------------------TP--------------A------
--------V----------------------------GG--------------F------
----------------------G--------------SATT--------------TS---
-----------A--------------PAV--------------GG--F------------
--G--------------SA----------------------------TTT----------
------------------------------------------------------------
-----------------------------------
>APAAGGFGSATTTSAPAAGGFGSATTT
------------------------------------------------------------
-------------------------------------AP--------------A------
--------A----------------------------GG--------------F------
----------------------G--------------SATT--------------TS---
-----------A--------------PAA--------------GG--F------------
--G--------------SA----------------------------TTT----------
------------------------------------------------------------
-----------------------------------
>AAGGFGSAAHTSTPAAGGFGSATTTSAPAVGGFGSATTTSAPAAGGFGSATTTSAPAAGGFGSATTTSAPAAGGF
------------------------------------A--------------A-G---G--
-F--------------GSAAHTS--------------TP--------------A------
--------A----------------------------GG--------------F------
----------------------G--------------SATT--------------TS---
-----------A--------------PAV--------------GG--F------------
--G--------------SA----------------------------TTTSA--------
------PAAG--------------GFGSATT--------------TSAPAAGG--FGSAT
TTSAPAAGGF-------------------------
>TSTPAAGGFGSATTTSAPAVGGFGSATTTSAPAAGGFGSATTTSAPAAGGFGSATTTSAPAA
------------------------------------------------------------
---------------------TS--------------TP--------------A------
--------A----------------------------GG--------------F------
----------------------G--------------SATT--------------TS---
-----------A--------------PAV--------------GG--F------------
--G--------------SA----------------------------TTTSA--------
------PAAG--------------GFGSATT--------------TSAPAAGG--FGSAT
TTSAPAA----------------------------
>TPAAGGFGSATTTSAPAVGGFGSATTTSAPAAGGFGSATTTSAPAAGGFGSATTTSAPAA
------------------------------------------------------------
-------------------------------------TP--------------A------
--------A----------------------------GG--------------F------
----------------------G--------------SATT--------------TS---
-----------A--------------PAV--------------GG--F------------
--G--------------SA----------------------------TTTSA--------
------PAAG--------------GFGSATT--------------TSAPAAGG--FGSAT
TTSAPAA----------------------------
>TPAVGGFGSATTTSAPAVGGFGSATTTSA
------------------------------------------------------------
-------------------------------------TP--------------A------
--------V----------------------------GG--------------F------
----------------------G--------------SATT--------------TS---
-----------A--------------PAV--------------GG--F------------
--G--------------SA----------------------------TTTSA--------
------------------------------------------------------------
-----------------------------------
>TPAVGGFGSATTTSAPAVGGFGSATTTSAPAVGGFGSATTTSAPAAGGFGSATT
------------------------------------------------------------
-------------------------------------TP--------------A------
--------V----------------------------GG--------------F------
----------------------G--------------SATT--------------TS---
-----------A--------------PAV--------------GG--F------------
--G--------------SA----------------------------TTTSA--------
------PAVG--------------GFGSATT--------------TSAPAAGG--FGSAT
T----------------------------------
>TPAAGGFGSATTTSAPAAGGFGSATT
------------------------------------------------------------
-------------------------------------TP--------------A------
--------A----------------------------GG--------------F------
----------------------G--------------SATT--------------TS---
-----------A--------------PAA--------------GG--F------------
--G--------------SA----------------------------TT-----------
------------------------------------------------------------
-----------------------------------
>TPAVGGFGSATTTSAPAAGGFGSATT
------------------------------------------------------------
-------------------------------------TP--------------A------
--------V----------------------------GG--------------F------
----------------------G--------------SATT--------------TS---
-----------A--------------PAA--------------GG--F------------
--G--------------SA----------------------------TT-----------
------------------------------------------------------------
-----------------------------------
>TPAVGGFGSATTTSAPAVGGFGSATT
------------------------------------------------------------
-------------------------------------TP--------------A------
--------V----------------------------GG--------------F------
----------------------G--------------SATT--------------TS---
-----------A--------------PAV--------------GG--F------------
--G--------------SA----------------------------TT-----------
------------------------------------------------------------
-----------------------------------
>APAAGGFGSATTTSAPAAGGFGSATT
------------------------------------------------------------
-------------------------------------AP--------------A------
--------A----------------------------GG--------------F------
----------------------G--------------SATT--------------TS---
-----------A--------------PAA--------------GG--F------------
--G--------------SA----------------------------TT-----------
------------------------------------------------------------
-----------------------------------
>APAVGGFGSATTTSAPAAGGFGSATT
------------------------------------------------------------
-------------------------------------AP--------------A------
--------V----------------------------GG--------------F------
----------------------G--------------SATT--------------TS---
-----------A--------------PAA--------------GG--F------------
--G--------------SA----------------------------TT-----------
------------------------------------------------------------
-----------------------------------
>VGGFGSAAHTSTPAVGGFGSATTTSAPAAGGFGSATTTSAPAAGGFGSAA
---------------------------------------------------V-G---G--
-F--------------GSAAHTS--------------TP--------------A------
--------V----------------------------GG--------------F------
----------------------G--------------SATT--------------TS---
-----------A--------------PAA--------------GG--F------------
--G--------------SA----------------------------TTTSA--------
------PAAG--------------GFGSAA------------------------------
-----------------------------------
>VGGFGSAAHTSTPAVGGLGSATTTSAPAAGGFGSATTTSAPAAGGFGSAA
---------------------------------------------------V-G---G--
-F--------------GSAAHTS--------------TP--------------A------
--------V----------------------------GG--------------L------
----------------------G--------------SATT--------------TS---
-----------A--------------PAA--------------GG--F------------
--G--------------SA----------------------------TTTSA--------
------PAAG--------------GFGSAA------------------------------
-----------------------------------
>VGGFGSAAHTSTPAVGGFGSATTTSAPAAGGFGSATTTSAPAAGGFGSAT
---------------------------------------------------V-G---G--
-F--------------GSAAHTS--------------TP--------------A------
--------V----------------------------GG--------------F------
----------------------G--------------SATT--------------TS---
-----------A--------------PAA--------------GG--F------------
--G--------------SA----------------------------TTTSA--------
------PAAG--------------GFGSAT------------------------------
-----------------------------------
>VGGFGSAAHTSTPAVGGFGSATATSAPAAGGFGSATTTSAPAAGGFGSAA
---------------------------------------------------V-G---G--
-F--------------GSAAHTS--------------TP--------------A------
--------V----------------------------GG--------------F------
----------------------G--------------SATA--------------TS---
-----------A--------------PAA--------------GG--F------------
--G--------------SA----------------------------TTTSA--------
------PAAG--------------GFGSAA------------------------------
-----------------------------------
>VGGFGSAAHTSTPAVGGFGSATTTSAPAAGGFGSATTTSAPAAGGFGS
---------------------------------------------------V-G---G--
-F--------------GSAAHTS--------------TP--------------A------
--------V----------------------------GG--------------F------
----------------------G--------------SATT--------------TS---
-----------A--------------PAA--------------GG--F------------
--G--------------SA----------------------------TTTSA--------
------PAAG--------------GFGS--------------------------------
-----------------------------------
>VGGFGSAAHTSTPAVGGFGSATTTSAPAAGGFGSATTTSAPAVGGFGS
---------------------------------------------------V-G---G--
-F--------------GSAAHTS--------------TP--------------A------
--------V----------------------------GG--------------F------
----------------------G--------------SATT--------------TS---
-----------A--------------PAA--------------GG--F------------
--G--------------SA----------------------------TTTSA--------
------PAVG--------------GFGS--------------------------------
-----------------------------------
>VGGFGSAAHTSTPAVGGFGSATTTSAPAAGGFGSATTTSAPAAGGFGSA
---------------------------------------------------V-G---G--
-F--------------GSAAHTS--------------TP--------------A------
--------V----------------------------GG--------------F------
----------------------G--------------SATT--------------TS---
-----------A--------------PAA--------------GG--F------------
--G--------------SA----------------------------TTTSA--------
------PAAG--------------GFGSA-------------------------------
-----------------------------------
>AGGFGSAAHTSTPAVGGFGSATTTSAPAAGGFGSATTTSAPAAGGFGSA
---------------------------------------------------A-G---G--
-F--------------GSAAHTS--------------TP--------------A------
--------V----------------------------GG--------------F------
----------------------G--------------SATT--------------TS---
-----------A--------------PAA--------------GG--F------------
--G--------------SA----------------------------TTTSA--------
------PAAG--------------GFGSA-------------------------------
-----------------------------------
>VGGFGSAAHTSTPAAGGFGSATTTSAPAVGGFGSATTTSAPAAGGFGSA
---------------------------------------------------V-G---G--
-F--------------GSAAHTS--------------TP--------------A------
--------A----------------------------GG--------------F------
----------------------G--------------SATT--------------TS---
-----------A--------------PAV--------------GG--F------------
--G--------------SA----------------------------TTTSA--------
------PAAG--------------GFGSA-------------------------------
-----------------------------------
>VGGFGSAAHTSTPAVGGFGSATTTSAPAAGGFGSATTTSAPAAG
---------------------------------------------------V-G---G--
-F--------------GSAAHTS--------------TP--------------A------
--------V----------------------------GG--------------F------
----------------------G--------------SATT--------------TS---
-----------A--------------PAA--------------GG--F------------
--G--------------SA----------------------------TTTSA--------
------PAAG--------------------------------------------------
-----------------------------------
>APAAGGFGSAAHTSTPAVGGFGSATTTSAPAAGGFGSATTTSAPAAG
----------------------------------APA--------------A-G---G--
-F--------------GSAAHTS--------------TP--------------A------
--------V----------------------------GG--------------F------
----------------------G--------------SATT--------------TS---
-----------A--------------PAA--------------GG--F------------
--G--------------SA----------------------------TTTSA--------
------PAAG--------------------------------------------------
-----------------------------------
>AGGFGSAAHTSAPAAGGFGSAAHTSTPAVGGFGSATTTSAPAAGGFGSATTTSAPAAG
-----------------------AGGFGSAAHTSAPA--------------A-G---G--
-F--------------GSAAHTS--------------TP--------------A------
--------V----------------------------GG--------------F------
----------------------G--------------SATT--------------TS---
-----------A--------------PAA--------------GG--F------------
--G--------------SA----------------------------TTTSA--------
------PAAG--------------------------------------------------
-----------------------------------
>APAAGGFGSAAHTSTPAVGGFGSATTTSAPAAGGFGSATTTSAPA
----------------------------------APA--------------A-G---G--
-F--------------GSAAHTS--------------TP--------------A------
--------V----------------------------GG--------------F------
----------------------G--------------SATT--------------TS---
-----------A--------------PAA--------------GG--F------------
--G--------------SA----------------------------TTTSA--------
------PA----------------------------------------------------
-----------------------------------
>AGGFGSAAHTSTPAVGGFGSATTTSAPAAGGFGSATTTSAPA
---------------------------------------------------A-G---G--
-F--------------GSAAHTS--------------TP--------------A------
--------V----------------------------GG--------------F------
----------------------G--------------SATT--------------TS---
-----------A--------------PAA--------------GG--F------------
--G--------------SA----------------------------TTTSA--------
------PA----------------------------------------------------
-----------------------------------
>GSAAHTSTPAVGGFGSATTTSAPAAGGFGSATTTSAPAAGGFGSAA
------------------------------------------------------------
----------------GSAAHTS--------------TP--------------A------
--------V----------------------------GG--------------F------
----------------------G--------------SATT--------------TS---
-----------A--------------PAA--------------GG--F------------
--G--------------SA----------------------------TTTSA--------
------PAAG--------------GFGSAA------------------------------
-----------------------------------
>PAAGGFGSAAHTSTPAVGGFGSATTTSAPAAGGFGSATTTSAPAAGGFGSAA
-----------------------------------PA--------------A-G---G--
-F--------------GSAAHTS--------------TP--------------A------
--------V----------------------------GG--------------F------
----------------------G--------------SATT--------------TS---
-----------A--------------PAA--------------GG--F------------
--G--------------SA----------------------------TTTSA--------
------PAAG--------------GFGSAA------------------------------
-----------------------------------
>PAAGGFGSAAHTSTPAVGGFGSATTTSAPAVGGFGSATTTSAPAAGGFGSAT
-----------------------------------PA--------------A-G---G--
-F--------------GSAAHTS--------------TP--------------A------
--------V----------------------------GG--------------F------
----------------------G--------------SATT--------------TS---
-----------A--------------PAV--------------GG--F------------
--G--------------SA----------------------------TTTSA--------
------PAAG--------------GFGSAT------------------------------
-----------------------------------
>APAAGGFGSAAHTSTPAVGGFGSATTTSAPAAGGFGSATTTSAPAAGGFGSAA
----------------------------------APA--------------A-G---G--
-F--------------GSAAHTS--------------TP--------------A------
--------V----------------------------GG--------------F------
----------------------G--------------SATT--------------TS---
-----------A--------------PAA--------------GG--F------------
--G--------------SA----------------------------TTTSA--------
------PAAG--------------GFGSAA------------------------------
-----------------------------------
>GGFGSAAHTSTPAVGGFGSATTTSAPAAGGFGSATTTSAPAAGGFGSAA
-----------------------------------------------------G---G--
-F--------------GSAAHTS--------------TP--------------A------
--------V----------------------------GG--------------F------
----------------------G--------------SATT--------------TS---
-----------A--------------PAA--------------GG--F------------
--G--------------SA----------------------------TTTSA--------
------PAAG--------------GFGSAA------------------------------
-----------------------------------
>AHTSTPAVGGFGSATTTSAPAAGGFGSATTTSAPAAGGFGSAA
------------------------------------------------------------
-------------------AHTS--------------TP--------------A------
--------V----------------------------GG--------------F------
----------------------G--------------SATT--------------TS---
-----------A--------------PAA--------------GG--F------------
--G--------------SA----------------------------TTTSA--------
------PAAG--------------GFGSAA------------------------------
-----------------------------------
>HTSTPAVGGFGSATTTSAPAAGGFGSATTTSAPAAGGFGSAA
------------------------------------------------------------
--------------------HTS--------------TP--------------A------
--------V----------------------------GG--------------F------
----------------------G--------------SATT--------------TS---
-----------A--------------PAA--------------GG--F------------
--G--------------SA----------------------------TTTSA--------
------PAAG--------------GFGSAA------------------------------
-----------------------------------
>AHTSTPAVGGFGSATTTSAPAAGGFGSATTTSAPAAG
------------------------------------------------------------
-------------------AHTS--------------TP--------------A------
--------V----------------------------GG--------------F------
----------------------G--------------SATT--------------TS---
-----------A--------------PAA--------------GG--F------------
--G--------------SA----------------------------TTTSA--------
------PAAG--------------------------------------------------
-----------------------------------
>STPAAGGFGSATTTSAPAAGGFGSATTTSAPAAG
------------------------------------------------------------
----------------------S--------------TP--------------A------
--------A----------------------------GG--------------F------
----------------------G--------------SATT--------------TS---
-----------A--------------PAA--------------GG--F------------
--G--------------SA----------------------------TTTSA--------
------PAAG--------------------------------------------------
-----------------------------------
>STPAVGGFGSATTTSAPAAGGFGSATTTSAPAAG
------------------------------------------------------------
----------------------S--------------TP--------------A------
--------V----------------------------GG--------------F------
----------------------G--------------SATT--------------TS---
-----------A--------------PAA--------------GG--F------------
--G--------------SA----------------------------TTTSA--------
------PAAG--------------------------------------------------
-----------------------------------
>SAPAAGGFGSATTTSAPAAGGFGSATTTSAPAAG
------------------------------------------------------------
----------------------S--------------AP--------------A------
--------A----------------------------GG--------------F------
----------------------G--------------SATT--------------TS---
-----------A--------------PAA--------------GG--F------------
--G--------------SA----------------------------TTTSA--------
------PAAG--------------------------------------------------
-----------------------------------
>SAPAVGGFGSATTTSAPAAGGFGSATTTSAPAAG
------------------------------------------------------------
----------------------S--------------AP--------------A------
--------V----------------------------GG--------------F------
----------------------G--------------SATT--------------TS---
-----------A--------------PAA--------------GG--F------------
--G--------------SA----------------------------TTTSA--------
------PAAG--------------------------------------------------
-----------------------------------
>STPAAGGFGSATTTSAPAVGGFGSATTTSAPAAGGFGSATTTSAPAAGGFGSAAHTSTPAAGGFGS
------------------------------------------------------------
----------------------S--------------TP--------------A------
--------A----------------------------GG--------------F------
----------------------G--------------SATT--------------TS---
-----------A--------------PAV--------------GG--F------------
--G--------------SA----------------------------TTTSA--------
------PAAG--------------GFGSATT--------------TSAPAAGG--FGSAA
HTSTPAAGGFGS-----------------------
>STPAAGGFGSATTTSAPAVGGFGSATTTSAPAAGGFGSATTTSAPAAGGFGSA
------------------------------------------------------------
----------------------S--------------TP--------------A------
--------A----------------------------GG--------------F------
----------------------G--------------SATT--------------TS---
-----------A--------------PAV--------------GG--F------------
--G--------------SA----------------------------TTTSA--------
------PAAG--------------GFGSATT--------------TSAPAAGG--FGSA-
-----------------------------------
>SAPAAGGFGSATTTSAPAAGGFGSATTTSAPAAGGFGSATTTSAPAAGGFGSA
------------------------------------------------------------
----------------------S--------------AP--------------A------
--------A----------------------------GG--------------F------
----------------------G--------------SATT--------------TS---
-----------A--------------PAA--------------GG--F------------
--G--------------SA----------------------------TTTSA--------
------PAAG--------------GFGSATT--------------TSAPAAGG--FGSA-
-----------------------------------
>STPAAGGFGSATTTSAPAVGGFGSATTTSAPAAGGFGSATTTSA
------------------------------------------------------------
----------------------S--------------TP--------------A------
--------A----------------------------GG--------------F------
----------------------G--------------SATT--------------TS---
-----------A--------------PAV--------------GG--F------------
--G--------------SA----------------------------TTTSA--------
------PAAG--------------GFGSATT--------------TSA------------
-----------------------------------
>SAPAAGGFGSATTTSAPAAGGFGSATTTSAPAAGGFGSAATTS
------------------------------------------------------------
----------------------S--------------AP--------------A------
--------A----------------------------GG--------------F------
----------------------G--------------SATT--------------TS---
-----------A--------------PAA--------------GG--F------------
--G--------------SA----------------------------TTTSA--------
------PAAG--------------GFGSAAT--------------TS-------------
-----------------------------------
>SAPAAGGFGSATTTSAPAAGGFGSATTTSAPAAGGFGSATTTS
------------------------------------------------------------
----------------------S--------------AP--------------A------
--------A----------------------------GG--------------F------
----------------------G--------------SATT--------------TS---
-----------A--------------PAA--------------GG--F------------
--G--------------SA----------------------------TTTSA--------
------PAAG--------------GFGSATT--------------TS-------------
-----------------------------------
>SAPAVGGFGSATTTSAPAAGGFGSATTTSAPAAGGFGSATTTS
------------------------------------------------------------
----------------------S--------------AP--------------A------
--------V----------------------------GG--------------F------
----------------------G--------------SATT--------------TS---
-----------A--------------PAA--------------GG--F------------
--G--------------SA----------------------------TTTSA--------
------PAAG--------------GFGSATT--------------TS-------------
-----------------------------------
>SAPAVGGFGSATTTSAPAAGGFGSAATTSAPAAGGFGSATTTS
------------------------------------------------------------
----------------------S--------------AP--------------A------
--------V----------------------------GG--------------F------
----------------------G--------------SATT--------------TS---
-----------A--------------PAA--------------GG--F------------
--G--------------SA----------------------------ATTSA--------
------PAAG--------------GFGSATT--------------TS-------------
-----------------------------------
>SAPAVGGFGSATTTSAPAAGGFGSATTASAPAAGGFGSATTTS
------------------------------------------------------------
----------------------S--------------AP--------------A------
--------V----------------------------GG--------------F------
----------------------G--------------SATT--------------TS---
-----------A--------------PAA--------------GG--F------------
--G--------------SA----------------------------TTASA--------
------PAAG--------------GFGSATT--------------TS-------------
-----------------------------------
>STPAAGGFGSATTTSAPAVGGFGSATTTSAPAAGGFGSATTTS
------------------------------------------------------------
----------------------S--------------TP--------------A------
--------A----------------------------GG--------------F------
----------------------G--------------SATT--------------TS---
-----------A--------------PAV--------------GG--F------------
--G--------------SA----------------------------TTTSA--------
------PAAG--------------GFGSATT--------------TS-------------
-----------------------------------
>STPAAGGFGSATTTSAPAVGGFGSATTTSAPAAGGFGSATT
------------------------------------------------------------
----------------------S--------------TP--------------A------
--------A----------------------------GG--------------F------
----------------------G--------------SATT--------------TS---
-----------A--------------PAV--------------GG--F------------
--G--------------SA----------------------------TTTSA--------
------PAAG--------------GFGSATT-----------------------------
-----------------------------------
>STPAVGGFGSATTTSAPAVGGFGSATTTSAPAAGGFGSATT
------------------------------------------------------------
----------------------S--------------TP--------------A------
--------V----------------------------GG--------------F------
----------------------G--------------SATT--------------TS---
-----------A--------------PAV--------------GG--F------------
--G--------------SA----------------------------TTTSA--------
------PAAG--------------GFGSATT-----------------------------
-----------------------------------
>STPAAGGFGSATTTSAPAAGGFGSATTTSAPAAGGFGSATT
------------------------------------------------------------
----------------------S--------------TP--------------A------
--------A----------------------------GG--------------F------
----------------------G--------------SATT--------------TS---
-----------A--------------PAA--------------GG--F------------
--G--------------SA----------------------------TTTSA--------
------PAAG--------------GFGSATT-----------------------------
-----------------------------------
>STPAVGGFGSATTTSAPAAGGFGSATTTSAPAAGGFGSATT
------------------------------------------------------------
----------------------S--------------TP--------------A------
--------V----------------------------GG--------------F------
----------------------G--------------SATT--------------TS---
-----------A--------------PAA--------------GG--F------------
--G--------------SA----------------------------TTTSA--------
------PAAG--------------GFGSATT-----------------------------
-----------------------------------
>SAPAAGGFGSATTTSAPAAGGFGSATTTSAPAAGGFGSATT
------------------------------------------------------------
----------------------S--------------AP--------------A------
--------A----------------------------GG--------------F------
----------------------G--------------SATT--------------TS---
-----------A--------------PAA--------------GG--F------------
--G--------------SA----------------------------TTTSA--------
------PAAG--------------GFGSATT-----------------------------
-----------------------------------
>SAPAAGGFGSATTTSAPAVGGFGSATTTSAPAAGGFGSATT
------------------------------------------------------------
----------------------S--------------AP--------------A------
--------A----------------------------GG--------------F------
----------------------G--------------SATT--------------TS---
-----------A--------------PAV--------------GG--F------------
--G--------------SA----------------------------TTTSA--------
------PAAG--------------GFGSATT-----------------------------
-----------------------------------
>SAPAVGGFGSATTTSAPAAGGFGSATTTSAPAAGGFGSATT
------------------------------------------------------------
----------------------S--------------AP--------------A------
--------V----------------------------GG--------------F------
----------------------G--------------SATT--------------TS---
-----------A--------------PAA--------------GG--F------------
--G--------------SA----------------------------TTTSA--------
------PAAG--------------GFGSATT-----------------------------
-----------------------------------
>SAPAVGGFGSATTTSAPAVGGFGSATTTSAPAAGGFGSATT
------------------------------------------------------------
----------------------S--------------AP--------------A------
--------V----------------------------GG--------------F------
----------------------G--------------SATT--------------TS---
-----------A--------------PAV--------------GG--F------------
--G--------------SA----------------------------TTTSA--------
------PAAG--------------GFGSATT-----------------------------
-----------------------------------
>STPAAGGFGSATTTSAPAVGGFGSATTTSAPAAGGFGS
------------------------------------------------------------
----------------------S--------------TP--------------A------
--------A----------------------------GG--------------F------
----------------------G--------------SATT--------------TS---
-----------A--------------PAV--------------GG--F------------
--G--------------SA----------------------------TTTSA--------
------PAAG--------------GFGS--------------------------------
-----------------------------------
>STPAVGGFGSATTTSAPAAGGFGSATTTSAPAAGGFGSAA
------------------------------------------------------------
----------------------S--------------TP--------------A------
--------V----------------------------GG--------------F------
----------------------G--------------SATT--------------TS---
-----------A--------------PAA--------------GG--F------------
--G--------------SA----------------------------TTTSA--------
------PAAG--------------GFGSAA------------------------------
-----------------------------------
>STPAAGGFGSATTTSAPAAGGFGSATTTSAPAAGGFGSAA
------------------------------------------------------------
----------------------S--------------TP--------------A------
--------A----------------------------GG--------------F------
----------------------G--------------SATT--------------TS---
-----------A--------------PAA--------------GG--F------------
--G--------------SA----------------------------TTTSA--------
------PAAG--------------GFGSAA------------------------------
-----------------------------------
>SAPAAGGFGSATTTSAPAAGGFGSATTTSAPAAGGFGSAA
------------------------------------------------------------
----------------------S--------------AP--------------A------
--------A----------------------------GG--------------F------
----------------------G--------------SATT--------------TS---
-----------A--------------PAA--------------GG--F------------
--G--------------SA----------------------------TTTSA--------
------PAAG--------------GFGSAA------------------------------
-----------------------------------
>STPAAGGFGSATTTSAPAVGGFGSATTTSAPAAGGFGSAT
------------------------------------------------------------
----------------------S--------------TP--------------A------
--------A----------------------------GG--------------F------
----------------------G--------------SATT--------------TS---
-----------A--------------PAV--------------GG--F------------
--G--------------SA----------------------------TTTSA--------
------PAAG--------------GFGSAT------------------------------
-----------------------------------
>SAPAAGGFGSATTTSAPAVGGFGSATTTSAPAAGGFGSAT
------------------------------------------------------------
----------------------S--------------AP--------------A------
--------A----------------------------GG--------------F------
----------------------G--------------SATT--------------TS---
-----------A--------------PAV--------------GG--F------------
--G--------------SA----------------------------TTTSA--------
------PAAG--------------GFGSAT------------------------------
-----------------------------------
>SAPAVGGFGSATTTSAPAAGGFGSATTTSAPAAGGFGSAT
------------------------------------------------------------
----------------------S--------------AP--------------A------
--------V----------------------------GG--------------F------
----------------------G--------------SATT--------------TS---
-----------A--------------PAA--------------GG--F------------
--G--------------SA----------------------------TTTSA--------
------PAAG--------------GFGSAT------------------------------
-----------------------------------
>SAPAAGGFGSATTTSAPAAGGFGSATTTSAPAAGGFGSAT
------------------------------------------------------------
----------------------S--------------AP--------------A------
--------A----------------------------GG--------------F------
----------------------G--------------SATT--------------TS---
-----------A--------------PAA--------------GG--F------------
--G--------------SA----------------------------TTTSA--------
------PAAG--------------GFGSAT------------------------------
-----------------------------------
>STPAAGGFGSATTTSAPAAGGFGSATTTSTPAAGGFGSA
------------------------------------------------------------
----------------------S--------------TP--------------A------
--------A----------------------------GG--------------F------
----------------------G--------------SATT--------------TS---
-----------A--------------PAA--------------GG--F------------
--G--------------SA----------------------------TTTST--------
------PAAG--------------GFGSA-------------------------------
-----------------------------------
>STPAAGGFGSATTTSAPAAGGFGSATTTSAPAAGGFGSA
------------------------------------------------------------
----------------------S--------------TP--------------A------
--------A----------------------------GG--------------F------
----------------------G--------------SATT--------------TS---
-----------A--------------PAA--------------GG--F------------
--G--------------SA----------------------------TTTSA--------
------PAAG--------------GFGSA-------------------------------
-----------------------------------
>STPAAGGFGSATTTSAPAVGGFGSATTTSAPAAGGFGSA
------------------------------------------------------------
----------------------S--------------TP--------------A------
--------A----------------------------GG--------------F------
----------------------G--------------SATT--------------TS---
-----------A--------------PAV--------------GG--F------------
--G--------------SA----------------------------TTTSA--------
------PAAG--------------GFGSA-------------------------------
-----------------------------------
>STPAVGGFGSATTTSAPAAGGFGSATTTSAPAAGGFGSA
------------------------------------------------------------
----------------------S--------------TP--------------A------
--------V----------------------------GG--------------F------
----------------------G--------------SATT--------------TS---
-----------A--------------PAA--------------GG--F------------
--G--------------SA----------------------------TTTSA--------
------PAAG--------------GFGSA-------------------------------
-----------------------------------
>SAPAVGGFGSATTTSAPAAGGFGSATTTSAPAAGGFGSA
------------------------------------------------------------
----------------------S--------------AP--------------A------
--------V----------------------------GG--------------F------
----------------------G--------------SATT--------------TS---
-----------A--------------PAA--------------GG--F------------
--G--------------SA----------------------------TTTSA--------
------PAAG--------------GFGSA-------------------------------
-----------------------------------
>SAPAAGGFGSATTTSAPAAGGFGSATTTSAPAAGGFGSA
------------------------------------------------------------
----------------------S--------------AP--------------A------
--------A----------------------------GG--------------F------
----------------------G--------------SATT--------------TS---
-----------A--------------PAA--------------GG--F------------
--G--------------SA----------------------------TTTSA--------
------PAAG--------------GFGSA-------------------------------
-----------------------------------
>SAPAAGGFGSATTTSAPAAGGFGSATTTSAPAVGGFGSA
------------------------------------------------------------
----------------------S--------------AP--------------A------
--------A----------------------------GG--------------F------
----------------------G--------------SATT--------------TS---
-----------A--------------PAA--------------GG--F------------
--G--------------SA----------------------------TTTSA--------
------PAVG--------------GFGSA-------------------------------
-----------------------------------
>STPAAGGFGSATTTSAPAVGGFGSATTTSAPAAGGF
------------------------------------------------------------
----------------------S--------------TP--------------A------
--------A----------------------------GG--------------F------
----------------------G--------------SATT--------------TS---
-----------A--------------PAV--------------GG--F------------
--G--------------SA----------------------------TTTSA--------
------PAAG--------------GF----------------------------------
-----------------------------------
>SAPAAGGFGSATTTSAPAAGGFGSATTTSAPAAGGF
------------------------------------------------------------
----------------------S--------------AP--------------A------
--------A----------------------------GG--------------F------
----------------------G--------------SATT--------------TS---
-----------A--------------PAA--------------GG--F------------
--G--------------SA----------------------------TTTSA--------
------PAAG--------------GF----------------------------------
-----------------------------------
>STPAAGGFGSATTTSAPAVGGFGSATITSAPAAGGFGSATTTSAPAAG
------------------------------------------------------------
----------------------S--------------TP--------------A------
--------A----------------------------GG--------------F------
----------------------G--------------SATT--------------TS---
-----------A--------------PAV--------------GG--F------------
--G--------------SA----------------------------TITSA--------
------PAAG--------------GFGSATT--------------TSAPAAG--------
-----------------------------------
>STPAAGGFGSATTTSAPAVGGFGSATTTSAPAAGGFGSVTTTSAPAAG
------------------------------------------------------------
----------------------S--------------TP--------------A------
--------A----------------------------GG--------------F------
----------------------G--------------SATT--------------TS---
-----------A--------------PAV--------------GG--F------------
--G--------------SA----------------------------TTTSA--------
------PAAG--------------GFGSVTT--------------TSAPAAG--------
-----------------------------------
>LTPAAGGFGSATTTSAPAVGGFGSATTTSAPAAGGFGSATTTSAPAAG
------------------------------------------------------------
----------------------L--------------TP--------------A------
--------A----------------------------GG--------------F------
----------------------G--------------SATT--------------TS---
-----------A--------------PAV--------------GG--F------------
--G--------------SA----------------------------TTTSA--------
------PAAG--------------GFGSATT--------------TSAPAAG--------
-----------------------------------
>STPAAGGFGSATTTSAPAAGGFGSATTTSAPA
------------------------------------------------------------
----------------------S--------------TP--------------A------
--------A----------------------------GG--------------F------
----------------------G--------------SATT--------------TS---
-----------A--------------PAA--------------GG--F------------
--G--------------SA----------------------------TTTSA--------
------PA----------------------------------------------------
-----------------------------------
>STPAAGGFGSATTTSAPAVGGFGSATTTSAPA
------------------------------------------------------------
----------------------S--------------TP--------------A------
--------A----------------------------GG--------------F------
----------------------G--------------SATT--------------TS---
-----------A--------------PAV--------------GG--F------------
--G--------------SA----------------------------TTTSA--------
------PA----------------------------------------------------
-----------------------------------
>SAPAAGGFGSATTTSAPAAGGFGSATTTSAPA
------------------------------------------------------------
----------------------S--------------AP--------------A------
--------A----------------------------GG--------------F------
----------------------G--------------SATT--------------TS---
-----------A--------------PAA--------------GG--F------------
--G--------------SA----------------------------TTTSA--------
------PA----------------------------------------------------
-----------------------------------
>SAPAVGGFGSATTTSAPAAGGFGSATTTSAPA
------------------------------------------------------------
----------------------S--------------AP--------------A------
--------V----------------------------GG--------------F------
----------------------G--------------SATT--------------TS---
-----------A--------------PAA--------------GG--F------------
--G--------------SA----------------------------TTTSA--------
------PA----------------------------------------------------
-----------------------------------
>STPAAGGFGSATTTSAPAVGGFGSATTTSAP
------------------------------------------------------------
----------------------S--------------TP--------------A------
--------A----------------------------GG--------------F------
----------------------G--------------SATT--------------TS---
-----------A--------------PAV--------------GG--F------------
--G--------------SA----------------------------TTTSA--------
------P-----------------------------------------------------
-----------------------------------
>STPAAGGFGSATTTSAPAAGGFGSATTTSAP
------------------------------------------------------------
----------------------S--------------TP--------------A------
--------A----------------------------GG--------------F------
----------------------G--------------SATT--------------TS---
-----------A--------------PAA--------------GG--F------------
--G--------------SA----------------------------TTTSA--------
------P-----------------------------------------------------
-----------------------------------
>STPAAGGFGSATTTSAPAVGGFGSATTTSA
------------------------------------------------------------
----------------------S--------------TP--------------A------
--------A----------------------------GG--------------F------
----------------------G--------------SATT--------------TS---
-----------A--------------PAV--------------GG--F------------
--G--------------SA----------------------------TTTSA--------
------------------------------------------------------------
-----------------------------------
>STPAVGGFGSATTTSAPAAGGFGSATTTS
------------------------------------------------------------
----------------------S--------------TP--------------A------
--------V----------------------------GG--------------F------
----------------------G--------------SATT--------------TS---
-----------A--------------PAA--------------GG--F------------
--G--------------SA----------------------------TTTS---------
------------------------------------------------------------
-----------------------------------
>SAPAVGGFGSATTTSAPAAGGFGSATTTS
------------------------------------------------------------
----------------------S--------------AP--------------A------
--------V----------------------------GG--------------F------
----------------------G--------------SATT--------------TS---
-----------A--------------PAA--------------GG--F------------
--G--------------SA----------------------------TTTS---------
------------------------------------------------------------
-----------------------------------
>SAPAVGGFGSATTTSAPAVGGFGSATTTS
------------------------------------------------------------
----------------------S--------------AP--------------A------
--------V----------------------------GG--------------F------
----------------------G--------------SATT--------------TS---
-----------A--------------PAV--------------GG--F------------
--G--------------SA----------------------------TTTS---------
------------------------------------------------------------
-----------------------------------
>STPAAGGFGSATTTSAPAVGGFGSATTTS
------------------------------------------------------------
----------------------S--------------TP--------------A------
--------A----------------------------GG--------------F------
----------------------G--------------SATT--------------TS---
-----------A--------------PAV--------------GG--F------------
--G--------------SA----------------------------TTTS---------
------------------------------------------------------------
-----------------------------------
>STPAAGGFGSATTTSAPAVGGFGSATTT
------------------------------------------------------------
----------------------S--------------TP--------------A------
--------A----------------------------GG--------------F------
----------------------G--------------SATT--------------TS---
-----------A--------------PAV--------------GG--F------------
--G--------------SA----------------------------TTT----------
------------------------------------------------------------
-----------------------------------
>SAPAAGGFGSATTTSAPAVGGFGSATTT
------------------------------------------------------------
----------------------S--------------AP--------------A------
--------A----------------------------GG--------------F------
----------------------G--------------SATT--------------TS---
-----------A--------------PAV--------------GG--F------------
--G--------------SA----------------------------TTT----------
------------------------------------------------------------
-----------------------------------
>STPAVGGFGSATTTSAPAAGGFGSATT
------------------------------------------------------------
----------------------S--------------TP--------------A------
--------V----------------------------GG--------------F------
----------------------G--------------SATT--------------TS---
-----------A--------------PAA--------------GG--F------------
--G--------------SA----------------------------TT-----------
------------------------------------------------------------
-----------------------------------
>STPAAGGFGSATTTSAPAAGGFGSATT
------------------------------------------------------------
----------------------S--------------TP--------------A------
--------A----------------------------GG--------------F------
----------------------G--------------SATT--------------TS---
-----------A--------------PAA--------------GG--F------------
--G--------------SA----------------------------TT-----------
------------------------------------------------------------
-----------------------------------
>STPAAGGFGSATTTSAPAVGGFGSATT
------------------------------------------------------------
----------------------S--------------TP--------------A------
--------A----------------------------GG--------------F------
----------------------G--------------SATT--------------TS---
-----------A--------------PAV--------------GG--F------------
--G--------------SA----------------------------TT-----------
------------------------------------------------------------
-----------------------------------
>STPAVGGFGSATTTSAPAVGGFGSATT
------------------------------------------------------------
----------------------S--------------TP--------------A------
--------V----------------------------GG--------------F------
----------------------G--------------SATT--------------TS---
-----------A--------------PAV--------------GG--F------------
--G--------------SA----------------------------TT-----------
------------------------------------------------------------
-----------------------------------
>SAPAAGGFGSATTTSAPAAGGFGSATT
------------------------------------------------------------
----------------------S--------------AP--------------A------
--------A----------------------------GG--------------F------
----------------------G--------------SATT--------------TS---
-----------A--------------PAA--------------GG--F------------
--G--------------SA----------------------------TT-----------
------------------------------------------------------------
-----------------------------------
>SAPAVGGFGSATTTSAPAAGGFGSATT
------------------------------------------------------------
----------------------S--------------AP--------------A------
--------V----------------------------GG--------------F------
----------------------G--------------SATT--------------TS---
-----------A--------------PAA--------------GG--F------------
--G--------------SA----------------------------TT-----------
------------------------------------------------------------
-----------------------------------
>PAAGGFGSAAHTSTPAAGGFGSATTTSAPAVGGFGSATTTSAPAA
-----------------------------------PA--------------A-G---G--
-F--------------GSAAHTS--------------TP--------------A------
--------A----------------------------GG--------------F------
----------------------G--------------SATT--------------TS---
-----------A--------------PAV--------------GG--F------------
--G--------------SA----------------------------TTTSA--------
------PAA---------------------------------------------------
-----------------------------------
>PTAGGFGSAAHTSTPAAGGFGSATTTSAPAVGGFGSATTTSAPAA
-----------------------------------PT--------------A-G---G--
-F--------------GSAAHTS--------------TP--------------A------
--------A----------------------------GG--------------F------
----------------------G--------------SATT--------------TS---
-----------A--------------PAV--------------GG--F------------
--G--------------SA----------------------------TTTSA--------
------PAA---------------------------------------------------
-----------------------------------
>SAPAAGGFGSAAHTSTPAAGGFGSATTTSAPAVGGFGSATTTSAPAA
---------------------------------SAPA--------------A-G---G--
-F--------------GSAAHTS--------------TP--------------A------
--------A----------------------------GG--------------F------
----------------------G--------------SATT--------------TS---
-----------A--------------PAV--------------GG--F------------
--G--------------SA----------------------------TTTSA--------
------PAA---------------------------------------------------
-----------------------------------
>PAAGGFGSAAHTSTPAAGGFGSATTTSAPAVGGFGSATTTSAPAAGGFGSATTTSAPAAGGFGSATTTSAPAAG
-----------------------------------PA--------------A-G---G--
-F--------------GSAAHTS--------------TP--------------A------
--------A----------------------------GG--------------F------
----------------------G--------------SATT--------------TS---
-----------A--------------PAV--------------GG--F------------
--G--------------SA----------------------------TTTSA--------
------PAAG--------------GFGSATT--------------TSAPAAGG--FGSAT
TTSAPAAG---------------------------
>PAAGGFGSAAHTSTPAAGGFGSATTTSAPAVGGFGSATTTSAPA
-----------------------------------PA--------------A-G---G--
-F--------------GSAAHTS--------------TP--------------A------
--------A----------------------------GG--------------F------
----------------------G--------------SATT--------------TS---
-----------A--------------PAV--------------GG--F------------
--G--------------SA----------------------------TTTSA--------
------PA----------------------------------------------------
-----------------------------------
>AGGFGSAAHTSTPAAGGFGSATTTSAPAVGGFGSATTTSAPAAGGFGSATTTSAPAAGGFGSATTTSAPAAGGFGS
------------------------------------------------------------
------------------------------------------------------------
--------A----------------------------GG--------------F------
----------------------G--------------SAAH--------------TS---
-----------T--------------PAA--------------GG--F------------
--G--------------SA----------------------------TTTSA--------
------PAVG--------------GFGSATT--------------TSAPAAGG--FGSAT
TTSAPAAGGFGSATTTSAPAAGGFGS---------
>SAAHTSTPAAGGFGSATTTSAPAVGGFGSATTTSAPAAGGFGSATTTSAPAAGGFGSATTTSAPAAGGFGS
------------------------------------------------------------
-----------------SAAHTS--------------TP--------------AAGGFGS
ATTTSAPAV----------------------------GG--------------F------
----------------------G--------------SATT--------------TS---
-----------A--------------PAA--------------GG--F------------
--G--------------SA----------------------------TTTSA--------
------PAAG--------------GFGSATT--------------TSAPAAGG--FGS--
-----------------------------------
>SAAHTSTPAAGGFGSATTTSAPAVGGFGSATTTSAPAAGGFGSATTTSAPAAGGFGSAAPTSTPAVGGFGS
------------------------------------------------------------
-----------------SAAHTS--------------TP--------------A------
--------A----------------------------GG--------------F------
----------------------G--------------SATT--------------TS---
-----------A--------------PAV--------------GG--F------------
--G--------------SA----------------------------TTTSA--------
------PAAG--------------GFGSATT--------------TSAPAAGG--FGSAA
PTSTPAVGGFGS-----------------------
>SAAHTSTPAAGGFGSATTTSAPAVGGFGSATTTSAPAAGGFGSATTTSAPAAGGFGSA
------------------------------------------------------------
-----------------SAAHTS--------------TP--------------A------
--------A----------------------------GG--------------F------
----------------------G--------------SATT--------------TS---
-----------A--------------PAV--------------GG--F------------
--G--------------SA----------------------------TTTSA--------
------PAAG--------------GFGSATT--------------TSAPAAGG--FGSA-
-----------------------------------
>SAAHTSTPAAGGFGSATTTSAPAVGGFGSATTTSAPAAGGFGSATTT
------------------------------------------------------------
------------------------------------------------------------
------------------------------------------------------------
-------------------------------------SAAH--------------TS---
-----------T--------------PAA--------------GG--F------------
--G--------------SA----------------------------TTTSA--------
------PAVG--------------GFGSATT--------------TSAPAAGG--FGSAT
TT---------------------------------
>GSAAHTSTPAAGGFGSATTTSAPAVGGFGSATTTSAPAAGGFGSATTTSAPAAG
------------------------------------------------------------
----------------GSAAHTS--------------TP--------------A------
--------A----------------------------GG--------------F------
----------------------G--------------SATT--------------TS---
-----------A--------------PAV--------------GG--F------------
--G--------------SA----------------------------TTTSA--------
------PAAG--------------GFGSATT--------------TSAPAAG--------
-----------------------------------
>GSAAHTSTPAVGGFGSATTTSAPAVGGFGSATTTSAPAAGGFGSATTTSAPAAG
------------------------------------------------------------
----------------GSAAHTS--------------TP--------------A------
--------V----------------------------GG--------------F------
----------------------G--------------SATT--------------TS---
-----------A--------------PAV--------------GG--F------------
--G--------------SA----------------------------TTTSA--------
------PAAG--------------GFGSATT--------------TSAPAAG--------
-----------------------------------
>VGGFGSAAHTSTPAAGGFGSATTTSAPAVGGFGSATTTSAPAAGGFGSATTTSAPAAG
---------------------------------------------------V-G---G--
-F--------------GSAAHTS--------------TP--------------A------
--------A----------------------------GG--------------F------
----------------------G--------------SATT--------------TS---
-----------A--------------PAV--------------GG--F------------
--G--------------SA----------------------------TTTSA--------
------PAAG--------------GFGSATT--------------TSAPAAG--------
-----------------------------------
>SAAHTSTPAAGGFGSATTTSAPAVGGFGSATTTSAPAAGGFGSATTTSAPAAG
------------------------------------------------------------
-----------------SAAHTS--------------TP--------------A------
--------A----------------------------GG--------------F------
----------------------G--------------SATT--------------TS---
-----------A--------------PAV--------------GG--F------------
--G--------------SA----------------------------TTTSA--------
------PAAG--------------GFGSATT--------------TSAPAAG--------
-----------------------------------
>AHTSTPAAGGFGSATTTSAPAVGGFGSATTTSAPAAGGFGSATTTSAPAAG
------------------------------------------------------------
-------------------AHTS--------------TP--------------A------
--------A----------------------------GG--------------F------
----------------------G--------------SATT--------------TS---
-----------A--------------PAV--------------GG--F------------
--G--------------SA----------------------------TTTSA--------
------PAAG--------------GFGSATT--------------TSAPAAG--------
-----------------------------------
>SAAHTSTPAAGGFGSATTTSAPAVGGFGSATTTSAPAAGGFGSATTTS
------------------------------------------------------------
-----------------SAAHTS--------------TP--------------A------
--------A----------------------------GG--------------F------
----------------------G--------------SATT--------------TS---
-----------A--------------PAV--------------GG--F------------
--G--------------SA----------------------------TTTSA--------
------PAAG--------------GFGSATT--------------TS-------------
-----------------------------------
>SAAHTSTPAVGGFGSATTTSAPAAGGFGSATTTSAPAAGGFGSATTTS
------------------------------------------------------------
-----------------SAAHTS--------------TP--------------A------
--------V----------------------------GG--------------F------
----------------------G--------------SATT--------------TS---
-----------A--------------PAA--------------GG--F------------
--G--------------SA----------------------------TTTSA--------
------PAAG--------------GFGSATT--------------TS-------------
-----------------------------------
>AHTSTPAAGGFGSATTTSAPAVGGFGSATTTSAPAAGGFGSATTTS
------------------------------------------------------------
-------------------AHTS--------------TP--------------A------
--------A----------------------------GG--------------F------
----------------------G--------------SATT--------------TS---
-----------A--------------PAV--------------GG--F------------
--G--------------SA----------------------------TTTSA--------
------PAAG--------------GFGSATT--------------TS-------------
-----------------------------------
>GSAAHTSTPAAGGFGSATTTSAPAVGGFGSATTTSAPAAGGFGSATTTSAPA
------------------------------------------------------------
----------------GSAAHTS--------------TP--------------A------
--------A----------------------------GG--------------F------
----------------------G--------------SATT--------------TS---
-----------A--------------PAV--------------GG--F------------
--G--------------SA----------------------------TTTSA--------
------PAAG--------------GFGSATT--------------TSAPA----------
-----------------------------------
>GSAAHTSTPAAGGFGSATTTSAPAVGGFGSATTTSAPAAGGFGSATTTS
------------------------------------------------------------
----------------GSAAHTS--------------TP--------------A------
--------A----------------------------GG--------------F------
----------------------G--------------SATT--------------TS---
-----------A--------------PAV--------------GG--F------------
--G--------------SA----------------------------TTTSA--------
------PAAG--------------GFGSATT--------------TS-------------
-----------------------------------
>GSAAHTSTPAVGGFGSATTTSAPAVGGFGSATTTSAPAAGGFGSATT
------------------------------------------------------------
----------------GSAAHTS--------------TP--------------A------
--------V----------------------------GG--------------F------
----------------------G--------------SATT--------------TS---
-----------A--------------PAV--------------GG--F------------
--G--------------SA----------------------------TTTSA--------
------PAAG--------------GFGSATT-----------------------------
-----------------------------------
>GSAAHTSTPAAGGFGSATTTSAPAVGGFGSATTTSAPAAGGFGSATT
------------------------------------------------------------
----------------GSAAHTS--------------TP--------------A------
--------A----------------------------GG--------------F------
----------------------G--------------SATT--------------TS---
-----------A--------------PAV--------------GG--F------------
--G--------------SA----------------------------TTTSA--------
------PAAG--------------GFGSATT-----------------------------
-----------------------------------
>GSAAHTSTPAAGGFGSATTTSTPAVGGFGSATTTSAPAAGGFGSATT
------------------------------------------------------------
----------------GSAAHTS--------------TP--------------A------
--------A----------------------------GG--------------F------
----------------------G--------------SATT--------------TS---
-----------T--------------PAV--------------GG--F------------
--G--------------SA----------------------------TTTSA--------
------PAAG--------------GFGSATT-----------------------------
-----------------------------------
>GSAAHTSTPAAGGFGSATTTSAPAVGGFGSATTTSAPAAGGFGSAT
------------------------------------------------------------
----------------GSAAHTS--------------TP--------------A------
--------A----------------------------GG--------------F------
----------------------G--------------SATT--------------TS---
-----------A--------------PAV--------------GG--F------------
--G--------------SA----------------------------TTTSA--------
------PAAG--------------GFGSAT------------------------------
-----------------------------------
>GSAAHTSTPAAGGFGSATTTSTPAVGGFGSATTTSAPAAGGFGSAT
------------------------------------------------------------
----------------GSAAHTS--------------TP--------------A------
--------A----------------------------GG--------------F------
----------------------G--------------SATT--------------TS---
-----------T--------------PAV--------------GG--F------------
--G--------------SA----------------------------TTTSA--------
------PAAG--------------GFGSAT------------------------------
-----------------------------------
>GSAAHTSTPAAGGFGSATTTSAPAVGGFGSATTTSAPAAGGF
------------------------------------------------------------
----------------GSAAHTS--------------TP--------------A------
--------A----------------------------GG--------------F------
----------------------G--------------SATT--------------TS---
-----------A--------------PAV--------------GG--F------------
--G--------------SA----------------------------TTTSA--------
------PAAG--------------GF----------------------------------
-----------------------------------
>GSAAHTSTPAAGGFGSATTTSAPAVGGFGSATTTSAPAAGGFGSA
------------------------------------------------------------
----------------GSAAHTS--------------TP--------------A------
--------A----------------------------GG--------------F------
----------------------G--------------SATT--------------TS---
-----------A--------------PAV--------------GG--F------------
--G--------------SA----------------------------TTTSA--------
------PAAG--------------GFGSA-------------------------------
-----------------------------------
>GSAAHTSTPAAGGFGSATTTSTPAVGGFGSATTTSAPAAGGFGSA
------------------------------------------------------------
----------------GSAAHTS--------------TP--------------A------
--------A----------------------------GG--------------F------
----------------------G--------------SATT--------------TS---
-----------T--------------PAV--------------GG--F------------
--G--------------SA----------------------------TTTSA--------
------PAAG--------------GFGSA-------------------------------
-----------------------------------
>GSAAHTSTPAAGGFGSATTTSTPAAGGFGSATTTSAPAVGGFGSA
------------------------------------------------------------
----------------GSAAHTS--------------TP--------------A------
--------A----------------------------GG--------------F------
----------------------G--------------SATT--------------TS---
-----------T--------------PAA--------------GG--F------------
--G--------------SA----------------------------TTTSA--------
------PAVG--------------GFGSA-------------------------------
-----------------------------------
>GSAAHTSTPAAGGFGSATTTSTPAAGGFGSATTTSAPAVGGFGSATTTS
------------------------------------------------------------
----------------GSAAHTS--------------TP--------------A------
--------A----------------------------GG--------------F------
----------------------G--------------SATT--------------TS---
-----------T--------------PAA--------------GG--F------------
--G--------------SA----------------------------TTTSA--------
------PAVG--------------GFGSATT--------------TS-------------
-----------------------------------
>GSAAHTSTPAAGGFGSATTTSTPAAGGFGSATTTSAPAVGGFGSATTTSAPAAGGFGSATTTSAPAAG
------------------------------------------------------------
----------------GSAAHTS--------------TP--------------A------
--------A----------------------------GG--------------F------
----------------------G--------------SATT--------------TS---
-----------T--------------PAAGGFGSATTTSAPAVGG--F------------
--G--------------SA----------------------------TTTSA--------
------PAAG--------------GFGSATT--------------TSAPAAG--------
-----------------------------------
>APAAGDFGSAAHTSTPAAGGFGSATTTSAPAVGGFGSATTTSAPAAGGFGSATT
----------------------------------APA--------------A-G---D--
-F--------------GSAAHTS--------------TP--------------A------
--------A----------------------------GG--------------F------
----------------------G--------------SATT--------------TS---
-----------A--------------PAV--------------GG--F------------
--G--------------SA----------------------------TTTSA--------
------PAAG--------------GFGSATT-----------------------------
-----------------------------------
>SAAHTSTPAAGGFGSATTTSAPAVGGFGSATTTSAPAAGGFGSATT
------------------------------------------------------------
-----------------SAAHTS--------------TP--------------A------
--------A----------------------------GG--------------F------
----------------------G--------------SATT--------------TS---
-----------A--------------PAV--------------GG--F------------
--G--------------SA----------------------------TTTSA--------
------PAAG--------------GFGSATT-----------------------------
-----------------------------------
>SAAHTSTPAAGGFGSATTTSAPAVGGFGSATTTSAPAAGGFGSA
------------------------------------------------------------
-----------------SAAHTS--------------TP--------------A------
--------A----------------------------GG--------------F------
----------------------G--------------SATT--------------TS---
-----------A--------------PAV--------------GG--F------------
--G--------------SA----------------------------TTTSA--------
------PAAG--------------GFGSA-------------------------------
-----------------------------------
>SAAHTSTPAAGGFGSATTTSAPAVGGFGSATTTSAPAAGGFGS
------------------------------------------------------------
-----------------SAAHTS--------------TP--------------A------
--------A----------------------------GG--------------F------
----------------------G--------------SATT--------------TS---
-----------A--------------PAV--------------GG--F------------
--G--------------SA----------------------------TTTSA--------
------PAAG--------------GFGS--------------------------------
-----------------------------------
>SAAHTSTPAVGGFGSATTTSAPAVGGFGSATTTSAPAAGGFGSAT
------------------------------------------------------------
-----------------SAAHTS--------------TP--------------A------
--------V----------------------------GG--------------F------
----------------------G--------------SATT--------------TS---
-----------A--------------PAV--------------GG--F------------
--G--------------SA----------------------------TTTSA--------
------PAAG--------------GFGSAT------------------------------
-----------------------------------
>SAAHTSTPAAGGFGSATTTSAPAVGGFGSATTTSAPAAGGFGSAT
------------------------------------------------------------
-----------------SAAHTS--------------TP--------------A------
--------A----------------------------GG--------------F------
----------------------G--------------SATT--------------TS---
-----------A--------------PAV--------------GG--F------------
--G--------------SA----------------------------TTTSA--------
------PAAG--------------GFGSAT------------------------------
-----------------------------------
>SAAHTSTPAVGGFGSATTTSAPAVGGFGSATTTSAPAAGGFGSATTTSAPAAGGFGSATTTSAPAAGGFGSA
------------------------------------------------------------
-----------------SAAHTS--------------TP--------------A------
--------V----------------------------GG--------------F------
----------------------G--------------SATT--------------TS---
-----------A--------------PAV--------------GG--F------------
--G--------------SA----------------------------TTTSA--------
------PAAG--------------GFGSATT--------------TSAPAAGG--FGSAT
TTSAPAAGGFGSA----------------------
>FGSATTTSAPAAGGFGSAAHTSTPAAGGFGSATTTSAPAVGGFGSATTTSAPAAGGFG
--------------------------FGSATTTSAPA--------------A-G---G--
-F--------------GSAAHTS--------------TP--------------A------
--------A----------------------------GG--------------F------
----------------------G--------------SATT--------------TS---
-----------A--------------PAV--------------GG--F------------
--G--------------SA----------------------------TTTSA--------
------PAAG--------------GFG---------------------------------
-----------------------------------
>GSAAHTSTPAAGGFGSATTTSAPAVGGFGSATTTSAPAAGGFG
------------------------------------------------------------
----------------GSAAHTS--------------TP--------------A------
--------A----------------------------GG--------------F------
----------------------G--------------SATT--------------TS---
-----------A--------------PAV--------------GG--F------------
--G--------------SA----------------------------TTTSA--------
------PAAG--------------GFG---------------------------------
-----------------------------------
>SAAHTSTPAAGGFGSATTTSAPAVGGFGSATTTSAPAAGGFG
------------------------------------------------------------
-----------------SAAHTS--------------TP--------------A------
--------A----------------------------GG--------------F------
----------------------G--------------SATT--------------TS---
-----------A--------------PAV--------------GG--F------------
--G--------------SA----------------------------TTTSA--------
------PAAG--------------GFG---------------------------------
-----------------------------------
>SAAHTSTPAAGGFGSATTTSAPAVGGFGSATTTSAPAA
------------------------------------------------------------
-----------------SAAHTS--------------TP--------------A------
--------A----------------------------GG--------------F------
----------------------G--------------SATT--------------TS---
-----------A--------------PAV--------------GG--F------------
--G--------------SA----------------------------TTTSA--------
------PAA---------------------------------------------------
-----------------------------------
>SAAHTSTPAAGGFGSATTTSAPAVGGFGSATTTSAPA
------------------------------------------------------------
-----------------SAAHTS--------------TP--------------A------
--------A----------------------------GG--------------F------
----------------------G--------------SATT--------------TS---
-----------A--------------PAV--------------GG--F------------
--G--------------SA----------------------------TTTSA--------
------PA----------------------------------------------------
-----------------------------------
>GSAAHTSTPAAGGFGSATTTSTPAVGGFGSATTTSAPA
------------------------------------------------------------
----------------GSAAHTS--------------TP--------------A------
--------A----------------------------GG--------------F------
----------------------G--------------SATT--------------TS---
-----------T--------------PAV--------------GG--F------------
--G--------------SA----------------------------TTTSA--------
------PA----------------------------------------------------
-----------------------------------
>GSAAHTSTPAAGGFGSATTTSAPAVGGFGSATTTSAPA
------------------------------------------------------------
----------------GSAAHTS--------------TP--------------A------
--------A----------------------------GG--------------F------
----------------------G--------------SATT--------------TS---
-----------A--------------PAV--------------GG--F------------
--G--------------SA----------------------------TTTSA--------
------PA----------------------------------------------------
-----------------------------------
>SAAHTSTPAAGGFGSATTTSAPAVGGFGSATTTS
------------------------------------------------------------
-----------------SAAHTS--------------TP--------------A------
--------A----------------------------GG--------------F------
----------------------G--------------SATT--------------TS---
-----------A--------------PAV--------------GG--F------------
--G--------------SA----------------------------TTTS---------
------------------------------------------------------------
-----------------------------------
>SAAHTSTPAVGGFGSATTTSAPAVGGFGSATTTS
------------------------------------------------------------
-----------------SAAHTS--------------TP--------------A------
--------V----------------------------GG--------------F------
----------------------G--------------SATT--------------TS---
-----------A--------------PAV--------------GG--F------------
--G--------------SA----------------------------TTTS---------
------------------------------------------------------------
-----------------------------------
>SAAHTSTPAVGGFGSATTTSAPAAGGFGSATTTS
------------------------------------------------------------
-----------------SAAHTS--------------TP--------------A------
--------V----------------------------GG--------------F------
----------------------G--------------SATT--------------TS---
-----------A--------------PAA--------------GG--F------------
--G--------------SA----------------------------TTTS---------
------------------------------------------------------------
-----------------------------------
>SAAHTSTPAAGGFGSATTTSAPAVGGFGSATTTSA
------------------------------------------------------------
-----------------SAAHTS--------------TP--------------A------
--------A----------------------------GG--------------F------
----------------------G--------------SATT--------------TS---
-----------A--------------PAV--------------GG--F------------
--G--------------SA----------------------------TTTSA--------
------------------------------------------------------------
-----------------------------------
>AAGGFGSATTTSAPAAGGFGSAAHTSTPAAGGFGSATTTSAPAVGGFGSATTT
----------------------AAGGFGSATTTSAPA--------------A-G---G--
-F--------------GSAAHTS--------------TP--------------A------
--------A----------------------------GG--------------F------
----------------------G--------------SATT--------------TS---
-----------A--------------PAV--------------GG--F------------
--G--------------SA----------------------------TTT----------
------------------------------------------------------------
-----------------------------------
>GSAAHTSTPAAGGFGSATTTSAPAVGGFGSATTT
------------------------------------------------------------
----------------GSAAHTS--------------TP--------------A------
--------A----------------------------GG--------------F------
----------------------G--------------SATT--------------TS---
-----------A--------------PAV--------------GG--F------------
--G--------------SA----------------------------TTT----------
------------------------------------------------------------
-----------------------------------
>SAAHTSTPAAGGFGSATTTSAPAVGGFGSATTT
------------------------------------------------------------
-----------------SAAHTS--------------TP--------------A------
--------A----------------------------GG--------------F------
----------------------G--------------SATT--------------TS---
-----------A--------------PAV--------------GG--F------------
--G--------------SA----------------------------TTT----------
------------------------------------------------------------
-----------------------------------
>GSAAHTSTPAAGGFGSATTTSAPAVGGFGSATTTS
------------------------------------------------------------
----------------GSAAHTS--------------TP--------------A------
--------A----------------------------GG--------------F------
----------------------G--------------SATT--------------TS---
-----------A--------------PAV--------------GG--F------------
--G--------------SA----------------------------TTTS---------
------------------------------------------------------------
-----------------------------------
>GSAAHTSTPAAGGFGSATTTSTPAVGGFGSATTTS
------------------------------------------------------------
----------------GSAAHTS--------------TP--------------A------
--------A----------------------------GG--------------F------
----------------------G--------------SATT--------------TS---
-----------T--------------PAV--------------GG--F------------
--G--------------SA----------------------------TTTS---------
------------------------------------------------------------
-----------------------------------
>PAAGGFGSATTTSAPAAGGFGSATTTSAPAAGGFGSAAHTSTPAAGGFGSATTTSAPAVGGFGSATTTS
-------PAAGGFGSATTTSAPAAGGFGSATTTSAPA--------------A-G---G--
-F--------------GSAAHTS--------------TP--------------A------
--------A----------------------------GG--------------F------
----------------------G--------------SATT--------------TS---
-----------A--------------PAV--------------GG--F------------
--G--------------SA----------------------------TTTS---------
------------------------------------------------------------
-----------------------------------
>TSAPAAGGFGSAAHTSTPAAGGFGSATTTSAPAVGGFGSATTTS
--------------------------------TSAPA--------------A-G---G--
-F--------------GSAAHTS--------------TP--------------A------
--------A----------------------------GG--------------F------
----------------------G--------------SATT--------------TS---
-----------A--------------PAV--------------GG--F------------
--G--------------SA----------------------------TTTS---------
------------------------------------------------------------
-----------------------------------
>TSAPAAGGFGSAAHTSTPAAGGFGSATTTSAPAVGGFGSATTTSAPAAGGFGSATTTSAPAAGGFGSATTTS
--------------------------------TSAPA--------------A-G---G--
-F--------------GSAAHTS--------------TP--------------A------
--------A----------------------------GG--------------F------
----------------------G--------------SATT--------------TS---
-----------A--------------PAV--------------GG--F------------
--G--------------SA----------------------------TTTSA--------
------PAAG--------------GFGSATT--------------TSAPAAGG--FGSAT
TTS--------------------------------
>TTSAPAAGGFGSAAHTSTPAVGGFGSATTTSAPAAGGFGSATTTSAPAVGGFGSAAHTSTPAAGGGNLGNSAS
-------------------------------TTSAPA--------------A-G---G--
-F--------------GSAAHTS--------------TP--------------A------
--------V----------------------------GG--------------F------
----------------------G--------------SATT--------------TS---
-----------A--------------PAA--------------GG--F------------
--G--------------SA----------------------------TTTSA--------
------PAVG--------------GFGSAAH--------------TSTPAAGG--GNLGN
SAS--------------------------------
>TTSAPAAGGFGSAAHTSTPAVGGFGSATTTSAPAAGGFGSATTT
-------------------------------TTSAPA--------------A-G---G--
-F--------------GSAAHTS--------------TP--------------A------
--------V----------------------------GG--------------F------
----------------------G--------------SATT--------------TS---
-----------A--------------PAA--------------GG--F------------
--G--------------SA----------------------------TTT----------
------------------------------------------------------------
-----------------------------------
>TTSAPAAGGFGSAAHTSTPAVGGFGSATTTSAPAAGGFGSATTTS
-------------------------------TTSAPA--------------A-G---G--
-F--------------GSAAHTS--------------TP--------------A------
--------V----------------------------GG--------------F------
----------------------G--------------SATT--------------TS---
-----------A--------------PAA--------------GG--F------------
--G--------------SA----------------------------TTTS---------
------------------------------------------------------------
-----------------------------------
>TTSAPAAGGFGSAAHTSTPAVGGFGSATTTSAPAVGGFGSATTTS
-------------------------------TTSAPA--------------A-G---G--
-F--------------GSAAHTS--------------TP--------------A------
--------V----------------------------GG--------------F------
----------------------G--------------SATT--------------TS---
-----------A--------------PAV--------------GG--F------------
--G--------------SA----------------------------TTTS---------
------------------------------------------------------------
-----------------------------------
>TTSTPAAGGFGSAAHTSTPAAGGFGSATTTSAPAVGGFGSATTTS
-------------------------------TTSTPA--------------A-G---G--
-F--------------GSAAHTS--------------TP--------------A------
--------A----------------------------GG--------------F------
----------------------G--------------SATT--------------TS---
-----------A--------------PAV--------------GG--F------------
--G--------------SA----------------------------TTTS---------
------------------------------------------------------------
-----------------------------------
>HTSTPAVGGFGSATTTSTPAVGGFGSATTTS
------------------------------------------------------------
--------------------HTS--------------TP--------------A------
--------V----------------------------GG--------------F------
----------------------G--------------SATT--------------TS---
-----------T--------------PAV--------------GG--F------------
--G--------------SA----------------------------TTTS---------
------------------------------------------------------------
-----------------------------------
>HTSTPAVGGFGSATTTSAPAVGGFGSATTTS
------------------------------------------------------------
--------------------HTS--------------TP--------------A------
--------V----------------------------GG--------------F------
----------------------G--------------SATT--------------TS---
-----------A--------------PAV--------------GG--F------------
--G--------------SA----------------------------TTTS---------
------------------------------------------------------------
-----------------------------------
>HTSTPAAGGFGSATTTSAPAVGGFGSATTTS
------------------------------------------------------------
--------------------HTS--------------TP--------------A------
--------A----------------------------GG--------------F------
----------------------G--------------SATT--------------TS---
-----------A--------------PAV--------------GG--F------------
--G--------------SA----------------------------TTTS---------
------------------------------------------------------------
-----------------------------------
>HTSTPAVGGFGSATTTSAPAAGGFGSATTTS
------------------------------------------------------------
--------------------HTS--------------TP--------------A------
--------V----------------------------GG--------------F------
----------------------G--------------SATT--------------TS---
-----------A--------------PAA--------------GG--F------------
--G--------------SA----------------------------TTTS---------
------------------------------------------------------------
-----------------------------------
>AHTSTPAVGGFGSATTTSAPAVGGFGSATTTSAP
------------------------------------------------------------
-------------------AHTS--------------TP--------------A------
--------V----------------------------GG--------------F------
----------------------G--------------SATT--------------TS---
-----------A--------------PAV--------------GG--F------------
--G--------------SA----------------------------TTTSA--------
------P-----------------------------------------------------
-----------------------------------
>AHTSTPAVGGFGSATTTSAPAVGGFGSATTTSAPA
------------------------------------------------------------
-------------------AHTS--------------TP--------------A------
--------V----------------------------GG--------------F------
----------------------G--------------SATT--------------TS---
-----------A--------------PAV--------------GG--F------------
--G--------------SA----------------------------TTTSA--------
------PA----------------------------------------------------
-----------------------------------
>AHTSTPAVGGFGSATTTSAPAVGGFGSATTTS
------------------------------------------------------------
-------------------AHTS--------------TP--------------A------
--------V----------------------------GG--------------F------
----------------------G--------------SATT--------------TS---
-----------A--------------PAV--------------GG--F------------
--G--------------SA----------------------------TTTS---------
------------------------------------------------------------
-----------------------------------
>AHTSTPAVGGFGSATTTSAPAAGGFGSATTTS
------------------------------------------------------------
-------------------AHTS--------------TP--------------A------
--------V----------------------------GG--------------F------
----------------------G--------------SATT--------------TS---
-----------A--------------PAA--------------GG--F------------
--G--------------SA----------------------------TTTS---------
------------------------------------------------------------
-----------------------------------
>HTSTPAVGGFGSATTTSTPAVGGFGSATT
------------------------------------------------------------
--------------------HTS--------------TP--------------A------
--------V----------------------------GG--------------F------
----------------------G--------------SATT--------------TS---
-----------T--------------PAV--------------GG--F------------
--G--------------SA----------------------------TT-----------
------------------------------------------------------------
-----------------------------------
>HTSTPAVGGFGSATTTSTPAVGGFGSATTTSAPA
------------------------------------------------------------
--------------------HTS--------------TP--------------A------
--------V----------------------------GG--------------F------
----------------------G--------------SATT--------------TS---
-----------T--------------PAV--------------GG--F------------
--G--------------SA----------------------------TTTSA--------
------PA----------------------------------------------------
-----------------------------------
>HTSTPAVGGFGSATTTSTPAVGGFGSATTTSAPAAG
------------------------------------------------------------
--------------------HTS--------------TP--------------A------
--------V----------------------------GG--------------F------
----------------------G--------------SATT--------------TS---
-----------T--------------PAV--------------GG--F------------
--G--------------SA----------------------------TTTSA--------
------PAAG--------------------------------------------------
-----------------------------------
>GSAAHTSTPAVGGFGSATTTSAPAAGGFGSATT
------------------------------------------------------------
----------------GSAAHTS--------------TP--------------A------
--------V----------------------------GG--------------F------
----------------------G--------------SATT--------------TS---
-----------A--------------PAA--------------GG--F------------
--G--------------SA----------------------------TT-----------
------------------------------------------------------------
-----------------------------------
>GSAAHTSTPAAGGFGSATTTSAPAVGGFGSATT
------------------------------------------------------------
----------------GSAAHTS--------------TP--------------A------
--------A----------------------------GG--------------F------
----------------------G--------------SATT--------------TS---
-----------A--------------PAV--------------GG--F------------
--G--------------SA----------------------------TT-----------
------------------------------------------------------------
-----------------------------------
>SAAHTSTPAVGGFGSATTTSAPAAGGFGSATT
------------------------------------------------------------
-----------------SAAHTS--------------TP--------------A------
--------V----------------------------GG--------------F------
----------------------G--------------SATT--------------TS---
-----------A--------------PAA--------------GG--F------------
--G--------------SA----------------------------TT-----------
------------------------------------------------------------
-----------------------------------
>AAHTSTPAVGGFGSATTTSAPAAGGFGSATT
------------------------------------------------------------
------------------AAHTS--------------TP--------------A------
--------V----------------------------GG--------------F------
----------------------G--------------SATT--------------TS---
-----------A--------------PAA--------------GG--F------------
--G--------------SA----------------------------TT-----------
------------------------------------------------------------
-----------------------------------
>AHTSTPAVGGFGSATTTSAPAAGGFGSATT
------------------------------------------------------------
-------------------AHTS--------------TP--------------A------
--------V----------------------------GG--------------F------
----------------------G--------------SATT--------------TS---
-----------A--------------PAA--------------GG--F------------
--G--------------SA----------------------------TT-----------
------------------------------------------------------------
-----------------------------------
>PAAGGFGSAAHTSTPAVGGFGSATTTSAPAAGGFGSAT
-----------------------------------PA--------------A-G---G--
-F--------------GSAAHTS--------------TP--------------A------
--------V----------------------------GG--------------F------
----------------------G--------------SATT--------------TS---
-----------A--------------PAA--------------GG--F------------
--G--------------SA----------------------------T------------
------------------------------------------------------------
-----------------------------------
>PAAGGFGSAAHTSTPAVGGFGSATTTSAPAVGGFGSATT
-----------------------------------PA--------------A-G---G--
-F--------------GSAAHTS--------------TP--------------A------
--------V----------------------------GG--------------F------
----------------------G--------------SATT--------------TS---
-----------A--------------PAV--------------GG--F------------
--G--------------SA----------------------------TT-----------
------------------------------------------------------------
-----------------------------------
>PAAGGFGSAAHTSTPAVGGFGSATTTSTPAVGGFGSATT
-----------------------------------PA--------------A-G---G--
-F--------------GSAAHTS--------------TP--------------A------
--------V----------------------------GG--------------F------
----------------------G--------------SATT--------------TS---
-----------T--------------PAV--------------GG--F------------
--G--------------SA----------------------------TT-----------
------------------------------------------------------------
-----------------------------------
>PAAGGFGSAAHTSTPAVGGFGSATTTSAPAAGGFGSATT
-----------------------------------PA--------------A-G---G--
-F--------------GSAAHTS--------------TP--------------A------
--------V----------------------------GG--------------F------
----------------------G--------------SATT--------------TS---
-----------A--------------PAA--------------GG--F------------
--G--------------SA----------------------------TT-----------
------------------------------------------------------------
-----------------------------------
>AHTSTPAVGGFGSATTTSAPAAGGFGSAA
------------------------------------------------------------
-------------------AHTS--------------TP--------------A------
--------V----------------------------GG--------------F------
----------------------G--------------SATT--------------TS---
-----------A--------------PAA--------------GG--F------------
--G--------------SA----------------------------A------------
------------------------------------------------------------
-----------------------------------
>AHTSTPAVGGFGSATTTSAPAAGGFGSAT
------------------------------------------------------------
-------------------AHTS--------------TP--------------A------
--------V----------------------------GG--------------F------
----------------------G--------------SATT--------------TS---
-----------A--------------PAA--------------GG--F------------
--G--------------SA----------------------------T------------
------------------------------------------------------------
-----------------------------------
>AHTSTPAVGGFGSATTTSAPAAGGFGSA
------------------------------------------------------------
-------------------AHTS--------------TP--------------A------
--------V----------------------------GG--------------F------
----------------------G--------------SATT--------------TS---
-----------A--------------PAA--------------GG--F------------
--G--------------SA-----------------------------------------
------------------------------------------------------------
-----------------------------------
>AHTSTPAVGGFGSATTTSTPAAGGFGSA
------------------------------------------------------------
-------------------AHTS--------------TP--------------A------
--------V----------------------------GG--------------F------
----------------------G--------------SATT--------------TS---
-----------T--------------PAA--------------GG--F------------
--G--------------SA-----------------------------------------
------------------------------------------------------------
-----------------------------------
>AHTSTPAVGGFGSATTTSTPAVGGFGSA
------------------------------------------------------------
-------------------AHTS--------------TP--------------A------
--------V----------------------------GG--------------F------
----------------------G--------------SATT--------------TS---
-----------T--------------PAV--------------GG--F------------
--G--------------SA-----------------------------------------
------------------------------------------------------------
-----------------------------------
>AHTSTPAVGGFGSATTTSAPAAGGFGS
------------------------------------------------------------
-------------------AHTS--------------TP--------------A------
--------V----------------------------GG--------------F------
----------------------G--------------SATT--------------TS---
-----------A--------------PAA--------------GG--F------------
--G--------------S------------------------------------------
------------------------------------------------------------
-----------------------------------
>AHTSTPAVGGFGSATTTSTPAAGGFGS
------------------------------------------------------------
-------------------AHTS--------------TP--------------A------
--------V----------------------------GG--------------F------
----------------------G--------------SATT--------------TS---
-----------T--------------PAA--------------GG--F------------
--G--------------S------------------------------------------
------------------------------------------------------------
-----------------------------------
>HTSTPAVGGFGSATTTSAPAAGGFGSATT
------------------------------------------------------------
--------------------HTS--------------TP--------------A------
--------V----------------------------GG--------------F------
----------------------G--------------SATT--------------TS---
-----------A--------------PAA--------------GG--F------------
--G--------------SA----------------------------TT-----------
------------------------------------------------------------
-----------------------------------
>HTSAPAVGGFGSATTTSAPAAGGFGSATT
------------------------------------------------------------
--------------------HTS--------------AP--------------A------
--------V----------------------------GG--------------F------
----------------------G--------------SATT--------------TS---
-----------A--------------PAA--------------GG--F------------
--G--------------SA----------------------------TT-----------
------------------------------------------------------------
-----------------------------------
>TTSAPAVGGFGSATTTSAPAAGGFGSATT
------------------------------------------------------------
--------------------TTS--------------AP--------------A------
--------V----------------------------GG--------------F------
----------------------G--------------SATT--------------TS---
-----------A--------------PAA--------------GG--F------------
--G--------------SA----------------------------TT-----------
------------------------------------------------------------
-----------------------------------
>TTSAPAVGGFGSATTTSAPAAGGFGSTTT
------------------------------------------------------------
--------------------TTS--------------AP--------------A------
--------V----------------------------GG--------------F------
----------------------G--------------SATT--------------TS---
-----------A--------------PAA--------------GG--F------------
--G--------------ST----------------------------TT-----------
------------------------------------------------------------
-----------------------------------
>ATSAPAVGGFGSATTTSAPAAGGFGSATT
------------------------------------------------------------
--------------------ATS--------------AP--------------A------
--------V----------------------------GG--------------F------
----------------------G--------------SATT--------------TS---
-----------A--------------PAA--------------GG--F------------
--G--------------SA----------------------------TT-----------
------------------------------------------------------------
-----------------------------------
>TTSAPTVGGFGSATTTSAPAAGGFGSATT
------------------------------------------------------------
--------------------TTS--------------AP--------------T------
--------V----------------------------GG--------------F------
----------------------G--------------SATT--------------TS---
-----------A--------------PAA--------------GG--F------------
--G--------------SA----------------------------TT-----------
------------------------------------------------------------
-----------------------------------
>TTSAPAVGGFGSATTTSAPAAGGFGSATA
------------------------------------------------------------
--------------------TTS--------------AP--------------A------
--------V----------------------------GG--------------F------
----------------------G--------------SATT--------------TS---
-----------A--------------PAA--------------GG--F------------
--G--------------SA----------------------------TA-----------
------------------------------------------------------------
-----------------------------------
>TTSAPAVGGFGSATTASAPAAGGFGSATT
------------------------------------------------------------
--------------------TTS--------------AP--------------A------
--------V----------------------------GG--------------F------
----------------------G--------------SATT--------------AS---
-----------A--------------PAA--------------GG--F------------
--G--------------SA----------------------------TT-----------
------------------------------------------------------------
-----------------------------------
>TTPAPAVGGFGSATTTSAPAAGGFGSATT
------------------------------------------------------------
--------------------TTP--------------AP--------------A------
--------V----------------------------GG--------------F------
----------------------G--------------SATT--------------TS---
-----------A--------------PAA--------------GG--F------------
--G--------------SA----------------------------TT-----------
------------------------------------------------------------
-----------------------------------
>TTSAPAVGGFGSATTTSAPAAGGFGPATT
------------------------------------------------------------
--------------------TTS--------------AP--------------A------
--------V----------------------------GG--------------F------
----------------------G--------------SATT--------------TS---
-----------A--------------PAA--------------GG--F------------
--G--------------PA----------------------------TT-----------
------------------------------------------------------------
-----------------------------------
>TTSAPAVGDFGSATTTSAPAAGGFGSATT
------------------------------------------------------------
--------------------TTS--------------AP--------------A------
--------V----------------------------GD--------------F------
----------------------G--------------SATT--------------TS---
-----------A--------------PAA--------------GG--F------------
--G--------------SA----------------------------TT-----------
------------------------------------------------------------
-----------------------------------
>TTSAPAVGGFGSATTTSAPAAGGSGSATT
------------------------------------------------------------
--------------------TTS--------------AP--------------A------
--------V----------------------------GG--------------F------
----------------------G--------------SATT--------------TS---
-----------A--------------PAA--------------GG--S------------
--G--------------SA----------------------------TT-----------
------------------------------------------------------------
-----------------------------------
>TTSAPAAGGFGSATTTSAPAVGGFGSATT
------------------------------------------------------------
--------------------TTS--------------AP--------------A------
--------A----------------------------GG--------------F------
----------------------G--------------SATT--------------TS---
-----------A--------------PAV--------------GG--F------------
--G--------------SA----------------------------TT-----------
------------------------------------------------------------
-----------------------------------
>PAAGGFGSATTTSAPAAGGFGSATT
------------------------------------------------------------
--------------------------------------P--------------A------
--------A----------------------------GG--------------F------
----------------------G--------------SATT--------------TS---
-----------A--------------PAA--------------GG--F------------
--G--------------SA----------------------------TT-----------
------------------------------------------------------------
-----------------------------------
>PAVGGFGSATTTSAPAAGGFGSATT
------------------------------------------------------------
--------------------------------------P--------------A------
--------V----------------------------GG--------------F------
----------------------G--------------SATT--------------TS---
-----------A--------------PAA--------------GG--F------------
--G--------------SA----------------------------TT-----------
------------------------------------------------------------
-----------------------------------
>PAAGGFGSATTTSAPAVGGFGSATT
------------------------------------------------------------
--------------------------------------P--------------A------
--------A----------------------------GG--------------F------
----------------------G--------------SATT--------------TS---
-----------A--------------PAV--------------GG--F------------
--G--------------SA----------------------------TT-----------
------------------------------------------------------------
-----------------------------------
>AAGGFGSATTTSAPAAGGFGSATT
------------------------------------------------------------
-----------------------------------------------------A------
--------A----------------------------GG--------------F------
----------------------G--------------SATT--------------TS---
-----------A--------------PAA--------------GG--F------------
--G--------------SA----------------------------TT-----------
------------------------------------------------------------
-----------------------------------
>AVGGFGSATTTSAPAAGGFGSATT
------------------------------------------------------------
-----------------------------------------------------A------
--------V----------------------------GG--------------F------
----------------------G--------------SATT--------------TS---
-----------A--------------PAA--------------GG--F------------
--G--------------SA----------------------------TT-----------
------------------------------------------------------------
-----------------------------------
>PAAGGFGSATTTSAPAAGGFGSATTT
------------------------------------------------------------
--------------------------------------P--------------A------
--------A----------------------------GG--------------F------
----------------------G--------------SATT--------------TS---
-----------A--------------PAA--------------GG--F------------
--G--------------SA----------------------------TTT----------
------------------------------------------------------------
-----------------------------------
>AAGGFGSATTTSAPAAGGFGSATTT
------------------------------------------------------------
-----------------------------------------------------A------
--------A----------------------------GG--------------F------
----------------------G--------------SATT--------------TS---
-----------A--------------PAA--------------GG--F------------
--G--------------SA----------------------------TTT----------
------------------------------------------------------------
-----------------------------------
>VGGFGSATTTSAPAAGGFGSATTTSTPAVGGFGSAAHTSTPAVGGF
------------------------------------------------------------
------------------------------------------------------------
--------V----------------------------GG--------------F------
----------------------G--------------SATT--------------TS---
-----------A--------------PAA--------------GG--F------------
--G--------------SA----------------------------TTTST--------
------PAVG--------------GFGSAAH--------------TSTPAVGG--F----
-----------------------------------
>VGGFGSATTTSAPAAGGFGSATTT
------------------------------------------------------------
------------------------------------------------------------
--------V----------------------------GG--------------F------
----------------------G--------------SATT--------------TS---
-----------A--------------PAA--------------GG--F------------
--G--------------SA----------------------------TTT----------
------------------------------------------------------------
-----------------------------------
>AGGFGSATTTSAPAVGGFGSATTT
------------------------------------------------------------
------------------------------------------------------------
--------A----------------------------GG--------------F------
----------------------G--------------SATT--------------TS---
-----------A--------------PAV--------------GG--F------------
--G--------------SA----------------------------TTT----------
------------------------------------------------------------
-----------------------------------
>AAHTSTPAVGGFGSATTTSAPAAGGFGSATTTSAPAA
------------------------------------------------------------
------------------AAHTS--------------TP--------------A------
--------V----------------------------GG--------------F------
----------------------G--------------SATT--------------TS---
-----------A--------------PAA--------------GG--F------------
--G--------------SA----------------------------TTTSA--------
------PAA---------------------------------------------------
-----------------------------------
>AAHTSTPAVGGFGSATTTSAPAAGGFGSATTTSAPA
------------------------------------------------------------
------------------AAHTS--------------TP--------------A------
--------V----------------------------GG--------------F------
----------------------G--------------SATT--------------TS---
-----------A--------------PAA--------------GG--F------------
--G--------------SA----------------------------TTTSA--------
------PA----------------------------------------------------
-----------------------------------
>AVGGFGSATTTSAPAAGGFGSATTTSAPA
------------------------------------------------------------
-----------------------------------------------------A------
--------V----------------------------GG--------------F------
----------------------G--------------SATT--------------TS---
-----------A--------------PAA--------------GG--F------------
--G--------------SA----------------------------TTTSA--------
------PA----------------------------------------------------
-----------------------------------
>VGGFGSATTTSAPAAGGFGSATTTSAPA
------------------------------------------------------------
------------------------------------------------------------
--------V----------------------------GG--------------F------
----------------------G--------------SATT--------------TS---
-----------A--------------PAA--------------GG--F------------
--G--------------SA----------------------------TTTSA--------
------PA----------------------------------------------------
-----------------------------------
>VGGFGSATTTSAPAAGGFGSATTTSAPAA
------------------------------------------------------------
------------------------------------------------------------
--------V----------------------------GG--------------F------
----------------------G--------------SATT--------------TS---
-----------A--------------PAA--------------GG--F------------
--G--------------SA----------------------------TTTSA--------
------PAA---------------------------------------------------
-----------------------------------
>AAGGFGSATTTSAPAAGGFGSATTTSAPAAG
------------------------------------------------------------
-----------------------------------------------------A------
--------A----------------------------GG--------------F------
----------------------G--------------SATT--------------TS---
-----------A--------------PAA--------------GG--F------------
--G--------------SA----------------------------TTTSA--------
------PAAG--------------------------------------------------
-----------------------------------
>AGGFGSATTTSAPAAGGFGSATTTSAPAAG
------------------------------------------------------------
------------------------------------------------------------
--------A----------------------------GG--------------F------
----------------------G--------------SATT--------------TS---
-----------A--------------PAA--------------GG--F------------
--G--------------SA----------------------------TTTSA--------
------PAAG--------------------------------------------------
-----------------------------------
>VGGFGSATTTSAPAAGGFGSATTTSAPAAG
------------------------------------------------------------
------------------------------------------------------------
--------V----------------------------GG--------------F------
----------------------G--------------SATT--------------TS---
-----------A--------------PAA--------------GG--F------------
--G--------------SA----------------------------TTTSA--------
------PAAG--------------------------------------------------
-----------------------------------
>AGGFGSATTTSAPAVGGFGSATTTSAP
------------------------------------------------------------
------------------------------------------------------------
--------A----------------------------GG--------------F------
----------------------G--------------SATT--------------TS---
-----------A--------------PAV--------------GG--F------------
--G--------------SA----------------------------TTTSA--------
------P-----------------------------------------------------
-----------------------------------
>VGGFGSATTTSAPAAGGFGSATTTSAP
------------------------------------------------------------
------------------------------------------------------------
--------V----------------------------GG--------------F------
----------------------G--------------SATT--------------TS---
-----------A--------------PAA--------------GG--F------------
--G--------------SA----------------------------TTTSA--------
------P-----------------------------------------------------
-----------------------------------
>VGGFGSATTTSAPAAGGFGSATTTSA
------------------------------------------------------------
------------------------------------------------------------
--------V----------------------------GG--------------F------
----------------------G--------------SATT--------------TS---
-----------A--------------PAA--------------GG--F------------
--G--------------SA----------------------------TTTSA--------
------------------------------------------------------------
-----------------------------------
>VGGFGSATTTSAPAAGGFGSATTTS
------------------------------------------------------------
------------------------------------------------------------
--------V----------------------------GG--------------F------
----------------------G--------------SATT--------------TS---
-----------A--------------PAA--------------GG--F------------
--G--------------SA----------------------------TTTS---------
------------------------------------------------------------
-----------------------------------
>VGGFGSATTTSAPAVGGFGSATTTS
------------------------------------------------------------
------------------------------------------------------------
--------V----------------------------GG--------------F------
----------------------G--------------SATT--------------TS---
-----------A--------------PAV--------------GG--F------------
--G--------------SA----------------------------TTTS---------
------------------------------------------------------------
-----------------------------------
>AGGFGSATTTSAPAVGGFGSATTTS
------------------------------------------------------------
------------------------------------------------------------
--------A----------------------------GG--------------F------
----------------------G--------------SATT--------------TS---
-----------A--------------PAV--------------GG--F------------
--G--------------SA----------------------------TTTS---------
------------------------------------------------------------
-----------------------------------
>AAGGFGSATTTSTPAAGGFGSATTTS
------------------------------------------------------------
-----------------------------------------------------A------
--------A----------------------------GG--------------F------
----------------------G--------------SATT--------------TS---
-----------T--------------PAA--------------GG--F------------
--G--------------SA----------------------------TTTS---------
------------------------------------------------------------
-----------------------------------
>AAGGFGSATTTSAPAAGGFGSATTTS
------------------------------------------------------------
-----------------------------------------------------A------
--------A----------------------------GG--------------F------
----------------------G--------------SATT--------------TS---
-----------A--------------PAA--------------GG--F------------
--G--------------SA----------------------------TTTS---------
------------------------------------------------------------
-----------------------------------
>AAGGFGSATTTSAPAVGGFGSATTTS
------------------------------------------------------------
-----------------------------------------------------A------
--------A----------------------------GG--------------F------
----------------------G--------------SATT--------------TS---
-----------A--------------PAV--------------GG--F------------
--G--------------SA----------------------------TTTS---------
------------------------------------------------------------
-----------------------------------
>AGGFGSATTTSTPAAGGFGSATT
------------------------------------------------------------
------------------------------------------------------------
--------A----------------------------GG--------------F------
----------------------G--------------SATT--------------TS---
-----------T--------------PAA--------------GG--F------------
--G--------------SA----------------------------TT-----------
------------------------------------------------------------
-----------------------------------
>AGGFGSATTTSAPAAGGFGSATT
------------------------------------------------------------
------------------------------------------------------------
--------A----------------------------GG--------------F------
----------------------G--------------SATT--------------TS---
-----------A--------------PAA--------------GG--F------------
--G--------------SA----------------------------TT-----------
------------------------------------------------------------
-----------------------------------
>VGGFGSATTTSAPAAGGFGSATT
------------------------------------------------------------
------------------------------------------------------------
--------V----------------------------GG--------------F------
----------------------G--------------SATT--------------TS---
-----------A--------------PAA--------------GG--F------------
--G--------------SA----------------------------TT-----------
------------------------------------------------------------
-----------------------------------
>VGGFGSATTTSAPAVGGFGSATT
------------------------------------------------------------
------------------------------------------------------------
--------V----------------------------GG--------------F------
----------------------G--------------SATT--------------TS---
-----------A--------------PAV--------------GG--F------------
--G--------------SA----------------------------TT-----------
------------------------------------------------------------
-----------------------------------
>GGFGSATTTSAPAAGGFGSATT
------------------------------------------------------------
------------------------------------------------------------
-------------------------------------GG--------------F------
----------------------G--------------SATT--------------TS---
-----------A--------------PAA--------------GG--F------------
--G--------------SA----------------------------TT-----------
------------------------------------------------------------
-----------------------------------
>VGGFGSATTTSAPAAGGFGSATTTSAPAAGGFGSATTTSAPAAGGFGSAAHTSTPAAGGF
------------------------------------------------------------
------------------------------------------------------------
--------V----------------------------GG--------------F------
----------------------G--------------SATT--------------TS---
-----------A--------------PAA--------------GG--F------------
--G--------------SA----------------------------TTTSA--------
------PAAG--------------GFGSATT--------------TSAPAAGG--FGSAA
HTSTPAAGGF-------------------------
>VGGFGSATTTSAPAAGGFGSATTTSAPAAGGFGSATTTSTPAAGGFGSAAHTSTPAAGGF
------------------------------------------------------------
------------------------------------------------------------
--------V----------------------------GG--------------F------
----------------------G--------------SATT--------------TS---
-----------A--------------PAA--------------GG--F------------
--G--------------SA----------------------------TTTSA--------
------PAAG--------------GFGSATT--------------TSTPAAGG--FGSAA
HTSTPAAGGF-------------------------
>VGGFGSATTTSAPAAGGFGSATTTSAPAAGGFGSATTTSAPAAGGFGSVAHTSTPAAGGF
------------------------------------------------------------
------------------------------------------------------------
--------V----------------------------GG--------------F------
----------------------G--------------SATT--------------TS---
-----------A--------------PAA--------------GG--F------------
--G--------------SA----------------------------TTTSA--------
------PAAG--------------GFGSATT--------------TSAPAAGG--FGSVA
HTSTPAAGGF-------------------------
>VGGFGSATTTSAPAAGGFGSATTTSAPAAGGFGSATATSAPAAGGFGSAAHTSTPAAGGF
------------------------------------------------------------
------------------------------------------------------------
--------V----------------------------GG--------------F------
----------------------G--------------SATT--------------TS---
-----------A--------------PAA--------------GG--F------------
--G--------------SA----------------------------TTTSA--------
------PAAG--------------GFGSATA--------------TSAPAAGG--FGSAA
HTSTPAAGGF-------------------------
>VGGFGSATTTSAPAAGGFGSATTTSAPAAGGFGSATTTSAPATGGFGSAAHTSTPAAGGF
------------------------------------------------------------
------------------------------------------------------------
--------V----------------------------GG--------------F------
----------------------G--------------SATT--------------TS---
-----------A--------------PAA--------------GG--F------------
--G--------------SA----------------------------TTTSA--------
------PAAG--------------GFGSATT--------------TSAPATGG--FGSAA
HTSTPAAGGF-------------------------
>VGGFGSATTTSAPAAGGFGSATTTSAPAAGGFGSATTTSAPTAGGFGSAAHTSTPAAGGF
------------------------------------------------------------
------------------------------------------------------------
--------V----------------------------GG--------------F------
----------------------G--------------SATT--------------TS---
-----------A--------------PAA--------------GG--F------------
--G--------------SA----------------------------TTTSA--------
------PAAG--------------GFGSATT--------------TSAPTAGG--FGSAA
HTSTPAAGGF-------------------------
>VGGFGSATTTSAPAAGGFGSATTTSTPAAGGFGSATTTSAPAAGGFGSAAHTSTPAAGGF
------------------------------------------------------------
------------------------------------------------------------
--------V----------------------------GG--------------F------
----------------------G--------------SATT--------------TS---
-----------A--------------PAA--------------GG--F------------
--G--------------SA----------------------------TTTST--------
------PAAG--------------GFGSATT--------------TSAPAAGG--FGSAA
HTSTPAAGGF-------------------------
>VGGFGSTTTTSAPAAGGFGSATTTSAPAAGGFGSATTTSAPAAGGFGSAAHTSTPAAGGF
------------------------------------------------------------
------------------------------------------------------------
--------V----------------------------GG--------------F------
----------------------G--------------STTT--------------TS---
-----------A--------------PAA--------------GG--F------------
--G--------------SA----------------------------TTTSA--------
------PAAG--------------GFGSATT--------------TSAPAAGG--FGSAA
HTSTPAAGGF-------------------------
>VGGFGSATTTSAPAAGGFGSATTTSAPAAGGFGSATPTSAPAAGGFGSAAHTSTPAAGGF
------------------------------------------------------------
------------------------------------------------------------
--------V----------------------------GG--------------F------
----------------------G--------------SATT--------------TS---
-----------A--------------PAA--------------GG--F------------
--G--------------SA----------------------------TTTSA--------
------PAAG--------------GFGSATP--------------TSAPAAGG--FGSAA
HTSTPAAGGF-------------------------
>VGGFGPATTTSAPAAGGFGSATTTSAPAAGGFGSATTTSAPAAGGFGSAAHTSTPAAGGF
------------------------------------------------------------
------------------------------------------------------------
--------V----------------------------GG--------------F------
----------------------G--------------PATT--------------TS---
-----------A--------------PAA--------------GG--F------------
--G--------------SA----------------------------TTTSA--------
------PAAG--------------GFGSATT--------------TSAPAAGG--FGSAA
HTSTPAAGGF-------------------------
>VGGFGSATTTSAPAAGGFGPATTTSAPAAGGFGSATTTSAPAAGGFGSAAHTSTPAAGGF
------------------------------------------------------------
------------------------------------------------------------
--------V----------------------------GG--------------F------
----------------------G--------------SATT--------------TS---
-----------A--------------PAA--------------GG--F------------
--G--------------PA----------------------------TTTSA--------
------PAAG--------------GFGSATT--------------TSAPAAGG--FGSAA
HTSTPAAGGF-------------------------
>VGGFGSATTTSAPAAGGFGSATTTSAPAAGGFGSATTTPAPAAGGFGSAAHTSTPAAGGF
------------------------------------------------------------
------------------------------------------------------------
--------V----------------------------GG--------------F------
----------------------G--------------SATT--------------TS---
-----------A--------------PAA--------------GG--F------------
--G--------------SA----------------------------TTTSA--------
------PAAG--------------GFGSATT--------------TPAPAAGG--FGSAA
HTSTPAAGGF-------------------------
>VGGFGSATTTSAPAAGGFGSATTTSAPAAGGFGSATTTSAPAAGGFGPAAHTSTPAAGGF
------------------------------------------------------------
------------------------------------------------------------
--------V----------------------------GG--------------F------
----------------------G--------------SATT--------------TS---
-----------A--------------PAA--------------GG--F------------
--G--------------SA----------------------------TTTSA--------
------PAAG--------------GFGSATT--------------TSAPAAGG--FGPAA
HTSTPAAGGF-------------------------
>VGGFGSATPTSAPAAGGFGSATTTSAPAAGGFGSATTTSAPAAGGFGSAAHTSTPAAGGF
------------------------------------------------------------
------------------------------------------------------------
--------V----------------------------GG--------------F------
----------------------G--------------SATP--------------TS---
-----------A--------------PAA--------------GG--F------------
--G--------------SA----------------------------TTTSA--------
------PAAG--------------GFGSATT--------------TSAPAAGG--FGSAA
HTSTPAAGGF-------------------------
>VGGFGSATTTSAPAAGGFGSATTTSAPAAGGFGSATTTSAPAAGGFGSAAHTSPPAAGGF
------------------------------------------------------------
------------------------------------------------------------
--------V----------------------------GG--------------F------
----------------------G--------------SATT--------------TS---
-----------A--------------PAA--------------GG--F------------
--G--------------SA----------------------------TTTSA--------
------PAAG--------------GFGSATT--------------TSAPAAGG--FGSAA
HTSPPAAGGF-------------------------
>VGGFGSATTTSAPAAGDFGSATTTSAPAAGGFGSATTTSAPAAGGFGSAAHTSTPAAGGF
------------------------------------------------------------
------------------------------------------------------------
--------V----------------------------GG--------------F------
----------------------G--------------SATT--------------TS---
-----------A--------------PAA--------------GD--F------------
--G--------------SA----------------------------TTTSA--------
------PAAG--------------GFGSATT--------------TSAPAAGG--FGSAA
HTSTPAAGGF-------------------------
>VGGFGSATTTSAPAAGGFGSATTTSAPAAGGFGSATTTSAPAAGGFGSATTTSAP
------------------------------------------------------------
------------------------------------------------------------
--------V----------------------------GG--------------F------
----------------------G--------------SATT--------------TS---
-----------A--------------PAA--------------GG--F------------
--G--------------SA----------------------------TTTSA--------
------PAAG--------------GFGSATT--------------TSAPAAGG--FGSAT
TTSAP------------------------------
>VGGFGSATTTSAPAAGGFGSATTTSAPAAGGFGSATTTSAPAAGGFGSATTTSAPA
------------------------------------------------------------
------------------------------------------------------------
--------V----------------------------GG--------------F------
----------------------G--------------SATT--------------TS---
-----------A--------------PAA--------------GG--F------------
--G--------------SA----------------------------TTTSA--------
------PAAG--------------GFGSATT--------------TSAPAAGG--FGSAT
TTSAPA-----------------------------
>VGGFGSATTTSAPAAGGFGSATTTSAPAAGGFGSATTTSAPAAG
------------------------------------------------------------
------------------------------------------------------------
--------V----------------------------GG--------------F------
----------------------G--------------SATT--------------TS---
-----------A--------------PAA--------------GG--F------------
--G--------------SA----------------------------TTTSA--------
------PAAG--------------GFGSATT--------------TSAPAAG--------
-----------------------------------
>VGGFGSATTTSAPAAGGFGSATTTSAPAAGGFGSATTTSAPAA
------------------------------------------------------------
------------------------------------------------------------
--------V----------------------------GG--------------F------
----------------------G--------------SATT--------------TS---
-----------A--------------PAA--------------GG--F------------
--G--------------SA----------------------------TTTSA--------
------PAAG--------------GFGSATT--------------TSAPAA---------
-----------------------------------
>VGGFGSATTTSAPAAGGFGSATTTSAPAAGGFGSATTTSAPA
------------------------------------------------------------
------------------------------------------------------------
--------V----------------------------GG--------------F------
----------------------G--------------SATT--------------TS---
-----------A--------------PAA--------------GG--F------------
--G--------------SA----------------------------TTTSA--------
------PAAG--------------GFGSATT--------------TSAPA----------
-----------------------------------
>VGGFGSATTTSAPAAGGFGSATTTSAPAAGGFGSATTTSAP
------------------------------------------------------------
------------------------------------------------------------
--------V----------------------------GG--------------F------
----------------------G--------------SATT--------------TS---
-----------A--------------PAA--------------GG--F------------
--G--------------SA----------------------------TTTSA--------
------PAAG--------------GFGSATT--------------TSAP-----------
-----------------------------------
>VGGFGSATTTSAPAAGGFGSATTTSAPAAGGFGSATTTSA
------------------------------------------------------------
------------------------------------------------------------
--------V----------------------------GG--------------F------
----------------------G--------------SATT--------------TS---
-----------A--------------PAA--------------GG--F------------
--G--------------SA----------------------------TTTSA--------
------PAAG--------------GFGSATT--------------TSA------------
-----------------------------------
>VGGFGSATTTSAPAAGGFGSATTTSAPAAGGFGSATTTS
------------------------------------------------------------
------------------------------------------------------------
--------V----------------------------GG--------------F------
----------------------G--------------SATT--------------TS---
-----------A--------------PAA--------------GG--F------------
--G--------------SA----------------------------TTTSA--------
------PAAG--------------GFGSATT--------------TS-------------
-----------------------------------
>AGGFGSATTTSAPAAGGFGSATTTSAPAAGGFGSATTTS
------------------------------------------------------------
------------------------------------------------------------
--------A----------------------------GG--------------F------
----------------------G--------------SATT--------------TS---
-----------A--------------PAA--------------GG--F------------
--G--------------SA----------------------------TTTSA--------
------PAAG--------------GFGSATT--------------TS-------------
-----------------------------------
>VGGFGSATTTSAPAAGGFGSATTTSAPAAGGFGSATTT
------------------------------------------------------------
------------------------------------------------------------
--------V----------------------------GG--------------F------
----------------------G--------------SATT--------------TS---
-----------A--------------PAA--------------GG--F------------
--G--------------SA----------------------------TTTSA--------
------PAAG--------------GFGSATT--------------T--------------
-----------------------------------
>VGGFGSATTTSAPAAGGFGSATTTSAPAAGGFGSATTTSAPAAGGFGSAAHTSTPA
------------------------------------------------------------
------------------------------------------------------------
--------V----------------------------GG--------------F------
----------------------G--------------SATT--------------TS---
-----------A--------------PAA--------------GG--F------------
--G--------------SA----------------------------TTTSA--------
------PAAG--------------GFGSATT--------------TSAPAAGG--FGSAA
HTSTPA-----------------------------
>VGGFGSATTTSAPAAGGFGSATTTSAPAAGGFGSATTTSAPAAGGFGSAAHTSAPA
------------------------------------------------------------
------------------------------------------------------------
--------V----------------------------GG--------------F------
----------------------G--------------SATT--------------TS---
-----------A--------------PAA--------------GG--F------------
--G--------------SA----------------------------TTTSA--------
------PAAG--------------GFGSATT--------------TSAPAAGG--FGSAA
HTSAPA-----------------------------
>VGGFGSATTTSAPAAGGFGSATTTSAPAAGGFGSATTTSAPAAGGFGSAAHTSTPAA
------------------------------------------------------------
------------------------------------------------------------
--------V----------------------------GG--------------F------
----------------------G--------------SATT--------------TS---
-----------A--------------PAA--------------GG--F------------
--G--------------SA----------------------------TTTSA--------
------PAAG--------------GFGSATT--------------TSAPAAGG--FGSAA
HTSTPAA----------------------------
>VGGFGSATTTSAPAAGGFGSATTTSAPAAGGFGSATTTSAPAAGGFGSAAHTSTPAAG
------------------------------------------------------------
------------------------------------------------------------
--------V----------------------------GG--------------F------
----------------------G--------------SATT--------------TS---
-----------A--------------PAA--------------GG--F------------
--G--------------SA----------------------------TTTSA--------
------PAAG--------------GFGSATT--------------TSAPAAGG--FGSAA
HTSTPAAG---------------------------
>TSTPAAGGFGSATTTSAPAVGGFGSATTTSAPAAGGFGSATTTSAPAAGGFGSATTTSAPAAGGFGSAAHTSTPAA
------------------------------------------------------------
------------------------------------------------------------
------------------------------------------------------------
-------------------------------------------------------TS---
-----------T--------------PAA--------------GG--F------------
--G--------------SA----------------------------TTTSA--------
------PAVG--------------GFGSATT--------------TSAPAAGG--FGSAT
TTSAPAAGGFGSATTTSAPAAGGFGSAAHTSTPAA
>TSTPAAGGFGSATTTSAPAVGGFGSATTTSAPAAGGFGSATTTSAPAAGGFGSATTTSAPAAGGFGSAAHTSTPAVGGFGS
--------------------------------TSTPA--------------A-G---G--
-F--------------GSATTTS--------------AP--------------A------
--------V----------------------------GG--------------F------
----------------------G--------------SATT--------------TS---
-----------A--------------PAA--------------GG--F------------
--G--------------SA----------------------------TTTSA--------
------PAAG--------------GFGSATT--------------TSAPAAGG--FGSAA
HTSTPAVGGFGS-----------------------
>APAAGGFGSATTTSAPAAGGFGSATTTSAPAAGGFGSAAHTSTPAA
------------------------------------------------------------
------------------------------------------------------------
------------------------------------------------------------
------------------------------------------------------------
-----------A--------------PAA--------------GG--F------------
--G--------------SA----------------------------TTTSA--------
------PAAG--------------GFGSATT--------------TSAPAAGG--FGSAA
HTSTPAA----------------------------
>PAAGGFGSATTTSAPAAGGFGSATTTSAPAAGGFGSAAHTSTPAA
------------------------------------------------------------
------------------------------------------------------------
------------------------------------------------------------
------------------------------------------------------------
--------------------------PAA--------------GG--F------------
--G--------------SA----------------------------TTTSA--------
------PAAG--------------GFGSATT--------------TSAPAAGG--FGSAA
HTSTPAA----------------------------
>APAAGGFGSATTTSAPAAGGFGSATTTSAPAAGGFGSAAHTSTPA
------------------------------------------------------------
------------------------------------------------------------
------------------------------------------------------------
------------------------------------------------------------
-----------A--------------PAA--------------GG--F------------
--G--------------SA----------------------------TTTSA--------
------PAAG--------------GFGSATT--------------TSAPAAGG--FGSAA
HTSTPA-----------------------------
>APAAGGFGSATTTSAPAAGGFGSATTTSAPAAGGFGSAAHTSAPA
------------------------------------------------------------
------------------------------------------------------------
------------------------------------------------------------
------------------------------------------------------------
-----------A--------------PAA--------------GG--F------------
--G--------------SA----------------------------TTTSA--------
------PAAG--------------GFGSATT--------------TSAPAAGG--FGSAA
HTSAPA-----------------------------
>SAPAAGGFGSATTTSAPAAGGFGSATTTSAPAAGGFGSAAHTSTPA
------------------------------------------------------------
------------------------------------------------------------
------------------------------------------------------------
--------------------------------------------------------S---
-----------A--------------PAA--------------GG--F------------
--G--------------SA----------------------------TTTSA--------
------PAAG--------------GFGSATT--------------TSAPAAGG--FGSAA
HTSTPA-----------------------------
>SATTTSAPAVGGFGSATTTSAPAAGGFGSATTTSAPAAGGFGSATTTSAPAAGGFGSAAHTSTPAVGG
------------------------------------------------------------
------------------------------------------------------------
------------------------------------------------------------
-------------------------------------SATT--------------TS---
-----------A--------------PAV--------------GG--F------------
--G--------------SA----------------------------TTTSA--------
------PAAGGFGSATTTSAPAAGGFGSATT--------------TSAPAAGG--FGSAA
HTSTPAVGG--------------------------
>SATTTSAPAVGGFGSATTTSAPAAGGFGSATTTSAPAAGGFGSATTTSA
------------------------------------------------------------
------------------------------------------------------------
------------------------------------------------------------
-------------------------------------SATT--------------TS---
-----------A--------------PAV--------------GG--F------------
--G--------------SA----------------------------TTTSA--------
------PAAG--------------GFGSATT--------------TSAPAAGG--FGSAT
TTSA-------------------------------
>VGGFGSATTTSAPAAGGFGSATTTSAPAAGGFGSAA
------------------------------------------------------------
------------------------------------------------------------
--------V----------------------------GG--------------F------
----------------------G--------------SATT--------------TS---
-----------A--------------PAA--------------GG--F------------
--G--------------SA----------------------------TTTSA--------
------PAAG--------------GFGSAA------------------------------
-----------------------------------
>VGGFGSATTTSAPAAGGFGSATTTSAPAAGGFGSAT
------------------------------------------------------------
------------------------------------------------------------
--------V----------------------------GG--------------F------
----------------------G--------------SATT--------------TS---
-----------A--------------PAA--------------GG--F------------
--G--------------SA----------------------------TTTSA--------
------PAAG--------------GFGSAT------------------------------
-----------------------------------
>VGGFGSATTTSAPAVGGFGSATTTSAPAAGGFGSAT
------------------------------------------------------------
------------------------------------------------------------
--------V----------------------------GG--------------F------
----------------------G--------------SATT--------------TS---
-----------A--------------PAV--------------GG--F------------
--G--------------SA----------------------------TTTSA--------
------PAAG--------------GFGSAT------------------------------
-----------------------------------
>AGGFGSATTTSAPAVGGFGSATTTSAPAAGGFGSAT
------------------------------------------------------------
------------------------------------------------------------
--------A----------------------------GG--------------F------
----------------------G--------------SATT--------------TS---
-----------A--------------PAV--------------GG--F------------
--G--------------SA----------------------------TTTSA--------
------PAAG--------------GFGSAT------------------------------
-----------------------------------
>VGGFGSATTTSAPAAGGFGSATTTSAPAAGGFGSAAH
------------------------------------------------------------
------------------------------------------------------------
--------V----------------------------GG--------------F------
----------------------G--------------SATT--------------TS---
-----------A--------------PAA--------------GG--F------------
--G--------------SA----------------------------TTTSA--------
------PAAG--------------GFGSAAH-----------------------------
-----------------------------------
>VGGFGSATTTSAPAAGGFGSATTTSAPAAGGFG
------------------------------------------------------------
------------------------------------------------------------
--------V----------------------------GG--------------F------
----------------------G--------------SATT--------------TS---
-----------A--------------PAA--------------GG--F------------
--G--------------SA----------------------------TTTSA--------
------PAAG--------------GFG---------------------------------
-----------------------------------
>VGGFGSATTTSAPAAGGFGSATTTSAPAAGGFGS
------------------------------------------------------------
------------------------------------------------------------
--------V----------------------------GG--------------F------
----------------------G--------------SATT--------------TS---
-----------A--------------PAA--------------GG--F------------
--G--------------SA----------------------------TTTSA--------
------PAAG--------------GFGS--------------------------------
-----------------------------------
>VGGFGSATTTSAPAVGGFGSATTTSAPAAGGFGS
------------------------------------------------------------
------------------------------------------------------------
--------V----------------------------GG--------------F------
----------------------G--------------SATT--------------TS---
-----------A--------------PAV--------------GG--F------------
--G--------------SA----------------------------TTTSA--------
------PAAG--------------GFGS--------------------------------
-----------------------------------
>VGGFGSATTTSAPAAGGFGSATTTSAPAVGGFGS
------------------------------------------------------------
------------------------------------------------------------
--------V----------------------------GG--------------F------
----------------------G--------------SATT--------------TS---
-----------A--------------PAA--------------GG--F------------
--G--------------SA----------------------------TTTSA--------
------PAVG--------------GFGS--------------------------------
-----------------------------------
>VGGFGSATTTSAPAAGGFGSATTTSAPAAGGF
------------------------------------------------------------
------------------------------------------------------------
--------V----------------------------GG--------------F------
----------------------G--------------SATT--------------TS---
-----------A--------------PAA--------------GG--F------------
--G--------------SA----------------------------TTTSA--------
------PAAG--------------GF----------------------------------
-----------------------------------
>TPAVGGFGSATTTSAPAAGGFGSATTTSAPAVGGFGSAAHTSTPAAGG
------------------------------------------------------------
-------------------------------------TP--------------A------
--------V----------------------------GG--------------F------
----------------------G--------------SATT--------------TS---
-----------A--------------PAA--------------GG--F------------
--G--------------SA----------------------------TTTSA--------
------PAVG--------------GFGSAAH--------------TSTPAAGG-------
-----------------------------------
>APAAGGFGSATTTSAPAAGGFGSATTTSAPAVGGFGSAAHTSTPAAGG
------------------------------------------------------------
-------------------------------------AP--------------A------
--------A----------------------------GG--------------F------
----------------------G--------------SATT--------------TS---
-----------A--------------PAA--------------GG--F------------
--G--------------SA----------------------------TTTSA--------
------PAVG--------------GFGSAAH--------------TSTPAAGG-------
-----------------------------------
>APAAGGFGSATTTSAPAAGGFGSATTTSAPAAGGFGSAAHTSTPAAGGF
------------------------------------------------------------
-------------------------------------AP--------------A------
--------A----------------------------GG--------------F------
----------------------G--------------SATT--------------TS---
-----------A--------------PAA--------------GG--F------------
--G--------------SA----------------------------TTTSA--------
------PAAG--------------GFGSAAH--------------TSTPAAGG--F----
-----------------------------------
>APAAGGFGSATTTSAPAAGGFGSATTTSAPAAGGFGSAAHTSTPAVGGF
------------------------------------------------------------
-------------------------------------AP--------------A------
--------A----------------------------GG--------------F------
----------------------G--------------SATT--------------TS---
-----------A--------------PAA--------------GG--F------------
--G--------------SA----------------------------TTTSA--------
------PAAG--------------GFGSAAH--------------TSTPAVGG--F----
-----------------------------------
>APAAGGFGSATTTSAPAAGGFGSATTTSTPAAGGFGSAAHTSTPAAGGF
------------------------------------------------------------
-------------------------------------AP--------------A------
--------A----------------------------GG--------------F------
----------------------G--------------SATT--------------TS---
-----------A--------------PAA--------------GG--F------------
--G--------------SA----------------------------TTTST--------
------PAAG--------------GFGSAAH--------------TSTPAAGG--F----
-----------------------------------
>APAAGGFGSATTTSAPAAGGFGSATTTSAPAAGGFGSAAHTSAPAAGGF
------------------------------------------------------------
-------------------------------------AP--------------A------
--------A----------------------------GG--------------F------
----------------------G--------------SATT--------------TS---
-----------A--------------PAA--------------GG--F------------
--G--------------SA----------------------------TTTSA--------
------PAAG--------------GFGSAAH--------------TSAPAAGG--F----
-----------------------------------
>TPAVGGFGSATTTSAPAAGGFGSATTTSAPAAGGFGSAAHTSTPAAGGF
------------------------------------------------------------
-------------------------------------TP--------------A------
--------V----------------------------GG--------------F------
----------------------G--------------SATT--------------TS---
-----------A--------------PAA--------------GG--F------------
--G--------------SA----------------------------TTTSA--------
------PAAG--------------GFGSAAH--------------TSTPAAGG--F----
-----------------------------------
>TPAAGGFGSATTTSAPAAGGFGSATTTSAPAAGGFGSAAHTSTPAAGGF
------------------------------------------------------------
-------------------------------------TP--------------A------
--------A----------------------------GG--------------F------
----------------------G--------------SATT--------------TS---
-----------A--------------PAA--------------GG--F------------
--G--------------SA----------------------------TTTSA--------
------PAAG--------------GFGSAAH--------------TSTPAAGG--F----
-----------------------------------
>TPAVGGFGSATTTSAPAVGGFGSATTTSAPAAGGFGSAAHTSTPAAGGF
------------------------------------------------------------
-------------------------------------TP--------------A------
--------V----------------------------GG--------------F------
----------------------G--------------SATT--------------TS---
-----------A--------------PAV--------------GG--F------------
--G--------------SA----------------------------TTTSA--------
------PAAG--------------GFGSAAH--------------TSTPAAGG--F----
-----------------------------------
>TPAVGGFGSATTTSAPAAGGFGSATTTSAPAVGGFGSAAHTSTPAAGGF
------------------------------------------------------------
-------------------------------------TP--------------A------
--------V----------------------------GG--------------F------
----------------------G--------------SATT--------------TS---
-----------A--------------PAA--------------GG--F------------
--G--------------SA----------------------------TTTSA--------
------PAVG--------------GFGSAAH--------------TSTPAAGG--F----
-----------------------------------
>APAAGGFGSATTTSAPAAGGFGSATTTSAPAAGGFGSAAHTSTPAAGGFGSA
------------------------------------------------------------
-------------------------------------AP--------------A------
--------A----------------------------GG--------------F------
----------------------G--------------SATT--------------TS---
-----------A--------------PAA--------------GG--F------------
--G--------------SA----------------------------TTTSA--------
------PAAG--------------GFGSAAH--------------TSTPAAGG--FGSA-
-----------------------------------
>APAAGGFGSATTTSAPAAGGFGSATTTSAPAAGGFGSAAHTSTPAAGGFGSAT
------------------------------------------------------------
-------------------------------------AP--------------A------
--------A----------------------------GG--------------F------
----------------------G--------------SATT--------------TS---
-----------A--------------PAA--------------GG--F------------
--G--------------SA----------------------------TTTSA--------
------PAAG--------------GFGSAAH--------------TSTPAAGG--FGSAT
-----------------------------------
>APAAGGFGSATTTSAPAAGGFGSATTTSVPAAGGFGSAAHTSTPAVGGFGSAAHTSTP
------------------------------------------------------------
-------------------------------------AP--------------A------
--------A----------------------------GG--------------F------
----------------------G--------------SATT--------------TS---
-----------A--------------PAA--------------GG--F------------
--G--------------SA----------------------------TTTSV--------
------PAAG--------------GFGSAAH--------------TSTPAVGG--FGSAA
HTSTP------------------------------
>APAAGGFGSATTTSAPAAGGFGSATTTSAPAAGGFGSAAHTSTPAAGGFGSAAHTSTP
------------------------------------------------------------
-------------------------------------AP--------------A------
--------A----------------------------GG--------------F------
----------------------G--------------SATT--------------TS---
-----------A--------------PAA--------------GG--F------------
--G--------------SA----------------------------TTTSA--------
------PAAG--------------GFGSAAH--------------TSTPAAGG--FGSAA
HTSTP------------------------------
>APAAGGFGSATTTSAPAAGGFGSATTTSAPAAGGFGSAAHTSAPAAGGFGSAAHTSAP
------------------------------------------------------------
-------------------------------------AP--------------A------
--------A----------------------------GG--------------F------
----------------------G--------------SATT--------------TS---
-----------A--------------PAA--------------GG--F------------
--G--------------SA----------------------------TTTSA--------
------PAAG--------------GFGSAAH--------------TSAPAAGG--FGSAA
HTSAP------------------------------
>VGGFGSATTTSAPAAGGFGSATTTSAPAAGGFGSATTTSAPAAGGFGSAAHTSAPAAGGFGSAAHTSAP
---------------------------------------------------V-G---G--
-F--------------GSATTTS--------------AP--------------A------
--------A----------------------------GG--------------F------
----------------------G--------------SATT--------------TS---
-----------A--------------PAA--------------GG--F------------
--G--------------SA----------------------------TTTSA--------
------PAAG--------------GFGSAAH--------------TSAPAAGG--FGSAA
HTSAP------------------------------
>VGGFGSATTTSAPAAGGFGSATTTSAPAAGGFGSATTTSAPAAGGFGSAAHTSTPAAGGFGSAAHTSAP
---------------------------------------------------V-G---G--
-F--------------GSATTTS--------------AP--------------A------
--------A----------------------------GG--------------F------
----------------------G--------------SATT--------------TS---
-----------A--------------PAA--------------GG--F------------
--G--------------SA----------------------------TTTSA--------
------PAAG--------------GFGSAAH--------------TSTPAAGG--FGSAA
HTSAP------------------------------
>APAADGFGSATTTSAPAAGGFGSATTTSAPAAGGFGSAAHTSTPAVGGFGSAAHTSTP
------------------------------------------------------------
-------------------------------------AP--------------A------
--------A----------------------------DG--------------F------
----------------------G--------------SATT--------------TS---
-----------A--------------PAA--------------GG--F------------
--G--------------SA----------------------------TTTSA--------
------PAAG--------------GFGSAAH--------------TSTPAVGG--FGSAA
HTSTP------------------------------
>APAAGGFGSATTTSAPAAGGFGSATTTSAPAAGGFGSAAHTS
------------------------------------------------------------
-------------------------------------AP--------------A------
--------A----------------------------GG--------------F------
----------------------G--------------SATT--------------TS---
-----------A--------------PAA--------------GG--F------------
--G--------------SA----------------------------TTTSA--------
------PAAG--------------GFGSAAH--------------TS-------------
-----------------------------------
>TTSAPAAGGFGSATTTSAPAAGGFGSATTTSAPAAGGFGSAAHTSTPAVGGFGSATTTSA
------------------------------------------------------------
--------------------TTS--------------AP--------------A------
--------A----------------------------GG--------------F------
----------------------G--------------SATT--------------TS---
-----------A--------------PAA--------------GG--F------------
--G--------------SA----------------------------TTTSA--------
------PAAG--------------GFGSAAH--------------TSTPAVGG--FGSAT
TTSA-------------------------------
>TSAPAAGGFGSATTTSAPAAGGFGSATTTSAPAAGGFGSAAHTSTPAVGGFGSATTTSA
------------------------------------------------------------
---------------------TS--------------AP--------------A------
--------A----------------------------GG--------------F------
----------------------G--------------SATT--------------TS---
-----------A--------------PAA--------------GG--F------------
--G--------------SA----------------------------TTTSA--------
------PAAG--------------GFGSAAH--------------TSTPAVGG--FGSAT
TTSA-------------------------------
>APAAGGFGSATTTSAPAAGGFGSATTTSAPAAGGFGSAAHTSTPAVGGFGSATTTSA
------------------------------------------------------------
-------------------------------------AP--------------A------
--------A----------------------------GG--------------F------
----------------------G--------------SATT--------------TS---
-----------A--------------PAA--------------GG--F------------
--G--------------SA----------------------------TTTSA--------
------PAAG--------------GFGSAAH--------------TSTPAVGG--FGSAT
TTSA-------------------------------
>SAPAAGGFGSATTTSAPAAGGFGSATTTSAPAAGGFGSAAHTSTPAVGGFGSATTTSA
------------------------------------------------------------
----------------------S--------------AP--------------A------
--------A----------------------------GG--------------F------
----------------------G--------------SATT--------------TS---
-----------A--------------PAA--------------GG--F------------
--G--------------SA----------------------------TTTSA--------
------PAAG--------------GFGSAAH--------------TSTPAVGG--FGSAT
TTSA-------------------------------
>STPAAGGFGSATTTSAPAAGGFGSATTTSAPAAGGFGSAAHTSTPAVGGFGSATTTSA
------------------------------------------------------------
----------------------S--------------TP--------------A------
--------A----------------------------GG--------------F------
----------------------G--------------SATT--------------TS---
-----------A--------------PAA--------------GG--F------------
--G--------------SA----------------------------TTTSA--------
------PAAG--------------GFGSAAH--------------TSTPAVGG--FGSAT
TTSA-------------------------------
>PAAGGFGSATTTSAPAAGGFGSATTTSAPAAGGFGSAAHTSTPAVGGFGSATTTSA
------------------------------------------------------------
--------------------------------------P--------------A------
--------A----------------------------GG--------------F------
----------------------G--------------SATT--------------TS---
-----------A--------------PAA--------------GG--F------------
--G--------------SA----------------------------TTTSA--------
------PAAG--------------GFGSAAH--------------TSTPAVGG--FGSAT
TTSA-------------------------------
>SAPAAGGFGSATTTSAPAAGGFGSATTTSAPAAGGFGSAAHTSTPAVGGFGSATTTSAPA
------------------------------------------------------------
----------------------S--------------AP--------------A------
--------A----------------------------GG--------------F------
----------------------G--------------SATT--------------TS---
-----------A--------------PAA--------------GG--F------------
--G--------------SA----------------------------TTTSA--------
------PAAG--------------GFGSAAH--------------TSTPAVGG--FGSAT
TTSAPA-----------------------------
>STPAAGGFGSATTTSAPAAGGFGSATTTSAPAAGGFGSAAHTSTPAVGGFGSATTTSAPA
------------------------------------------------------------
----------------------S--------------TP--------------A------
--------A----------------------------GG--------------F------
----------------------G--------------SATT--------------TS---
-----------A--------------PAA--------------GG--F------------
--G--------------SA----------------------------TTTSA--------
------PAAG--------------GFGSAAH--------------TSTPAVGG--FGSAT
TTSAPA-----------------------------
>ATTTSAPAAGGFGSATTTSAPAAGGFGSATTTSAPAAGGFGSAAHTSTPAVGGFGSATTTSAPA
------------------------------------------------------------
------------------ATTTS--------------AP--------------A------
--------A----------------------------GG--------------F------
----------------------G--------------SATT--------------TS---
-----------A--------------PAA--------------GG--F------------
--G--------------SA----------------------------TTTSA--------
------PAAG--------------GFGSAAH--------------TSTPAVGG--FGSAT
TTSAPA-----------------------------
>TTTSAPAAGGFGSATTTSAPAAGGFGSATTTSAPAAGGFGSAAHTSTPAVGGFGSATTTSAPAV
------------------------------------------------------------
-------------------TTTS--------------AP--------------A------
--------A----------------------------GG--------------F------
----------------------G--------------SATT--------------TS---
-----------A--------------PAA--------------GG--F------------
--G--------------SA----------------------------TTTSA--------
------PAAG--------------GFGSAAH--------------TSTPAVGG--FGSAT
TTSAPAV----------------------------
>TTTSAPAAGGFGSATTTSAPAAGGFGSATTTSAPAAGGFGSAAHTSTPAVGGFGSATTTSAPA
------------------------------------------------------------
-------------------TTTS--------------AP--------------A------
--------A----------------------------GG--------------F------
----------------------G--------------SATT--------------TS---
-----------A--------------PAA--------------GG--F------------
--G--------------SA----------------------------TTTSA--------
------PAAG--------------GFGSAAH--------------TSTPAVGG--FGSAT
TTSAPA-----------------------------
>APAAGGFGSATTTSAPAAGGFGSATTTSAPAAGGFGSAAHTSTPAVGGFGSATTTSAPA
------------------------------------------------------------
-------------------------------------AP--------------A------
--------A----------------------------GG--------------F------
----------------------G--------------SATT--------------TS---
-----------A--------------PAA--------------GG--F------------
--G--------------SA----------------------------TTTSA--------
------PAAG--------------GFGSAAH--------------TSTPAVGG--FGSAT
TTSAPA-----------------------------
>APAAGGFGSATTTSAPAAGGFGSATTTSAPAAGGFGSAAHTSTPAAGGFGSATTTSAPA
------------------------------------------------------------
-------------------------------------AP--------------A------
--------A----------------------------GG--------------F------
----------------------G--------------SATT--------------TS---
-----------A--------------PAA--------------GG--F------------
--G--------------SA----------------------------TTTSA--------
------PAAG--------------GFGSAAH--------------TSTPAAGG--FGSAT
TTSAPA-----------------------------
>TPAAGGFGSATTTSAPAAGGFGSATTTSAPAAGGFGSAAHTSTPAVGGFGSATTTSAPA
------------------------------------------------------------
-------------------------------------TP--------------A------
--------A----------------------------GG--------------F------
----------------------G--------------SATT--------------TS---
-----------A--------------PAA--------------GG--F------------
--G--------------SA----------------------------TTTSA--------
------PAAG--------------GFGSAAH--------------TSTPAVGG--FGSAT
TTSAPA-----------------------------
>PAAGGFGSATTTSAPAAGGFGSATTTSAPAAGGFGSAAHTSTPAVGGFGSATTTSAPA
------------------------------------------------------------
--------------------------------------P--------------A------
--------A----------------------------GG--------------F------
----------------------G--------------SATT--------------TS---
-----------A--------------PAA--------------GG--F------------
--G--------------SA----------------------------TTTSA--------
------PAAG--------------GFGSAAH--------------TSTPAVGG--FGSAT
TTSAPA-----------------------------
>PAAGGFGSATTTSAPAAGGFGSATTTSAPAAGGFGSAAHTSTPAAGGFGSATTTSAPA
------------------------------------------------------------
--------------------------------------P--------------A------
--------A----------------------------GG--------------F------
----------------------G--------------SATT--------------TS---
-----------A--------------PAA--------------GG--F------------
--G--------------SA----------------------------TTTSA--------
------PAAG--------------GFGSAAH--------------TSTPAAGG--FGSAT
TTSAPA-----------------------------
>APAAGGFGSATTTSAPAAGGFGSATTTSAPAAGGFGSAAHTSTPAVGGFGSATTTSAPAV
------------------------------------------------------------
-------------------------------------AP--------------A------
--------A----------------------------GG--------------F------
----------------------G--------------SATT--------------TS---
-----------A--------------PAA--------------GG--F------------
--G--------------SA----------------------------TTTSA--------
------PAAG--------------GFGSAAH--------------TSTPAVGG--FGSAT
TTSAPAV----------------------------
>APAAGGFGSATTTSAPAAGGFGSATTTSAPAAGGFGSAAHTSAPAVGGFGSATTT
------------------------------------------------------------
-------------------------------------AP--------------A------
--------A----------------------------GG--------------F------
----------------------G--------------SATT--------------TS---
-----------A--------------PAA--------------GG--F------------
--G--------------SA----------------------------TTTSA--------
------PAAG--------------GFGSAAH--------------TSAPAVGG--FGSAT
TT---------------------------------
>APAAGGFGSATTTSAPAAGGFGSATTTSAPAAGGFGSAAHTSTPAVGGFGSATTT
------------------------------------------------------------
-------------------------------------AP--------------A------
--------A----------------------------GG--------------F------
----------------------G--------------SATT--------------TS---
-----------A--------------PAA--------------GG--F------------
--G--------------SA----------------------------TTTSA--------
------PAAG--------------GFGSAAH--------------TSTPAVGG--FGSAT
TT---------------------------------
>APAAGGFGSATTTSAPAAGGFGSATTTSTPAVGGFGSAAHTSTPAVGGFGSATTT
------------------------------------------------------------
-------------------------------------AP--------------A------
--------A----------------------------GG--------------F------
----------------------G--------------SATT--------------TS---
-----------A--------------PAA--------------GG--F------------
--G--------------SA----------------------------TTTST--------
------PAVG--------------GFGSAAH--------------TSTPAVGG--FGSAT
TT---------------------------------
>APAAGGFGSATTTSAPAAGGFGSATTTSAPAAGGFGSAAHTSTPAVGGFGSATTTSAPAAGGFGS
------------------------------------------------------------
-------------------------------------AP--------------A------
--------A----------------------------GG--------------F------
----------------------G--------------SATT--------------TS---
-----------A--------------PAA--------------GG--F------------
--G--------------SA----------------------------TTTSA--------
------PAAG--------------GFGSAAH--------------TSTPAVGG--FGSAT
TTSAPAAGGFGS-----------------------
>APAAGGFGSATTTSAPAAGGFGSATTTSAPAAGGFGSAAHTSTPAAGGFGSATT
------------------------------------------------------------
-------------------------------------AP--------------A------
--------A----------------------------GG--------------F------
----------------------G--------------SATT--------------TS---
-----------A--------------PAA--------------GG--F------------
--G--------------SA----------------------------TTTSA--------
------PAAG--------------GFGSAAH--------------TSTPAAGG--FGSAT
T----------------------------------
>APAAGGFGSATTTSAPAAGGFGSATTTSAPAAGGFGSAAHTSTPAVGGFGSATT
------------------------------------------------------------
-------------------------------------AP--------------A------
--------A----------------------------GG--------------F------
----------------------G--------------SATT--------------TS---
-----------A--------------PAA--------------GG--F------------
--G--------------SA----------------------------TTTSA--------
------PAAG--------------GFGSAAH--------------TSTPAVGG--FGSAT
T----------------------------------
>APAAGGFGSATTTSAPAAGGFGSATTTSAPAAGGFGSAAHTSAPAAGGFGSATT
------------------------------------------------------------
-------------------------------------AP--------------A------
--------A----------------------------GG--------------F------
----------------------G--------------SATT--------------TS---
-----------A--------------PAA--------------GG--F------------
--G--------------SA----------------------------TTTSA--------
------PAAG--------------GFGSAAH--------------TSAPAAGG--FGSAT
T----------------------------------
>PAAGGFGSATTTSAPAAGGFGSATTTSAPAAGGFGSAAHTSTPAAGGFGSATT
------------------------------------------------------------
--------------------------------------P--------------A------
--------A----------------------------GG--------------F------
----------------------G--------------SATT--------------TS---
-----------A--------------PAA--------------GG--F------------
--G--------------SA----------------------------TTTSA--------
------PAAG--------------GFGSAAH--------------TSTPAAGG--FGSAT
T----------------------------------
>PAAGGFGSATTTSAPAAGGFGSATTTSAPAAGGFGSAAHTSTPAVGGFGSATT
------------------------------------------------------------
--------------------------------------P--------------A------
--------A----------------------------GG--------------F------
----------------------G--------------SATT--------------TS---
-----------A--------------PAA--------------GG--F------------
--G--------------SA----------------------------TTTSA--------
------PAAG--------------GFGSAAH--------------TSTPAVGG--FGSAT
T----------------------------------
>SAPAAGGFGSATTTSAPAAGGFGSATTTSAPAAGGFGSAAHTSTPAVGGFGSATT
------------------------------------------------------------
----------------------S--------------AP--------------A------
--------A----------------------------GG--------------F------
----------------------G--------------SATT--------------TS---
-----------A--------------PAA--------------GG--F------------
--G--------------SA----------------------------TTTSA--------
------PAAG--------------GFGSAAH--------------TSTPAVGG--FGSAT
T----------------------------------
>TSAPAAGGFGSATTTSAPAAGGFGSATTTSAPAAGGFGSAAHTSTPAVGGFGSATT
------------------------------------------------------------
---------------------TS--------------AP--------------A------
--------A----------------------------GG--------------F------
----------------------G--------------SATT--------------TS---
-----------A--------------PAA--------------GG--F------------
--G--------------SA----------------------------TTTSA--------
------PAAG--------------GFGSAAH--------------TSTPAVGG--FGSAT
T----------------------------------
>TSAPAAGGFGSATTTSAPAAGGFGSATTTSAPAAGGFGSAAHTSTPAAGGFGSATTTSAPAVGGFGSATTTS
--------------------------------TSAPA--------------A-G---G--
-F--------------GSATTTS--------------AP--------------A------
--------A----------------------------GG--------------F------
----------------------G--------------SATT--------------TS---
-----------A--------------PAA--------------G----------------
------------------------------------------------------------
------------------------GFGSAAH--------------TSTPAAGG--FGSAT
TTSAPAVGGFGSATTTS------------------
>TSAPAAGGFGSATTTSAPAAGGFGSATTTSTPAAGGFGSAAHTSTPAAGGFGSATTTSAPAVGGFGSATTTS
------------------------------------------------------------
---------------------TS--------------AP--------------A------
--------A----------------------------GG--------------F------
----------------------G--------------SATT--------------TS---
-----------A--------------PAA--------------GG--F------------
--G--------------SA----------------------------TTTST--------
------PAAG--------------GFGSAAH--------------TSTPAAGG--FGSAT
TTSAPAVGGFGSATTTS------------------
>TSAPAAGGFGSATTTSAPAAGGFGSATTTSAPAAGGFGSAAHTSTPAAGGFGSATATSAPAVGGFGSATTTS
------------------------------------------------------------
---------------------TS--------------AP--------------A------
--------A----------------------------GG--------------F------
----------------------G--------------SATT--------------TS---
-----------A--------------PAA--------------GG--F------------
--G--------------SA----------------------------TTTSA--------
------PAAG--------------GFGSAAH--------------TSTPAAGG--FGSAT
ATSAPAVGGFGSATTTS------------------
>APAAGGFGSATTTSAPAAGGFGSATTTSAPAAGGFGSAAHTSTPAAGGFGSATTTSAPAVGGFGSATTTS
------------------------------------------------------------
-------------------------------------AP--------------A------
--------A----------------------------GG--------------F------
----------------------G--------------SATT--------------TS---
-----------A--------------PAA--------------GG--F------------
--G--------------SA----------------------------TTTSA--------
------PAAG--------------GFGSAAH--------------TSTPAAGG--FGSAT
TTSAPAVGGFGSATTTS------------------
>TTTSAPAAGGFGSATTTSAPAAGGFGSATTTSAPAAGGFGSAAHTSTPAAGGFGSATTTSAPAVGGFGSATTTS
------------------------------------------------------------
-------------------TTTS--------------AP--------------A------
--------A----------------------------GG--------------F------
----------------------G--------------SATT--------------TS---
-----------A--------------PAA--------------GG--F------------
--G--------------SA----------------------------TTTSA--------
------PAAG--------------GFGSAAH--------------TSTPAAGG--FGSAT
TTSAPAVGGFGSATTTS------------------
>SAPAAGGFGSATTTSAPAAGGFGSATTTSAPAAGGFGSAAHTSTPAAGGFGSATTTSAPAVGGFGSATTTS
------------------------------------------------------------
----------------------S--------------AP--------------A------
--------A----------------------------GG--------------F------
----------------------G--------------SATT--------------TS---
-----------A--------------PAA--------------GG--F------------
--G--------------SA----------------------------TTTSA--------
------PAAG--------------GFGSAAH--------------TSTPAAGG--FGSAT
TTSAPAVGGFGSATTTS------------------
>SAPAAGGFGSATTTSAPAAGGFGSATTTSAPAAGGFGSAAHTSTPAAGGFGSATTTSAPAVGGFGS
------------------------------------------------------------
----------------------S--------------AP--------------A------
--------A----------------------------GG--------------F------
----------------------G--------------SATT--------------TS---
-----------A--------------PAA--------------GG--F------------
--G--------------SA----------------------------TTTSA--------
------PAAG--------------GFGSAAH--------------TSTPAAGG--FGSAT
TTSAPAVGGFGS-----------------------
>TSAPAAGGFGSATTTSAPAAGGFGSATTTSAPAAGGFGSAAHTSTPAAGGFGSATTTSAPAVGGFGS
------------------------------------------------------------
---------------------TS--------------AP--------------A------
--------A----------------------------GG--------------F------
----------------------G--------------SATT--------------TS---
-----------A--------------PAA--------------GG--F------------
--G--------------SA----------------------------TTTSA--------
------PAAG--------------GFGSAAH--------------TSTPAAGG--FGSAT
TTSAPAVGGFGS-----------------------
>ATTTSAPAAGGFGSATTTSAPAAGGFGSATTTSAPAAGGFGSAAHTSTPAAGGFGSATTTSAPAVGGFGS
------------------------------------------------------------
------------------ATTTS--------------AP--------------A------
--------A----------------------------GG--------------F------
----------------------G--------------SATT--------------TS---
-----------A--------------PAA--------------GG--F------------
--G--------------SA----------------------------TTTSA--------
------PAAG--------------GFGSAAH--------------TSTPAAGG--FGSAT
TTSAPAVGGFGS-----------------------
>APAAGGFGSATTTSAPAAGGFGSATTTSAPAAGGFGSAAHTSTPAAGGFGSATTTSAP
------------------------------------------------------------
-------------------------------------AP--------------A------
--------A----------------------------GG--------------F------
----------------------G--------------SATT--------------TS---
-----------A--------------PAA--------------GG--F------------
--G--------------SA----------------------------TTTSA--------
------PAAG--------------GFGSAAH--------------TSTPAAGG--FGSAT
TTSAP------------------------------
>TSAPAAGGFGSATTTSAPAAGGFGSATTTSAPAAGGFGSAAHTSTPAAGGFGSATTTSAP
------------------------------------------------------------
---------------------TS--------------AP--------------A------
--------A----------------------------GG--------------F------
----------------------G--------------SATT--------------TS---
-----------A--------------PAA--------------GG--F------------
--G--------------SA----------------------------TTTSA--------
------PAAG--------------GFGSAAH--------------TSTPAAGG--FGSAT
TTSAP------------------------------
>PAAGGFGSATTTSAPAAGGFGSATTTSAPAAGGFGSAAHTSTPAAGGFGSATTTSAP
------------------------------------------------------------
--------------------------------------P--------------A------
--------A----------------------------GG--------------F------
----------------------G--------------SATT--------------TS---
-----------A--------------PAA--------------GG--F------------
--G--------------SA----------------------------TTTSA--------
------PAAG--------------GFGSAAH--------------TSTPAAGG--FGSAT
TTSAP------------------------------
>PAAGGFGSATTTSAPAAGGFGSATTTSAPAAGGFGSAAHTSTPAAGGFGSATTTSAPAVG
------------------------------------------------------------
--------------------------------------P--------------A------
--------A----------------------------GG--------------F------
----------------------G--------------SATT--------------TS---
-----------A--------------PAA--------------GG--F------------
--G--------------SA----------------------------TTTSA--------
------PAAG--------------GFGSAAH--------------TSTPAAGG--FGSAT
TTSAPAVG---------------------------
>TPAAGGFGSATTTSAPAAGGFGSATTTSAPAAGGFGSAAHTSTPAAGGFGSATTTSAPAVG
------------------------------------------------------------
-------------------------------------TP--------------A------
--------A----------------------------GG--------------F------
----------------------G--------------SATT--------------TS---
-----------A--------------PAA--------------GG--F------------
--G--------------SA----------------------------TTTSA--------
------PAAG--------------GFGSAAH--------------TSTPAAGG--FGSAT
TTSAPAVG---------------------------
>TTTSAPAAGGFGSATTTSAPAAGGFGSATTTSAPAAGGFGSAAHTSTPAAGGFGSATTTSAPAVG
------------------------------------------------------------
-------------------TTTS--------------AP--------------A------
--------A----------------------------GG--------------F------
----------------------G--------------SATT--------------TS---
-----------A--------------PAA--------------GG--F------------
--G--------------SA----------------------------TTTSA--------
------PAAG--------------GFGSAAH--------------TSTPAAGG--FGSAT
TTSAPAVG---------------------------
>PAAGGFGSATTTSAPAAGGFGSATTTSAPAAGGFGSAAHTSTPAAGGFGSA
------------------------------------------------------------
--------------------------------------P--------------A------
--------A----------------------------GG--------------F------
----------------------G--------------SATT--------------TS---
-----------A--------------PAA--------------GG--F------------
--G--------------SA----------------------------TTTSA--------
------PAAG--------------GFGSAAH--------------TSTPAAGG--FGSA-
-----------------------------------
>PAAGGFGSATTTSAPAAGGFGSATTTSAPAAGGFGSAAHTSTPAAGGFGSAAHTSTP
------------------------------------------------------------
--------------------------------------P--------------A------
--------A----------------------------GG--------------F------
----------------------G--------------SATT--------------TS---
-----------A--------------PAA--------------GG--F------------
--G--------------SA----------------------------TTTSA--------
------PAAG--------------GFGSAAH--------------TSTPAAGG--FGSAA
HTSTP------------------------------
>PAAGGFGSATTTSAPAAGGFGSATTTSAPAAGGFGSAAHTSAPAAGGFGSAAHTSAP
------------------------------------------------------------
--------------------------------------P--------------A------
--------A----------------------------GG--------------F------
----------------------G--------------SATT--------------TS---
-----------A--------------PAA--------------GG--F------------
--G--------------SA----------------------------TTTSA--------
------PAAG--------------GFGSAAH--------------TSAPAAGG--FGSAA
HTSAP------------------------------
>PAAGGFGSATTTSAPAAGGFGSATTTSAPAAGGFGSAAHTSAPAAGGFGSAAHTSAPA
------------------------------------------------------------
--------------------------------------P--------------A------
--------A----------------------------GG--------------F------
----------------------G--------------SATT--------------TS---
-----------A--------------PAA--------------GG--F------------
--G--------------SA----------------------------TTTSA--------
------PAAG--------------GFGSAAH--------------TSAPAAGG--FGSAA
HTSAPA-----------------------------
>PAAGGFGSATTTSAPAAGGFGSATTTSAPAAGGFGSAAHTSTPAAGGFGSAAHTSTPA
------------------------------------------------------------
--------------------------------------P--------------A------
--------A----------------------------GG--------------F------
----------------------G--------------SATT--------------TS---
-----------A--------------PAA--------------GG--F------------
--G--------------SA----------------------------TTTSA--------
------PAAG--------------GFGSAAH--------------TSTPAAGG--FGSAA
HTSTPA-----------------------------
>PAAGGFGSATTTSAPAAGGFGSATTTSAPAAGGFGSAAHTSTPAAGGFGSAAHTS
------------------------------------------------------------
--------------------------------------P--------------A------
--------A----------------------------GG--------------F------
----------------------G--------------SATT--------------TS---
-----------A--------------PAA--------------GG--F------------
--G--------------SA----------------------------TTTSA--------
------PAAG--------------GFGSAAH--------------TSTPAAGG--FGSAA
HTS--------------------------------
>PAAGGFGSATTTSAPAAGGFGSATTTSAPAAGGFGSAAHTSTPAAGGFGSAAH
------------------------------------------------------------
--------------------------------------P--------------A------
--------A----------------------------GG--------------F------
----------------------G--------------SATT--------------TS---
-----------A--------------PAA--------------GG--F------------
--G--------------SA----------------------------TTTSA--------
------PAAG--------------GFGSAAH--------------TSTPAAGG--FGSAA
H----------------------------------
>PAAGGFGSATTTSAPAAGGFGSATTTSAPAAGGFGSAAHTSTPAAGGFGSATTTSTPAAGGFGSA
------------------------------------------------------------
--------------------------------------P--------------A------
--------A----------------------------GG--------------F------
----------------------G--------------SATT--------------TS---
-----------A--------------PAA--------------GG--F------------
--G--------------SA----------------------------TTTSA--------
------PAAG--------------GFGSAAH--------------TSTPAAGG--FGSAT
TTSTPAAGGFGSA----------------------
>APAAGGFGSATTTSAPAAGGFGSATTTSAPAAGGFGSAAHTSTPAAGGFGSATTTSTPAAGGFGSA
------------------------------------------------------------
-------------------------------------AP--------------A------
--------A----------------------------GG--------------F------
----------------------G--------------SATT--------------TS---
-----------A--------------PAA--------------GG--F------------
--G--------------SA----------------------------TTTSA--------
------PAAG--------------GFGSAAH--------------TSTPAAGG--FGSAT
TTSTPAAGGFGSA----------------------
>VGGFGSATTTSAPAAGGFGSATTTSAPAAGGFGSATTTSAPAAGGFGSAAHTSTPAAGGFGSATTTSTPAAGGFGSA
---------------------------------------------------V-G---G--
-F--------------GSATTTS--------------AP--------------A------
--------A----------------------------GG--------------F------
----------------------G--------------SATT--------------TS---
-----------A--------------PAA--------------GG--F------------
--G--------------SA----------------------------TTTSA--------
------PAAG--------------GFGSAAH--------------TSTPAAGG--FGSAT
TTSTPAAGGFGSA----------------------
>ATTTSAPAAGGFGSATTTSAPAAGGFGSATTTSAPAAGGFGSAAHTSTPAAGGFGSATTTSTPAAGGFGSA
------------------------------------------------------------
------------------ATTTS--------------AP--------------A------
--------A----------------------------GG--------------F------
----------------------G--------------SATT--------------TS---
-----------A--------------PAA--------------GG--F------------
--G--------------SA----------------------------TTTSA--------
------PAAG--------------GFGSAAH--------------TSTPAAGG--FGSAT
TTSTPAAGGFGSA----------------------
>TTSAPAAGGFGSATTTSAPAAGGFGSATTTSAPAAGGFGSAAHTSTPAAGGFGSATTTSTPAAGGFGSA
------------------------------------------------------------
--------------------TTS--------------AP--------------A------
--------A----------------------------GG--------------F------
----------------------G--------------SATT--------------TS---
-----------A--------------PAA--------------GG--F------------
--G--------------SA----------------------------TTTSA--------
------PAAG--------------GFGSAAH--------------TSTPAAGG--FGSAT
TTSTPAAGGFGSA----------------------
>PAAGGFGSATTTSAPAAGGFGSATTTSAPAAGGFGSAAHTSTPAAGGFGSATTTSTPAAGGFGSAAHTSTP
------------------------------------------------------------
--------------------------------------P--------------A------
--------A----------------------------GG--------------F------
----------------------G--------------SATT--------------TS---
-----------A--------------PAA--------------GG--F------------
--G--------------SA----------------------------TTTSA--------
------PAAG--------------GFGSAAH--------------TSTPAAGG--FGSAT
TTSTPAAGGFGSAAHTSTP----------------
>PAAGGFGSATTTSAPAAGGFGSATTTSAPAAGGFGSAAHTSAPAVGGFGSATTT
------------------------------------------------------------
--------------------------------------P--------------A------
--------A----------------------------GG--------------F------
----------------------G--------------SATT--------------TS---
-----------A--------------PAA--------------GG--F------------
--G--------------SA----------------------------TTTSA--------
------PAAG--------------GFGSAAH--------------TSAPAVGG--FGSAT
TT---------------------------------
>PAAGGFGSATTTSAPAAGGFGSATTTSAPAAGGFGSAAHTSTPAAGGFGSATTT
------------------------------------------------------------
--------------------------------------P--------------A------
--------A----------------------------GG--------------F------
----------------------G--------------SATT--------------TS---
-----------A--------------PAA--------------GG--F------------
--G--------------SA----------------------------TTTSA--------
------PAAG--------------GFGSAAH--------------TSTPAAGG--FGSAT
TT---------------------------------
>PAAGGFGSATTTSAPAAGGFGSATTTSAPAAGGFGSAAHTSTPAAGGFG
------------------------------------------------------------
--------------------------------------P--------------A------
--------A----------------------------GG--------------F------
----------------------G--------------SATT--------------TS---
-----------A--------------PAA--------------GG--F------------
--G--------------SA----------------------------TTTSA--------
------PAAG--------------GFGSAAH--------------TSTPAAGG--FG---
-----------------------------------
>PAAGGFGSATTTSAPAAGGFGSATTTSAPAVGGFGSAAHTSTPAVGGFG
------------------------------------------------------------
--------------------------------------P--------------A------
--------A----------------------------GG--------------F------
----------------------G--------------SATT--------------TS---
-----------A--------------PAA--------------GG--F------------
--G--------------SA----------------------------TTTSA--------
------PAVG--------------GFGSAAH--------------TSTPAVGG--FG---
-----------------------------------
>APAAGGFGSATTTSAPAAGGFGSATTTSAPAAGGFGSAAHTSTPAVGGFG
------------------------------------------------------------
-------------------------------------AP--------------A------
--------A----------------------------GG--------------F------
----------------------G--------------SATT--------------TS---
-----------A--------------PAA--------------GG--F------------
--G--------------SA----------------------------TTTSA--------
------PAAG--------------GFGSAAH--------------TSTPAVGG--FG---
-----------------------------------
>APAAGGFGSATTTSAPAAGGFGSATTTSAPAVGGFGSAAHTSTPAVGGFG
------------------------------------------------------------
-------------------------------------AP--------------A------
--------A----------------------------GG--------------F------
----------------------G--------------SATT--------------TS---
-----------A--------------PAA--------------GG--F------------
--G--------------SA----------------------------TTTSA--------
------PAVG--------------GFGSAAH--------------TSTPAVGG--FG---
-----------------------------------
>SAPAAGGFGSATTTSAPAAGGFGSATTTSAPAAGGFGSAAHTSTPAVGGFG
------------------------------------------------------------
----------------------S--------------AP--------------A------
--------A----------------------------GG--------------F------
----------------------G--------------SATT--------------TS---
-----------A--------------PAA--------------GG--F------------
--G--------------SA----------------------------TTTSA--------
------PAAG--------------GFGSAAH--------------TSTPAVGG--FG---
-----------------------------------
>SAPAAGGFGSATTTSAPAAGGFGSATTTSAPAAGGFGSAAHTSTPAVGGFGSAAHTS
------------------------------------------------------------
----------------------S--------------AP--------------A------
--------A----------------------------GG--------------F------
----------------------G--------------SATT--------------TS---
-----------A--------------PAA--------------GG--F------------
--G--------------SA----------------------------TTTSA--------
------PAAG--------------GFGSAAH--------------TSTPAVGG--FGSAA
HTS--------------------------------
>TTSAPAAGGFGSATTTSAPAAGGFGSATTTSAPAAGGFGSAAHTSTPAVGGFGSAAHTS
------------------------------------------------------------
--------------------TTS--------------AP--------------A------
--------A----------------------------GG--------------F------
----------------------G--------------SATT--------------TS---
-----------A--------------PAA--------------GG--F------------
--G--------------SA----------------------------TTTSA--------
------PAAG--------------GFGSAAH--------------TSTPAVGG--FGSAA
HTS--------------------------------
>TTSAPAAGGFGSATTTSAPAAGGFGSATTTSAPAAGGFGSAAHTSTPAVGGFGSATTTSAPAVG
------------------------------------------------------------
--------------------TTS--------------AP--------------A------
--------A----------------------------GG--------------F------
----------------------G--------------SATT--------------TS---
-----------A--------------PAA--------------GG--F------------
--G--------------SA----------------------------TTTSA--------
------PAAG--------------GFGSAAH--------------TSTPAVGG--FGSAT
TTSAPAVG---------------------------
>APAAGGFGSATTTSAPAAGGFGSATTTSAPAAGGFGSATTTSAPAAGGFGSAAHTSTPAVGGFGSATTTSAPAVG
------------------------------------------------------------
-------------------------------------AP--------------A------
--------A----------------------------GG--------------F------
----------------------G--------------SATT--------------TS---
-----------A--------------PAA--------------GG--F------------
--GSATTTSAPAAGGFGSA----------------------------TTTSA--------
------PAAG--------------GFGSAAH--------------TSTPAVGG--FGSAT
TTSAPAVG---------------------------
>TTSAPAAGGFGSATTTSAPAAGGFGSATTTSAPAAGGFGSAAHTSTPAAGGFGSATTT
------------------------------------------------------------
--------------------TTS--------------AP--------------A------
--------A----------------------------GG--------------F------
----------------------G--------------SATT--------------TS---
-----------A--------------PAA--------------GG--F------------
--G--------------SA----------------------------TTTSA--------
------PAAG--------------GFGSAAH--------------TSTPAAGG--FGSAT
TT---------------------------------
>FGSATTTSAPAAGGFGSATTTSAPAAGGFGSATTTSAPAAGGFGSAAHTSTPAAGGFGSATTT
------------------------------------------------------------
-F--------------GSATTTS--------------AP--------------A------
--------A----------------------------GG--------------F------
----------------------G--------------SATT--------------TS---
-----------A--------------PAA--------------GG--F------------
--G--------------SA----------------------------TTTSA--------
------PAAG--------------GFGSAAH--------------TSTPAAGG--FGSAT
TT---------------------------------
>TTSAPAAGGFGSATTTSAPAAGGFGSATTTSAPAAGGFGSAAHTSTPAAGGFGSATTTS
------------------------------------------------------------
--------------------TTS--------------AP--------------A------
--------A----------------------------GG--------------F------
----------------------G--------------SATT--------------TS---
-----------A--------------PAA--------------GG--F------------
--G--------------SA----------------------------TTTSA--------
------PAAG--------------GFGSAAH--------------TSTPAAGG--FGSAT
TTS--------------------------------
>TTSAPAAGGFGSATTTSAPAAGGFGSATTTSAPAAGGFGSAAHTSTPAVGGFGSATTTS
------------------------------------------------------------
--------------------TTS--------------AP--------------A------
--------A----------------------------GG--------------F------
----------------------G--------------SATT--------------TS---
-----------A--------------PAA--------------GG--F------------
--G--------------SA----------------------------TTTSA--------
------PAAG--------------GFGSAAH--------------TSTPAVGG--FGSAT
TTS--------------------------------
>TTSAPAAGGFGSATTTSAPAAGGFGSATTTSAPAAGGFGSAAHTSTPAAGGFGSATTTSAPAVGGFGSATTT
------------------------------------------------------------
--------------------TTS--------------AP--------------A------
--------A----------------------------GG--------------F------
----------------------G--------------SATT--------------TS---
-----------A--------------PAA--------------GG--F------------
--G--------------SA----------------------------TTTSA--------
------PAAG--------------GFGSAAH--------------TSTPAAGG--FGSAT
TTSAPAVGGFGSATTT-------------------
>TTSAPAAGGFGSATTTSAPAAGGFGSATTTSAPAAGGFGSAAHTSAPAAGGFGSATTTSAPAAGGFGSATTTS
-------------------------------TTSAPA--------------A-G---G--
-F--------------GSATTTS--------------AP--------------A------
--------A----------------------------GG--------------F------
----------------------G--------------SATT--------------TS---
-----------A--------------PAA--------------G----------------
------------------------------------------------------------
------------------------GFGSAAH--------------TSAPAAGG--FGSAT
TTSAPAAGGFGSATTTS------------------
>TTSAPAAGGFGSATTTSAPAAGGFGSATTTSAPAAGGFGSAAHTSTPAAGGFGSATTTSAPAAGGFGSATTTS
------------------------------------------------------------
--------------------TTS--------------AP--------------A------
--------A----------------------------GG--------------F------
----------------------G--------------SATT--------------TS---
-----------A--------------PAA--------------GG--F------------
--G--------------SA----------------------------TTTSA--------
------PAAG--------------GFGSAAH--------------TSTPAAGG--FGSAT
TTSAPAAGGFGSATTTS------------------
>TTSAPAAGGFGSATTTSAPAAGGFGSATTTSAPAAGGFGSAAHTSTPAVGG
------------------------------------------------------------
--------------------TTS--------------AP--------------A------
--------A----------------------------GG--------------F------
----------------------G--------------SATT--------------TS---
-----------A--------------PAA--------------GG--F------------
--G--------------SA----------------------------TTTSA--------
------PAAG--------------GFGSAAH--------------TSTPAVGG-------
-----------------------------------
>TTSAPAAGGFGSATTTSAPAAGGFGSATTTSAPAAGGFGSAAHTSTPAVG
------------------------------------------------------------
--------------------TTS--------------AP--------------A------
--------A----------------------------GG--------------F------
----------------------G--------------SATT--------------TS---
-----------A--------------PAA--------------GG--F------------
--G--------------SA----------------------------TTTSA--------
------PAAG--------------GFGSAAH--------------TSTPAVG--------
-----------------------------------
>TTSAPAAGGFGSATTTSAPAAGGFGSATTTSAPAAGGFGSAAHTSTPA
------------------------------------------------------------
--------------------TTS--------------AP--------------A------
--------A----------------------------GG--------------F------
----------------------G--------------SATT--------------TS---
-----------A--------------PAA--------------GG--F------------
--G--------------SA----------------------------TTTSA--------
------PAAG--------------GFGSAAH--------------TSTPA----------
-----------------------------------
>TTSAPAAGGFGSATTTSAPAAGGFGSATTTSAPAAGGFGSAAHTSTP
------------------------------------------------------------
--------------------TTS--------------AP--------------A------
--------A----------------------------GG--------------F------
----------------------G--------------SATT--------------TS---
-----------A--------------PAA--------------GG--F------------
--G--------------SA----------------------------TTTSA--------
------PAAG--------------GFGSAAH--------------TSTP-----------
-----------------------------------
>TSAPAAGGFGSATTTSAPAAGGFGSATTTSAPAAGGFGSAAHTSAPAVGGFGSATTTSAPAAGGFGSATTTSAPA
--------------------------------TSAPA--------------A-G---G--
-F--------------GSATTTS--------------AP--------------A------
--------A----------------------------GG--------------F------
----------------------G--------------SATT--------------TS---
-----------A--------------PAA--------------G----------------
------------------------------------------------------------
------------------------GFGSAAH--------------TSAPAVGG--FGSAT
TTSAPAAGGFGSATTTSAPA---------------
>TSAPAAGGFGSATTTSAPAAGGFGSATTTSAPAAGGFGSAAHTSTPAVGGFGSATTTSAPAAGGFGSATTTSAPA
------------------------------------------------------------
---------------------TS--------------AP--------------A------
--------A----------------------------GG--------------F------
----------------------G--------------SATT--------------TS---
-----------A--------------PAA--------------GG--F------------
--G--------------SA----------------------------TTTSA--------
------PAAG--------------GFGSAAH--------------TSTPAVGG--FGSAT
TTSAPAAGGFGSATTTSAPA---------------
>TSAPAAGGFGSATTTSAPAAGGFGSATTTSAPAAGGFGSATHTSTPAVGGFGSATTTSAPAAGGFGSATTTSAPA
------------------------------------------------------------
---------------------TS--------------AP--------------A------
--------A----------------------------GG--------------F------
----------------------G--------------SATT--------------TS---
-----------A--------------PAA--------------GG--F------------
--G--------------SA----------------------------TTTSA--------
------PAAG--------------GFGSATH--------------TSTPAVGG--FGSAT
TTSAPAAGGFGSATTTSAPA---------------
>TTSAPAAGGFGSATTTSAPAAGGFGSATTTSAPAAGGFGSAAHTSTPAVGGFGSA
------------------------------------------------------------
--------------------TTS--------------AP--------------A------
--------A----------------------------GG--------------F------
----------------------G--------------SATT--------------TS---
-----------A--------------PAA--------------GG--F------------
--G--------------SA----------------------------TTTSA--------
------PAAG--------------GFGSAAH--------------TSTPAVGG--FGSA-
-----------------------------------
>TTSAPAAGGFGSATTTSAPAAGGFGSATTTSAPAAGGFGSAAHTSTPAAGGFGSA
------------------------------------------------------------
--------------------TTS--------------AP--------------A------
--------A----------------------------GG--------------F------
----------------------G--------------SATT--------------TS---
-----------A--------------PAA--------------GG--F------------
--G--------------SA----------------------------TTTSA--------
------PAAG--------------GFGSAAH--------------TSTPAAGG--FGSA-
-----------------------------------
>TTSAPAAGGFGSATTTSAPAAGGFGSATTTSTPAAGGFGSAAHTSTPAVGGFGSA
------------------------------------------------------------
--------------------TTS--------------AP--------------A------
--------A----------------------------GG--------------F------
----------------------G--------------SATT--------------TS---
-----------A--------------PAA--------------GG--F------------
--G--------------SA----------------------------TTTST--------
------PAAG--------------GFGSAAH--------------TSTPAVGG--FGSA-
-----------------------------------
>TTSAPAAGGFGSATTTSTPAAGGFGSATTTSTPAAGGFGSAAHTSTPAVGGFGSA
------------------------------------------------------------
--------------------TTS--------------AP--------------A------
--------A----------------------------GG--------------F------
----------------------G--------------SATT--------------TS---
-----------T--------------PAA--------------GG--F------------
--G--------------SA----------------------------TTTST--------
------PAAG--------------GFGSAAH--------------TSTPAVGG--FGSA-
-----------------------------------
>ATTTSAPAAGGFGSATTTSAPAAGGFGSATTTSTPAAGGFGSAAHTSTPAVGGFGSA
------------------------------------------------------------
------------------ATTTS--------------AP--------------A------
--------A----------------------------GG--------------F------
----------------------G--------------SATT--------------TS---
-----------A--------------PAA--------------GG--F------------
--G--------------SA----------------------------TTTST--------
------PAAG--------------GFGSAAH--------------TSTPAVGG--FGSA-
-----------------------------------
>TSAPAAGGFGSATTTSAPAAGGFGSATTTSAPAAGGFGSAAHTSTPAVGGFGSA
------------------------------------------------------------
---------------------TS--------------AP--------------A------
--------A----------------------------GG--------------F------
----------------------G--------------SATT--------------TS---
-----------A--------------PAA--------------GG--F------------
--G--------------SA----------------------------TTTSA--------
------PAAG--------------GFGSAAH--------------TSTPAVGG--FGSA-
-----------------------------------
>TSAPAAGGFGSATTTSAPAAGGFGSATTTSAPAAGGFGSAAHTSTPAAGGFGSA
------------------------------------------------------------
---------------------TS--------------AP--------------A------
--------A----------------------------GG--------------F------
----------------------G--------------SATT--------------TS---
-----------A--------------PAA--------------GG--F------------
--G--------------SA----------------------------TTTSA--------
------PAAG--------------GFGSAAH--------------TSTPAAGG--FGSA-
-----------------------------------
>TSAPAAGGFGSATTTSAPAVGGFGSATTTSTPAAGGFGSAAHTSTPAVGGFGSA
------------------------------------------------------------
---------------------TS--------------AP--------------A------
--------A----------------------------GG--------------F------
----------------------G--------------SATT--------------TS---
-----------A--------------PAV--------------GG--F------------
--G--------------SA----------------------------TTTST--------
------PAAG--------------GFGSAAH--------------TSTPAVGG--FGSA-
-----------------------------------
>TSAPAVGGFGSATTTSAPAAGGFGSATTTSTPAAGGFGSAAHTSTPAVGGFGSA
------------------------------------------------------------
---------------------TS--------------AP--------------A------
--------V----------------------------GG--------------F------
----------------------G--------------SATT--------------TS---
-----------A--------------PAA--------------GG--F------------
--G--------------SA----------------------------TTTST--------
------PAAG--------------GFGSAAH--------------TSTPAVGG--FGSA-
-----------------------------------
>TSAPAAGGFGSATTTSAPAAGGFGSATTTSAPAAGGFGSAAHTSTP
------------------------------------------------------------
---------------------TS--------------AP--------------A------
--------A----------------------------GG--------------F------
----------------------G--------------SATT--------------TS---
-----------A--------------PAA--------------GG--F------------
--G--------------SA----------------------------TTTSA--------
------PAAG--------------GFGSAAH--------------TSTP-----------
-----------------------------------
>TSAPAVGGFGSATTTSAPAAGGFGSATTTSAPAAGGFGSAAHTSTP
------------------------------------------------------------
---------------------TS--------------AP--------------A------
--------V----------------------------GG--------------F------
----------------------G--------------SATT--------------TS---
-----------A--------------PAA--------------GG--F------------
--G--------------SA----------------------------TTTSA--------
------PAAG--------------GFGSAAH--------------TSTP-----------
-----------------------------------
>TSAPAAGGFGSATTTSAPAAGGFGSATTTSTPAAGGFGSAAHTSTP
------------------------------------------------------------
---------------------TS--------------AP--------------A------
--------A----------------------------GG--------------F------
----------------------G--------------SATT--------------TS---
-----------A--------------PAA--------------GG--F------------
--G--------------SA----------------------------TTTST--------
------PAAG--------------GFGSAAH--------------TSTP-----------
-----------------------------------
>APAAGGFGSATTTSAPAAGGFGSATTTSAPAVGGFGSAAHTSTP
------------------------------------------------------------
-------------------------------------AP--------------A------
--------A----------------------------GG--------------F------
----------------------G--------------SATT--------------TS---
-----------A--------------PAA--------------GG--F------------
--G--------------SA----------------------------TTTSA--------
------PAVG--------------GFGSAAH--------------TSTP-----------
-----------------------------------
>APAAGGFGSATTTSAPAAGGFGSATTTSAPAAGGFGSAAHTSTP
------------------------------------------------------------
-------------------------------------AP--------------A------
--------A----------------------------GG--------------F------
----------------------G--------------SATT--------------TS---
-----------A--------------PAA--------------GG--F------------
--G--------------SA----------------------------TTTSA--------
------PAAG--------------GFGSAAH--------------TSTP-----------
-----------------------------------
>SAPAAGGFGSATTTSAPAAGGFGSATTTSAPAVGGFGSAAHTSTP
------------------------------------------------------------
----------------------S--------------AP--------------A------
--------A----------------------------GG--------------F------
----------------------G--------------SATT--------------TS---
-----------A--------------PAA--------------GG--F------------
--G--------------SA----------------------------TTTSA--------
------PAVG--------------GFGSAAH--------------TSTP-----------
-----------------------------------
>GFGSATTTSAPAAGGFGSATTTSAPAAGGFGSATTTSAPAAGGFGSAAHTST
---------------------------------------------------------G--
-F--------------GSATTTS--------------AP--------------A------
--------A----------------------------GG--------------F------
----------------------G--------------SATT--------------TS---
-----------A--------------PAA--------------GG--F------------
--G--------------SA----------------------------TTTSA--------
------PAAG--------------GFGSAAH--------------TST------------
-----------------------------------
>APAAGGFGSATTTSAPAAGGFGSATTTSAPAAGGFGSAAHTST
------------------------------------------------------------
-------------------------------------AP--------------A------
--------A----------------------------GG--------------F------
----------------------G--------------SATT--------------TS---
-----------A--------------PAA--------------GG--F------------
--G--------------SA----------------------------TTTSA--------
------PAAG--------------GFGSAAH--------------TST------------
-----------------------------------
>APAAGGFGSATTTSAPAAGGFGSATTTSAPAAGGFGSAAH
------------------------------------------------------------
-------------------------------------AP--------------A------
--------A----------------------------GG--------------F------
----------------------G--------------SATT--------------TS---
-----------A--------------PAA--------------GG--F------------
--G--------------SA----------------------------TTTSA--------
------PAAG--------------GFGSAAH-----------------------------
-----------------------------------
>APAAGGFGSATTTSAPAAGGFGSATTTSAPAVGGFGSAAH
------------------------------------------------------------
-------------------------------------AP--------------A------
--------A----------------------------GG--------------F------
----------------------G--------------SATT--------------TS---
-----------A--------------PAA--------------GG--F------------
--G--------------SA----------------------------TTTSA--------
------PAVG--------------GFGSAAH-----------------------------
-----------------------------------
>TPAVGGFGSATTTSAPAVGGFGSATTTSAPAAGGFGSAAH
------------------------------------------------------------
-------------------------------------TP--------------A------
--------V----------------------------GG--------------F------
----------------------G--------------SATT--------------TS---
-----------A--------------PAV--------------GG--F------------
--G--------------SA----------------------------TTTSA--------
------PAAG--------------GFGSAAH-----------------------------
-----------------------------------
>TPAVGGFGSATTTSAPAAGGFGSATTTSAPAVGGFGSAAH
------------------------------------------------------------
-------------------------------------TP--------------A------
--------V----------------------------GG--------------F------
----------------------G--------------SATT--------------TS---
-----------A--------------PAA--------------GG--F------------
--G--------------SA----------------------------TTTSA--------
------PAVG--------------GFGSAAH-----------------------------
-----------------------------------
>TPAVGGFGSATTTSAPAVGGFGSATTTSAPAAGGFGSAAHTSTPAA
------------------------------------------------------------
-------------------------------------TP--------------A------
--------V----------------------------GG--------------F------
----------------------G--------------SATT--------------TS---
-----------A--------------PAV--------------GG--F------------
--G--------------SA----------------------------TTTSA--------
------PAAG--------------GFGSAAH--------------TSTPAA---------
-----------------------------------
>TPAVGGFGSATTTSAPAAGGFGSATTTSAPAAGGFGSAAHTSTPA
------------------------------------------------------------
-------------------------------------TP--------------A------
--------V----------------------------GG--------------F------
----------------------G--------------SATT--------------TS---
-----------A--------------PAA--------------GG--F------------
--G--------------SA----------------------------TTTSA--------
------PAAG--------------GFGSAAH--------------TSTPA----------
-----------------------------------
>TPAVGGFGSATTTSAPAVGGFGSATTTSAPAAGGFGSAAHTSTPA
------------------------------------------------------------
-------------------------------------TP--------------A------
--------V----------------------------GG--------------F------
----------------------G--------------SATT--------------TS---
-----------A--------------PAV--------------GG--F------------
--G--------------SA----------------------------TTTSA--------
------PAAG--------------GFGSAAH--------------TSTPA----------
-----------------------------------
>TPAVGGFGSATTTSAPAVGGFGSATTTSAPAAGGFGSAAHTSAPA
------------------------------------------------------------
-------------------------------------TP--------------A------
--------V----------------------------GG--------------F------
----------------------G--------------SATT--------------TS---
-----------A--------------PAV--------------GG--F------------
--G--------------SA----------------------------TTTSA--------
------PAAG--------------GFGSAAH--------------TSAPA----------
-----------------------------------
>TPAVGGFGSATTTSAPAVGGFGSATTTSAPAAGGFGSAAHTSTPAVG
------------------------------------------------------------
-------------------------------------TP--------------A------
--------V----------------------------GG--------------F------
----------------------G--------------SATT--------------TS---
-----------A--------------PAV--------------GG--F------------
--G--------------SA----------------------------TTTSA--------
------PAAG--------------GFGSAAH--------------TSTPAVG--------
-----------------------------------
>TPAVGGFGSATTTSAPAVGGFGSATTTSTPAAGGFGS
------------------------------------------------------------
-------------------------------------TP--------------A------
--------V----------------------------GG--------------F------
----------------------G--------------SATT--------------TS---
-----------A--------------PAV--------------GG--F------------
--G--------------SA----------------------------TTTST--------
------PAAG--------------GFGS--------------------------------
-----------------------------------
>TPAVGGFGSATTTSAPAVGGFGSATTTSAPAAGGFGS
------------------------------------------------------------
-------------------------------------TP--------------A------
--------V----------------------------GG--------------F------
----------------------G--------------SATT--------------TS---
-----------A--------------PAV--------------GG--F------------
--G--------------SA----------------------------TTTSA--------
------PAAG--------------GFGS--------------------------------
-----------------------------------
>TPAAGGFGSATTTSAPAAGGFGSATTTSAPAAGGFGS
------------------------------------------------------------
-------------------------------------TP--------------A------
--------A----------------------------GG--------------F------
----------------------G--------------SATT--------------TS---
-----------A--------------PAA--------------GG--F------------
--G--------------SA----------------------------TTTSA--------
------PAAG--------------GFGS--------------------------------
-----------------------------------
>TPAVGGFGSATTTSAPAAGGFGSATTTSAPAAGGFGS
------------------------------------------------------------
-------------------------------------TP--------------A------
--------V----------------------------GG--------------F------
----------------------G--------------SATT--------------TS---
-----------A--------------PAA--------------GG--F------------
--G--------------SA----------------------------TTTSA--------
------PAAG--------------GFGS--------------------------------
-----------------------------------
>APAAGGFGSATTTSAPAAGGFGSATTTSAPAAGGFGS
------------------------------------------------------------
-------------------------------------AP--------------A------
--------A----------------------------GG--------------F------
----------------------G--------------SATT--------------TS---
-----------A--------------PAA--------------GG--F------------
--G--------------SA----------------------------TTTSA--------
------PAAG--------------GFGS--------------------------------
-----------------------------------
>TPAVGGFGSATTTSAPAVGGFGSATTTSAPAAGGF
------------------------------------------------------------
-------------------------------------TP--------------A------
--------V----------------------------GG--------------F------
----------------------G--------------SATT--------------TS---
-----------A--------------PAV--------------GG--F------------
--G--------------SA----------------------------TTTSA--------
------PAAG--------------GF----------------------------------
-----------------------------------
>TTSAPAAGGFGSAAHTSTPAVGGFGSATTTSAPAVGGFGSATTTSAPAAGGFG
------------------------------------------------------------
--------------------TTS--------------AP--------------A------
--------A----------------------------GG--------------F------
----------------------G--------------SAAH--------------TS---
-----------T--------------PAV--------------GG--F------------
--G--------------SA----------------------------TTTSA--------
------PAVG--------------GFGSATT--------------TSAPAAGG--FG---
-----------------------------------
>PAAGGFGSAAHTSTPAVGGFGSATTTSAPAVGGFGSATTTSAPAAGGFG
------------------------------------------------------------
--------------------------------------P--------------A------
--------A----------------------------GG--------------F------
----------------------G--------------SAAH--------------TS---
-----------T--------------PAV--------------GG--F------------
--G--------------SA----------------------------TTTSA--------
------PAVG--------------GFGSATT--------------TSAPAAGG--FG---
-----------------------------------
>TPAVGGFGSATTTSAPAVGGFGSATTTSAPAAGGFG
------------------------------------------------------------
------------------------------------------------------------
------------------------------------------------------------
------------------------------------------------------------
-----------T--------------PAV--------------GG--F------------
--G--------------SA----------------------------TTTSA--------
------PAVG--------------GFGSATT--------------TSAPAAGG--FG---
-----------------------------------
>APAAGGFGSATTTSAPAAGGFGSATTTSAPAAGGFGSAA
------------------------------------------------------------
-------------------------------------AP--------------A------
--------A----------------------------GG--------------F------
----------------------G--------------SATT--------------TS---
-----------A--------------PAA--------------GG--F------------
--G--------------SA----------------------------TTTSA--------
------PAAG--------------GFGSAA------------------------------
-----------------------------------
>APAAGGFGSATTTSAPAVGGFGSATTTSAPAAGGFGSAT
------------------------------------------------------------
-------------------------------------AP--------------A------
--------A----------------------------GG--------------F------
----------------------G--------------SATT--------------TS---
-----------A--------------PAV--------------GG--F------------
--G--------------SA----------------------------TTTSA--------
------PAAG--------------GFGSAT------------------------------
-----------------------------------
>APAAGGFGSATTTSAPAAGGFGSATTTSAPAAGGFGSAT
------------------------------------------------------------
-------------------------------------AP--------------A------
--------A----------------------------GG--------------F------
----------------------G--------------SATT--------------TS---
-----------A--------------PAA--------------GG--F------------
--G--------------SA----------------------------TTTSA--------
------PAAG--------------GFGSAT------------------------------
-----------------------------------
>APAVGGFGSATTTSAPAAGGFGSATTTSAPAAGGFGSAT
------------------------------------------------------------
-------------------------------------AP--------------A------
--------V----------------------------GG--------------F------
----------------------G--------------SATT--------------TS---
-----------A--------------PAA--------------GG--F------------
--G--------------SA----------------------------TTTSA--------
------PAAG--------------GFGSAT------------------------------
-----------------------------------
>TPAVGGFGSATTTSAPAVGGFGSATTTSAPAAGGFGSAA
------------------------------------------------------------
-------------------------------------TP--------------A------
--------V----------------------------GG--------------F------
----------------------G--------------SATT--------------TS---
-----------A--------------PAV--------------GG--F------------
--G--------------SA----------------------------TTTSA--------
------PAAG--------------GFGSAA------------------------------
-----------------------------------
>TPAVGGFGSATTTSAPAAGGFGSATTTSAPAAGGFGSAA
------------------------------------------------------------
-------------------------------------TP--------------A------
--------V----------------------------GG--------------F------
----------------------G--------------SATT--------------TS---
-----------A--------------PAA--------------GG--F------------
--G--------------SA----------------------------TTTSA--------
------PAAG--------------GFGSAA------------------------------
-----------------------------------
>TPAAGGFGSATTTSAPAAGGFGSATTTSAPAAGGFGSAT
------------------------------------------------------------
-------------------------------------TP--------------A------
--------A----------------------------GG--------------F------
----------------------G--------------SATT--------------TS---
-----------A--------------PAA--------------GG--F------------
--G--------------SA----------------------------TTTSA--------
------PAAG--------------GFGSAT------------------------------
-----------------------------------
>TPAVGGFGSATTTSAPAAGGFGSATTTSAPAAGGFGSAT
------------------------------------------------------------
-------------------------------------TP--------------A------
--------V----------------------------GG--------------F------
----------------------G--------------SATT--------------TS---
-----------A--------------PAA--------------GG--F------------
--G--------------SA----------------------------TTTSA--------
------PAAG--------------GFGSAT------------------------------
-----------------------------------
>TPAVGGFGSATTTSAPAVGGFGSATTTSAPAAGGFGSAT
------------------------------------------------------------
-------------------------------------TP--------------A------
--------V----------------------------GG--------------F------
----------------------G--------------SATT--------------TS---
-----------A--------------PAV--------------GG--F------------
--G--------------SA----------------------------TTTSA--------
------PAAG--------------GFGSAT------------------------------
-----------------------------------
>TPAVGGFGPATTTSAPAVGGFGSATTTSAPAAGGFGSAT
------------------------------------------------------------
-------------------------------------TP--------------A------
--------V----------------------------GG--------------F------
----------------------G--------------PATT--------------TS---
-----------A--------------PAV--------------GG--F------------
--G--------------SA----------------------------TTTSA--------
------PAAG--------------GFGSAT------------------------------
-----------------------------------
>TPAVGGFGSATTTSAPAVGGFGSAATTSAPAAGGFGSATT
------------------------------------------------------------
-------------------------------------TP--------------A------
--------V----------------------------GG--------------F------
----------------------G--------------SATT--------------TS---
-----------A--------------PAV--------------GG--F------------
--G--------------SA----------------------------ATTSA--------
------PAAG--------------GFGSATT-----------------------------
-----------------------------------
>TPAVGGFGSATTTSTPAVGGFGSATTTSAPAAGGFGSATT
------------------------------------------------------------
-------------------------------------TP--------------A------
--------V----------------------------GG--------------F------
----------------------G--------------SATT--------------TS---
-----------T--------------PAV--------------GG--F------------
--G--------------SA----------------------------TTTSA--------
------PAAG--------------GFGSATT-----------------------------
-----------------------------------
>TPAVGGFGSATTTSAPAVGGFGSATTTSAPAAGGFGSATT
------------------------------------------------------------
-------------------------------------TP--------------A------
--------V----------------------------GG--------------F------
----------------------G--------------SATT--------------TS---
-----------A--------------PAV--------------GG--F------------
--G--------------SA----------------------------TTTSA--------
------PAAG--------------GFGSATT-----------------------------
-----------------------------------
>TPAVGGFGSATTTSAPAIGGFGSATTTSAPAAGGFGSATT
------------------------------------------------------------
-------------------------------------TP--------------A------
--------V----------------------------GG--------------F------
----------------------G--------------SATT--------------TS---
-----------A--------------PAI--------------GG--F------------
--G--------------SA----------------------------TTTSA--------
------PAAG--------------GFGSATT-----------------------------
-----------------------------------
>TPAVGGFGSATTTSAPAVGGLGSATTTSAPAAGGFGSATT
------------------------------------------------------------
-------------------------------------TP--------------A------
--------V----------------------------GG--------------F------
----------------------G--------------SATT--------------TS---
-----------A--------------PAV--------------GG--L------------
--G--------------SA----------------------------TTTSA--------
------PAAG--------------GFGSATT-----------------------------
-----------------------------------
>TPAVGGFGSATTTSAPAVGGFGSATTTSAPAAGGLGSATT
------------------------------------------------------------
-------------------------------------TP--------------A------
--------V----------------------------GG--------------F------
----------------------G--------------SATT--------------TS---
-----------A--------------PAV--------------GG--F------------
--G--------------SA----------------------------TTTSA--------
------PAAG--------------GLGSATT-----------------------------
-----------------------------------
>TPAVGGFGSATTTSAPAVGGFGSATTTSAPAAGGIGSATT
------------------------------------------------------------
-------------------------------------TP--------------A------
--------V----------------------------GG--------------F------
----------------------G--------------SATT--------------TS---
-----------A--------------PAV--------------GG--F------------
--G--------------SA----------------------------TTTSA--------
------PAAG--------------GIGSATT-----------------------------
-----------------------------------
>TPAVGGFGSATTTSAPAAGGFGSATTTSAPAAGGFGSATT
------------------------------------------------------------
-------------------------------------TP--------------A------
--------V----------------------------GG--------------F------
----------------------G--------------SATT--------------TS---
-----------A--------------PAA--------------GG--F------------
--G--------------SA----------------------------TTTSA--------
------PAAG--------------GFGSATT-----------------------------
-----------------------------------
>TPAVGGFGSATTTSAPAVGGFGSATTTSAPAAGGFGSTTT
------------------------------------------------------------
-------------------------------------TP--------------A------
--------V----------------------------GG--------------F------
----------------------G--------------SATT--------------TS---
-----------A--------------PAV--------------GG--F------------
--G--------------SA----------------------------TTTSA--------
------PAAG--------------GFGSTTT-----------------------------
-----------------------------------
>TPAVGGFGSATTTSAPAVGGFGSATTTSAPAAGGFGSVTT
------------------------------------------------------------
-------------------------------------TP--------------A------
--------V----------------------------GG--------------F------
----------------------G--------------SATT--------------TS---
-----------A--------------PAV--------------GG--F------------
--G--------------SA----------------------------TTTSA--------
------PAAG--------------GFGSVTT-----------------------------
-----------------------------------
>TPAVGGFGSATTTSAPAVGGFGSTTTTSAPAAGGFGSATT
------------------------------------------------------------
-------------------------------------TP--------------A------
--------V----------------------------GG--------------F------
----------------------G--------------SATT--------------TS---
-----------A--------------PAV--------------GG--F------------
--G--------------ST----------------------------TTTSA--------
------PAAG--------------GFGSATT-----------------------------
-----------------------------------
>TPAVGGFGSATTTSAPTVGGFGSATTTSAPAAGGFGSATT
------------------------------------------------------------
-------------------------------------TP--------------A------
--------V----------------------------GG--------------F------
----------------------G--------------SATT--------------TS---
-----------A--------------PTV--------------GG--F------------
--G--------------SA----------------------------TTTSA--------
------PAAG--------------GFGSATT-----------------------------
-----------------------------------
>TPAVGGFGSATTTSAPAVGGFGSATTTSAPAAGGFGSAAT
------------------------------------------------------------
-------------------------------------TP--------------A------
--------V----------------------------GG--------------F------
----------------------G--------------SATT--------------TS---
-----------A--------------PAV--------------GG--F------------
--G--------------SA----------------------------TTTSA--------
------PAAG--------------GFGSAAT-----------------------------
-----------------------------------
>TPAVGGFGSATTTSAPAVGGFGSATTTSAPAAGGFGSATA
------------------------------------------------------------
-------------------------------------TP--------------A------
--------V----------------------------GG--------------F------
----------------------G--------------SATT--------------TS---
-----------A--------------PAV--------------GG--F------------
--G--------------SA----------------------------TTTSA--------
------PAAG--------------GFGSATA-----------------------------
-----------------------------------
>TPAVGGFGSATTTSAPAVGGFGSATTASAPAAGGFGSATT
------------------------------------------------------------
-------------------------------------TP--------------A------
--------V----------------------------GG--------------F------
----------------------G--------------SATT--------------TS---
-----------A--------------PAV--------------GG--F------------
--G--------------SA----------------------------TTASA--------
------PAAG--------------GFGSATT-----------------------------
-----------------------------------
>TPAVGGFGSATTASAPAVGGFGSATTTSAPAAGGFGSATT
------------------------------------------------------------
-------------------------------------TP--------------A------
--------V----------------------------GG--------------F------
----------------------G--------------SATT--------------AS---
-----------A--------------PAV--------------GG--F------------
--G--------------SA----------------------------TTTSA--------
------PAAG--------------GFGSATT-----------------------------
-----------------------------------
>TPAVGGFGSATATSAPAVGGFGSATTTSAPAAGGFGSATT
------------------------------------------------------------
-------------------------------------TP--------------A------
--------V----------------------------GG--------------F------
----------------------G--------------SATA--------------TS---
-----------A--------------PAV--------------GG--F------------
--G--------------SA----------------------------TTTSA--------
------PAAG--------------GFGSATT-----------------------------
-----------------------------------
>TPAVGGFGSATTTSAPAVGGFGSATATSAPAAGGFGSATT
------------------------------------------------------------
-------------------------------------TP--------------A------
--------V----------------------------GG--------------F------
----------------------G--------------SATT--------------TS---
-----------A--------------PAV--------------GG--F------------
--G--------------SA----------------------------TATSA--------
------PAAG--------------GFGSATT-----------------------------
-----------------------------------
>TPAVGGFGSATTTSAPAVGGFGSATITSAPAAGGFGSATT
------------------------------------------------------------
-------------------------------------TP--------------A------
--------V----------------------------GG--------------F------
----------------------G--------------SATT--------------TS---
-----------A--------------PAV--------------GG--F------------
--G--------------SA----------------------------TITSA--------
------PAAG--------------GFGSATT-----------------------------
-----------------------------------
>TPAVGSFGSATTTSAPAVGGFGSATTTSAPAAGGFGSATT
------------------------------------------------------------
-------------------------------------TP--------------A------
--------V----------------------------GS--------------F------
----------------------G--------------SATT--------------TS---
-----------A--------------PAV--------------GG--F------------
--G--------------SA----------------------------TTTSA--------
------PAAG--------------GFGSATT-----------------------------
-----------------------------------
>TPAVDGFGSATTTSAPAVGGFGSATTTSAPAAGGFGSATT
------------------------------------------------------------
-------------------------------------TP--------------A------
--------V----------------------------DG--------------F------
----------------------G--------------SATT--------------TS---
-----------A--------------PAV--------------GG--F------------
--G--------------SA----------------------------TTTSA--------
------PAAG--------------GFGSATT-----------------------------
-----------------------------------
>TPAVSGFGSATTTSAPAVGGFGSATTTSAPAAGGFGSATT
------------------------------------------------------------
-------------------------------------TP--------------A------
--------V----------------------------SG--------------F------
----------------------G--------------SATT--------------TS---
-----------A--------------PAV--------------GG--F------------
--G--------------SA----------------------------TTTSA--------
------PAAG--------------GFGSATT-----------------------------
-----------------------------------
>APAAGGFGSATTTSAPAAGGFGSATTTSAPAAGGFGSATT
------------------------------------------------------------
-------------------------------------AP--------------A------
--------A----------------------------GG--------------F------
----------------------G--------------SATT--------------TS---
-----------A--------------PAA--------------GG--F------------
--G--------------SA----------------------------TTTSA--------
------PAAG--------------GFGSATT-----------------------------
-----------------------------------
>APAAGGFGSATTTSAPAVGGFGSATTTSAPAAGGFGSATT
------------------------------------------------------------
-------------------------------------AP--------------A------
--------A----------------------------GG--------------F------
----------------------G--------------SATT--------------TS---
-----------A--------------PAV--------------GG--F------------
--G--------------SA----------------------------TTTSA--------
------PAAG--------------GFGSATT-----------------------------
-----------------------------------
>APAVGGFGSATTTSAPAVGGFGSATTTSAPAAGGFGSATT
------------------------------------------------------------
-------------------------------------AP--------------A------
--------V----------------------------GG--------------F------
----------------------G--------------SATT--------------TS---
-----------A--------------PAV--------------GG--F------------
--G--------------SA----------------------------TTTSA--------
------PAAG--------------GFGSATT-----------------------------
-----------------------------------
>IPAVGGFGSATTTSAPAVGGFGSATTTSAPAAGGFGSATT
------------------------------------------------------------
-------------------------------------IP--------------A------
--------V----------------------------GG--------------F------
----------------------G--------------SATT--------------TS---
-----------A--------------PAV--------------GG--F------------
--G--------------SA----------------------------TTTSA--------
------PAAG--------------GFGSATT-----------------------------
-----------------------------------
>TPAVGGFGSATTTPAPAVGGFGSATTTSAPAAGGFGSATT
------------------------------------------------------------
-------------------------------------TP--------------A------
--------V----------------------------GG--------------F------
----------------------G--------------SATT--------------TP---
-----------A--------------PAV--------------GG--F------------
--G--------------SA----------------------------TTTSA--------
------PAAG--------------GFGSATT-----------------------------
-----------------------------------
>TPAVGGFGSATTTSAPAVGGFGSATTTPAPAAGGFGSATT
------------------------------------------------------------
-------------------------------------TP--------------A------
--------V----------------------------GG--------------F------
----------------------G--------------SATT--------------TS---
-----------A--------------PAV--------------GG--F------------
--G--------------SA----------------------------TTTPA--------
------PAAG--------------GFGSATT-----------------------------
-----------------------------------
>TPAVGGFGSATTTSAPAVGGFGSATTTSAPAAGGFGPATT
------------------------------------------------------------
-------------------------------------TP--------------A------
--------V----------------------------GG--------------F------
----------------------G--------------SATT--------------TS---
-----------A--------------PAV--------------GG--F------------
--G--------------SA----------------------------TTTSA--------
------PAAG--------------GFGPATT-----------------------------
-----------------------------------
>TPAVGGFGSATTTSASAVGGFGSATTTSAPAAGGFGSATT
------------------------------------------------------------
-------------------------------------TP--------------A------
--------V----------------------------GG--------------F------
----------------------G--------------SATT--------------TS---
-----------A--------------SAV--------------GG--F------------
--G--------------SA----------------------------TTTSA--------
------PAAG--------------GFGSATT-----------------------------
-----------------------------------
>TPAVGGFGPATTTSAPAVGGFGSATTTSAPAAGGFGSATT
------------------------------------------------------------
-------------------------------------TP--------------A------
--------V----------------------------GG--------------F------
----------------------G--------------PATT--------------TS---
-----------A--------------PAV--------------GG--F------------
--G--------------SA----------------------------TTTSA--------
------PAAG--------------GFGSATT-----------------------------
-----------------------------------
>TPAVGGSGSATTTSAPAVGGFGSATTTSAPAAGGFGSATT
------------------------------------------------------------
-------------------------------------TP--------------A------
--------V----------------------------GG--------------S------
----------------------G--------------SATT--------------TS---
-----------A--------------PAV--------------GG--F------------
--G--------------SA----------------------------TTTSA--------
------PAAG--------------GFGSATT-----------------------------
-----------------------------------
>APAAGGFGSATTTSAPAAGGFGSATTTSAPAAGGFGSATTTSTPAAGGFGSA
------------------------------------------------------------
-------------------------------------AP--------------A------
--------A----------------------------GG--------------F------
----------------------G--------------SATT--------------TS---
-----------A--------------PAA--------------GG--F------------
--G--------------SA----------------------------TTTSA--------
------PAAG--------------GFGSATT--------------TSTPAAGG--FGSA-
-----------------------------------
>APAVGGFGSATTTSAPAAGGFGSATTTSAPAAGGFGSATTTSAPAAGGFGSA
------------------------------------------------------------
-------------------------------------AP--------------A------
--------V----------------------------GG--------------F------
----------------------G--------------SATT--------------TS---
-----------A--------------PAA--------------GG--F------------
--G--------------SA----------------------------TTTSA--------
------PAAG--------------GFGSATT--------------TSAPAAGG--FGSA-
-----------------------------------
>APAAGGFGSATTTSAPAAGGFGSATTTSAPAVGGFGSATTTSAPAAGGFGSA
------------------------------------------------------------
-------------------------------------AP--------------A------
--------A----------------------------GG--------------F------
----------------------G--------------SATT--------------TS---
-----------A--------------PAA--------------GG--F------------
--G--------------SA----------------------------TTTSA--------
------PAVG--------------GFGSATT--------------TSAPAAGG--FGSA-
-----------------------------------
>TTSAPAAGGFGSATTTSAPAAGGFGSATTTSAPAAGGFGSATTTSTPAAGGFGSA
------------------------------------------------------------
--------------------TTS--------------AP--------------A------
--------A----------------------------GG--------------F------
----------------------G--------------SATT--------------TS---
-----------A--------------PAA--------------GG--F------------
--G--------------SA----------------------------TTTSA--------
------PAAG--------------GFGSATT--------------TSTPAAGG--FGSA-
-----------------------------------
>VGGFGSATTTSAPAAGGFGSATTTSAPAAGGFGSATTTSAPAAGGFGSATTTSTPAAGGFGSA
---------------------------------------------------V-G---G--
-F--------------GSATTTS--------------AP--------------A------
--------A----------------------------GG--------------F------
----------------------G--------------SATT--------------TS---
-----------A--------------PAA--------------GG--F------------
--G--------------SA----------------------------TTTSA--------
------PAAG--------------GFGSATT--------------TSTPAAGG--FGSA-
-----------------------------------
>VGGFGSATTTSAPAAGGFGSATTTSAPAAGGFGSATTTSAPAVGGFGSATTTSAPAAGGFGSATTTSAPAAG
------------------------------------------------------------
------------------------------------------------------------
--------V----------------------------GG--------------F------
----------------------G--------------SATT--------------TS---
-----------A--------------PAA--------------GG--F------------
--G--------------SA----------------------------TTTSA--------
------PAAG--------------GFGSATT--------------TSAPAVGG--FGSAT
TTSAPAAGGFGSATTTSAPAAG-------------
>APAAGGFGSATTTSAPAAGGFGSATTTSAPAVGGFGSATTTSAPAAGGFGSATTTSAPAAG
----------------------------------APA--------------A-G---G--
-F--------------GSATTTS--------------AP--------------A------
--------A----------------------------GG--------------F------
----------------------G--------------SATT--------------TS---
-----------A--------------PAV--------------GG--F------------
--G--------------SA----------------------------TTTSA--------
------PAAG--------------GFGSATT--------------TSAPAAG--------
-----------------------------------
>APAAGGFGSATTTSAPAAGGFGSATTTSAPAAGGF
------------------------------------------------------------
-------------------------------------AP--------------A------
--------A----------------------------GG--------------F------
----------------------G--------------SATT--------------TS---
-----------A--------------PAA--------------GG--F------------
--G--------------SA----------------------------TTTSA--------
------PAAG--------------GF----------------------------------
-----------------------------------
>APAAGGFGSATTTSAPAAGGFGSATTTSAPAAGGFG
------------------------------------------------------------
-------------------------------------AP--------------A------
--------A----------------------------GG--------------F------
----------------------G--------------SATT--------------TS---
-----------A--------------PAA--------------GG--F------------
--G--------------SA----------------------------TTTSA--------
------PAAG--------------GFG---------------------------------
-----------------------------------
>APAAGGFGSATTTSAPAAGGFGSATTTSAPAVG
------------------------------------------------------------
-------------------------------------AP--------------A------
--------A----------------------------GG--------------F------
----------------------G--------------SATT--------------TS---
-----------A--------------PAA--------------GG--F------------
--G--------------SA----------------------------TTTSA--------
------PAVG--------------------------------------------------
-----------------------------------
>APAAGGFGSATTTSAPAAGGFGSATTTSAPAAG
------------------------------------------------------------
-------------------------------------AP--------------A------
--------A----------------------------GG--------------F------
----------------------G--------------SATT--------------TS---
-----------A--------------PAA--------------GG--F------------
--G--------------SA----------------------------TTTSA--------
------PAAG--------------------------------------------------
-----------------------------------
>TPAVGGFGSATTTSAPAAGGFGSATTTSAPAAG
------------------------------------------------------------
-------------------------------------TP--------------A------
--------V----------------------------GG--------------F------
----------------------G--------------SATT--------------TS---
-----------A--------------PAA--------------GG--F------------
--G--------------SA----------------------------TTTSA--------
------PAAG--------------------------------------------------
-----------------------------------
>TPAVGGFGSATTTSAPAVGGFGSATTTSAPAAG
------------------------------------------------------------
-------------------------------------TP--------------A------
--------V----------------------------GG--------------F------
----------------------G--------------SATT--------------TS---
-----------A--------------PAV--------------GG--F------------
--G--------------SA----------------------------TTTSA--------
------PAAG--------------------------------------------------
-----------------------------------
>GGFGSAAHTSTPAAGGFGSATTTSAPAVGGFGSATTTSAPAAGGFGSATTTS
-----------------------------------------------------G---G--
-F--------------GSAAHTS--------------TP--------------A------
--------A----------------------------GG--------------F------
----------------------G--------------SATT--------------TS---
-----------A--------------PAV--------------GG--F------------
--G--------------SA----------------------------TTTSA--------
------PAAG--------------GFGSATT--------------TS-------------
-----------------------------------
>GGFGSAAHTSTPAAGGFGSATTTSAPAVGGFGSATTTSAPAAGGFGSATTTSAPA
-----------------------------------------------------G---G--
-F--------------GSAAHTS--------------TP--------------A------
--------A----------------------------GG--------------F------
----------------------G--------------SATT--------------TS---
-----------A--------------PAV--------------GG--F------------
--G--------------SA----------------------------TTTSA--------
------PAAG--------------GFGSATT--------------TSAPA----------
-----------------------------------
>GGFGSAAHTSTPAAGGFGSATTTSAPAVGGFGSATTTSAPAAGGFGSA
-----------------------------------------------------G---G--
-F--------------GSAAHTS--------------TP--------------A------
--------A----------------------------GG--------------F------
----------------------G--------------SATT--------------TS---
-----------A--------------PAV--------------GG--F------------
--G--------------SA----------------------------TTTSA--------
------PAAG--------------GFGSA-------------------------------
-----------------------------------
>AHTSTPAVGGFGSATTTSAPAVGGFGSATTTSAPAAGGFGSA
------------------------------------------------------------
-------------------AHTS--------------TP--------------A------
--------V----------------------------GG--------------F------
----------------------G--------------SATT--------------TS---
-----------A--------------PAV--------------GG--F------------
--G--------------SA----------------------------TTTSA--------
------PAAG--------------GFGSA-------------------------------
-----------------------------------
>AHTSTPAAGGFGSATTTSAPAVGGFGSATTTSAPAAGGFGSA
------------------------------------------------------------
-------------------AHTS--------------TP--------------A------
--------A----------------------------GG--------------F------
----------------------G--------------SATT--------------TS---
-----------A--------------PAV--------------GG--F------------
--G--------------SA----------------------------TTTSA--------
------PAAG--------------GFGSA-------------------------------
-----------------------------------
>HTSTPAVGGFGSATTTSTPAVGGFGSATTTSAPAAGGFGSA
------------------------------------------------------------
--------------------HTS--------------TP--------------A------
--------V----------------------------GG--------------F------
----------------------G--------------SATT--------------TS---
-----------T--------------PAV--------------GG--F------------
--G--------------SA----------------------------TTTSA--------
------PAAG--------------GFGSA-------------------------------
-----------------------------------
>HTSTPAAGGFGSATTTSAPAVGGFGSATTTSAPAAGGFGSA
------------------------------------------------------------
--------------------HTS--------------TP--------------A------
--------A----------------------------GG--------------F------
----------------------G--------------SATT--------------TS---
-----------A--------------PAV--------------GG--F------------
--G--------------SA----------------------------TTTSA--------
------PAAG--------------GFGSA-------------------------------
-----------------------------------
>APAAGGFGSATTTSAPAAGGFGSATTTSTPAAGGFGSA
------------------------------------------------------------
-------------------------------------AP--------------A------
--------A----------------------------GG--------------F------
----------------------G--------------SATT--------------TS---
-----------A--------------PAA--------------GG--F------------
--G--------------SA----------------------------TTTST--------
------PAAG--------------GFGSA-------------------------------
-----------------------------------
>APAAGGFGSATTTSAPAAGGFGSATTTSAPAAGGFGSA
------------------------------------------------------------
-------------------------------------AP--------------A------
--------A----------------------------GG--------------F------
----------------------G--------------SATT--------------TS---
-----------A--------------PAA--------------GG--F------------
--G--------------SA----------------------------TTTSA--------
------PAAG--------------GFGSA-------------------------------
-----------------------------------
>APAAGGFGSATTTSAPAAGGFGSATTTSAPAVGGFGSA
------------------------------------------------------------
-------------------------------------AP--------------A------
--------A----------------------------GG--------------F------
----------------------G--------------SATT--------------TS---
-----------A--------------PAA--------------GG--F------------
--G--------------SA----------------------------TTTSA--------
------PAVG--------------GFGSA-------------------------------
-----------------------------------
>APAAGGFGSATTTSAPAVGGFGSATTTSAPAAGGFGSA
------------------------------------------------------------
-------------------------------------AP--------------A------
--------A----------------------------GG--------------F------
----------------------G--------------SATT--------------TS---
-----------A--------------PAV--------------GG--F------------
--G--------------SA----------------------------TTTSA--------
------PAAG--------------GFGSA-------------------------------
-----------------------------------
>TPAAGGFGSATTTSAPAVGGFGSATTTSAPAAGGFGSA
------------------------------------------------------------
-------------------------------------TP--------------A------
--------A----------------------------GG--------------F------
----------------------G--------------SATT--------------TS---
-----------A--------------PAV--------------GG--F------------
--G--------------SA----------------------------TTTSA--------
------PAAG--------------GFGSA-------------------------------
-----------------------------------
>TPAVGGFGSATTTSAPAVGGFGSATTTSAPAAGGFGSA
------------------------------------------------------------
-------------------------------------TP--------------A------
--------V----------------------------GG--------------F------
----------------------G--------------SATT--------------TS---
-----------A--------------PAV--------------GG--F------------
--G--------------SA----------------------------TTTSA--------
------PAAG--------------GFGSA-------------------------------
-----------------------------------
>TPAVGGFGSATTTSAPAAGGFGSATTTSAPAAGGFGSA
------------------------------------------------------------
-------------------------------------TP--------------A------
--------V----------------------------GG--------------F------
----------------------G--------------SATT--------------TS---
-----------A--------------PAA--------------GG--F------------
--G--------------SA----------------------------TTTSA--------
------PAAG--------------GFGSA-------------------------------
-----------------------------------
>TPAVGGFGSATTTSAPAVGGFGSATTTSTPAVGGFGSA
------------------------------------------------------------
-------------------------------------TP--------------A------
--------V----------------------------GG--------------F------
----------------------G--------------SATT--------------TS---
-----------A--------------PAV--------------GG--F------------
--G--------------SA----------------------------TTTST--------
------PAVG--------------GFGSA-------------------------------
-----------------------------------
>GGFGSATTTSAPAAGGFGSATTTSAPAAGGFGSAA
------------------------------------------------------------
------------------------------------------------------------
-------------------------------------GG--------------F------
----------------------G--------------SATT--------------TS---
-----------A--------------PAA--------------GG--F------------
--G--------------SA----------------------------TTTSA--------
------PAAG--------------GFGSAA------------------------------
-----------------------------------
>GGFGSATTTSAPAVGGFGSATTTSAPAAGGFGSAT
------------------------------------------------------------
------------------------------------------------------------
-------------------------------------GG--------------F------
----------------------G--------------SATT--------------TS---
-----------A--------------PAV--------------GG--F------------
--G--------------SA----------------------------TTTSA--------
------PAAG--------------GFGSAT------------------------------
-----------------------------------
>GGFGSATTTSAPAAGGFGSATTTSAPAAGGFGSA
------------------------------------------------------------
------------------------------------------------------------
-------------------------------------GG--------------F------
----------------------G--------------SATT--------------TS---
-----------A--------------PAA--------------GG--F------------
--G--------------SA----------------------------TTTSA--------
------PAAG--------------GFGSA-------------------------------
-----------------------------------
>GGFGSATTTSAPAVGGFGSATTTSAPAAGGFGSA
------------------------------------------------------------
------------------------------------------------------------
-------------------------------------GG--------------F------
----------------------G--------------SATT--------------TS---
-----------A--------------PAV--------------GG--F------------
--G--------------SA----------------------------TTTSA--------
------PAAG--------------GFGSA-------------------------------
-----------------------------------
>AAGGFGSATTTSAPAAGGFGSATTTSAPAAGGFGSAA
------------------------------------------------------------
-----------------------------------------------------A------
--------A----------------------------GG--------------F------
----------------------G--------------SATT--------------TS---
-----------A--------------PAA--------------GG--F------------
--G--------------SA----------------------------TTTSA--------
------PAAG--------------GFGSAA------------------------------
-----------------------------------
>AAGGFGSATTTSAPAVGGFGSATTTSAPAAGGFGSAT
------------------------------------------------------------
-----------------------------------------------------A------
--------A----------------------------GG--------------F------
----------------------G--------------SATT--------------TS---
-----------A--------------PAV--------------GG--F------------
--G--------------SA----------------------------TTTSA--------
------PAAG--------------GFGSAT------------------------------
-----------------------------------
>AVGGFGSATTTSAPAVGGFGSATTTSAPAAGGFGSAT
------------------------------------------------------------
-----------------------------------------------------A------
--------V----------------------------GG--------------F------
----------------------G--------------SATT--------------TS---
-----------A--------------PAV--------------GG--F------------
--G--------------SA----------------------------TTTSA--------
------PAAG--------------GFGSAT------------------------------
-----------------------------------
>AAGGFGSATTTSAPAAGGFGSATTTSTPAAGGFGSA
------------------------------------------------------------
-----------------------------------------------------A------
--------A----------------------------GG--------------F------
----------------------G--------------SATT--------------TS---
-----------A--------------PAA--------------GG--F------------
--G--------------SA----------------------------TTTST--------
------PAAG--------------GFGSA-------------------------------
-----------------------------------
>AAGGFGSATTTSAPAAGGFGSATTTSAPAAGGFGSA
------------------------------------------------------------
-----------------------------------------------------A------
--------A----------------------------GG--------------F------
----------------------G--------------SATT--------------TS---
-----------A--------------PAA--------------GG--F------------
--G--------------SA----------------------------TTTSA--------
------PAAG--------------GFGSA-------------------------------
-----------------------------------
>AAGGFGSATTTSAPAVGGFGSATTTSAPAAGGFGSA
------------------------------------------------------------
-----------------------------------------------------A------
--------A----------------------------GG--------------F------
----------------------G--------------SATT--------------TS---
-----------A--------------PAV--------------GG--F------------
--G--------------SA----------------------------TTTSA--------
------PAAG--------------GFGSA-------------------------------
-----------------------------------
>AVGGFGSATTTSAPAAGGFGSATTTSAPAAGGFGSA
------------------------------------------------------------
-----------------------------------------------------A------
--------V----------------------------GG--------------F------
----------------------G--------------SATT--------------TS---
-----------A--------------PAA--------------GG--F------------
--G--------------SA----------------------------TTTSA--------
------PAAG--------------GFGSA-------------------------------
-----------------------------------
>AAGGFGSATTTSAPAVGGFGSATTTSAPAAGGFG
------------------------------------------------------------
-----------------------------------------------------A------
--------A----------------------------GG--------------F------
----------------------G--------------SATT--------------TS---
-----------A--------------PAV--------------GG--F------------
--G--------------SA----------------------------TTTSA--------
------PAAG--------------GFG---------------------------------
-----------------------------------
>FGSATTTSAPAVGGFGSATTTSTPAAGGFGSA
------------------------------------------------------------
------------------------------------------------------------
-----------------------------------------------------F------
----------------------G--------------SATT--------------TS---
-----------A--------------PAV--------------GG--F------------
--G--------------SA----------------------------TTTST--------
------PAAG--------------GFGSA-------------------------------
-----------------------------------
>FGSATTTSAPAVGGFGSATTTSAPAAGGFGSA
------------------------------------------------------------
------------------------------------------------------------
-----------------------------------------------------F------
----------------------G--------------SATT--------------TS---
-----------A--------------PAV--------------GG--F------------
--G--------------SA----------------------------TTTSA--------
------PAAG--------------GFGSA-------------------------------
-----------------------------------
>FGSATTTSAPAAGGFGSATTTSAPAAGGFGSA
------------------------------------------------------------
------------------------------------------------------------
-----------------------------------------------------F------
----------------------G--------------SATT--------------TS---
-----------A--------------PAA--------------GG--F------------
--G--------------SA----------------------------TTTSA--------
------PAAG--------------GFGSA-------------------------------
-----------------------------------
>TSAPAAGGFGSAAHTSTPAVGGFGSATTTSAPAAGGFGSATTTSAPAVGGFGSA
--------------------------------TSAPA--------------A-G---G--
-F--------------GSAAHTS--------------TP--------------A------
--------V----------------------------GG--------------F------
----------------------G--------------SATT--------------TS---
-----------A--------------PAA--------------GG--F------------
--G--------------SA----------------------------TTTSA--------
------PAVG--------------GFGSA-------------------------------
-----------------------------------
>VGGFGSATTTSAPAAGGFGSATTTSTPAAGGFGSA
------------------------------------------------------------
------------------------------------------------------------
--------V----------------------------GG--------------F------
----------------------G--------------SATT--------------TS---
-----------A--------------PAA--------------GG--F------------
--G--------------SA----------------------------TTTST--------
------PAAG--------------GFGSA-------------------------------
-----------------------------------
>VGGFGSATTTSAPAAGGFGSATTTSAPAAGGFGSA
------------------------------------------------------------
------------------------------------------------------------
--------V----------------------------GG--------------F------
----------------------G--------------SATT--------------TS---
-----------A--------------PAA--------------GG--F------------
--G--------------SA----------------------------TTTSA--------
------PAAG--------------GFGSA-------------------------------
-----------------------------------
>AGGFGSATTTSAPAAGGFGSATTTSAPAAGGFGSA
------------------------------------------------------------
------------------------------------------------------------
--------A----------------------------GG--------------F------
----------------------G--------------SATT--------------TS---
-----------A--------------PAA--------------GG--F------------
--G--------------SA----------------------------TTTSA--------
------PAAG--------------GFGSA-------------------------------
-----------------------------------
>VGGFGSATTTSAPAAGGFGSATTTSAPAVGGFGSA
------------------------------------------------------------
------------------------------------------------------------
--------V----------------------------GG--------------F------
----------------------G--------------SATT--------------TS---
-----------A--------------PAA--------------GG--F------------
--G--------------SA----------------------------TTTSA--------
------PAVG--------------GFGSA-------------------------------
-----------------------------------
>APAAGGFGSAAHTSTPAVGGFGSATTTSAPAAGGFGSATTTSTPAAGGFGSA
----------------------------------APA--------------A-G---G--
-F--------------GSAAHTS--------------TP--------------A------
--------V----------------------------GG--------------F------
----------------------G--------------SATT--------------TS---
-----------A--------------PAA--------------GG--F------------
--G--------------SA----------------------------TTTST--------
------PAAG--------------GFGSA-------------------------------
-----------------------------------
>AVGGFGSATTTSAPAAGGFGSATTTSAPAAGGFGSATTTSAPAAGGFGSAAHTSTPAVGGFGSAAHTS
------------------------------------A--------------V-G---G--
-F--------------GSATTTS--------------AP--------------A------
--------A----------------------------GG--------------F------
----------------------G--------------SATT--------------TS---
-----------A--------------PAA--------------GG--F------------
--G--------------SA----------------------------TTTSA--------
------PAAG--------------GFGSAAH--------------TSTPAVGG--FGSAA
HTS--------------------------------
>VGGFGSATTTSAPAAGGFGSATTTSAPAAGGFGSATTTSAPAAGGFGSAAHTSTPAVGGFGSAAHTS
---------------------------------------------------V-G---G--
-F--------------GSATTTS--------------AP--------------A------
--------A----------------------------GG--------------F------
----------------------G--------------SATT--------------TS---
-----------A--------------PAA--------------GG--F------------
--G--------------SA----------------------------TTTSA--------
------PAAG--------------GFGSAAH--------------TSTPAVGG--FGSAA
HTS--------------------------------
>VGGFGSATTTSAPAAGGFGSATTTSAPAAGGFGSATTTSAPAAGGFGSAAHTSTPAVGGFGSAAH
---------------------------------------------------V-G---G--
-F--------------GSATTTS--------------AP--------------A------
--------A----------------------------GG--------------F------
----------------------G--------------SATT--------------TS---
-----------A--------------PAA--------------GG--F------------
--G--------------SA----------------------------TTTSA--------
------PAAG--------------GFGSAAH--------------TSTPAVGG--FGSAA
H----------------------------------
>VGGFGSATTTSAPAAGGFGSATTTSAPAAGGFGSATTTSAPAAGGFGSAAHTSTPAVGGFG
---------------------------------------------------V-G---G--
-F--------------GSATTTS--------------AP--------------A------
--------A----------------------------GG--------------F------
----------------------G--------------SATT--------------TS---
-----------A--------------PAA--------------GG--F------------
--G--------------SA----------------------------TTTSA--------
------PAAG--------------GFGSAAH--------------TSTPAVGG--FG---
-----------------------------------
>VGGFGSATTTSAPAAGGFGSATTTSAPAAGGFGSATTTSAPAAGGFGSAAHTSTPAAGGFGSATTTS
---------------------------------------------------V-G---G--
-F--------------GSATTTS--------------AP--------------A------
--------A----------------------------GG--------------F------
----------------------G--------------SATT--------------TS---
-----------A--------------PAA--------------GG--F------------
--G--------------SA----------------------------TTTSA--------
------PAAG--------------GFGSAAH--------------TSTPAAGG--FGSAT
TTS--------------------------------
>VGGFGSATTTSAPAAGGFGSATTTSAPAAGGFGSATTTSAPAAGGFGSAAHTSTPAVGGFGSATTTS
---------------------------------------------------V-G---G--
-F--------------GSATTTS--------------AP--------------A------
--------A----------------------------GG--------------F------
----------------------G--------------SATT--------------TS---
-----------A--------------PAA--------------GG--F------------
--G--------------SA----------------------------TTTSA--------
------PAAG--------------GFGSAAH--------------TSTPAVGG--FGSAT
TTS--------------------------------
>VGGFGSATTTSAPAAGGFGSATTTSAPAAGGFGSATTTSAPAAGGFGSAAHTSTPAVGGFGSATTTSA
---------------------------------------------------V-G---G--
-F--------------GSATTTS--------------AP--------------A------
--------A----------------------------GG--------------F------
----------------------G--------------SATT--------------TS---
-----------A--------------PAA--------------GG--F------------
--G--------------SA----------------------------TTTSA--------
------PAAG--------------GFGSAAH--------------TSTPAVGG--FGSAT
TTSA-------------------------------
>VGGFGSATTTSAPAAGGFGSATTTSAPAAGGFGSATTTSAPAAGGFGSAAHTSTPAVGGFGSATTTSAPA
---------------------------------------------------V-G---G--
-F--------------GSATTTS--------------AP--------------A------
--------A----------------------------GG--------------F------
----------------------G--------------SATT--------------TS---
-----------A--------------PAA--------------GG--F------------
--G--------------SA----------------------------TTTSA--------
------PAAG--------------GFGSAAH--------------TSTPAVGG--FGSAT
TTSAPA-----------------------------
>VGGFGSATTTSAPAAGGFGSATTTSAPAAGGFGSATTTSAPAAGGFGSAAHTSAPAAGGFGSATTTSAPA
---------------------------------------------------V-G---G--
-F--------------GSATTTS--------------AP--------------A------
--------A----------------------------GG--------------F------
----------------------G--------------SATT--------------TS---
-----------A--------------PAA--------------GG--F------------
--G--------------SA----------------------------TTTSA--------
------PAAG--------------GFGSAAH--------------TSAPAAGG--FGSAT
TTSAPA-----------------------------
>VGGFGSATTTSAPAAGGFGSATTTSAPAAGGFGSATTTSAPAAGGFGSAAHTSTPAAGGFGSATT
---------------------------------------------------V-G---G--
-F--------------GSATTTS--------------AP--------------A------
--------A----------------------------GG--------------F------
----------------------G--------------SATT--------------TS---
-----------A--------------PAA--------------GG--F------------
--G--------------SA----------------------------TTTSA--------
------PAAG--------------GFGSAAH--------------TSTPAAGG--FGSAT
T----------------------------------
>VGGFGSATTTSAPAAGGFGSATTTSAPAAGGFGSATTTSAPAAGGFGSAAHTSTPAAGGFGSATTT
---------------------------------------------------V-G---G--
-F--------------GSATTTS--------------AP--------------A------
--------A----------------------------GG--------------F------
----------------------G--------------SATT--------------TS---
-----------A--------------PAA--------------GG--F------------
--G--------------SA----------------------------TTTSA--------
------PAAG--------------GFGSAAH--------------TSTPAAGG--FGSAT
TT---------------------------------
>VGGFGSATTTSAPAAGGFGSATTTSAPAAGGFGSATTTSAPAAGGFGSAAHTSTPAAGGFGSATTTSAP
---------------------------------------------------V-G---G--
-F--------------GSATTTS--------------AP--------------A------
--------A----------------------------GG--------------F------
----------------------G--------------SATT--------------TS---
-----------A--------------PAA--------------GG--F------------
--G--------------SA----------------------------TTTSA--------
------PAAG--------------GFGSAAH--------------TSTPAAGG--FGSAT
TTSAP------------------------------
>VGGFGSATTTSAPAAGGFGSATTTSAPAAGGFGSATTTSAPAAGGFGSAAHTSTPAAGGFGSATTTSAPAVGGFGS
---------------------------------------------------V-G---G--
-F--------------GSATTTS--------------AP--------------A------
--------A----------------------------GG--------------F------
----------------------G--------------SATT--------------TS---
-----------A--------------PAA--------------GG--F------------
--G--------------SA----------------------------TTTSA--------
------PAAG--------------GFGSAAH--------------TSTPAAGG--FGSAT
TTSAPAVGGFGS-----------------------
>VGGFGSATTTSAPAAGGFGSATTTSAPAAGGFGSATTTSAPAAGGFGSAAHTSTPAAGGFGSATTTSAPAVGGFGSATTTS
---------------------------------------------------V-G---G--
-F--------------GSATTTS--------------AP--------------A------
--------A----------------------------GG--------------F------
----------------------G--------------SATT--------------TS---
-----------A--------------PAA--------------GG--F------------
--G--------------SA----------------------------TTTSA--------
------PAAG--------------GFGSAAH--------------TSTPAAGG--FGSAT
TTSAPAVGGFGSATTTS------------------
>VGGFGSATTTSAPAAGGFGSATTTSAPAAGGFGSATTTSAPAAGGFGSAAHTSTPAAGGFGSATTTSAPAVG
---------------------------------------------------V-G---G--
-F--------------GSATTTS--------------AP--------------A------
--------A----------------------------GG--------------F------
----------------------G--------------SATT--------------TS---
-----------A--------------PAA--------------GG--F------------
--G--------------SA----------------------------TTTSA--------
------PAAG--------------GFGSAAH--------------TSTPAAGG--FGSAT
TTSAPAVG---------------------------
>VGGFGSATTTSAPAAGGFGSATTTSAPAAGGFGSATTTSAPAAGGFGSAAHTSTPAVG
---------------------------------------------------V-G---G--
-F--------------GSATTTS--------------AP--------------A------
--------A----------------------------GG--------------F------
----------------------G--------------SATT--------------TS---
-----------A--------------PAA--------------GG--F------------
--G--------------SA----------------------------TTTSA--------
------PAAG--------------GFGSAAH--------------TSTPAVG--------
-----------------------------------
>VGGFGSATTTSAPAAGGFGSATTTSAPAAGGFGSATTTSAPAAGGFGSAAHTSTPAVGGFGSA
---------------------------------------------------V-G---G--
-F--------------GSATTTS--------------AP--------------A------
--------A----------------------------GG--------------F------
----------------------G--------------SATT--------------TS---
-----------A--------------PAA--------------GG--F------------
--G--------------SA----------------------------TTTSA--------
------PAAG--------------GFGSAAH--------------TSTPAVGG--FGSA-
-----------------------------------
>VGGFGSATTTSAPAAGGFGSATTTSAPAAGGFGSATTTSAPAAGGFGSAAHTSTPAAGGFGSA
---------------------------------------------------V-G---G--
-F--------------GSATTTS--------------AP--------------A------
--------A----------------------------GG--------------F------
----------------------G--------------SATT--------------TS---
-----------A--------------PAA--------------GG--F------------
--G--------------SA----------------------------TTTSA--------
------PAAG--------------GFGSAAH--------------TSTPAAGG--FGSA-
-----------------------------------
>VGGFGSATTTSAPAAGGFGSATTTSAPAAGGFGSATTTSTPAAGGFGSAAHTSTPAVGGFGSA
---------------------------------------------------V-G---G--
-F--------------GSATTTS--------------AP--------------A------
--------A----------------------------GG--------------F------
----------------------G--------------SATT--------------TS---
-----------A--------------PAA--------------GG--F------------
--G--------------SA----------------------------TTTST--------
------PAAG--------------GFGSAAH--------------TSTPAVGG--FGSA-
-----------------------------------
>TTTSAPAVGGFGSATTTSAPAAGGFGSATTTSAPAAGGFGSATTTSTPAAGGFGSAAHTSTPAVGGFGSA
------------------------------TTTSAPA--------------V-G---G--
-F--------------GSATTTS--------------AP--------------A------
--------A----------------------------GG--------------F------
----------------------G--------------SATT--------------TS---
-----------A--------------PAA--------------GG--F------------
--G--------------SA----------------------------TTTST--------
------PAAG--------------GFGSAAH--------------TSTPAVGG--FGSA-
-----------------------------------
>TTTSAPAVGGFGSATTTSAPAAGGFGSATTTSAPAAGGFGSATTTSAPAAGGFGSAAHTSTPAVGGFGSA
------------------------------TTTSAPA--------------V-G---G--
-F--------------GSATTTS--------------AP--------------A------
--------A----------------------------GG--------------F------
----------------------G--------------SATT--------------TS---
-----------A--------------PAA--------------GG--F------------
--G--------------SA----------------------------TTTSA--------
------PAAG--------------GFGSAAH--------------TSTPAVGG--FGSA-
-----------------------------------
>GGFGSATTTSAPAVGGFGSATTTSAPAAGGFGSATTTSAPAAGGFGSATTTSAPAAGGFGSAAHTSTP
------------------------GGFGSATTTSAPA--------------V-G---G--
-F--------------GSATTTS--------------AP--------------A------
--------A----------------------------GG--------------F------
----------------------G--------------SATT--------------TS---
-----------A--------------PAA--------------GG--F------------
--G--------------SA----------------------------TTTSA--------
------PAAG--------------GFGSAAH--------------TSTP-----------
-----------------------------------
>TSAPAVGGFGSATTTSAPAAGGFGSATTTSAPAAGGFGSATTTSAPAAGGFGSAAHTSTP
--------------------------------TSAPA--------------V-G---G--
-F--------------GSATTTS--------------AP--------------A------
--------A----------------------------GG--------------F------
----------------------G--------------SATT--------------TS---
-----------A--------------PAA--------------GG--F------------
--G--------------SA----------------------------TTTSA--------
------PAAG--------------GFGSAAH--------------TSTP-----------
-----------------------------------
>VGGFGSATTTSAPAAGGFGSATTTSAPAAGGFGSATTTSAPAAGGFGSAAHTSTP
---------------------------------------------------V-G---G--
-F--------------GSATTTS--------------AP--------------A------
--------A----------------------------GG--------------F------
----------------------G--------------SATT--------------TS---
-----------A--------------PAA--------------GG--F------------
--G--------------SA----------------------------TTTSA--------
------PAAG--------------GFGSAAH--------------TSTP-----------
-----------------------------------
>VGGFGSATTTSAPAAGGFGSATTTSAPAAGGFGSATTTSAPAAGGFGSAAH
---------------------------------------------------V-G---G--
-F--------------GSATTTS--------------AP--------------A------
--------A----------------------------GG--------------F------
----------------------G--------------SATT--------------TS---
-----------A--------------PAA--------------GG--F------------
--G--------------SA----------------------------TTTSA--------
------PAAG--------------GFGSAAH-----------------------------
-----------------------------------
>VGGFGSATTTSAPAAGGFGSATTTSAPAAGGFGSATTTSAPAAGGFGSAAHTSTPAAGGS
---------------------------------------------------V-G---G--
-F--------------GSATTTS--------------AP--------------A------
--------A----------------------------GG--------------F------
----------------------G--------------SATT--------------TS---
-----------A--------------PAA--------------GG--F------------
--G--------------SA----------------------------TTTSA--------
------PAAG--------------GFGSAAH--------------TSTPAAGG--S----
-----------------------------------
>TSAPAVGGFGSATTTSAPAAGGFGSATTTSAPAAGGFGSATTTSAPAAGGFGSAAH
--------------------------------TSAPA--------------V-G---G--
-F--------------GSATTTS--------------AP--------------A------
--------A----------------------------GG--------------F------
----------------------G--------------SATT--------------TS---
-----------A--------------PAA--------------GG--F------------
--G--------------SA----------------------------TTTSA--------
------PAAG--------------GFGSAAH-----------------------------
-----------------------------------
>TSAPAVGGFGSATTTSAPAAGGFGSATTTSAPAAGGFGSATTTSAPAAGGFGSAAHTSTPAVGGFGSA
--------------------------------TSAPA--------------V-G---G--
-F--------------GSATTTS--------------AP--------------A------
--------A----------------------------GG--------------F------
----------------------G--------------SATT--------------TS---
-----------A--------------PAA--------------GG--F------------
--G--------------SA----------------------------TTTSA--------
------PAAG--------------GFGSAAH--------------TSTPAVGG--FGSA-
-----------------------------------
>TSAPAVGGFGSATTTSAPAAGGFGSATTTSAPAAGGFGSATTTSAPAAGGFGSAAHTSTPAVGGFGSATTTSAPA
--------------------------------TSAPA--------------V-G---G--
-F--------------GSATTTS--------------AP--------------A------
--------A----------------------------GG--------------F------
----------------------G--------------SATT--------------TS---
-----------A--------------PAA--------------GG--F------------
--G--------------SA----------------------------TTTSA--------
------PAAG--------------GFGSAAH--------------TSTPAVGG--FGSAT
TTSAPA-----------------------------
>TSAPAVGGFGSATTTSAPAAGGFGSATTTSAPAAGGFGSATTTSAPAAGGFGSAAHTSTPAVGGFGSATTTS
--------------------------------TSAPA--------------V-G---G--
-F--------------GSATTTS--------------AP--------------A------
--------A----------------------------GG--------------F------
----------------------G--------------SATT--------------TS---
-----------A--------------PAA--------------GG--F------------
--G--------------SA----------------------------TTTSA--------
------PAAG--------------GFGSAAH--------------TSTPAVGG--FGSAT
TTS--------------------------------
>TSAPAVGGFGSATTTSAPAAGGFGSATTTSAPAAGGFGSATTTSAPAAGGFGSAAHTSTPAVGGF
--------------------------------TSAPA--------------V-G---G--
-F--------------GSATTTS--------------AP--------------A------
--------A----------------------------GG--------------F------
----------------------G--------------SATT--------------TS---
-----------A--------------PAA--------------GG--F------------
--G--------------SA----------------------------TTTSA--------
------PAAG--------------GFGSAAH--------------TSTPAVGG--F----
-----------------------------------
>ATTTSAPAVGGFGSATTTSAPAAGGFGSATTTSAPAAGGFGSATTTSAPAAGGFGSAAHTSTPAVGGF
-----------------------------ATTTSAPA--------------V-G---G--
-F--------------GSATTTS--------------AP--------------A------
--------A----------------------------GG--------------F------
----------------------G--------------SATT--------------TS---
-----------A--------------PAA--------------GG--F------------
--G--------------SA----------------------------TTTSA--------
------PAAG--------------GFGSAAH--------------TSTPAVGG--F----
-----------------------------------
>VGGFGSATTTSAPAAGGFGSATTTSAPAAGGFGSATTTSAPAAGGFGSAA
---------------------------------------------------V-G---G--
-F--------------GSATTTS--------------AP--------------A------
--------A----------------------------GG--------------F------
----------------------G--------------SATT--------------TS---
-----------A--------------PAA--------------GG--F------------
--G--------------SA----------------------------TTTSA--------
------PAAG--------------GFGSAA------------------------------
-----------------------------------
>VGGFGSATTTSAPAAGGFGSATTTSAPAAGGFGSATTTSAPAAGGFGSAAHTSTPAAGGFGSAAHTSTPAVGGFGSA
---------------------------------------------------V-G---G--
-F--------------GSATTTS--------------AP--------------A------
--------A----------------------------GG--------------F------
----------------------G--------------SATT--------------TS---
-----------A--------------PAA--------------GG--F------------
--G--------------SA----------------------------TTTSAPAAGGFGS
AAHTSTPAAG--------------GFGSAAH--------------TSTPAVGG--FGSA-
-----------------------------------
>VGGFGSATTTSAPAAGGFGSATTTSAPAAGGFGSATTTSAPAAGGFGSAAHTSTPAAGGFGSATHTSTPAVGGFGSA
---------------------------------------------------V-G---G--
-F--------------GSATTTS--------------AP--------------A------
--------A----------------------------GG--------------F------
----------------------G--------------SATT--------------TS---
-----------A--------------PAA--------------GG--F------------
--G--------------SA----------------------------TTTSA--------
------PAAG--------------GFGSAAH--------------TSTPAAGG--FGSAT
HTSTPAVGGFGSA----------------------
>VGGFGSATTTSAPAAGGFGSATTTSAPAAGGFGSATTTSAPAAGGFGSAATTSTPAAGGFGSAAHTSTPAVGGFGSA
---------------------------------------------------V-G---G--
-F--------------GSATTTS--------------AP--------------A------
--------A----------------------------GG--------------F------
----------------------G--------------SATT--------------TS---
-----------A--------------PAA--------------GG--F------------
--G--------------SA----------------------------TTTSAPAAGGFGS
AATTSTPAAG--------------GFGSAAH--------------TSTPAVGG--FGSA-
-----------------------------------
>VGGFGSATTTSAPAAGGFGSATTTSAPAAGGFGSATTTSAPAAGGFGSAAHTSTPAAGGFGSAAHTSTPAAGGF
---------------------------------------------------V-G---G--
-F--------------GSATTTS--------------AP--------------A------
--------A----------------------------GG--------------F------
----------------------G--------------SATT--------------TS---
-----------A--------------PAA--------------GG--F------------
--G--------------SA----------------------------TTTSAPAAGGFGS
AAHTSTPAAG--------------GFGSAAH--------------TSTPAAGG--F----
-----------------------------------
>VGGFGSATTTSAPAAGGFGSATTTSAPAAGGFGSATTTSAPAAGGFGS
---------------------------------------------------V-G---G--
-F--------------GSATTTS--------------AP--------------A------
--------A----------------------------GG--------------F------
----------------------G--------------SATT--------------TS---
-----------A--------------PAA--------------GG--F------------
--G--------------SA----------------------------TTTSA--------
------PAAG--------------GFGS--------------------------------
-----------------------------------
>VGGFGSATTTSAPAAGGFGSATTTSAPAAGGFGSATTTSTPAAGGFGSA
---------------------------------------------------V-G---G--
-F--------------GSATTTS--------------AP--------------A------
--------A----------------------------GG--------------F------
----------------------G--------------SATT--------------TS---
-----------A--------------PAA--------------GG--F------------
--G--------------SA----------------------------TTTST--------
------PAAG--------------GFGSA-------------------------------
-----------------------------------
>VGGFGSATTTSAPAAGGFGSATTTSAPAAGGFGSATTTSAPAAGGFGSA
---------------------------------------------------V-G---G--
-F--------------GSATTTS--------------AP--------------A------
--------A----------------------------GG--------------F------
----------------------G--------------SATT--------------TS---
-----------A--------------PAA--------------GG--F------------
--G--------------SA----------------------------TTTSA--------
------PAAG--------------GFGSA-------------------------------
-----------------------------------
>VGGFGSATTTSAPAAGGFGSATTTSAPAAGGFGSATTTSAPAAGGFGSATT
---------------------------------------------------V-G---G--
-F--------------GSATTTS--------------AP--------------A------
--------A----------------------------GG--------------F------
----------------------G--------------SATT--------------TS---
-----------A--------------PAA--------------GG--F------------
--G--------------SA----------------------------TTTSA--------
------PAAG--------------GFGSATT-----------------------------
-----------------------------------
>VGGFGSATTTSAPAAGGFGSATTTSAPAAGGFGSATTTSAPAAGGFGSATTTS
---------------------------------------------------V-G---G--
-F--------------GSATTTS--------------AP--------------A------
--------A----------------------------GG--------------F------
----------------------G--------------SATT--------------TS---
-----------A--------------PAA--------------GG--F------------
--G--------------SA----------------------------TTTSA--------
------PAAG--------------GFGSATT--------------TS-------------
-----------------------------------
>VGGFGSATTTSAPAAGGFGSATTTSAPAAGGFGSATTTSAPAAGGFGSATTTSA
---------------------------------------------------V-G---G--
-F--------------GSATTTS--------------AP--------------A------
--------A----------------------------GG--------------F------
----------------------G--------------SATT--------------TS---
-----------A--------------PAA--------------GG--F------------
--G--------------SA----------------------------TTTSA--------
------PAAG--------------GFGSATT--------------TSA------------
-----------------------------------
>VGGFGSATTTSAPAAGGFGSATTTSAPAAGGFGSATTTSAPAAGGFGSATTTSAPAVGGFGSAT
---------------------------------------------------V-G---G--
-F--------------GSATTTS--------------AP--------------A------
--------A----------------------------GG--------------F------
----------------------G--------------SATT--------------TS---
-----------A--------------PAA--------------GG--F------------
--G--------------SA----------------------------TTTSA--------
------PAAG--------------GFGSATT--------------TSAPAVGG--FGSAT
-----------------------------------
>VGGFGSATTTSAPAAGGFGSATTTSAPAAGGFGSATTTSAPAAGGFG
---------------------------------------------------V-G---G--
-F--------------GSATTTS--------------AP--------------A------
--------A----------------------------GG--------------F------
----------------------G--------------SATT--------------TS---
-----------A--------------PAA--------------GG--F------------
--G--------------SA----------------------------TTTSA--------
------PAAG--------------GFG---------------------------------
-----------------------------------
>VGGFGSATTTSAPAAGGFGSATTTSAPAAGGFGSATTTSAPAAGGF
---------------------------------------------------V-G---G--
-F--------------GSATTTS--------------AP--------------A------
--------A----------------------------GG--------------F------
----------------------G--------------SATT--------------TS---
-----------A--------------PAA--------------GG--F------------
--G--------------SA----------------------------TTTSA--------
------PAAG--------------GF----------------------------------
-----------------------------------
>GSATTTSAPAVGGFGSATTTSAPAAGGFGSATTTSAPAAGGFGSATTTSAPAAGGFGSAAHTSTPAVGGFGSAAHTSTP
---------------------------GSATTTSAPA--------------V-G---G--
-F--------------GSATTTS--------------AP--------------A------
--------A----------------------------GG--------------F------
----------------------G--------------SATT--------------TS---
-----------A--------------PAA--------------GG--F------------
--G--------------SA----------------------------TTTSA--------
------PAAG--------------GFGSAAH--------------TSTPAVGG--FGSAA
HTSTP------------------------------
>TTSAPAVGGFGSATTTSAPAAGGFGSATTTSAPAAGGFGSATTTSAPAAGGFGSAAHTSTPAVGGFGSAAHTSTP
-------------------------------TTSAPA--------------V-G---G--
-F--------------GSATTTS--------------AP--------------A------
--------A----------------------------GG--------------F------
----------------------G--------------SATT--------------TS---
-----------A--------------PAA--------------GG--F------------
--G--------------SA----------------------------TTTSA--------
------PAAG--------------GFGSAAH--------------TSTPAVGG--FGSAA
HTSTP------------------------------
>SAPAVGGFGSATTTSAPAAGGFGSATTTSAPAAGGFGSATTTSAPAAGGFGSAAHTSTPAVGGFGSAAHTSTP
---------------------------------SAPA--------------V-G---G--
-F--------------GSATTTS--------------AP--------------A------
--------A----------------------------GG--------------F------
----------------------G--------------SATT--------------TS---
-----------A--------------PAA--------------GG--F------------
--G--------------SA----------------------------TTTSA--------
------PAAG--------------GFGSAAH--------------TSTPAVGG--FGSAA
HTSTP------------------------------
>AVGGFGSATTTSAPAAGGFGSATTTSAPAAGGFGSATTTSAPAAGGFGSAAHTSTPAVGGFGSAAHTSTP
----------------------AVGGFGSATTTSAPA--------------A-G---G--
-F--------------GSATTTS--------------AP--------------A------
--------A----------------------------G----------------------
------------------------------------------------------------
--------------------------------------------G--F------------
--G--------------SA----------------------------TTTSA--------
------PAAG--------------GFGSAAH--------------TSTPAVGG--FGSAA
HTSTP------------------------------
>TPAVGGFGSATTTSAPAAGGFGSATTTSAPAAGGFGSATTTSAPAAGGFGSAAHTSTPAVGGFGSAAHTSTP
----------------------------------TPA--------------V-G---G--
-F--------------GSATTTS--------------AP--------------A------
--------A----------------------------GG--------------F------
----------------------G--------------SATT--------------TS---
-----------A--------------PAA--------------GG--F------------
--G--------------SA----------------------------TTTSA--------
------PAAG--------------GFGSAAH--------------TSTPAVGG--FGSAA
HTSTP------------------------------
>TTTSAPAAGGFGSATTTSAPAAGGFGSATTTSAPAAGGFGSAAHTSTPAVGG
------------------------------------------------------------
-------------------TTTS--------------AP--------------A------
--------A----------------------------GG--------------F------
----------------------G--------------SATT--------------TS---
-----------A--------------PAA--------------GG--F------------
--G--------------SA----------------------------TTTSA--------
------PAAG--------------GFGSAAH--------------TSTPAVGG-------
-----------------------------------
>ATTTSAPAAGGFGSATTTSAPAAGGFGSATTTSAPAAGGFGSAAHTSTPAVGGFGSAAH
------------------------------------------------------------
------------------ATTTS--------------AP--------------A------
--------A----------------------------GG--------------F------
----------------------G--------------SATT--------------TS---
-----------A--------------PAA--------------GG--F------------
--G--------------SA----------------------------TTTSA--------
------PAAG--------------GFGSAAH--------------TSTPAVGG--FGSAA
H----------------------------------
>TTTSAPAAGGFGSATTTSAPAAGGFGSATTTSAPAAGGFGSAAHTSTPAVGGFGSAAH
------------------------------------------------------------
-------------------TTTS--------------AP--------------A------
--------A----------------------------GG--------------F------
----------------------G--------------SATT--------------TS---
-----------A--------------PAA--------------GG--F------------
--G--------------SA----------------------------TTTSA--------
------PAAG--------------GFGSAAH--------------TSTPAVGG--FGSAA
H----------------------------------
>TTTSAPAAGGFGSATTTSAPAAGGFGSATTTSAPAAGGFGSAAHTSTPAVGGFG
------------------------------------------------------------
-------------------TTTS--------------AP--------------A------
--------A----------------------------GG--------------F------
----------------------G--------------SATT--------------TS---
-----------A--------------PAA--------------GG--F------------
--G--------------SA----------------------------TTTSA--------
------PAAG--------------GFGSAAH--------------TSTPAVGG--FG---
-----------------------------------
>TTTSAPAAGGFGSATTTSAPAAGGFGSATTTSAPAAGGFGSAAHTSTPAVGGFGSA
------------------------------------------------------------
-------------------TTTS--------------AP--------------A------
--------A----------------------------GG--------------F------
----------------------G--------------SATT--------------TS---
-----------A--------------PAA--------------GG--F------------
--G--------------SA----------------------------TTTSA--------
------PAAG--------------GFGSAAH--------------TSTPAVGG--FGSA-
-----------------------------------
>TTTSAPAAGGFGSATTTSAPAAGGFGSATTTSAPAAGGFGSA
------------------------------------------------------------
-------------------TTTS--------------AP--------------A------
--------A----------------------------GG--------------F------
----------------------G--------------SATT--------------TS---
-----------A--------------PAA--------------GG--F------------
--G--------------SA----------------------------TTTSA--------
------PAAG--------------GFGSA-------------------------------
-----------------------------------
>ATTTSAPAAGGFGSATTTSAPAAGGFGSATTTSAPAAGGFGSAA
------------------------------------------------------------
------------------ATTTS--------------AP--------------A------
--------A----------------------------GG--------------F------
----------------------G--------------SATT--------------TS---
-----------A--------------PAA--------------GG--F------------
--G--------------SA----------------------------TTTSA--------
------PAAG--------------GFGSAA------------------------------
-----------------------------------
>ATTTSAPAAGGFGSATTTSAPAAGGFGSATTTSAPAAGGFGSAAHTSTPAAGG
------------------------------------------------------------
------------------ATTTS--------------AP--------------A------
--------A----------------------------GG--------------F------
----------------------G--------------SATT--------------TS---
-----------A--------------PAA--------------GG--F------------
--G--------------SA----------------------------TTTSA--------
------PAAG--------------GFGSAAH--------------TSTPAAGG-------
-----------------------------------
>ATTTSAPAAGGFGSATTTSAPAAGGFGSATTTSAPAVGGFGSAAHTSTPAAGG
------------------------------------------------------------
------------------ATTTS--------------AP--------------A------
--------A----------------------------GG--------------F------
----------------------G--------------SATT--------------TS---
-----------A--------------PAA--------------GG--F------------
--G--------------SA----------------------------TTTSA--------
------PAVG--------------GFGSAAH--------------TSTPAAGG-------
-----------------------------------
>ATTTSAPAAGGFGSATTTSAPAAGGFGSATTTSAPAAGGFGSAAHTSTP
------------------------------------------------------------
------------------ATTTS--------------AP--------------A------
--------A----------------------------GG--------------F------
----------------------G--------------SATT--------------TS---
-----------A--------------PAA--------------GG--F------------
--G--------------SA----------------------------TTTSA--------
------PAAG--------------GFGSAAH--------------TSTP-----------
-----------------------------------
>ATTTSAPAAGGFGSATTTSAPAAGGFGSATTTSAPAAGGFGSAAH
------------------------------------------------------------
------------------ATTTS--------------AP--------------A------
--------A----------------------------GG--------------F------
----------------------G--------------SATT--------------TS---
-----------A--------------PAA--------------GG--F------------
--G--------------SA----------------------------TTTSA--------
------PAAG--------------GFGSAAH-----------------------------
-----------------------------------
>ATTTSAPAAGGFGSATTTSAPAAGGFGSATTTSAPAAGGFGSA
------------------------------------------------------------
------------------ATTTS--------------AP--------------A------
--------A----------------------------GG--------------F------
----------------------G--------------SATT--------------TS---
-----------A--------------PAA--------------GG--F------------
--G--------------SA----------------------------TTTSA--------
------PAAG--------------GFGSA-------------------------------
-----------------------------------
>ATTTSAPAAGGFGSATTTSAPAAGGFGSATTTSAPAAGGFGSATTTSAPAAG
------------------------------------------------------------
------------------ATTTS--------------AP--------------A------
--------A----------------------------GG--------------F------
----------------------G--------------SATT--------------TS---
-----------A--------------PAA--------------GG--F------------
--G--------------SA----------------------------TTTSA--------
------PAAG--------------GFGSATT--------------TSAPAAG--------
-----------------------------------
>ATTTSAPAAGGFGSATTTSAPAAGGFGSATTTSAPAAGGFGSATTTS
------------------------------------------------------------
------------------ATTTS--------------AP--------------A------
--------A----------------------------GG--------------F------
----------------------G--------------SATT--------------TS---
-----------A--------------PAA--------------GG--F------------
--G--------------SA----------------------------TTTSA--------
------PAAG--------------GFGSATT--------------TS-------------
-----------------------------------
>ATTTSAPAAGGFGSATTTSAPAAGGFGSATTTSAPAVGGFGSATT
------------------------------------------------------------
------------------ATTTS--------------AP--------------A------
--------A----------------------------GG--------------F------
----------------------G--------------SATT--------------TS---
-----------A--------------PAA--------------GG--F------------
--G--------------SA----------------------------TTTSA--------
------PAVG--------------GFGSATT-----------------------------
-----------------------------------
>ATTTSAPAAGGFGSATTTSAPAAGGFGSATTTSAPAAGGFGSATT
------------------------------------------------------------
------------------ATTTS--------------AP--------------A------
--------A----------------------------GG--------------F------
----------------------G--------------SATT--------------TS---
-----------A--------------PAA--------------GG--F------------
--G--------------SA----------------------------TTTSA--------
------PAAG--------------GFGSATT-----------------------------
-----------------------------------
>ATTTSAPAVGGFGSATTTSAPAAGGFGSATTTSAPAAGGFGSATT
------------------------------------------------------------
------------------ATTTS--------------AP--------------A------
--------V----------------------------GG--------------F------
----------------------G--------------SATT--------------TS---
-----------A--------------PAA--------------GG--F------------
--G--------------SA----------------------------TTTSA--------
------PAAG--------------GFGSATT-----------------------------
-----------------------------------
>ATTTSAPAVGGFGSATTTSAPAAGGFGSATTTSAPAAGGFGSATTTSAPAAGGF
------------------------------------------------------------
------------------ATTTS--------------AP--------------A------
--------V----------------------------GG--------------F------
----------------------G--------------SATT--------------TS---
-----------A--------------PAA--------------GG--F------------
--G--------------SA----------------------------TTTSA--------
------PAAG--------------GFGSATT--------------TSAPAAGG--F----
-----------------------------------
>ATTTSAPAAGGFGSATTTSAPAAGGFGSATTTSAPAAGGF
------------------------------------------------------------
------------------ATTTS--------------AP--------------A------
--------A----------------------------GG--------------F------
----------------------G--------------SATT--------------TS---
-----------A--------------PAA--------------GG--F------------
--G--------------SA----------------------------TTTSA--------
------PAAG--------------GF----------------------------------
-----------------------------------
>ATTTSAPAAGGFGSATTTSAPAAGGFGSATTTSAPAAG
------------------------------------------------------------
------------------ATTTS--------------AP--------------A------
--------A----------------------------GG--------------F------
----------------------G--------------SATT--------------TS---
-----------A--------------PAA--------------GG--F------------
--G--------------SA----------------------------TTTSA--------
------PAAG--------------------------------------------------
-----------------------------------
>TTSAPAAGGFGSATTTSAPAAGGFGSATTTSAPAAGGFGSAA
------------------------------------------------------------
--------------------TTS--------------AP--------------A------
--------A----------------------------GG--------------F------
----------------------G--------------SATT--------------TS---
-----------A--------------PAA--------------GG--F------------
--G--------------SA----------------------------TTTSA--------
------PAAG--------------GFGSAA------------------------------
-----------------------------------
>TTSAPAVGGFGSATTTSAPAAGGFGSATTTSAPAAGGFGSAA
------------------------------------------------------------
--------------------TTS--------------AP--------------A------
--------V----------------------------GG--------------F------
----------------------G--------------SATT--------------TS---
-----------A--------------PAA--------------GG--F------------
--G--------------SA----------------------------TTTSA--------
------PAAG--------------GFGSAA------------------------------
-----------------------------------
>TTSAPAAGGFGSATTTSAPAAGGFGSATTTSAPAAGGFGSAT
------------------------------------------------------------
--------------------TTS--------------AP--------------A------
--------A----------------------------GG--------------F------
----------------------G--------------SATT--------------TS---
-----------A--------------PAA--------------GG--F------------
--G--------------SA----------------------------TTTSA--------
------PAAG--------------GFGSAT------------------------------
-----------------------------------
>TTSAPAAGGFGSATTTSAPAVGGFGSATTTSAPAAGGFGSAT
------------------------------------------------------------
--------------------TTS--------------AP--------------A------
--------A----------------------------GG--------------F------
----------------------G--------------SATT--------------TS---
-----------A--------------PAV--------------GG--F------------
--G--------------SA----------------------------TTTSA--------
------PAAG--------------GFGSAT------------------------------
-----------------------------------
>TTSAPAVGGFGSATTTSAPAAGGFGSATTTSAPAAGGFGSAT
------------------------------------------------------------
--------------------TTS--------------AP--------------A------
--------V----------------------------GG--------------F------
----------------------G--------------SATT--------------TS---
-----------A--------------PAA--------------GG--F------------
--G--------------SA----------------------------TTTSA--------
------PAAG--------------GFGSAT------------------------------
-----------------------------------
>TTSAPAAGGFGSATTTSAPAAGGFGSATTTSAPAAGGFGSATT
------------------------------------------------------------
--------------------TTS--------------AP--------------A------
--------A----------------------------GG--------------F------
----------------------G--------------SATT--------------TS---
-----------A--------------PAA--------------GG--F------------
--G--------------SA----------------------------TTTSA--------
------PAAG--------------GFGSATT-----------------------------
-----------------------------------
>TTSAPAAGGFGSATTTSAPAVGGFGSATTTSAPAAGGFGSATT
------------------------------------------------------------
--------------------TTS--------------AP--------------A------
--------A----------------------------GG--------------F------
----------------------G--------------SATT--------------TS---
-----------A--------------PAV--------------GG--F------------
--G--------------SA----------------------------TTTSA--------
------PAAG--------------GFGSATT-----------------------------
-----------------------------------
>TTSAPAVGGFGSATTTSAPAAGGFGSATTTSAPAAGGFGSATT
------------------------------------------------------------
--------------------TTS--------------AP--------------A------
--------V----------------------------GG--------------F------
----------------------G--------------SATT--------------TS---
-----------A--------------PAA--------------GG--F------------
--G--------------SA----------------------------TTTSA--------
------PAAG--------------GFGSATT-----------------------------
-----------------------------------
>TTSAPAVGGFGSATTTSAPAVGGFGSATTTSAPAAGGFGSATT
------------------------------------------------------------
--------------------TTS--------------AP--------------A------
--------V----------------------------GG--------------F------
----------------------G--------------SATT--------------TS---
-----------A--------------PAV--------------GG--F------------
--G--------------SA----------------------------TTTSA--------
------PAAG--------------GFGSATT-----------------------------
-----------------------------------
>TTSAPAAGGFGSATTTSAPAVGGFGSATTTSAPAAGGFGSATTTSAPAAG
------------------------------------------------------------
--------------------TTS--------------AP--------------A------
--------A----------------------------GG--------------F------
----------------------G--------------SATT--------------TS---
-----------A--------------PAV--------------GG--F------------
--G--------------SA----------------------------TTTSA--------
------PAAG--------------GFGSATT--------------TSAPAAG--------
-----------------------------------
>TTSAPAAGGFGSATTTSAPAAGGFGSATTTSTPAAGGFGSA
------------------------------------------------------------
--------------------TTS--------------AP--------------A------
--------A----------------------------GG--------------F------
----------------------G--------------SATT--------------TS---
-----------A--------------PAA--------------GG--F------------
--G--------------SA----------------------------TTTST--------
------PAAG--------------GFGSA-------------------------------
-----------------------------------
>TTSAPAAGGFGSATTTSAPAAGGFGSATTTSAPAAGGFGSA
------------------------------------------------------------
--------------------TTS--------------AP--------------A------
--------A----------------------------GG--------------F------
----------------------G--------------SATT--------------TS---
-----------A--------------PAA--------------GG--F------------
--G--------------SA----------------------------TTTSA--------
------PAAG--------------GFGSA-------------------------------
-----------------------------------
>TTSAPAAGGFGSATTTSAPAAGGFGSATTTSAPAVGGFGSA
------------------------------------------------------------
--------------------TTS--------------AP--------------A------
--------A----------------------------GG--------------F------
----------------------G--------------SATT--------------TS---
-----------A--------------PAA--------------GG--F------------
--G--------------SA----------------------------TTTSA--------
------PAVG--------------GFGSA-------------------------------
-----------------------------------
>TTSAPAAGGFGSATTTSAPAVGGFGSATTTSAPAVGGFGSA
------------------------------------------------------------
--------------------TTS--------------AP--------------A------
--------A----------------------------GG--------------F------
----------------------G--------------SATT--------------TS---
-----------A--------------PAV--------------GG--F------------
--G--------------SA----------------------------TTTSA--------
------PAVG--------------GFGSA-------------------------------
-----------------------------------
>TTSAPAAGGFGSATTTSAPAVGGFGSATTTSAPAAGGFGSA
------------------------------------------------------------
--------------------TTS--------------AP--------------A------
--------A----------------------------GG--------------F------
----------------------G--------------SATT--------------TS---
-----------A--------------PAV--------------GG--F------------
--G--------------SA----------------------------TTTSA--------
------PAAG--------------GFGSA-------------------------------
-----------------------------------
>TTSAPAVGGFGSATTTSAPAVGGFGSATTTSAPAAGGFGSA
------------------------------------------------------------
--------------------TTS--------------AP--------------A------
--------V----------------------------GG--------------F------
----------------------G--------------SATT--------------TS---
-----------A--------------PAV--------------GG--F------------
--G--------------SA----------------------------TTTSA--------
------PAAG--------------GFGSA-------------------------------
-----------------------------------
>APAAGGFGSATTTSAPAAGGFGSATTTSAPAAGGFGSATTTSAPAAGGFGSAA
----------------------------------APA--------------A-G---G--
-F--------------GSATTTS--------------AP--------------A------
--------A----------------------------GG--------------F------
----------------------G--------------SATT--------------TS---
-----------A--------------PAA--------------GG--F------------
--G--------------SA----------------------------TTTSA--------
------PAAG--------------GFGSAA------------------------------
-----------------------------------
>APAAGGFGSATTTSAPAAGGFGSATTTSAPAAGGFGSATTTSAPAAGGFGSAAHTSTPAVGGFGSAAHTSTPAVGGF
----------------------------------APA--------------A-G---G--
-F--------------GSATTTS--------------AP--------------A------
--------A----------------------------GG--------------F------
----------------------G--------------SATT--------------TS---
-----------A--------------PAA--------------GG--F------------
--G--------------SA----------------------------TTTSA--------
------PAAG--------------GFGSAAH--------------TSTPAVGG--FGSAA
HTSTPAVGGF-------------------------
>APAAGGFGSATTTSAPAAGGFGSATTTSAPAAGGFGSATTTSAPAAG
----------------------------------APA--------------A-G---G--
-F--------------GSATTTS--------------AP--------------A------
--------A----------------------------GG--------------F------
----------------------G--------------SATT--------------TS---
-----------A--------------PAA--------------GG--F------------
--G--------------SA----------------------------TTTSA--------
------PAAG--------------------------------------------------
-----------------------------------
>APAAGGFGSATTTSAPAAGGFGSATTTSAPAAGGFGSATTTSAPAAGGFGSATT
----------------------------------APA--------------A-G---G--
-F--------------GSATTTS--------------AP--------------A------
--------A----------------------------GG--------------F------
----------------------G--------------SATT--------------TS---
-----------A--------------PAA--------------GG--F------------
--G--------------SA----------------------------TTTSA--------
------PAAG--------------GFGSATT-----------------------------
-----------------------------------
>APAAGGFGSATTTSAPAAGGFGSATTTSAPAAGGFGSATTTSAPAAGGFGSATTTSAPAAGGFGS
----------------------------------APA--------------A-G---G--
-F--------------GSATTTS--------------AP--------------A------
--------A----------------------------GG--------------F------
----------------------G--------------SATT--------------TS---
-----------A--------------PAA--------------GG--F------------
--G--------------SA----------------------------TTTSA--------
------PAAG--------------GFGSATT--------------TSAPAAGG--FGS--
-----------------------------------
>PAAGGFGSATTTSAPAAGGFGSATTTSAPAAGGFGSATTTSAPAAGGFGSAA
-----------------------------------PA--------------A-G---G--
-F--------------GSATTTS--------------AP--------------A------
--------A----------------------------GG--------------F------
----------------------G--------------SATT--------------TS---
-----------A--------------PAA--------------GG--F------------
--G--------------SA----------------------------TTTSA--------
------PAAG--------------GFGSAA------------------------------
-----------------------------------
>PAAGGFGSATTTSAPAAGGFGSATTTSAPAAGGFGSATTTSAPAAGGFGS
-----------------------------------PA--------------A-G---G--
-F--------------GSATTTS--------------AP--------------A------
--------A----------------------------GG--------------F------
----------------------G--------------SATT--------------TS---
-----------A--------------PAA--------------GG--F------------
--G--------------SA----------------------------TTTSA--------
------PAAG--------------GFGS--------------------------------
-----------------------------------
>PAAGGFGSATTTSAPAAGGFGSATTTSAPAAGGFGSATTTSAPAAGGFG
-----------------------------------PA--------------A-G---G--
-F--------------GSATTTS--------------AP--------------A------
--------A----------------------------GG--------------F------
----------------------G--------------SATT--------------TS---
-----------A--------------PAA--------------GG--F------------
--G--------------SA----------------------------TTTSA--------
------PAAG--------------GFG---------------------------------
-----------------------------------
>PAAGGFGSATTTSAPAAGGFGSATTTSAPAAGGFGSATTTSAPAAGGFGSATTTS
-----------------------------------PA--------------A-G---G--
-F--------------GSATTTS--------------AP--------------A------
--------A----------------------------GG--------------F------
----------------------G--------------SATT--------------TS---
-----------A--------------PAA--------------GG--F------------
--G--------------SA----------------------------TTTSA--------
------PAAG--------------GFGSATT--------------TS-------------
-----------------------------------
>PAAGGFGSATTTSAPAAGGFGSATTTSAPAAGGFGSATTTSAPAAGGFGSATTTSAPAAGGFGSATTTS
-----------------------------------PA--------------A-G---G--
-F--------------GSATTTS--------------AP--------------A------
--------A----------------------------GG--------------F------
----------------------G--------------SATT--------------TS---
-----------APAAGGFGSATTTSAPAA--------------GG--F------------
--G--------------SA----------------------------TTTSA--------
------PAAG--------------GFGSATT--------------TS-------------
-----------------------------------
>PAAGGFGSATTTSAPAAGGFGSATTTSAPAAGGFGSATTTSAPAAG
-----------------------------------PA--------------A-G---G--
-F--------------GSATTTS--------------AP--------------A------
--------A----------------------------GG--------------F------
----------------------G--------------SATT--------------TS---
-----------A--------------PAA--------------GG--F------------
--G--------------SA----------------------------TTTSA--------
------PAAG--------------------------------------------------
-----------------------------------
>PAAGGFGSATTTSAPAAGGFGSATTTSAPAAGGFGSATTTSTPAAGGFGSA
-----------------------------------PA--------------A-G---G--
-F--------------GSATTTS--------------AP--------------A------
--------A----------------------------GG--------------F------
----------------------G--------------SATT--------------TS---
-----------A--------------PAA--------------GG--F------------
--G--------------SA----------------------------TTTST--------
------PAAG--------------GFGSA-------------------------------
-----------------------------------
>PAAGGFGSATTTSAPAVGGFGSATTTSAPAAGGFGSATTTSAPAAGGFGSAAHTSTPAVGGFGSATTTSAPA
-----------------------------------PA--------------A-G---G--
-F--------------GSATTTS--------------AP--------------A------
--------V----------------------------GG--------------F------
----------------------G--------------SATT--------------TS---
-----------A--------------PAA--------------GG--F------------
--G--------------SA----------------------------TTTSA--------
------PAAG--------------GFGSAAH--------------TSTPAVGG--FGSAT
TTSAPA-----------------------------
>GSATTTSAPAAGGFGSATTTSAPAAGGFGSAA
------------------------------------------------------------
------------------------------------------------------------
------------------------------------------------------------
----------------------G--------------SATT--------------TS---
-----------A--------------PAA--------------GG--F------------
--G--------------SA----------------------------TTTSA--------
------PAAG--------------GFGSAA------------------------------
-----------------------------------
>GSATTTSTPAAGGFGSATTTSAPAAGGFGSAT
------------------------------------------------------------
------------------------------------------------------------
------------------------------------------------------------
----------------------G--------------SATT--------------TS---
-----------T--------------PAA--------------GG--F------------
--G--------------SA----------------------------TTTSA--------
------PAAG--------------GFGSAT------------------------------
-----------------------------------
>GSATTTSAPAAGGFGSATTTSAPAAGGFGSAT
------------------------------------------------------------
------------------------------------------------------------
------------------------------------------------------------
----------------------G--------------SATT--------------TS---
-----------A--------------PAA--------------GG--F------------
--G--------------SA----------------------------TTTSA--------
------PAAG--------------GFGSAT------------------------------
-----------------------------------
>GSATTTSAPAVGGFGSATTTSAPAAGGFGSAT
------------------------------------------------------------
------------------------------------------------------------
------------------------------------------------------------
----------------------G--------------SATT--------------TS---
-----------A--------------PAV--------------GG--F------------
--G--------------SA----------------------------TTTSA--------
------PAAG--------------GFGSAT------------------------------
-----------------------------------
>GSATTTSAPAAGGFGSATTTSTPAAGGFGSA
------------------------------------------------------------
------------------------------------------------------------
------------------------------------------------------------
----------------------G--------------SATT--------------TS---
-----------A--------------PAA--------------GG--F------------
--G--------------SA----------------------------TTTST--------
------PAAG--------------GFGSA-------------------------------
-----------------------------------
>GSATTTSAPAAGGFGSATTTSAPAAGGFGSA
------------------------------------------------------------
------------------------------------------------------------
------------------------------------------------------------
----------------------G--------------SATT--------------TS---
-----------A--------------PAA--------------GG--F------------
--G--------------SA----------------------------TTTSA--------
------PAAG--------------GFGSA-------------------------------
-----------------------------------
>GSATTTSAPAVGGFGSATTTSAPAAGGFGSA
------------------------------------------------------------
------------------------------------------------------------
------------------------------------------------------------
----------------------G--------------SATT--------------TS---
-----------A--------------PAV--------------GG--F------------
--G--------------SA----------------------------TTTSA--------
------PAAG--------------GFGSA-------------------------------
-----------------------------------
>AHTSTPAAGGFGSATTTSAPAAGGFGSATTTSAPAAGGFGS
------------------------------------------------------------
-------------------AHTS--------------TP--------------A------
--------A----------------------------GG--------------F------
----------------------G--------------SATT--------------TS---
-----------A--------------PAA--------------GG--F------------
--G--------------SA----------------------------TTTSA--------
------PAAG--------------GFGS--------------------------------
-----------------------------------
>PAAGGFGSATTTSAPAAGGFGSATTTSAPAAGGFGS
------------------------------------------------------------
--------------------------------------P--------------A------
--------A----------------------------GG--------------F------
----------------------G--------------SATT--------------TS---
-----------A--------------PAA--------------GG--F------------
--G--------------SA----------------------------TTTSA--------
------PAAG--------------GFGS--------------------------------
-----------------------------------
>PAAGGFGSATTTSAPAAGGFGSATTTSAPAVGGFGS
------------------------------------------------------------
--------------------------------------P--------------A------
--------A----------------------------GG--------------F------
----------------------G--------------SATT--------------TS---
-----------A--------------PAA--------------GG--F------------
--G--------------SA----------------------------TTTSA--------
------PAVG--------------GFGS--------------------------------
-----------------------------------
>AAGGFGSATTTSAPAAGGFGSATTTSAPAAGGFGS
------------------------------------------------------------
-----------------------------------------------------A------
--------A----------------------------GG--------------F------
----------------------G--------------SATT--------------TS---
-----------A--------------PAA--------------GG--F------------
--G--------------SA----------------------------TTTSA--------
------PAAG--------------GFGS--------------------------------
-----------------------------------
>AVGGFGSATTTSAPAAGGFGSATTTSAPAAGGFGS
------------------------------------------------------------
-----------------------------------------------------A------
--------V----------------------------GG--------------F------
----------------------G--------------SATT--------------TS---
-----------A--------------PAA--------------GG--F------------
--G--------------SA----------------------------TTTSA--------
------PAAG--------------GFGS--------------------------------
-----------------------------------
>GGFGSATTTSAPAAGGFGSATTTSAPAAGGFGS
------------------------------------------------------------
------------------------------------------------------------
-------------------------------------GG--------------F------
----------------------G--------------SATT--------------TS---
-----------A--------------PAA--------------GG--F------------
--G--------------SA----------------------------TTTSA--------
------PAAG--------------GFGS--------------------------------
-----------------------------------
>FGSATTTSAPAAGGFGSATTTSAPAAGGFGS
------------------------------------------------------------
------------------------------------------------------------
-----------------------------------------------------F------
----------------------G--------------SATT--------------TS---
-----------A--------------PAA--------------GG--F------------
--G--------------SA----------------------------TTTSA--------
------PAAG--------------GFGS--------------------------------
-----------------------------------
>FGSATTTSAPAVGGFGSATTTSAPAAGGFGS
------------------------------------------------------------
------------------------------------------------------------
-----------------------------------------------------F------
----------------------G--------------SATT--------------TS---
-----------A--------------PAV--------------GG--F------------
--G--------------SA----------------------------TTTSA--------
------PAAG--------------GFGS--------------------------------
-----------------------------------
>FGSATTTSAPAVGGFGSATTTSAPAVGGFGSATTTSAPAAGGFGSATT
------------------------------------------------------------
-F--------------GSATTTS--------------AP--------------A------
--------V----------------------------GG--------------F------
----------------------G--------------SATT--------------TS---
-----------A--------------PAV--------------GG--F------------
--G--------------SA----------------------------TTTSA--------
------PAAG--------------GFGSATT-----------------------------
-----------------------------------
>STPAAGGFGSATTTSAPAVGGFGSATTTSAPAVGGFGSATTTSAPAAGGFGSATT
---------------------------------STPA--------------A-G---G--
-F--------------GSATTTS--------------AP--------------A------
--------V----------------------------GG--------------F------
----------------------G--------------SATT--------------TS---
-----------A--------------PAV--------------GG--F------------
--G--------------SA----------------------------TTTSA--------
------PAAG--------------GFGSATT-----------------------------
-----------------------------------
>FGSATTTSAPAVGGFGSATTTSAPAVGGFGSATTTSAPAAGGFGS
------------------------------------------------------------
-F--------------GSATTTS--------------AP--------------A------
--------V----------------------------GG--------------F------
----------------------G--------------SATT--------------TS---
-----------A--------------PAV--------------GG--F------------
--G--------------SA----------------------------TTTSA--------
------PAAG--------------GFGS--------------------------------
-----------------------------------
>FGSATTTSAPAVGGFGSATTTSAPAAGGFG
------------------------------------------------------------
------------------------------------------------------------
-----------------------------------------------------F------
----------------------G--------------SATT--------------TS---
-----------A--------------PAV--------------GG--F------------
--G--------------SA----------------------------TTTSA--------
------PAAG--------------GFG---------------------------------
-----------------------------------
>FGSATTTSAPAAGGFGSATTTSAPAAGGF
------------------------------------------------------------
------------------------------------------------------------
-----------------------------------------------------F------
----------------------G--------------SATT--------------TS---
-----------A--------------PAA--------------GG--F------------
--G--------------SA----------------------------TTTSA--------
------PAAG--------------GF----------------------------------
-----------------------------------
>FGSATTTSAPAAGGFGSATTTSAPAAG
------------------------------------------------------------
------------------------------------------------------------
-----------------------------------------------------F------
----------------------G--------------SATT--------------TS---
-----------A--------------PAA--------------GG--F------------
--G--------------SA----------------------------TTTSA--------
------PAAG--------------------------------------------------
-----------------------------------
>FGSATTTSAPAVGGFGSATTTSAPAAG
------------------------------------------------------------
------------------------------------------------------------
-----------------------------------------------------F------
----------------------G--------------SATT--------------TS---
-----------A--------------PAV--------------GG--F------------
--G--------------SA----------------------------TTTSA--------
------PAAG--------------------------------------------------
-----------------------------------
>FGSATTTSAPAAGGFGSATTTSAPAAGGFGSAA
------------------------------------------------------------
------------------------------------------------------------
-----------------------------------------------------F------
----------------------G--------------SATT--------------TS---
-----------A--------------PAA--------------GG--F------------
--G--------------SA----------------------------TTTSA--------
------PAAG--------------GFGSAA------------------------------
-----------------------------------
>FGSATTTSAPAAGGFGSATTTSAPAAGGFGSAT
------------------------------------------------------------
------------------------------------------------------------
-----------------------------------------------------F------
----------------------G--------------SATT--------------TS---
-----------A--------------PAA--------------GG--F------------
--G--------------SA----------------------------TTTSA--------
------PAAG--------------GFGSAT------------------------------
-----------------------------------
>FGSATTTSAPAVGGLGSATTTSAPAAGGFGSAT
------------------------------------------------------------
------------------------------------------------------------
-----------------------------------------------------F------
----------------------G--------------SATT--------------TS---
-----------A--------------PAV--------------GG--L------------
--G--------------SA----------------------------TTTSA--------
------PAAG--------------GFGSAT------------------------------
-----------------------------------
>FGSATTTSAPAVGGFGSATTTSAPAAGGFGSVT
------------------------------------------------------------
------------------------------------------------------------
-----------------------------------------------------F------
----------------------G--------------SATT--------------TS---
-----------A--------------PAV--------------GG--F------------
--G--------------SA----------------------------TTTSA--------
------PAAG--------------GFGSVT------------------------------
-----------------------------------
>FGSATTTSAPAVGGFGSATTTSAPAAGGLGSAT
------------------------------------------------------------
------------------------------------------------------------
-----------------------------------------------------F------
----------------------G--------------SATT--------------TS---
-----------A--------------PAV--------------GG--F------------
--G--------------SA----------------------------TTTSA--------
------PAAG--------------GLGSAT------------------------------
-----------------------------------
>FGSATTTSAPVVGGFGSATTTSAPAAGGFGSAT
------------------------------------------------------------
------------------------------------------------------------
-----------------------------------------------------F------
----------------------G--------------SATT--------------TS---
-----------A--------------PVV--------------GG--F------------
--G--------------SA----------------------------TTTSA--------
------PAAG--------------GFGSAT------------------------------
-----------------------------------
>IGSATTTSAPAVGGFGSATTTSAPAAGGFGSAT
------------------------------------------------------------
------------------------------------------------------------
-----------------------------------------------------I------
----------------------G--------------SATT--------------TS---
-----------A--------------PAV--------------GG--F------------
--G--------------SA----------------------------TTTSA--------
------PAAG--------------GFGSAT------------------------------
-----------------------------------
>VGSATTTSAPAVGGFGSATTTSAPAAGGFGSAT
------------------------------------------------------------
------------------------------------------------------------
-----------------------------------------------------V------
----------------------G--------------SATT--------------TS---
-----------A--------------PAV--------------GG--F------------
--G--------------SA----------------------------TTTSA--------
------PAAG--------------GFGSAT------------------------------
-----------------------------------
>FGSATTMSAPAVGGFGSATTTSAPAAGGFGSAT
------------------------------------------------------------
------------------------------------------------------------
-----------------------------------------------------F------
----------------------G--------------SATT--------------MS---
-----------A--------------PAV--------------GG--F------------
--G--------------SA----------------------------TTTSA--------
------PAAG--------------GFGSAT------------------------------
-----------------------------------
>FGSATTTSAPAVGGFGSAMTTSAPAAGGFGSAT
------------------------------------------------------------
------------------------------------------------------------
-----------------------------------------------------F------
----------------------G--------------SATT--------------TS---
-----------A--------------PAV--------------GG--F------------
--G--------------SA----------------------------MTTSA--------
------PAAG--------------GFGSAT------------------------------
-----------------------------------
>FDSATTTSAPAVGGFGSATTTSAPAAGGFGSAT
------------------------------------------------------------
------------------------------------------------------------
-----------------------------------------------------F------
----------------------D--------------SATT--------------TS---
-----------A--------------PAV--------------GG--F------------
--G--------------SA----------------------------TTTSA--------
------PAAG--------------GFGSAT------------------------------
-----------------------------------
>FGSATTTSAPAVGGFDSATTTSAPAAGGFGSAT
------------------------------------------------------------
------------------------------------------------------------
-----------------------------------------------------F------
----------------------G--------------SATT--------------TS---
-----------A--------------PAV--------------GG--F------------
--D--------------SA----------------------------TTTSA--------
------PAAG--------------GFGSAT------------------------------
-----------------------------------
>FGSATTTSAPAVGGFGSATTTSAPAA
------------------------------------------------------------
------------------------------------------------------------
-----------------------------------------------------F------
----------------------G--------------SATT--------------TS---
-----------A--------------PAV--------------GG--F------------
--G--------------SA----------------------------TTTSA--------
------PAA---------------------------------------------------
-----------------------------------
>FGSATTTSAPAAGGFGSATTTSAPAA
------------------------------------------------------------
------------------------------------------------------------
-----------------------------------------------------F------
----------------------G--------------SATT--------------TS---
-----------A--------------PAA--------------GG--F------------
--G--------------SA----------------------------TTTSA--------
------PAA---------------------------------------------------
-----------------------------------
>FGSATTTSAPAVGGFGSATTTSAPA
------------------------------------------------------------
------------------------------------------------------------
-----------------------------------------------------F------
----------------------G--------------SATT--------------TS---
-----------A--------------PAV--------------GG--F------------
--G--------------SA----------------------------TTTSA--------
------PA----------------------------------------------------
-----------------------------------
>FGSATTTSAPAVGGFGSATTTSAPAVGGFGSATTTSAPAA
------------------------------------------------------------
-F--------------GSATTTS--------------AP--------------A------
--------V----------------------------GG--------------F------
----------------------G--------------SATT--------------TS---
-----------A--------------PAV--------------GG--F------------
--G--------------SA----------------------------TTTSA--------
------PAA---------------------------------------------------
-----------------------------------
>FGSATTTSAPAVGGFGSATTTSAP
------------------------------------------------------------
------------------------------------------------------------
-----------------------------------------------------F------
----------------------G--------------SATT--------------TS---
-----------A--------------PAV--------------GG--F------------
--G--------------SA----------------------------TTTSA--------
------P-----------------------------------------------------
-----------------------------------
>FGSATTTSAPAVGGFGSATTTSA
------------------------------------------------------------
------------------------------------------------------------
-----------------------------------------------------F------
----------------------G--------------SATT--------------TS---
-----------A--------------PAV--------------GG--F------------
--G--------------SA----------------------------TTTSA--------
------------------------------------------------------------
-----------------------------------
>FGSATTTSAPAVGGFGSATTTS
------------------------------------------------------------
------------------------------------------------------------
-----------------------------------------------------F------
----------------------G--------------SATT--------------TS---
-----------A--------------PAV--------------GG--F------------
--G--------------SA----------------------------TTTS---------
------------------------------------------------------------
-----------------------------------
>FGSATTTSAPAVGGFGSATTT
------------------------------------------------------------
------------------------------------------------------------
-----------------------------------------------------F------
----------------------G--------------SATT--------------TS---
-----------A--------------PAV--------------GG--F------------
--G--------------SA----------------------------TTT----------
------------------------------------------------------------
-----------------------------------
>FGSATTTSAPAAGGFGSATT
------------------------------------------------------------
------------------------------------------------------------
-----------------------------------------------------F------
----------------------G--------------SATT--------------TS---
-----------A--------------PAA--------------GG--F------------
--G--------------SA----------------------------TT-----------
------------------------------------------------------------
-----------------------------------
>FGSATTTSAPAVGGFGSATT
------------------------------------------------------------
------------------------------------------------------------
-----------------------------------------------------F------
----------------------G--------------SATT--------------TS---
-----------A--------------PAV--------------GG--F------------
--G--------------SA----------------------------TT-----------
------------------------------------------------------------
-----------------------------------
>GSATTTSAPAAGGFGSATT
------------------------------------------------------------
------------------------------------------------------------
------------------------------------------------------------
----------------------G--------------SATT--------------TS---
-----------A--------------PAA--------------GG--F------------
--G--------------SA----------------------------TT-----------
------------------------------------------------------------
-----------------------------------
>GSATTTSAPAAGGFGSATTT
------------------------------------------------------------
------------------------------------------------------------
------------------------------------------------------------
----------------------G--------------SATT--------------TS---
-----------A--------------PAA--------------GG--F------------
--G--------------SA----------------------------TTT----------
------------------------------------------------------------
-----------------------------------
>GSATTTSAPAAGGFGSATTTS
------------------------------------------------------------
------------------------------------------------------------
------------------------------------------------------------
----------------------G--------------SATT--------------TS---
-----------A--------------PAA--------------GG--F------------
--G--------------SA----------------------------TTTS---------
------------------------------------------------------------
-----------------------------------
>GSATTTSAPAVGGFGSATTTS
------------------------------------------------------------
------------------------------------------------------------
------------------------------------------------------------
----------------------G--------------SATT--------------TS---
-----------A--------------PAV--------------GG--F------------
--G--------------SA----------------------------TTTS---------
------------------------------------------------------------
-----------------------------------
>GSATTTSAPAAGGFGSATTTSAP
------------------------------------------------------------
------------------------------------------------------------
------------------------------------------------------------
----------------------G--------------SATT--------------TS---
-----------A--------------PAA--------------GG--F------------
--G--------------SA----------------------------TTTSA--------
------P-----------------------------------------------------
-----------------------------------
>TPAVGGFGSAAHTSTPAAGGFGSATTTSAPAAGGFGSATTTSAPAAGGFGSA
----------------------------------TPA--------------V-G---G--
-F--------------GSAAHTS--------------TP--------------A------
--------A----------------------------GG--------------F------
----------------------G--------------SATT--------------TS---
-----------A--------------PAA--------------GG--F------------
--G--------------SA----------------------------TTTSA--------
------PAAG--------------GFGSA-------------------------------
-----------------------------------
>PAVGGFGSAAHTSTPAAGGFGSATTTSAPAAGGFGSATTTSAPAAGGFGSA
-----------------------------------PA--------------V-G---G--
-F--------------GSAAHTS--------------TP--------------A------
--------A----------------------------GG--------------F------
----------------------G--------------SATT--------------TS---
-----------A--------------PAA--------------GG--F------------
--G--------------SA----------------------------TTTSA--------
------PAAG--------------GFGSA-------------------------------
-----------------------------------
>PAVGGFGSAAHTSTPAAGGFGSATTTSAPAAGGFGSATTTSAPAAGGFGSATT
-----------------------------------PA--------------V-G---G--
-F--------------GSAAHTS--------------TP--------------A------
--------A----------------------------GG--------------F------
----------------------G--------------SATT--------------TS---
-----------A--------------PAA--------------GG--F------------
--G--------------SA----------------------------TTTSA--------
------PAAG--------------GFGSATT-----------------------------
-----------------------------------
>PAVGGFGSAAHTSTPAAGGFGSATTTSAPAAGGFGSATTTSAPAAGGFGSAAHTSTP
-----------------------------------PA--------------V-G---G--
-F--------------GSAAHTS--------------TP--------------A------
--------A----------------------------GG--------------F------
----------------------G--------------SATT--------------TS---
-----------A--------------PAA--------------GG--F------------
--G--------------SA----------------------------TTTSA--------
------PAAG--------------GFGSAAH--------------TSTP-----------
-----------------------------------
>PAVGGFGSAAHTSTPAAGGFGSATTTSAPAAGGFGSATTTSAPAAGGFGSAAHTSTPAVGGFGSA
-----------------------------------PA--------------V-G---G--
-F--------------GSAAHTS--------------TP--------------A------
--------A----------------------------GG--------------F------
----------------------G--------------SATT--------------TS---
-----------A--------------PAA--------------GG--F------------
--G--------------SA----------------------------TTTSA--------
------PAAG--------------GFGSAAH--------------TSTPAVGG--FGSA-
-----------------------------------
>PAVGGFGSAAHTSTPAAGGFGSATTTSAPAAGGFGSATTTSTPAAGGFGSAAHTSTPAVGGFGSA
-----------------------------------PA--------------V-G---G--
-F--------------GSAAHTS--------------TP--------------A------
--------A----------------------------GG--------------F------
----------------------G--------------SATT--------------TS---
-----------A--------------PAA--------------GG--F------------
--G--------------SA----------------------------TTTST--------
------PAAG--------------GFGSAAH--------------TSTPAVGG--FGSA-
-----------------------------------
>PAVGGFGSAAHTSTPAAGGFGSATTTSAPAAGGFGSATTTSAPAADGFGSAAHTSTPA
-----------------------------------PA--------------V-G---G--
-F--------------GSAAHTS--------------TP--------------A------
--------A----------------------------GG--------------F------
----------------------G--------------SATT--------------TS---
-----------A--------------PAA--------------GG--F------------
--G--------------SA----------------------------TTTSA--------
------PAAD--------------GFGSAAH--------------TSTPA----------
-----------------------------------
>FGSAAHTSTPAVGGFGSAAHTSTPAVGGFGSATTTSAPAAGGFGSATTTSAPAAGGFGSAAHT
--------------------------FGSAAHTSTPA--------------V-G---G--
-F--------------GSAAHTS--------------TP--------------A------
--------V----------------------------GG--------------F------
----------------------G--------------SATT--------------TS---
-----------A--------------PAA--------------GG--F------------
--G--------------SA----------------------------TTTSA--------
------PAAG--------------GFGSAAH--------------T--------------
-----------------------------------
>FGSAAHTSTPAVGGFGSATTTSAPAAGGFGSATTTSAPAAGGFGSAAHT
------------------------------------------------------------
-F--------------GSAAHTS--------------TP--------------A------
--------V----------------------------GG--------------F------
----------------------G--------------SATT--------------TS---
-----------A--------------PAA--------------GG--F------------
--G--------------SA----------------------------TTTSA--------
------PAAG--------------GFGSAAH--------------T--------------
-----------------------------------
>TTSAPAAGGFGSATTTSAPAAGGFGSAAHTSTPAVGGFGSATTTSAPAAGGFGSATTTSAPAVGGFGSAAHTSTPAAGGGNL
-----------------TTSAPAAGGFGSATTTSAPA--------------A-G---G--
-F--------------GSAAHTS--------------TP--------------A------
--------V----------------------------GG--------------F------
----------------------G--------------SATT--------------TS---
-----------A--------------PAA--------------GG--F------------
--G--------------SA----------------------------TTTSA--------
------PAVG--------------GFGSAAH--------------TSTPAAGG---GNL-
-----------------------------------
>ATTTSAPAAGGFGSATTTSAPAAGGFGSAAHTSTPAVGGFGSATTTSAPAAGGFGSATTTSAPAVGGFGSAAHTSTPAAG
---------------ATTTSAPAAGGFGSATTTSAPA--------------A-G---G--
-F--------------GSAAHTS--------------TP--------------A------
--------V----------------------------GG--------------F------
----------------------G--------------SATT--------------TS---
-----------A--------------PAA--------------GG--F------------
--G--------------SA----------------------------TTTSA--------
------PAVG--------------GFGSAAH--------------TSTPAAG--------
-----------------------------------
>FGSATTTSAPAVGGFGSATTTSAPAAGGFGSAT
------------------------------------------------------------
-F--------------GSATTTS--------------AP--------------A------
--------V----------------------------GG--------------F------
----------------------G--------------SATT--------------TS---
-----------A--------------PAA--------------GG--F------------
--G--------------SA----------------------------T------------
------------------------------------------------------------
-----------------------------------
>FGSATTTSAPAVGGFGTATTTSAPAAGGFGSAT
------------------------------------------------------------
-F--------------GSATTTS--------------AP--------------A------
--------V----------------------------GG--------------F------
----------------------G--------------TATT--------------TS---
-----------A--------------PAA--------------GG--F------------
--G--------------SA----------------------------T------------
------------------------------------------------------------
-----------------------------------
>FGSATTTSAPAVGGFGSATTTSAPAVGGFGSAT
------------------------------------------------------------
-F--------------GSATTTS--------------AP--------------A------
--------V----------------------------GG--------------F------
----------------------G--------------SATT--------------TS---
-----------A--------------PAV--------------GG--F------------
--G--------------SA----------------------------T------------
------------------------------------------------------------
-----------------------------------
>FGSAATTSAPAVGGFGSATTTSAPAAGGFGSAT
------------------------------------------------------------
-F--------------GSAATTS--------------AP--------------A------
--------V----------------------------GG--------------F------
----------------------G--------------SATT--------------TS---
-----------A--------------PAA--------------GG--F------------
--G--------------SA----------------------------T------------
------------------------------------------------------------
-----------------------------------
>FGSATTTSTPAVGGFGSATTTSAPAAGGFGSAT
------------------------------------------------------------
-F--------------GSATTTS--------------TP--------------A------
--------V----------------------------GG--------------F------
----------------------G--------------SATT--------------TS---
-----------A--------------PAA--------------GG--F------------
--G--------------SA----------------------------T------------
------------------------------------------------------------
-----------------------------------
>FGSATTTSAPAVGGFGSAATTSAPAAGGFGSAT
------------------------------------------------------------
-F--------------GSATTTS--------------AP--------------A------
--------V----------------------------GG--------------F------
----------------------G--------------SAAT--------------TS---
-----------A--------------PAA--------------GG--F------------
--G--------------SA----------------------------T------------
------------------------------------------------------------
-----------------------------------
>FGSATTTSAPAVGGFGSATTTSAPTAGGFGSAT
------------------------------------------------------------
-F--------------GSATTTS--------------AP--------------A------
--------V----------------------------GG--------------F------
----------------------G--------------SATT--------------TS---
-----------A--------------PTA--------------GG--F------------
--G--------------SA----------------------------T------------
------------------------------------------------------------
-----------------------------------
>FGSATTTSAPAVGGFGSATATSAPAAGGFGSAT
------------------------------------------------------------
-F--------------GSATTTS--------------AP--------------A------
--------V----------------------------GG--------------F------
----------------------G--------------SATA--------------TS---
-----------A--------------PAA--------------GG--F------------
--G--------------SA----------------------------T------------
------------------------------------------------------------
-----------------------------------
>FGSATATSAPAVGGFGSATTTSAPAAGGFGSAT
------------------------------------------------------------
-F--------------GSATATS--------------AP--------------A------
--------V----------------------------GG--------------F------
----------------------G--------------SATT--------------TS---
-----------A--------------PAA--------------GG--F------------
--G--------------SA----------------------------T------------
------------------------------------------------------------
-----------------------------------
>FGSATTTSAPAVGGFGSATTTSAPAAGGFGSAA
------------------------------------------------------------
-F--------------GSATTTS--------------AP--------------A------
--------V----------------------------GG--------------F------
----------------------G--------------SATT--------------TS---
-----------A--------------PAA--------------GG--F------------
--G--------------SA----------------------------A------------
------------------------------------------------------------
-----------------------------------
>FGSATTASAPAVGGFGSATTTSAPAAGGFGSAT
------------------------------------------------------------
-F--------------GSATTAS--------------AP--------------A------
--------V----------------------------GG--------------F------
----------------------G--------------SATT--------------TS---
-----------A--------------PAA--------------GG--F------------
--G--------------SA----------------------------T------------
------------------------------------------------------------
-----------------------------------
>FGSATTTSAPAVGGFGPATTTSAPAAGGFGSAT
------------------------------------------------------------
-F--------------GSATTTS--------------AP--------------A------
--------V----------------------------GG--------------F------
----------------------G--------------PATT--------------TS---
-----------A--------------PAA--------------GG--F------------
--G--------------SA----------------------------T------------
------------------------------------------------------------
-----------------------------------
>FGSATTTPAPAVGGFGSATTTSAPAAGGFGSAT
------------------------------------------------------------
-F--------------GSATTTP--------------AP--------------A------
--------V----------------------------GG--------------F------
----------------------G--------------SATT--------------TS---
-----------A--------------PAA--------------GG--F------------
--G--------------SA----------------------------T------------
------------------------------------------------------------
-----------------------------------
>FGSATTTSAPAVGGFGSATTTSASAAGGFGSAT
------------------------------------------------------------
-F--------------GSATTTS--------------AP--------------A------
--------V----------------------------GG--------------F------
----------------------G--------------SATT--------------TS---
-----------A--------------SAA--------------GG--F------------
--G--------------SA----------------------------T------------
------------------------------------------------------------
-----------------------------------
>FGPATTTSAPAVGGFGSATTTSAPAAGGFGSAT
------------------------------------------------------------
-F--------------GPATTTS--------------AP--------------A------
--------V----------------------------GG--------------F------
----------------------G--------------SATT--------------TS---
-----------A--------------PAA--------------GG--F------------
--G--------------SA----------------------------T------------
------------------------------------------------------------
-----------------------------------
>FGSATTTSASAVGGFGSATTTSAPAAGGFGSAT
------------------------------------------------------------
-F--------------GSATTTS--------------AS--------------A------
--------V----------------------------GG--------------F------
----------------------G--------------SATT--------------TS---
-----------A--------------PAA--------------GG--F------------
--G--------------SA----------------------------T------------
------------------------------------------------------------
-----------------------------------
>FGSATTTSAPAVGGFGSATTTPAPAAGGFGSAT
------------------------------------------------------------
-F--------------GSATTTS--------------AP--------------A------
--------V----------------------------GG--------------F------
----------------------G--------------SATT--------------TP---
-----------A--------------PAA--------------GG--F------------
--G--------------SA----------------------------T------------
------------------------------------------------------------
-----------------------------------
>FGSATTTSAPAVGDFGSATTTSAPAAGGFGSAT
------------------------------------------------------------
-F--------------GSATTTS--------------AP--------------A------
--------V----------------------------GD--------------F------
----------------------G--------------SATT--------------TS---
-----------A--------------PAA--------------GG--F------------
--G--------------SA----------------------------T------------
------------------------------------------------------------
-----------------------------------
>TSAPAVGGFGSATTTSAPAAGGFGSAA
------------------------------------------------------------
---------------------TS--------------AP--------------A------
--------V----------------------------GG--------------F------
----------------------G--------------SATT--------------TS---
-----------A--------------PAA--------------GG--F------------
--G--------------SA----------------------------A------------
------------------------------------------------------------
-----------------------------------
>TSAPAVGGFGSATTTSAPAAGGFGSAT
------------------------------------------------------------
---------------------TS--------------AP--------------A------
--------V----------------------------GG--------------F------
----------------------G--------------SATT--------------TS---
-----------A--------------PAA--------------GG--F------------
--G--------------SA----------------------------T------------
------------------------------------------------------------
-----------------------------------
>TSAPAAGGFGSATTTSAPAVGGFGSAT
------------------------------------------------------------
---------------------TS--------------AP--------------A------
--------A----------------------------GG--------------F------
----------------------G--------------SATT--------------TS---
-----------A--------------PAV--------------GG--F------------
--G--------------SA----------------------------T------------
------------------------------------------------------------
-----------------------------------
>HTSAPAVGGFGSATTTSAPAAGGFGSAA
------------------------------------------------------------
--------------------HTS--------------AP--------------A------
--------V----------------------------GG--------------F------
----------------------G--------------SATT--------------TS---
-----------A--------------PAA--------------GG--F------------
--G--------------SA----------------------------A------------
------------------------------------------------------------
-----------------------------------
>HTSTPAVGGFGSATTTSAPAAGGFGSAA
------------------------------------------------------------
--------------------HTS--------------TP--------------A------
--------V----------------------------GG--------------F------
----------------------G--------------SATT--------------TS---
-----------A--------------PAA--------------GG--F------------
--G--------------SA----------------------------A------------
------------------------------------------------------------
-----------------------------------
>HTSTPAVGGFGSATTTSAPAAGGFGSAT
------------------------------------------------------------
--------------------HTS--------------TP--------------A------
--------V----------------------------GG--------------F------
----------------------G--------------SATT--------------TS---
-----------A--------------PAA--------------GG--F------------
--G--------------SA----------------------------T------------
------------------------------------------------------------
-----------------------------------
>TTSAPAVGGFGSATTTSAPAAGGFGSAA
------------------------------------------------------------
--------------------TTS--------------AP--------------A------
--------V----------------------------GG--------------F------
----------------------G--------------SATT--------------TS---
-----------A--------------PAA--------------GG--F------------
--G--------------SA----------------------------A------------
------------------------------------------------------------
-----------------------------------
>TTSAPAVGGFGSATTTSAPAAGGFGSAT
------------------------------------------------------------
--------------------TTS--------------AP--------------A------
--------V----------------------------GG--------------F------
----------------------G--------------SATT--------------TS---
-----------A--------------PAA--------------GG--F------------
--G--------------SA----------------------------T------------
------------------------------------------------------------
-----------------------------------
>TTSAPAAGGFGSATTTSAPAVGGFGSAT
------------------------------------------------------------
--------------------TTS--------------AP--------------A------
--------A----------------------------GG--------------F------
----------------------G--------------SATT--------------TS---
-----------A--------------PAV--------------GG--F------------
--G--------------SA----------------------------T------------
------------------------------------------------------------
-----------------------------------
>TTTSAPAVGGFGSATTTSAPAAGGFGSAA
------------------------------------------------------------
-------------------TTTS--------------AP--------------A------
--------V----------------------------GG--------------F------
----------------------G--------------SATT--------------TS---
-----------A--------------PAA--------------GG--F------------
--G--------------SA----------------------------A------------
------------------------------------------------------------
-----------------------------------
>TTTSAPAVGGFGSATTTSAPAAGGFGSAT
------------------------------------------------------------
-------------------TTTS--------------AP--------------A------
--------V----------------------------GG--------------F------
----------------------G--------------SATT--------------TS---
-----------A--------------PAA--------------GG--F------------
--G--------------SA----------------------------T------------
------------------------------------------------------------
-----------------------------------
>TTTSAPAAGGFGSATTTSAPAVGGFGSAT
------------------------------------------------------------
-------------------TTTS--------------AP--------------A------
--------A----------------------------GG--------------F------
----------------------G--------------SATT--------------TS---
-----------A--------------PAV--------------GG--F------------
--G--------------SA----------------------------T------------
------------------------------------------------------------
-----------------------------------
>FGSATTTSAPAVGGFGSATTTSAPAAGGFGSATTTSAPAVG
------------------------------------------------------------
-F--------------GSATTTS--------------AP--------------A------
--------V----------------------------GG--------------F------
----------------------G--------------SATT--------------TS---
-----------A--------------PAA--------------GG--F------------
--G--------------SA----------------------------TTTSA--------
------PAVG--------------------------------------------------
-----------------------------------
>PAAGGFGSATTTSAPAAGGFGSATTTSAPAAGGFGSAA
------------------------------------------------------------
--------------------------------------P--------------A------
--------A----------------------------GG--------------F------
----------------------G--------------SATT--------------TS---
-----------A--------------PAA--------------GG--F------------
--G--------------SA----------------------------TTTSA--------
------PAAG--------------GFGSAA------------------------------
-----------------------------------
>PAAGGFGSATTTSAPAAGGFGSATTTSAPAAGGFGSAT
------------------------------------------------------------
--------------------------------------P--------------A------
--------A----------------------------GG--------------F------
----------------------G--------------SATT--------------TS---
-----------A--------------PAA--------------GG--F------------
--G--------------SA----------------------------TTTSA--------
------PAAG--------------GFGSAT------------------------------
-----------------------------------
>PAAGGFGSATTTSAPAVGGFGSATTTSAPAAGGFGSAT
------------------------------------------------------------
--------------------------------------P--------------A------
--------A----------------------------GG--------------F------
----------------------G--------------SATT--------------TS---
-----------A--------------PAV--------------GG--F------------
--G--------------SA----------------------------TTTSA--------
------PAAG--------------GFGSAT------------------------------
-----------------------------------
>PAAGGFGSATTTSAPAAGGFGSATTTSAPAVGGFGSAT
------------------------------------------------------------
--------------------------------------P--------------A------
--------A----------------------------GG--------------F------
----------------------G--------------SATT--------------TS---
-----------A--------------PAA--------------GG--F------------
--G--------------SA----------------------------TTTSA--------
------PAVG--------------GFGSAT------------------------------
-----------------------------------
>PAAGGFGSATTTSAPAAGGFGSATTTSTPAAGGFGSA
------------------------------------------------------------
--------------------------------------P--------------A------
--------A----------------------------GG--------------F------
----------------------G--------------SATT--------------TS---
-----------A--------------PAA--------------GG--F------------
--G--------------SA----------------------------TTTST--------
------PAAG--------------GFGSA-------------------------------
-----------------------------------
>PAAGGFGSATTTSAPAAGGFGSATTTSAPAAGGFGSA
------------------------------------------------------------
--------------------------------------P--------------A------
--------A----------------------------GG--------------F------
----------------------G--------------SATT--------------TS---
-----------A--------------PAA--------------GG--F------------
--G--------------SA----------------------------TTTSA--------
------PAAG--------------GFGSA-------------------------------
-----------------------------------
>PAAGGFGSATTTSAPAAGGFGSATTTSAPAVGGFGSA
------------------------------------------------------------
--------------------------------------P--------------A------
--------A----------------------------GG--------------F------
----------------------G--------------SATT--------------TS---
-----------A--------------PAA--------------GG--F------------
--G--------------SA----------------------------TTTSA--------
------PAVG--------------GFGSA-------------------------------
-----------------------------------
>PAAGGFGSATTTSAPAVGGFGSATTTSAPAAGGFGSA
------------------------------------------------------------
--------------------------------------P--------------A------
--------A----------------------------GG--------------F------
----------------------G--------------SATT--------------TS---
-----------A--------------PAV--------------GG--F------------
--G--------------SA----------------------------TTTSA--------
------PAAG--------------GFGSA-------------------------------
-----------------------------------
>PAAGGFGSATTTSAPAVGGFGSATTTSAPAAGGFGSATTTSAPAAGGFGSATTTSAPA
------------------------------------------------------------
--------------------------------------P--------------A------
--------A----------------------------GG--------------F------
----------------------G--------------SATT--------------TS---
-----------A--------------PAV--------------GG--F------------
--G--------------SA----------------------------TTTSA--------
------PAAG--------------GFGSATT--------------TSAPAAGG--FGSAT
TTSAPA-----------------------------
>PAAGGFGSATTTSAPAAGGFGSATTTSAPAAGGFGSATTTSAPAAGGFGSAAHTSTPAVGGFGSAAHTSTP
-----------------------------------PA--------------A-G---G--
-F--------------GSATTTS--------------AP--------------A------
--------A----------------------------GG--------------F------
----------------------G--------------SATT--------------TS---
-----------A--------------PAA--------------GG--F------------
--G--------------SA----------------------------TTTSA--------
------PAAG--------------GFGSAAH--------------TSTPAVGG--FGSAA
HTSTP------------------------------
>TTSAPAAGGFGSATTTSAPAAGGFGSATTTSAPAAGGFGSATTTSAPAAGGFGSAAHTSTPAVGGFGSAAHTSTP
-------------------------------TTSAPA--------------A-G---G--
-F--------------GSATTTS--------------AP--------------A------
--------A----------------------------GG--------------F------
----------------------G--------------SATT--------------TS---
-----------A--------------PAA--------------GG--F------------
--G--------------SA----------------------------TTTSA--------
------PAAG--------------GFGSAAH--------------TSTPAVGG--FGSAA
HTSTP------------------------------
>PAAGGFGSATTTSAPAAGGFGSATTTSAPAAGGFGSATTTSAPAAGGFGSAAHTSTPAVGGFGSAAH
------------------------------------------------------------
--------------------------------------P--------------A------
--------A----------------------------GG--------------F------
----------------------G--------------SATT--------------TS---
-----------A--------------PAA--------------GG--F------------
--G--------------SA----------------------------TTTSA--------
------PAAG--------------GFGSATT--------------TSAPAAGG--FGSAA
HTSTPAVGGFGSAAH--------------------
>PAAGGFGSATTTSAPAAGGFGSATTTSAPAAGGFGSATTTSAPAAGGFGSAAHTSTP
------------------------------------------------------------
--------------------------------------P--------------A------
--------A----------------------------GG--------------F------
----------------------G--------------SATT--------------TS---
-----------A--------------PAA--------------GG--F------------
--G--------------SA----------------------------TTTSA--------
------PAAG--------------GFGSATT--------------TSAPAAGG--FGSAA
HTSTP------------------------------
>PAAGGFGSATTTSAPAAGGFGSATTTSAPAAGGFGSATTTSAPAAGGFGSAAHTSTPAAGGFGSATTTS
------------------------------------------------------------
--------------------------------------P--------------A------
--------A----------------------------GG--------------F------
----------------------G--------------SATT--------------TS---
-----------A--------------PAA--------------GG--F------------
--G--------------SA----------------------------TTTSA--------
------PAAG--------------GFGSATT--------------TSAPAAGG--FGSAA
HTSTPAAGGFGSATTTS------------------
>PAAGGFGSATTTSAPAAGGFGSATTTSAPAAGGFGSATTTSAPAA
------------------------------------------------------------
--------------------------------------P--------------A------
--------A----------------------------GG--------------F------
----------------------G--------------SATT--------------TS---
-----------A--------------PAA--------------GG--F------------
--G--------------SA----------------------------TTTSA--------
------PAAG--------------GFGSATT--------------TSAPAA---------
-----------------------------------
>PAAGGFGSATTTSAPAAGGFGSATTTSAPAAGGFGSATTTSAPA
------------------------------------------------------------
--------------------------------------P--------------A------
--------A----------------------------GG--------------F------
----------------------G--------------SATT--------------TS---
-----------A--------------PAA--------------GG--F------------
--G--------------SA----------------------------TTTSA--------
------PAAG--------------GFGSATT--------------TSAPA----------
-----------------------------------
>TPAAGGFGSATTTSAPAAGGFGSATTTSAPAAGGFGSATTTSAPA
------------------------------------------------------------
-------------------------------------TP--------------A------
--------A----------------------------GG--------------F------
----------------------G--------------SATT--------------TS---
-----------A--------------PAA--------------GG--F------------
--G--------------SA----------------------------TTTSA--------
------PAAG--------------GFGSATT--------------TSAPA----------
-----------------------------------
>APAAGGFGSATTTSAPAAGGFGSATTTSAPAAGGFGSATTTSAPA
------------------------------------------------------------
-------------------------------------AP--------------A------
--------A----------------------------GG--------------F------
----------------------G--------------SATT--------------TS---
-----------A--------------PAA--------------GG--F------------
--G--------------SA----------------------------TTTSA--------
------PAAG--------------GFGSATT--------------TSAPA----------
-----------------------------------
>SAPAAGGFGSATTTSAPAAGGFGSATTTSAPAAGGFGSATTTSAPA
------------------------------------------------------------
----------------------S--------------AP--------------A------
--------A----------------------------GG--------------F------
----------------------G--------------SATT--------------TS---
-----------A--------------PAA--------------GG--F------------
--G--------------SA----------------------------TTTSA--------
------PAAG--------------GFGSATT--------------TSAPA----------
-----------------------------------
>TTSAPAAGGFGSATTTSAPAAGGFGSATTTSAPAAGGFGSATTTSAPA
------------------------------------------------------------
--------------------TTS--------------AP--------------A------
--------A----------------------------GG--------------F------
----------------------G--------------SATT--------------TS---
-----------A--------------PAA--------------GG--F------------
--G--------------SA----------------------------TTTSA--------
------PAAG--------------GFGSATT--------------TSAPA----------
-----------------------------------
>APAAGGFGSATTTSAPAAGGFGSATTTSAPAAGGFGSATTTSAPAAGGFGS
------------------------------------------------------------
-------------------------------------AP--------------A------
--------A----------------------------GG--------------F------
----------------------G--------------SATT--------------TS---
-----------A--------------PAA--------------GG--F------------
--G--------------SA----------------------------TTTSA--------
------PAAG--------------GFGSATT--------------TSAPAAGG--FGS--
-----------------------------------
>APAAGGFGSATTTSAPAAGGFGSATTTSAPAAGGFGSATTTSAPAAGGFG
------------------------------------------------------------
-------------------------------------AP--------------A------
--------A----------------------------GG--------------F------
----------------------G--------------SATT--------------TS---
-----------A--------------PAA--------------GG--F------------
--G--------------SA----------------------------TTTSA--------
------PAAG--------------GFGSATT--------------TSAPAAGG--FG---
-----------------------------------
>APAAGGFGSATTTSAPAAGGFGSATTTSAPAAGGFGSATTTSAPAAGGF
------------------------------------------------------------
-------------------------------------AP--------------A------
--------A----------------------------GG--------------F------
----------------------G--------------SATT--------------TS---
-----------A--------------PAA--------------GG--F------------
--G--------------SA----------------------------TTTSA--------
------PAAG--------------GFGSATT--------------TSAPAAGG--F----
-----------------------------------
>TPAVGGFGSATTTSAPAVGGFGSATTTSAPAVGGFGSATTTSAPAAGGF
------------------------------------------------------------
-------------------------------------TP--------------A------
--------V----------------------------GG--------------F------
----------------------G--------------SATT--------------TS---
-----------A--------------PAV--------------GG--F------------
--G--------------SA----------------------------TTTSA--------
------PAVG--------------GFGSATT--------------TSAPAAGG--F----
-----------------------------------
>TPAVGGFGSATTTSAPAAGGFGSATTTSAPAAGGFGSATTTSAPAAGGF
------------------------------------------------------------
-------------------------------------TP--------------A------
--------V----------------------------GG--------------F------
----------------------G--------------SATT--------------TS---
-----------A--------------PAA--------------GG--F------------
--G--------------SA----------------------------TTTSA--------
------PAAG--------------GFGSATT--------------TSAPAAGG--F----
-----------------------------------
>APAAGGFGSATTTSAPAAGGFGSATTTSAPAAGGFGSATTTSAPAA
------------------------------------------------------------
-------------------------------------AP--------------A------
--------A----------------------------GG--------------F------
----------------------G--------------SATT--------------TS---
-----------A--------------PAA--------------GG--F------------
--G--------------SA----------------------------TTTSA--------
------PAAG--------------GFGSATT--------------TSAPAA---------
-----------------------------------
>TPAVGGFGSATTTSAPAAGGFGSATTTSAPAAGGFGSATTTSAPAA
------------------------------------------------------------
-------------------------------------TP--------------A------
--------V----------------------------GG--------------F------
----------------------G--------------SATT--------------TS---
-----------A--------------PAA--------------GG--F------------
--G--------------SA----------------------------TTTSA--------
------PAAG--------------GFGSATT--------------TSAPAA---------
-----------------------------------
>APAAGGFGSATTTSAPAAGGFGSATTTSAPAAGGFGSATTT
------------------------------------------------------------
-------------------------------------AP--------------A------
--------A----------------------------GG--------------F------
----------------------G--------------SATT--------------TS---
-----------A--------------PAA--------------GG--F------------
--G--------------SA----------------------------TTTSA--------
------PAAG--------------GFGSATT--------------T--------------
-----------------------------------
>APAAGGFGSATTTSAPAAGGFGSATTTSAPAVGGFGSATTT
------------------------------------------------------------
-------------------------------------AP--------------A------
--------A----------------------------GG--------------F------
----------------------G--------------SATT--------------TS---
-----------A--------------PAA--------------GG--F------------
--G--------------SA----------------------------TTTSA--------
------PAVG--------------GFGSATT--------------T--------------
-----------------------------------
>TPAVGGFGSATTTSAPAAGGFGSATTTSAPAVGGFGSATTT
------------------------------------------------------------
-------------------------------------TP--------------A------
--------V----------------------------GG--------------F------
----------------------G--------------SATT--------------TS---
-----------A--------------PAA--------------GG--F------------
--G--------------SA----------------------------TTTSA--------
------PAVG--------------GFGSATT--------------T--------------
-----------------------------------
>TPAVGGFGSATTTSAPAVGGFGSATTTSAPAAGGFGSATTT
------------------------------------------------------------
-------------------------------------TP--------------A------
--------V----------------------------GG--------------F------
----------------------G--------------SATT--------------TS---
-----------A--------------PAV--------------GG--F------------
--G--------------SA----------------------------TTTSA--------
------PAAG--------------GFGSATT--------------T--------------
-----------------------------------
>PAAGGFGSATTTSAPAAGGFGSATTTSAPAAGGFGSATTT
------------------------------------------------------------
--------------------------------------P--------------A------
--------A----------------------------GG--------------F------
----------------------G--------------SATT--------------TS---
-----------A--------------PAA--------------GG--F------------
--G--------------SA----------------------------TTTSA--------
------PAAG--------------GFGSATT--------------T--------------
-----------------------------------
>TPAAGGFGSATTTSAPAVGGFGSATTTSAPAAGGFGSATTTS
------------------------------------------------------------
-------------------------------------TP--------------A------
--------A----------------------------GG--------------F------
----------------------G--------------SATT--------------TS---
-----------A--------------PAV--------------GG--F------------
--G--------------SA----------------------------TTTSA--------
------PAAG--------------GFGSATT--------------TS-------------
-----------------------------------
>TPAAGGFGSATTTSAPAVGGFGSATTTSAPAVGGFGSATTTS
------------------------------------------------------------
-------------------------------------TP--------------A------
--------A----------------------------GG--------------F------
----------------------G--------------SATT--------------TS---
-----------A--------------PAV--------------GG--F------------
--G--------------SA----------------------------TTTSA--------
------PAVG--------------GFGSATT--------------TS-------------
-----------------------------------
>TPAVGGFGSATTTSAPAVGGFGSATTTSAPAVGGFGSATTTS
------------------------------------------------------------
-------------------------------------TP--------------A------
--------V----------------------------GG--------------F------
----------------------G--------------SATT--------------TS---
-----------A--------------PAV--------------GG--F------------
--G--------------SA----------------------------TTTSA--------
------PAVG--------------GFGSATT--------------TS-------------
-----------------------------------
>APAAGGFGSATTTSAPAVGGFGSATTTSAPAAGGFGSATTTS
------------------------------------------------------------
-------------------------------------AP--------------A------
--------A----------------------------GG--------------F------
----------------------G--------------SATT--------------TS---
-----------A--------------PAV--------------GG--F------------
--G--------------SA----------------------------TTTSA--------
------PAAG--------------GFGSATT--------------TS-------------
-----------------------------------
>APAAGGFGSATTTSAPAAGGFGSATTTSAPAVGGFGSATTTS
------------------------------------------------------------
-------------------------------------AP--------------A------
--------A----------------------------GG--------------F------
----------------------G--------------SATT--------------TS---
-----------A--------------PAA--------------GG--F------------
--G--------------SA----------------------------TTTSA--------
------PAVG--------------GFGSATT--------------TS-------------
-----------------------------------
>GSATTTSAPAAGGFGSATTTSAPAAGGFGSATTTSAPAVGGFGSATTTS
------------------------------------------------------------
----------------GSATTTS--------------AP--------------A------
--------A----------------------------GG--------------F------
----------------------G--------------SATT--------------TS---
-----------A--------------PAA--------------GG--F------------
--G--------------SA----------------------------TTTSA--------
------PAVG--------------GFGSATT--------------TS-------------
-----------------------------------
>PAAGGFGSATTTSAPAAGGFGSATTTSAPAAGGFGSATTTS
------------------------------------------------------------
--------------------------------------P--------------A------
--------A----------------------------GG--------------F------
----------------------G--------------SATT--------------TS---
-----------A--------------PAA--------------GG--F------------
--G--------------SA----------------------------TTTSA--------
------PAAG--------------GFGSATT--------------TS-------------
-----------------------------------
>PAAGGFGSATTTSAPAAGGFGSATTTSAPAVGGFGSATTTS
------------------------------------------------------------
--------------------------------------P--------------A------
--------A----------------------------GG--------------F------
----------------------G--------------SATT--------------TS---
-----------A--------------PAA--------------GG--F------------
--G--------------SA----------------------------TTTSA--------
------PAVG--------------GFGSATT--------------TS-------------
-----------------------------------
>PAAGGFGSATTTSAPAVGGFGSATTTSAPAAGGFGSATTTS
------------------------------------------------------------
--------------------------------------P--------------A------
--------A----------------------------GG--------------F------
----------------------G--------------SATT--------------TS---
-----------A--------------PAV--------------GG--F------------
--G--------------SA----------------------------TTTSA--------
------PAAG--------------GFGSATT--------------TS-------------
-----------------------------------
>PAVGGFGSATTTSAPAAGGFGSATTTSAPAAGGFGSATTTS
------------------------------------------------------------
--------------------------------------P--------------A------
--------V----------------------------GG--------------F------
----------------------G--------------SATT--------------TS---
-----------A--------------PAA--------------GG--F------------
--G--------------SA----------------------------TTTSA--------
------PAAG--------------GFGSATT--------------TS-------------
-----------------------------------
>TSAPAAGGFGSATTTSAPAAGGFGSATTTSAPAAGGFGSATTTS
------------------------------------------------------------
---------------------TS--------------AP--------------A------
--------A----------------------------GG--------------F------
----------------------G--------------SATT--------------TS---
-----------A--------------PAA--------------GG--F------------
--G--------------SA----------------------------TTTSA--------
------PAAG--------------GFGSATT--------------TS-------------
-----------------------------------
>TSAPAVGGFGSATTTSAPAAGGFGSATTTSAPAAGGFGSATTTS
------------------------------------------------------------
---------------------TS--------------AP--------------A------
--------V----------------------------GG--------------F------
----------------------G--------------SATT--------------TS---
-----------A--------------PAA--------------GG--F------------
--G--------------SA----------------------------TTTSA--------
------PAAG--------------GFGSATT--------------TS-------------
-----------------------------------
>TSAPAVGGFGSATTTSAPAAGGFGSATTTSAPAVGGFGSATTTS
------------------------------------------------------------
---------------------TS--------------AP--------------A------
--------V----------------------------GG--------------F------
----------------------G--------------SATT--------------TS---
-----------A--------------PAA--------------GG--F------------
--G--------------SA----------------------------TTTSA--------
------PAVG--------------GFGSATT--------------TS-------------
-----------------------------------
>TSAPAVGGFGSATTTSAPAVGGFGSATTTSAPAAGGFGSATTTS
------------------------------------------------------------
---------------------TS--------------AP--------------A------
--------V----------------------------GG--------------F------
----------------------G--------------SATT--------------TS---
-----------A--------------PAV--------------GG--F------------
--G--------------SA----------------------------TTTSA--------
------PAAG--------------GFGSATT--------------TS-------------
-----------------------------------
>FGSATTTSAPAVGGFGSATTTSAPAAGGFGSATTTSAPAAGGFGSATTTS
------------------------------------------------------------
-F--------------GSATTTS--------------AP--------------A------
--------V----------------------------GG--------------F------
----------------------G--------------SATT--------------TS---
-----------A--------------PAA--------------GG--F------------
--G--------------SA----------------------------TTTSA--------
------PAAG--------------GFGSATT--------------TS-------------
-----------------------------------
>PAAGGFGSATTTSAPAAGGFGSATTTSAPAAGGFG
------------------------------------------------------------
--------------------------------------P--------------A------
--------A----------------------------GG--------------F------
----------------------G--------------SATT--------------TS---
-----------A--------------PAA--------------GG--F------------
--G--------------SA----------------------------TTTSA--------
------PAAG--------------GFG---------------------------------
-----------------------------------
>PAAGGFGSATTTSAPAVGGFGSATTTSAPAAGGFG
------------------------------------------------------------
--------------------------------------P--------------A------
--------A----------------------------GG--------------F------
----------------------G--------------SATT--------------TS---
-----------A--------------PAV--------------GG--F------------
--G--------------SA----------------------------TTTSA--------
------PAAG--------------GFG---------------------------------
-----------------------------------
>PAAGGFGSATTTSAPAAGGFGSATTTSAPAAGGF
------------------------------------------------------------
--------------------------------------P--------------A------
--------A----------------------------GG--------------F------
----------------------G--------------SATT--------------TS---
-----------A--------------PAA--------------GG--F------------
--G--------------SA----------------------------TTTSA--------
------PAAG--------------GF----------------------------------
-----------------------------------
>PAAGGFGSATTTSAPAAGGFGSATTTSAPAAGGFGSAAHTS
------------------------------------------------------------
--------------------------------------P--------------A------
--------A----------------------------GG--------------F------
----------------------G--------------SATT--------------TS---
-----------A--------------PAA--------------GG--F------------
--G--------------SA----------------------------TTTSA--------
------PAAG--------------GFGSAAH--------------TS-------------
-----------------------------------
>PAAGGFGSATTTSAPAAGGFGSATTTSAPAVGGFGSAAHTS
------------------------------------------------------------
--------------------------------------P--------------A------
--------A----------------------------GG--------------F------
----------------------G--------------SATT--------------TS---
-----------A--------------PAA--------------GG--F------------
--G--------------SA----------------------------TTTSA--------
------PAVG--------------GFGSAAH--------------TS-------------
-----------------------------------
>GGFGSAAHTSTPAAGGFGSATTTSAPAAGGFGSATTTSAPAAGGFGSAAHTS
-----------------------------------------------------G---G--
-F--------------GSAAHTS--------------TP--------------A------
--------A----------------------------GG--------------F------
----------------------G--------------SATT--------------TS---
-----------A--------------PAA--------------GG--F------------
--G--------------SA----------------------------TTTSA--------
------PAAG--------------GFGSAAH--------------TS-------------
-----------------------------------
>PAAGGFGSATTTSAPAAGGFGSATTTSAPAAGGFGSAAH
------------------------------------------------------------
--------------------------------------P--------------A------
--------A----------------------------GG--------------F------
----------------------G--------------SATT--------------TS---
-----------A--------------PAA--------------GG--F------------
--G--------------SA----------------------------TTTSA--------
------PAAG--------------GFGSAAH-----------------------------
-----------------------------------
>PAAGGFGSATTTSAPAAGGFGSATTTSAPAVGGFGSAAH
------------------------------------------------------------
--------------------------------------P--------------A------
--------A----------------------------GG--------------F------
----------------------G--------------SATT--------------TS---
-----------A--------------PAA--------------GG--F------------
--G--------------SA----------------------------TTTSA--------
------PAVG--------------GFGSAAH-----------------------------
-----------------------------------
>TTSAPAAGGFGSATTTSAPAAGGFGSATTTSAPAVGGFGSAAH
------------------------------------------------------------
--------------------TTS--------------AP--------------A------
--------A----------------------------GG--------------F------
----------------------G--------------SATT--------------TS---
-----------A--------------PAA--------------GG--F------------
--G--------------SA----------------------------TTTSA--------
------PAVG--------------GFGSAAH-----------------------------
-----------------------------------
>PAAGGFGSATTTSAPAAGGFGSATTTSAPAAG
------------------------------------------------------------
--------------------------------------P--------------A------
--------A----------------------------GG--------------F------
----------------------G--------------SATT--------------TS---
-----------A--------------PAA--------------GG--F------------
--G--------------SA----------------------------TTTSA--------
------PAAG--------------------------------------------------
-----------------------------------
>PAAGGFGSATTTSAPAAGGFGSATTTSAPAVG
------------------------------------------------------------
--------------------------------------P--------------A------
--------A----------------------------GG--------------F------
----------------------G--------------SATT--------------TS---
-----------A--------------PAA--------------GG--F------------
--G--------------SA----------------------------TTTSA--------
------PAVG--------------------------------------------------
-----------------------------------
>PAAGGFGSATTTSAPAAGGFGSATTTSAPAA
------------------------------------------------------------
--------------------------------------P--------------A------
--------A----------------------------GG--------------F------
----------------------G--------------SATT--------------TS---
-----------A--------------PAA--------------GG--F------------
--G--------------SA----------------------------TTTSA--------
------PAA---------------------------------------------------
-----------------------------------
>PAAGGFGSATTTSAPAAGGFGSATTTSAPAV
------------------------------------------------------------
--------------------------------------P--------------A------
--------A----------------------------GG--------------F------
----------------------G--------------SATT--------------TS---
-----------A--------------PAA--------------GG--F------------
--G--------------SA----------------------------TTTSA--------
------PAV---------------------------------------------------
-----------------------------------
>PAAGGFGSATTTSAPAVGGFGSATTTSAPAA
------------------------------------------------------------
--------------------------------------P--------------A------
--------A----------------------------GG--------------F------
----------------------G--------------SATT--------------TS---
-----------A--------------PAV--------------GG--F------------
--G--------------SA----------------------------TTTSA--------
------PAA---------------------------------------------------
-----------------------------------
>PAVGGFGSATTTSAPAAGGFGSATTTSAPA
------------------------------------------------------------
--------------------------------------P--------------A------
--------V----------------------------GG--------------F------
----------------------G--------------SATT--------------TS---
-----------A--------------PAA--------------GG--F------------
--G--------------SA----------------------------TTTSA--------
------PA----------------------------------------------------
-----------------------------------
>PAAGGFGSATTTSAPAAGGFGSATTTSAPA
------------------------------------------------------------
--------------------------------------P--------------A------
--------A----------------------------GG--------------F------
----------------------G--------------SATT--------------TS---
-----------A--------------PAA--------------GG--F------------
--G--------------SA----------------------------TTTSA--------
------PA----------------------------------------------------
-----------------------------------
>PAAGGFGSATTTSAPAVGGFGSATTTSAPA
------------------------------------------------------------
--------------------------------------P--------------A------
--------A----------------------------GG--------------F------
----------------------G--------------SATT--------------TS---
-----------A--------------PAV--------------GG--F------------
--G--------------SA----------------------------TTTSA--------
------PA----------------------------------------------------
-----------------------------------
>SAAHTSTPAAGGFGSATTTSAPAVGGFGSATTTSAPAAGGFGSATTTSAPAAGGFGSAAHTSTPAAGGFGS
------------------------------------------------------------
-----------------SAAHTS--------------TP--------------A------
[truncated: 2,027,717 more chars]
