# Supplementary material for: A refined genome phage display methodology delineates the human antibody response in patients with Chagas disease
Source: iScience. 2021 May 15;24(6):102540. doi: 10.1016/j.isci.2021.102540 (PMC8185243; doi:10.1016/j.isci.2021.102540)
Supplement: Data S2. Alignments and consensus sequences for all epitopes. Related to Figure 3 and Data S1 [file mmc3.zip › final clusters A and B/0.mafft.fasta - concise alignment]

>seq145
GSAAHTSTPAAGGFGSATTTSAPAVGGFGSATTTSAPAAGGFGSAAHTSTPAAGGFGSAT
TT---------SAPAVGGFGSATTTSAPAAGGF---------------------------
-------------
>seq160
-SAAHTSTPAAGGFGSATTTSAPAVGGFGSATTTSAPAAGGFGSAAHTSTPAAGGFGSAT
TT---------SAPAVGGFGSATTTSAPAAGGFG--------------------------
-------------
>seq313
-------APAAGGFGSATTTSAPAAGGFGSATTTSAPAAGGFGSAAHTSTPAAGGFGSA-
------------APAAGGFGSATTTSAPAAGGFGSATTTSAPAAGGFGSAAHTSTPAAGG
FGSA---------
>seq314
-------APAAGGFGSATTTSAPAAGGFGSATTTSAPAAGGFGSAAHTSTPAAGGFGSAT
------------APAAGGFGSATTTSAPAAGGFGSATTTSAPAAGGFGSAAHTSTPAAGG
FGSAT--------
>seq343
-------APAAGGFGSATTTSAPAAGGFGSATTTSAPAAGGFGSAAHTSTPAAGGFGSAT
T-----------APAAGGFGSATTTSAPAAGGFGSATTTSAPAAGGFGSAAHTSTPAAGG
FGSATT-------
>seq364
---TTTSAPAAGGFGSATTTSAPAAGGFGSATTTSAPAAGGFGSAAHTSTPAAGGFGSAT
TTSAPAVGTTTSAPAAGGFGSATTTSAPAAGGFGSATTTSAPAAGGFGSAAHTSTPAAGG
FGSATTTSAPAVG
>seq365
--------PAAGGFGSATTTSAPAAGGFGSATTTSAPAAGGFGSAAHTSTPAAGGFGS--
------------APAAGGFGSATTTSAPAAGGFGSATTTSAPAAGGFGSAAHTSTPAAGG
FGSA---------
>seq379
--------PAAGGFGSATTTSAPAAGGFGSATTTSAPAAGGFGSAAHTSTPAAGGFGSAT
T-----------TPAAGGFGSATTTSAPAAGGFGSATTTSAPAAGGFGSAAHTSTPAAGG
FGSATTT------
>seq389
----TTSAPAAGGFGSATTTSAPAAGGFGSATTTSAPAAGGFGSAAHTSTPAAGGFGSAT
TTT-------TSAPAAGGFGSATTTSAPAAGGFGSATTTSAPAAGGFGSAAHTSTPAAGG
FGSATTT------
>seq391
----TTSAPAAGGFGSATTTSAPAAGGFGSATTTSAPAAGGFGSAAHTSTPAAGGFGSAT
TTS------TTSAPAAGGFGSATTTSAPAAGGFGSATTTSAPAAGGFGSAAHTSTPAAGG
FGSATTTS-----
>seq404
----TTSAPAAGGFGSATTTSAPAAGGFGSATTTSAPAAGGFGSAAHTSTPAAGGFGSAT
T----------SAPAAGGFGSATTTSAPAAGGFGSATTTSAPAAGGFGSAAHTSTPAAGG
FGSA---------
>seq409
-----TSAPAAGGFGSATTTSAPAAGGFGSATTTSAPAAGGFGSAAHTSTPAAGGFGSAT
-----------SAPAAGGFGSATTTSAPAAGGFGSATTTSAPAAGGFGSAAHTSTPAAGG
FGSA---------
>seq497
---AHTSTPAAGGFGSATTTSAPAVGGFGSATTTSAPAAGGFGSAAHTSTPAAGGFGSAT
TT---------SAPAVGGFGSATTTSAPAAGGFGSA------------------------
-------------
>seq1222
------------------------AGGFGSATTTSAPAAGGFGSAAHTST----------
-------------PAAGGFGSATTTSAPAAGGFGSATTTSAPAAGGFGSAAHTSTPAAGG
FGSATTTSAPA--
>seq1244
-------------------TSAPAAGGFGSATTTSAPAAGGFGSAAHTST----------
-------------PAAGGFGSATTTSAPAAGGFGSATTTSAPAAGGFGSAAHTSTPAAGG
FGSATT-------
>seq1297
-----------------------AAGGFGSATTTSAPAAGGFGSAAHTST----------
-------------PAAGGFGSATTTSAPAAGGFGSATTTSAPAAGGFGSAAHTSTPAAGG
FGSATTTSAP---
>seq1338
---------------------APAAGGFGSATTTSAPAAGGFGSAAHTST----------
-------------PAAGGFGSATTTSAPAAGGFGSATTTSAPAAGGFGSAAHTSTPAAGG
FGSATTTS-----
>seq2069
----------------ATTTSAPAAGGFGSATTTSAPAAGGFGSAAHTST----------
-------------PAAGGFGSATTTSAPAAGGFGSATTTSAPAAGGFGSAAHTSTPAAGG
FGS----------
>seq2074
-------APAAGGFGSATTTSAPAAGGFGSATTTSAPAAGGFGSAAHTSTPAAGGFGS--
------------APAAGGFGSATTTSAPAAGGFGSATTTSAPAAGGFGSAAHTSTPAAGG
FGS----------
>seq2091
--ATTTSAPAAGGFGSATTTSAPAAGGFGSATTTSAPAAGGFGSAAHTSTPAAGGFGSAT
TT---------SAPAAGGFGSATTTSAPAAGGFGSATTTSAPAAGGFGSAAHTSTPAAGG
FGS----------
>seq2126
GSAAHTSTPAAGGFGSATTTSAPAAGGFGSATTTSAPAAGGFGSAAHTSTPAAGGFGSAA
HT---------STPAAGGFGSATTTSAPAAGGFGSATTTSAPAAGGFGSAAHTSTPAAGG
F------------
>seq2259
--ATTTSAPAAGGFGSATTTSAPAAGGFGSATTTSAPAAGGFGSAAHTSTPAAGGFGSAT
TTSA----TTTSAPAAGGFGSATTTSAPAAGGFGSATTTSAPAAGGFGSAAHTSTPAAGG
FGSATTTS-----
>seq2260
-----TSAPAAGGFGSATTTSAPAAGGFGSATTTSAPAAGGFGSAAHTSTPAAGGFGSAT
TTS-------TSAPAAGGFGSATTTSAPAAGGFGSATTTSAPAAGGFGSAAHTSTPAAGG
FGSATTTS-----
>seq2261
------SAPAAGGFGSATTTSAPAAGGFGSATTTSAPAAGGFGSAAHTSTPAAGGFGSAT
TTS--------SAPAAGGFGSATTTSAPAAGGFGSATTTSAPAAGGFGSAAHTSTPAAGG
FGSATTTS-----
>seq2266
-------APAAGGFGSATTTSAPAAGGFGSATTTSAPAAGGFGSAAHTSTPAAGGFGSAT
TT---------SAPAAGGFGSATTTSAPAAGGFGSATTTSAPAAGGFGSAAHTSTPAAGG
FGSATTTS-----
>seq2267
-------TPAAGGFGSATTTSAPAAGGFGSATTTSAPAAGGFGSAAHTSTPAAGGFGSAT
TT---------STPAAGGFGSATTTSAPAAGGFGSATTTSAPAAGGFGSAAHTSTPAAGG
FGSATTTS-----
>seq2732
GSAAHTSTPAAGGFGSATTTSAPAAGGFGSATTTSAPAAGGFGSAAHTSTPAAGGFGSAT
TT---------SAPAAGGFGSATTTSAPAAGGF---------------------------
-------------
>seq2745
-------------------------------------AAGGFGSAAHTSTPAAGGFGSAT
TT---------SAPAAGGFGSATTTSAPAAGGFGSAAHTSTPAAGGFGSATTTSAPAAGG
FGSATTTSAP---
>seq2776
-----------------------------------APAAGGFGSAAHTSTPAAGGFGSAT
TT---------SAPAVGGFGSATTTSAPAAGGFGSAAHTSTPAAGGFGSATTTSAPAVGG
FGSATTTS-----
>seq2899
--------------------------------TTSAPAAGGFGSAAHTSTPAAGGFGSAT
TT---------SAPAVGGFGSATTTSAPAAGGFGSAAHTSTPAAGGFGSATTTSAPAVGG
FGSAT--------
