# Supplementary material for: A refined genome phage display methodology delineates the human antibody response in patients with Chagas disease
Source: iScience. 2021 May 15;24(6):102540. doi: 10.1016/j.isci.2021.102540 (PMC8185243; doi:10.1016/j.isci.2021.102540)
Supplement: Data S2. Alignments and consensus sequences for all epitopes. Related to Figure 3 and Data S1 [file mmc3.zip › final clusters A and B/1.hmm]

HMMER3/f [3.1b2 | February 2015]
NAME  1.mafft
LENG  51
ALPH  amino
RF    no
MM    no
CONS  yes
CS    no
MAP   yes
DATE  Wed Dec  6 22:54:17 2017
NSEQ  3560
EFFN  1.490440
CKSUM 1422732704
STATS LOCAL MSV       -9.4716  0.71914
STATS LOCAL VITERBI   -9.9421  0.71914
STATS LOCAL FORWARD   -4.4927  0.71914
HMM          A        C        D        E        F        G        H        I        K        L        M        N        P        Q        R        S        T        V        W        Y   
            m->m     m->i     m->d     i->m     i->i     d->m     d->d
  COMPO   1.89336  4.68316  2.70395  2.96674  3.01150  2.27688  4.12224  3.68378  2.65056  3.13744  4.39711  3.33250  2.48761  2.77966  3.27509  2.54696  3.09352  3.31228  5.26435  3.99827
          2.68571  4.42254  2.77510  2.73185  3.46172  2.40526  3.72537  3.29376  2.67699  2.69385  4.24755  2.90351  2.73624  3.18118  2.89864  2.37899  2.77527  2.98583  4.58542  3.61552
          0.95385  1.18843  1.17104  2.11500  0.12855  0.00000        *
      1   2.68930  4.87504  2.60241  1.87114  4.37118  1.70185  3.81207  3.78617  2.68078  3.40515  4.25754  2.91803  3.84030  2.99257  3.12764  2.71778  3.01337  3.25844  5.62182  4.26598     62 g - - -
          2.68618  4.42225  2.77519  2.73123  3.46354  2.40513  3.72494  3.29354  2.67741  2.69355  4.24690  2.90347  2.73739  3.18146  2.89801  2.37887  2.77519  2.98518  4.58477  3.61503
          0.02650  4.04321  4.75520  0.61958  0.77255  0.83230  0.57102
      2   2.94422  5.12947  2.92727  2.57319  4.45391  3.50648  3.70611  3.90566  2.01696  3.40680  4.28785  3.05496  3.97472  1.36947  2.48029  2.93491  3.17226  3.57686  5.52059  4.23740     63 q - - -
          2.68618  4.42225  2.77519  2.73123  3.46354  2.40513  3.72494  3.29354  2.67741  2.69355  4.24690  2.90347  2.73739  3.18146  2.89801  2.37887  2.77519  2.98518  4.58477  3.61503
          0.02579  4.06663  4.78897  0.61958  0.77255  0.81656  0.58331
      3   1.09220  4.18223  3.70142  3.33158  4.11446  2.99910  4.28604  3.22957  3.28742  3.13345  4.04081  3.44999  3.79738  3.59185  3.57276  2.51418  2.40017  2.62516  5.54081  4.33909     64 a - - -
          2.68618  4.42225  2.77519  2.73123  3.46354  2.40513  3.72494  3.29354  2.67741  2.69355  4.24690  2.90347  2.73739  3.18146  2.89801  2.37887  2.77519  2.98518  4.58477  3.61503
          0.02522  4.08855  4.81090  0.61958  0.77255  0.70893  0.67761
      4   1.07760  4.50898  3.24747  2.93719  4.20758  3.26769  4.06092  3.47547  2.49612  3.23276  4.13533  3.28321  3.90353  3.29678  3.17218  2.70763  2.94758  3.11695  5.54097  4.28906     65 a - - -
          2.68618  4.42225  2.77519  2.73123  3.46354  2.40513  3.72494  3.29354  2.67741  2.69355  4.24690  2.90347  2.73739  3.18146  2.89801  2.37887  2.77519  2.98518  4.58477  3.61503
          0.02344  4.16104  4.88339  0.61958  0.77255  0.73822  0.65002
      5   0.86362  4.23495  3.75448  3.48637  4.32684  3.07908  4.46292  3.44161  3.47314  3.33781  4.26505  3.54009  3.84408  3.77647  3.72755  2.54961  2.42986  3.00840  5.75266  4.56153     66 a - - -
          2.68618  4.42225  2.77519  2.73123  3.46354  2.40513  3.72494  3.29354  2.67741  2.69355  4.24690  2.90347  2.73739  3.18146  2.89801  2.37887  2.77519  2.98518  4.58477  3.61503
          0.02297  4.18076  4.90311  0.61958  0.77255  0.73390  0.65399
      6   2.92630  5.25096  2.21307  2.08824  4.70473  1.23653  3.91293  4.18397  2.90053  3.74602  4.60011  2.88299  3.93941  3.09428  3.43551  2.88401  3.24472  3.77166  5.92394  4.50500     67 g - - -
          2.68618  4.42225  2.77519  2.73123  3.46354  2.40513  3.72494  3.29354  2.67741  2.69355  4.24690  2.90347  2.73739  3.18146  2.89801  2.37887  2.77519  2.98518  4.58477  3.61503
          0.02325  4.19319  4.84280  0.61958  0.77255  0.74349  0.64521
      7   3.07046  5.63614  0.98725  2.15262  4.90375  3.31525  3.87855  4.44439  2.90134  3.94084  4.80676  2.78295  3.95411  2.61333  3.48963  2.95006  3.36381  4.02041  6.09373  4.55151     68 d - - -
          2.68618  4.42225  2.77519  2.73123  3.46354  2.40513  3.72494  3.29354  2.67741  2.69355  4.24690  2.90347  2.73739  3.18146  2.89801  2.37887  2.77519  2.98518  4.58477  3.61503
          0.02266  4.19426  4.91660  0.61958  0.77255  0.72390  0.66331
      8   3.13613  5.26579  3.46064  2.84350  4.74092  3.73207  3.71316  4.09122  0.96035  3.53276  4.40114  3.26857  4.12090  2.84857  2.05256  3.05125  3.31299  3.76295  5.57024  4.39330     69 k - - -
          2.68618  4.42225  2.77519  2.73123  3.46354  2.40513  3.72494  3.29354  2.67741  2.69355  4.24690  2.90347  2.73739  3.18146  2.89801  2.37887  2.77519  2.98518  4.58477  3.61503
          0.02406  4.20500  4.72739  0.61958  0.77255  0.70439  0.68203
      9   2.49745  4.43523  3.41385  3.19210  4.38962  3.18101  4.31896  3.72442  3.21528  3.45288  4.37091  3.42916  1.01608  3.59065  3.52011  2.66366  2.49000  3.27946  5.74621  4.51202     70 p - - -
          2.68618  4.42225  2.77519  2.73123  3.46354  2.40513  3.72494  3.29354  2.67741  2.69355  4.24690  2.90347  2.73739  3.18146  2.89801  2.37887  2.77519  2.98518  4.58477  3.61503
          0.02933  4.21844  4.25566  0.61958  0.77255  0.60433  0.79062
     10   2.15065  4.40176  3.44196  3.09355  4.42832  3.14482  4.22174  3.84741  3.14205  3.45766  4.32779  3.35365  1.90301  3.45145  3.50366  1.33899  2.86526  3.32984  5.74346  4.49745     71 s - - -
          2.68589  4.42236  2.77516  2.73134  3.46336  2.40503  3.72505  3.29365  2.67738  2.69355  4.24700  2.90357  2.73728  3.18135  2.89811  2.37892  2.77530  2.98529  4.58488  3.61514
          0.04898  3.20473  4.92926  1.88223  0.16517  0.62375  0.76772
     11   2.80888  4.60748  3.62986  3.24997  3.74083  3.58600  4.20904  3.07498  3.11917  1.97971  3.80586  3.58213  1.25031  3.52364  3.40093  3.00384  3.15439  2.90397  5.30236  4.00053     96 p - - -
          2.68589  4.42236  2.77517  2.73133  3.46335  2.40503  3.72505  3.29365  2.67738  2.69364  4.24701  2.90358  2.73722  3.18126  2.89812  2.37893  2.77531  2.98527  4.58488  3.61514
          0.04966  3.17898  4.98825  1.89230  0.16337  0.55396  0.85489
     12   3.67067  5.03421  4.74587  4.52004  0.61313  4.38894  3.99860  3.22255  4.39639  2.54131  3.92061  4.37989  4.83374  4.45367  4.44092  3.82034  3.98277  3.20265  4.16359  2.46969    121 F - - -
          2.68618  4.42225  2.77519  2.73123  3.46354  2.40513  3.72494  3.29354  2.67741  2.69355  4.24690  2.90347  2.73739  3.18146  2.89801  2.37887  2.77519  2.98518  4.58477  3.61503
          0.01975  4.33006  5.05241  0.61958  0.77255  0.47842  0.96696
     13   2.66553  4.62720  3.21239  2.66568  4.20748  1.18017  4.11842  3.48462  3.02717  3.25025  4.13875  3.31901  4.00287  3.35983  3.39353  2.81441  3.04366  2.39764  5.57551  4.30271    122 g - - -
          2.68609  4.42228  2.77518  2.73126  3.46348  2.40510  3.72498  3.29357  2.67740  2.69358  4.24693  2.90350  2.73734  3.18143  2.89804  2.37887  2.77523  2.98522  4.58480  3.61506
          0.03183  3.67873  5.10321  1.23058  0.34549  0.52348  0.89760
     14   3.26816  5.29070  3.21319  2.99188  4.48748  3.71050  4.13353  4.22856  2.76471  3.67759  4.69241  3.43986  4.26485  0.67879  3.02596  3.29595  3.56981  3.91676  5.70795  4.38829    135 Q - - -
          2.68618  4.42225  2.77519  2.73123  3.46354  2.40513  3.72494  3.29354  2.67741  2.69355  4.24690  2.90347  2.73739  3.18146  2.89801  2.37887  2.77519  2.98518  4.58477  3.61503
          0.01876  4.38100  5.10335  0.61958  0.77255  0.51845  0.90496
     15   0.69687  4.35549  3.86084  3.65662  4.67620  2.29538  4.67252  4.04950  3.73963  3.79348  4.62631  3.66588  3.92209  3.98891  3.98967  2.62936  2.95389  3.42762  6.02919  4.86356    136 a - - -
          2.68618  4.42225  2.77519  2.73123  3.46354  2.40513  3.72494  3.29354  2.67741  2.69355  4.24690  2.90347  2.73739  3.18146  2.89801  2.37887  2.77519  2.98518  4.58477  3.61503
          0.01872  4.38310  5.10545  0.61958  0.77255  0.48838  0.95093
     16   0.53092  4.45541  4.02283  3.86184  4.58644  3.27187  4.81131  3.76186  3.88135  3.63290  4.61902  3.83510  4.06785  4.17464  4.08117  2.79143  3.09301  3.29995  6.01109  4.83543    137 A - - -
          2.68609  4.42228  2.77518  2.73126  3.46348  2.40510  3.72498  3.29357  2.67740  2.69354  4.24693  2.90350  2.73738  3.18143  2.89804  2.37887  2.77523  2.98521  4.58480  3.61506
          0.03095  3.70942  5.11864  1.21885  0.35037  0.49905  0.93422
     17   0.54527  4.44807  3.97378  3.79423  4.57888  3.26141  4.77927  3.76020  3.83780  3.63379  4.60715  3.80393  4.05538  4.13472  4.04624  2.77044  3.08278  3.29799  6.00238  4.81706    150 A - - -
          2.68609  4.42228  2.77518  2.73127  3.46348  2.40510  3.72498  3.29357  2.67740  2.69354  4.24693  2.90350  2.73734  3.18143  2.89804  2.37890  2.77523  2.98522  4.58480  3.61506
          0.03151  3.68737  5.11943  1.23638  0.34310  0.49096  0.94685
     18   2.91160  4.89705  2.86595  3.10856  4.91411  0.58022  4.54639  4.47583  3.62474  4.11620  4.99913  3.49893  4.15972  3.82182  4.01626  3.02345  3.39185  3.90292  6.13136  4.91246    163 G - - -
          2.68618  4.42225  2.77519  2.73123  3.46354  2.40513  3.72494  3.29354  2.67741  2.69355  4.24690  2.90347  2.73739  3.18146  2.89801  2.37887  2.77519  2.98518  4.58477  3.61503
          0.01839  4.40084  5.12318  0.61958  0.77255  0.49272  0.94408
     19   3.31608  5.89744  0.66236  2.23282  5.21074  3.40413  4.09860  4.78698  3.25502  4.29199  5.20752  2.92612  4.13169  3.30581  3.91038  3.17912  3.64779  4.32601  6.40922  4.84857    164 D - - -
          2.68562  4.42246  2.77512  2.73136  3.46319  2.40500  3.72515  3.29375  2.67743  2.69374  4.24711  2.90368  2.73708  3.18125  2.89812  2.37889  2.77540  2.98539  4.58498  3.61524
          0.05261  3.09461  5.12387  2.34136  0.10114  0.49253  0.94438
     20   3.35219  5.39603  3.58391  3.08792  4.88012  3.85608  3.94895  4.27372  0.66095  3.74053  4.66158  3.47745  4.30535  3.10054  2.40852  3.35859  3.54200  3.96356  5.74396  4.57599    201 K - - -
          2.68607  4.42229  2.77518  2.73127  3.46347  2.40509  3.72498  3.29358  2.67740  2.69359  4.24693  2.90350  2.73733  3.18142  2.89804  2.37887  2.77523  2.98522  4.58481  3.61507
          0.03315  3.62736  5.11318  1.28534  0.32373  0.49028  0.94792
     21   3.14196  4.95296  3.91247  3.82052  4.79992  3.63871  4.90025  4.41252  3.91476  4.00591  5.07313  4.04365  0.40029  4.28974  4.13060  3.30809  3.62261  3.97193  6.01520  4.91815    214 P - - -
          2.68601  4.42232  2.77518  2.73131  3.46335  2.40508  3.72502  3.29361  2.67740  2.69356  4.24697  2.90354  2.73730  3.18140  2.89808  2.37886  2.77527  2.98526  4.58484  3.61510
          0.08089  3.25937  3.23680  1.58206  0.23011  0.48838  0.95093
     22   2.46447  4.45811  3.49481  3.23058  4.63123  2.99652  4.38972  4.09254  3.33875  3.72380  4.54726  3.45375  2.50432  3.63147  3.68293  0.87861  2.95253  3.50186  5.93522  4.69840    239 s - - -
          2.68570  4.42243  2.77513  2.73139  3.46324  2.40498  3.72512  3.29372  2.67737  2.69360  4.24708  2.90365  2.73715  3.18128  2.89819  2.37896  2.77537  2.98536  4.58495  3.61521
          0.07056  2.99971  3.99918  2.17733  0.12030  0.45813  1.00093
     23   2.84030  4.65584  3.68596  3.33714  3.86293  3.59893  4.30657  3.19540  3.21110  2.13017  3.93449  3.64748  1.05919  3.61806  3.49375  3.03234  3.18451  3.00307  5.41987  4.11528    276 p - - -
          2.68611  4.42229  2.77519  2.73127  3.46349  2.40511  3.72498  3.29358  2.67741  2.69344  4.24693  2.90350  2.73739  3.18144  2.89804  2.37888  2.77523  2.98522  4.58480  3.61507
          0.06362  2.88881  5.11693  0.95823  0.48381  0.50520  0.92478
     24   3.78663  5.09536  4.87671  4.66766  0.53857  4.47599  4.06163  3.33465  4.53446  2.64419  4.03030  4.48397  4.92404  4.56912  4.55661  3.92721  4.10219  3.33602  4.21384  2.51595    289 F - - -
          2.68609  4.42228  2.77518  2.73126  3.46348  2.40510  3.72498  3.29357  2.67740  2.69358  4.24693  2.90350  2.73734  3.18143  2.89804  2.37887  2.77523  2.98521  4.58480  3.61506
          0.03077  3.73757  5.03775  1.20910  0.35448  0.50595  0.92364
     25   2.84234  4.82620  3.17033  2.87636  4.79114  0.65081  4.45760  4.27104  3.41138  3.93633  4.82691  3.46678  4.12337  3.71936  3.73752  2.96701  3.30790  3.67804  6.04967  4.80347    302 G - - -
          2.68592  4.42235  2.77516  2.73124  3.46338  2.40511  3.72504  3.29364  2.67743  2.69364  4.24699  2.90356  2.73722  3.18136  2.89805  2.37889  2.77529  2.98528  4.58486  3.61513
          0.04168  3.35430  5.13536  1.80351  0.17999  0.47600  0.97091
     26   3.27577  5.32363  3.19459  2.96792  4.54061  3.72256  4.13006  4.25963  2.75047  3.71103  4.71369  3.42953  4.26332  0.67854  3.01369  3.29724  3.57427  3.93978  5.74915  4.42530    327 Q - - -
          2.68609  4.42222  2.77518  2.73124  3.46351  2.40511  3.72498  3.29357  2.67740  2.69358  4.24693  2.90350  2.73734  3.18143  2.89804  2.37887  2.77523  2.98521  4.58480  3.61506
          0.03069  3.71288  5.14757  1.21442  0.35223  0.48780  0.95185
     27   0.53929  4.42566  4.01676  3.85239  4.62758  3.20253  4.80397  3.83229  3.87400  3.70761  4.64570  3.80800  4.04176  4.15936  4.07656  2.73846  3.05919  3.31416  6.04478  4.86028    340 A - - -
          2.68608  4.42229  2.77518  2.73126  3.46348  2.40510  3.72498  3.29357  2.67740  2.69355  4.24693  2.90350  2.73736  3.18142  2.89804  2.37888  2.77523  2.98522  4.58480  3.61507
          0.03145  3.68293  5.14753  1.26110  0.33316  0.48780  0.95185
     28   0.51770  4.48420  3.97386  3.82145  4.62670  3.29214  4.81309  3.82102  3.87784  3.69363  4.65966  3.83491  4.08646  4.17042  4.08628  2.80933  3.12130  3.35384  6.03594  4.85894    353 A - - -
          2.68610  4.42228  2.77518  2.73126  3.46349  2.40510  3.72497  3.29357  2.67740  2.69356  4.24693  2.90350  2.73735  3.18143  2.89804  2.37888  2.77522  2.98520  4.58480  3.61506
          0.03001  3.76918  5.03755  1.19487  0.36060  0.48780  0.95185
     29   0.52060  4.45906  4.03845  3.88266  4.61646  3.27316  4.83148  3.80461  3.90525  3.67642  4.65007  3.84376  4.07380  4.19462  4.10298  2.78141  3.09776  3.33081  6.04224  4.86058    366 A - - -
          2.68609  4.42228  2.77518  2.73126  3.46348  2.40510  3.72498  3.29357  2.67740  2.69358  4.24693  2.90350  2.73734  3.18143  2.89804  2.37887  2.77523  2.98521  4.58480  3.61506
          0.02976  3.75649  5.12398  1.20418  0.35659  0.48886  0.95016
     30   2.99380  4.79530  3.85372  3.85595  5.02354  0.37627  4.98669  4.65356  4.09887  4.31474  5.23723  4.01322  4.30771  4.37436  4.31418  3.17249  3.52890  4.02166  6.17162  5.13508    379 G - - -
          2.68610  4.42228  2.77518  2.73126  3.46349  2.40510  3.72497  3.29357  2.67740  2.69358  4.24693  2.90350  2.73735  3.18143  2.89804  2.37887  2.77522  2.98521  4.58480  3.61506
          0.03262  3.77916  4.68287  1.18640  0.36430  0.48908  0.94982
     31   3.36462  5.81673  0.57858  2.41940  5.17187  3.47009  4.20216  4.78847  3.36904  4.32445  5.26757  3.03088  4.19398  3.41988  4.00498  3.25332  3.71491  4.33497  6.37358  4.85723    392 D - - -
          2.68609  4.42228  2.77518  2.73126  3.46348  2.40510  3.72498  3.29357  2.67740  2.69358  4.24693  2.90350  2.73732  3.18143  2.89804  2.37888  2.77523  2.98521  4.58480  3.61506
          0.03116  3.73760  4.98114  1.21602  0.35156  0.49287  0.94384
     32   3.30626  5.41525  3.56509  3.02150  4.91666  3.85548  3.86967  4.27982  0.72475  3.72160  4.60955  3.35448  4.27359  3.00689  2.28262  3.30834  3.49521  3.96024  5.72565  4.55426    405 k - - -
          2.68589  4.42236  2.77518  2.73131  3.46336  2.40503  3.72505  3.29365  2.67739  2.69365  4.24701  2.90357  2.73720  3.18135  2.89812  2.37890  2.77530  2.98529  4.58488  3.61514
          0.04370  3.30951  5.07910  1.88001  0.16557  0.49180  0.94553
     33   3.16701  4.98044  3.91276  3.82077  4.81808  3.66070  4.90672  4.44673  3.91085  4.03154  5.09202  4.05273  0.39270  4.26679  4.10303  3.34172  3.65320  4.00549  6.03016  4.93158    430 P - - -
          2.68609  4.42228  2.77518  2.73126  3.46348  2.40510  3.72498  3.29357  2.67740  2.69358  4.24693  2.90350  2.73734  3.18143  2.89804  2.37887  2.77523  2.98522  4.58480  3.61506
          0.06679  3.71704  3.21130  1.23219  0.34482  0.49369  0.94256
     34   2.51421  4.49578  3.48955  3.19662  4.51022  3.22442  4.33354  3.97391  3.25121  3.49089  4.46640  3.44809  2.66540  3.56676  3.59216  0.86787  2.97445  3.44820  5.83721  4.57448    443 s - - -
          2.68610  4.42228  2.77518  2.73126  3.46349  2.40510  3.72497  3.29357  2.67740  2.69358  4.24693  2.90350  2.73731  3.18143  2.89804  2.37890  2.77522  2.98521  4.58480  3.61506
          0.05188  3.73557  3.62314  1.19069  0.36242  0.46411  0.99074
     35   2.69989  4.52997  3.58308  3.18165  3.86009  3.50582  4.16422  3.18305  3.08474  2.02969  3.87583  3.50679  1.33008  3.46506  3.39225  2.74727  3.02812  2.93898  5.34151  4.06374    456 p - - -
          2.68611  4.42229  2.77519  2.73125  3.46350  2.40512  3.72498  3.29358  2.67741  2.69346  4.24693  2.90350  2.73736  3.18144  2.89803  2.37888  2.77523  2.98522  4.58480  3.61507
          0.06852  2.86237  4.69990  0.94191  0.49410  0.51850  0.90489
     36   3.79638  5.12394  4.87703  4.65507  0.56682  4.51502  4.04366  3.26308  4.51694  2.53306  3.94225  4.47963  4.86806  4.54591  4.54144  4.00413  4.09783  3.27946  4.19187  2.49210    469 F - - -
          2.68618  4.42225  2.77519  2.73123  3.46354  2.40513  3.72494  3.29354  2.67741  2.69355  4.24690  2.90347  2.73739  3.18146  2.89801  2.37887  2.77519  2.98518  4.58477  3.61503
          0.03691  4.39865  3.73213  0.61958  0.77255  0.52628  0.89355
     37   3.03136  5.10624  2.87528  2.32821  4.87207  0.74405  4.29664  4.36828  3.24716  3.97078  4.85879  3.29598  4.14826  3.52261  3.64662  3.08450  3.43264  3.91199  6.05409  4.78470    470 g - - -
          2.68591  4.42235  2.77516  2.73128  3.46337  2.40508  3.72504  3.29364  2.67743  2.69365  4.24700  2.90350  2.73721  3.18136  2.89811  2.37889  2.77530  2.98528  4.58487  3.61513
          0.04420  3.34470  4.83282  1.84542  0.17193  0.55260  0.85673
     38   3.25574  5.28233  3.20445  2.98178  4.48592  3.70283  4.12785  4.21763  2.75596  3.66710  4.68187  3.42988  4.24565  0.68824  3.01877  3.28374  3.55759  3.90486  5.70632  4.38622    495 Q - - -
          2.68593  4.42234  2.77516  2.73120  3.46338  2.40513  3.72504  3.29363  2.67743  2.69364  4.24699  2.90356  2.73725  3.18137  2.89805  2.37888  2.77529  2.98528  4.58486  3.61512
          0.04642  3.34579  4.59269  1.78199  0.18429  0.55527  0.85312
     39   0.58292  4.40207  3.92314  3.76441  4.53508  3.21138  4.73073  3.71058  3.78718  3.59609  4.55534  3.75656  4.01398  4.08072  4.00205  2.71999  3.03205  3.22216  5.96731  4.76891    520 A - - -
          2.68618  4.42225  2.77519  2.73123  3.46354  2.40513  3.72494  3.29354  2.67741  2.69355  4.24690  2.90347  2.73739  3.18146  2.89801  2.37887  2.77519  2.98518  4.58477  3.61503
          0.03294  4.37223  3.92297  0.61958  0.77255  0.56095  0.84552
     40   0.57573  4.40627  3.94428  3.77539  4.54042  3.22158  4.74004  3.72300  3.79762  3.59344  4.56360  3.76461  3.99619  4.09333  4.00761  2.72520  3.03362  3.26118  5.96765  4.77943    521 A - - -
          2.68618  4.42225  2.77519  2.73123  3.46354  2.40513  3.72494  3.29354  2.67741  2.69355  4.24690  2.90347  2.73739  3.18146  2.89801  2.37887  2.77519  2.98518  4.58477  3.61503
          0.05007  4.35835  3.32319  0.61958  0.77255  0.57713  0.82442
     41   0.60230  4.38465  3.91518  3.74003  4.49125  3.20416  4.70458  3.66077  3.75748  3.53937  4.51730  3.73747  3.99507  4.05674  3.97080  2.70367  3.01481  3.20519  5.92818  4.73093    522 A - - -
          2.68608  4.42228  2.77518  2.73123  3.46348  2.40512  3.72498  3.29357  2.67740  2.69357  4.24693  2.90350  2.73735  3.18143  2.89804  2.37887  2.77523  2.98522  4.58480  3.61506
          0.06734  3.61069  3.26782  1.24307  0.34038  0.61788  0.77455
     42   2.87848  4.73816  3.68431  3.64982  4.85372  0.45387  4.80691  4.46893  3.89751  4.13222  5.06494  3.84580  4.18096  4.18181  4.13078  3.05573  3.40797  3.86387  6.01534  4.95533    535 G - - -
          2.68618  4.42225  2.77519  2.73123  3.46354  2.40513  3.72494  3.29354  2.67741  2.69355  4.24690  2.90347  2.73739  3.18146  2.89801  2.37887  2.77519  2.98518  4.58477  3.61503
          0.03009  4.29690  4.13304  0.61958  0.77255  0.65713  0.73051
     43   3.23900  5.67757  0.69220  2.31096  5.01083  3.39114  4.08523  4.59124  3.21172  4.14589  5.07867  2.92642  4.08353  3.28904  3.82952  3.12813  3.57311  4.14702  6.22333  4.71212    536 D - - -
          2.68618  4.42225  2.77519  2.73123  3.46354  2.40513  3.72494  3.29354  2.67741  2.69355  4.24690  2.90347  2.73739  3.18146  2.89801  2.37887  2.77519  2.98518  4.58477  3.61503
          0.05349  4.28732  3.26114  0.61958  0.77255  0.66782  0.71913
     44   3.21679  5.32251  3.55864  2.93377  4.80937  3.79056  3.75046  4.16023  0.87519  3.58710  4.46608  3.31063  4.17649  2.88696  2.05315  3.20734  3.37593  3.83692  5.60439  4.44414    537 k - - -
          2.68618  4.42225  2.77519  2.73123  3.46354  2.40513  3.72494  3.29354  2.67741  2.69355  4.24690  2.90347  2.73739  3.18146  2.89801  2.37887  2.77519  2.98518  4.58477  3.61503
          0.05974  4.25523  3.12816  0.61958  0.77255  0.70356  0.68284
     45   2.99728  4.79864  3.66603  3.53903  4.54228  3.48201  4.63116  4.13205  3.61032  3.71147  4.78731  3.81042  0.53241  3.95246  3.84847  3.16604  3.45063  3.73626  5.77092  4.65563    538 P - - -
          2.68610  4.42228  2.77518  2.73122  3.46349  2.40513  3.72497  3.29357  2.67740  2.69358  4.24692  2.90349  2.73733  3.18143  2.89803  2.37888  2.77522  2.98521  4.58480  3.61506
          0.04675  3.59579  4.00446  1.16809  0.37246  0.74255  0.64607
     46   2.42965  4.42090  3.33481  2.99942  4.28602  3.16287  4.13156  3.72523  3.02727  3.20050  4.23828  3.28704  2.80257  3.36765  3.38162  1.08849  2.87348  3.26112  5.62141  4.34690    551 s - - -
          2.68607  4.42229  2.77518  2.73127  3.46347  2.40509  3.72498  3.29358  2.67740  2.69354  4.24693  2.90350  2.73738  3.18142  2.89804  2.37887  2.77523  2.98522  4.58481  3.61507
          0.06613  3.43634  3.44803  1.28196  0.32503  0.75044  0.63896
     47   2.61049  4.47726  3.43555  3.02971  3.84884  3.40094  4.05763  3.10044  2.92971  2.32926  3.82073  3.37632  1.46904  3.31818  3.25062  2.78873  2.74415  2.85474  5.32215  4.05135    564 p - - -
          2.68618  4.42225  2.77519  2.73123  3.46354  2.40513  3.72494  3.29354  2.67741  2.69355  4.24690  2.90347  2.73739  3.18146  2.89801  2.37887  2.77519  2.98518  4.58477  3.61503
          0.05533  4.16318  3.26305  0.61958  0.77255  0.77583  0.61678
     48   3.54247  4.89841  4.56320  4.31705  0.72115  4.22124  3.96570  3.05142  4.20972  2.37404  3.75411  4.26626  4.66916  4.30955  4.27760  3.77094  3.84569  3.05329  4.15421  2.48525    565 f - - -
          2.68618  4.42225  2.77519  2.73123  3.46354  2.40513  3.72494  3.29354  2.67741  2.69355  4.24690  2.90347  2.73739  3.18146  2.89801  2.37887  2.77519  2.98518  4.58477  3.61503
          0.03453  4.13172  4.02389  0.61958  0.77255  0.80351  0.59376
     49   2.81963  4.97847  2.59427  1.95702  4.56055  1.26959  3.94830  4.01903  2.85646  3.62004  4.48783  2.99066  3.91930  3.14536  3.29033  2.83907  3.16618  3.59611  5.77630  4.44209    566 g - - -
          2.68618  4.42225  2.77519  2.73123  3.46354  2.40513  3.72494  3.29354  2.67741  2.69355  4.24690  2.90347  2.73739  3.18146  2.89801  2.37887  2.77519  2.98518  4.58477  3.61503
          0.07073  4.12155  2.95520  0.61958  0.77255  0.81137  0.58744
     50   2.99586  5.02748  2.98877  2.74086  4.22368  3.48378  3.90601  3.87846  2.53521  3.37607  4.37025  3.19129  4.03525  1.01177  2.80542  3.02977  3.28941  3.58116  5.46512  4.14527    567 q - - -
          2.68618  4.42225  2.77519  2.73123  3.46354  2.40513  3.72494  3.29354  2.67741  2.69355  4.24690  2.90347  2.73739  3.18146  2.89801  2.37887  2.77519  2.98518  4.58477  3.61503
          0.06000  4.07660  3.18769  0.61958  0.77255  0.84586  0.56069
     51   0.93058  4.19466  3.52091  3.29124  4.26897  2.75981  4.33061  3.52433  3.33344  3.32281  4.24672  3.40629  3.76022  3.63954  3.60269  2.48373  2.78003  3.05230  5.65467  4.44987    568 a - - -
          2.68363  4.42305  2.77478  2.73185  3.46244  2.40462  3.72575  3.29434  2.67724  2.69414  4.24770  2.90425  2.73638  3.18134  2.89874  2.37908  2.77590  2.98586  4.58557  3.61583
          0.63065  0.75981        *  2.26773  0.10931  0.00000        *
//
