# Supplementary material for: A refined genome phage display methodology delineates the human antibody response in patients with Chagas disease
Source: iScience. 2021 May 15;24(6):102540. doi: 10.1016/j.isci.2021.102540 (PMC8185243; doi:10.1016/j.isci.2021.102540)
Supplement: Data S2. Alignments and consensus sequences for all epitopes. Related to Figure 3 and Data S1 [file mmc3.zip › final clusters A and B/1.mafft.fasta]

>EQAAAGDRPSPFGQAAAGDRPSPF
------------------------------------------------------------
------------------------------------------------------------
-E------------QAA------------A------------GD----------------
--------------------R------------P------------------------S-
-----------------------------------P------------F-----------
-G------------------------Q------------A------------A-------
-----A------------G------------D------------R---------------
---------P------------S------------P------------F-----------
------------------------------------------------------------
------------------------------------------------------------
-------------------
>EQAAAGDRPSPFGQAAAGDKPSPF
------------------------------------------------------------
------------------------------------------------------------
-E------------QAA------------A------------GD----------------
--------------------R------------P------------------------S-
-----------------------------------P------------F-----------
-G------------------------Q------------A------------A-------
-----A------------G------------D------------K---------------
---------P------------S------------P------------F-----------
------------------------------------------------------------
------------------------------------------------------------
-------------------
>GQAAAGDKPSPFGQAAAGDKPSPF
------------------------------------------------------------
------------------------------------------------------------
-G------------QAA------------A------------GD----------------
--------------------K------------P------------------------S-
-----------------------------------P------------F-----------
-G------------------------Q------------A------------A-------
-----A------------G------------D------------K---------------
---------P------------S------------P------------F-----------
------------------------------------------------------------
------------------------------------------------------------
-------------------
>GQAAAGDKPPPFGQAAAGDKPSPF
------------------------------------------------------------
------------------------------------------------------------
-G------------QAA------------A------------GD----------------
--------------------K------------P------------------------P-
-----------------------------------P------------F-----------
-G------------------------Q------------A------------A-------
-----A------------G------------D------------K---------------
---------P------------S------------P------------F-----------
------------------------------------------------------------
------------------------------------------------------------
-------------------
>GQAAAGDKPPPFGQAAAGDRPSPF
------------------------------------------------------------
------------------------------------------------------------
-G------------QAA------------A------------GD----------------
--------------------K------------P------------------------P-
-----------------------------------P------------F-----------
-G------------------------Q------------A------------A-------
-----A------------G------------D------------R---------------
---------P------------S------------P------------F-----------
------------------------------------------------------------
------------------------------------------------------------
-------------------
>EQAAAGDKPPPFGQAAAGDKPSPF
------------------------------------------------------------
------------------------------------------------------------
-E------------QAA------------A------------GD----------------
--------------------K------------P------------------------P-
-----------------------------------P------------F-----------
-G------------------------Q------------A------------A-------
-----A------------G------------D------------K---------------
---------P------------S------------P------------F-----------
------------------------------------------------------------
------------------------------------------------------------
-------------------
>EQAAAGDKPPPFGQAAAGDRPSPF
------------------------------------------------------------
------------------------------------------------------------
-E------------QAA------------A------------GD----------------
--------------------K------------P------------------------P-
-----------------------------------P------------F-----------
-G------------------------Q------------A------------A-------
-----A------------G------------D------------R---------------
---------P------------S------------P------------F-----------
------------------------------------------------------------
------------------------------------------------------------
-------------------
>AAAGDKPPPFGQAAAGDKPSPF
------------------------------------------------------------
------------------------------------------------------------
---------------AA------------A------------GD----------------
--------------------K------------P------------------------P-
-----------------------------------P------------F-----------
-G------------------------Q------------A------------A-------
-----A------------G------------D------------K---------------
---------P------------S------------P------------F-----------
------------------------------------------------------------
------------------------------------------------------------
-------------------
>AAAGDKPSPFGQAAAGDKPSPF
------------------------------------------------------------
------------------------------------------------------------
---------------AA------------A------------GD----------------
--------------------K------------P------------------------S-
-----------------------------------P------------F-----------
-G------------------------Q------------A------------A-------
-----A------------G------------D------------K---------------
---------P------------S------------P------------F-----------
------------------------------------------------------------
------------------------------------------------------------
-------------------
>PPFEQAAAGDKPSPFGQAAAGDKPSPF
------------------------------------------------------------
----------P------------------------P------------------------
FE------------QAA------------A------------GD----------------
--------------------K------------P------------------------S-
-----------------------------------P------------F-----------
-G------------------------Q------------A------------A-------
-----A------------G------------D------------K---------------
---------P------------S------------P------------F-----------
------------------------------------------------------------
------------------------------------------------------------
-------------------
>AAGDKPSPFGQAAAGDKPSPF
------------------------------------------------------------
------------------------------------------------------------
----------------A------------A------------GD----------------
--------------------K------------P------------------------S-
-----------------------------------P------------F-----------
-G------------------------Q------------A------------A-------
-----A------------G------------D------------K---------------
---------P------------S------------P------------F-----------
------------------------------------------------------------
------------------------------------------------------------
-------------------
>VQGAAGDKPSPFGQAAAGDKPSPF
------------------------------------------------------------
------------------------------------------------------------
-V------------QGA------------A------------GD----------------
--------------------K------------P------------------------S-
-----------------------------------P------------F-----------
-G------------------------Q------------A------------A-------
-----A------------G------------D------------K---------------
---------P------------S------------P------------F-----------
------------------------------------------------------------
------------------------------------------------------------
-------------------
>AGDKPSPFGQAAAGDKPSPF
------------------------------------------------------------
------------------------------------------------------------
-----------------------------A------------GD----------------
--------------------K------------P------------------------S-
-----------------------------------P------------F-----------
-G------------------------Q------------A------------A-------
-----A------------G------------D------------K---------------
---------P------------S------------P------------F-----------
------------------------------------------------------------
------------------------------------------------------------
-------------------
>VQAAAGDKPSPFGQAAAGDKPSPFE
------------------------------------------------------------
------------------------------------------------------------
-V------------QAA------------A------------GD----------------
--------------------K------------P------------------------S-
-----------------------------------P------------F-----------
-G------------------------Q------------A------------A-------
-----A------------G------------D------------K---------------
---------P------------S------------P------------FE----------
------------------------------------------------------------
------------------------------------------------------------
-------------------
>VQGAAGDKPSPFGQAAAGDKPSPFE
------------------------------------------------------------
------------------------------------------------------------
-V------------QGA------------A------------GD----------------
--------------------K------------P------------------------S-
-----------------------------------P------------F-----------
-G------------------------Q------------A------------A-------
-----A------------G------------D------------K---------------
---------P------------S------------P------------FE----------
------------------------------------------------------------
------------------------------------------------------------
-------------------
>GQAAAGDKPSPFGQAAAGDKPSPFE
------------------------------------------------------------
------------------------------------------------------------
-G------------QAA------------A------------GD----------------
--------------------K------------P------------------------S-
-----------------------------------P------------F-----------
-G------------------------Q------------A------------A-------
-----A------------G------------D------------K---------------
---------P------------S------------P------------FE----------
------------------------------------------------------------
------------------------------------------------------------
-------------------
>GQAAAGDKPPPFGQAAAGDKPSPFE
------------------------------------------------------------
------------------------------------------------------------
-G------------QAA------------A------------GD----------------
--------------------K------------P------------------------P-
-----------------------------------P------------F-----------
-G------------------------Q------------A------------A-------
-----A------------G------------D------------K---------------
---------P------------S------------P------------FE----------
------------------------------------------------------------
------------------------------------------------------------
-------------------
>GQAAAGDKPPPFGQAAAGDKPSPFG
------------------------------------------------------------
------------------------------------------------------------
-G------------QAA------------A------------GD----------------
--------------------K------------P------------------------P-
-----------------------------------P------------F-----------
-G------------------------Q------------A------------A-------
-----A------------G------------D------------K---------------
---------P------------S------------P------------FG----------
------------------------------------------------------------
------------------------------------------------------------
-------------------
>GQAAAGDKPSPFGQAAAGDKPSPFG
------------------------------------------------------------
------------------------------------------------------------
-G------------QAA------------A------------GD----------------
--------------------K------------P------------------------S-
-----------------------------------P------------F-----------
-G------------------------Q------------A------------A-------
-----A------------G------------D------------K---------------
---------P------------S------------P------------FG----------
------------------------------------------------------------
------------------------------------------------------------
-------------------
>AAAGDKPSPFGQAAAGDKPSPFE
------------------------------------------------------------
------------------------------------------------------------
---------------AA------------A------------GD----------------
--------------------K------------P------------------------S-
-----------------------------------P------------F-----------
-G------------------------Q------------A------------A-------
-----A------------G------------D------------K---------------
---------P------------S------------P------------FE----------
------------------------------------------------------------
------------------------------------------------------------
-------------------
>FGQAAAGDKPSPFGQAAAGDKPSPFE
------------------------------------------------------------
------------------------------------------------------------
FG------------QAA------------A------------GD----------------
--------------------K------------P------------------------S-
-----------------------------------P------------F-----------
-G------------------------Q------------A------------A-------
-----A------------G------------D------------K---------------
---------P------------S------------P------------FE----------
------------------------------------------------------------
------------------------------------------------------------
-------------------
>FGQAAAGDKPPPFGQAAAGDKPSPFE
------------------------------------------------------------
------------------------------------------------------------
FG------------QAA------------A------------GD----------------
--------------------K------------P------------------------P-
-----------------------------------P------------F-----------
-G------------------------Q------------A------------A-------
-----A------------G------------D------------K---------------
---------P------------S------------P------------FE----------
------------------------------------------------------------
------------------------------------------------------------
-------------------
>FGQAAAGDKPSPFGQAAAGDKPSPFG
------------------------------------------------------------
------------------------------------------------------------
FG------------QAA------------A------------GD----------------
--------------------K------------P------------------------S-
-----------------------------------P------------F-----------
-G------------------------Q------------A------------A-------
-----A------------G------------D------------K---------------
---------P------------S------------P------------FG----------
------------------------------------------------------------
------------------------------------------------------------
-------------------
>FGQAAAGDKPPPFGQAAAGDKPSPFG
------------------------------------------------------------
------------------------------------------------------------
FG------------QAA------------A------------GD----------------
--------------------K------------P------------------------P-
-----------------------------------P------------F-----------
-G------------------------Q------------A------------A-------
-----A------------G------------D------------K---------------
---------P------------S------------P------------FG----------
------------------------------------------------------------
------------------------------------------------------------
-------------------
>FGQAAAGDKPPLFGQAAAGDKPSPFE
------------------------------------------------------------
------------------------------------------------------------
FG------------QAA------------A------------GD----------------
--------------------K------------P------------------------P-
-----------------------------------L------------F-----------
-G------------------------Q------------A------------A-------
-----A------------G------------D------------K---------------
---------P------------S------------P------------FE----------
------------------------------------------------------------
------------------------------------------------------------
-------------------
>FGQAAAGDKPSLFGQAAAGDKPSPFE
------------------------------------------------------------
------------------------------------------------------------
FG------------QAA------------A------------GD----------------
--------------------K------------P------------------------S-
-----------------------------------L------------F-----------
-G------------------------Q------------A------------A-------
-----A------------G------------D------------K---------------
---------P------------S------------P------------FE----------
------------------------------------------------------------
------------------------------------------------------------
-------------------
>GQAAAGDKPPPFGQAAAGEKPPPFGQAAAGDKPPPFGQAAAGDKPSPFG
--------------------------GQAAAGD---------------KP--------PP
FGQAAAGEKPP------------------------P------------------------
FG------------QAA------------A------------GD----------------
--------------------K------------P------------------------P-
-----------------------------------P------------F-----------
-G------------------------Q------------A------------A-------
-----A------------G------------D------------K---------------
---------P------------S------------P------------FG----------
------------------------------------------------------------
------------------------------------------------------------
-------------------
>AAGDKPSPFGQAAAGDKPSPFE
------------------------------------------------------------
------------------------------------------------------------
----------------A------------A------------GD----------------
--------------------K------------P------------------------S-
-----------------------------------P------------F-----------
-G------------------------Q------------A------------A-------
-----A------------G------------D------------K---------------
---------P------------S------------P------------FE----------
------------------------------------------------------------
------------------------------------------------------------
-------------------
>AAGDKPPPFGQAAAGDKPSPFE
------------------------------------------------------------
------------------------------------------------------------
----------------A------------A------------GD----------------
--------------------K------------P------------------------P-
-----------------------------------P------------F-----------
-G------------------------Q------------A------------A-------
-----A------------G------------D------------K---------------
---------P------------S------------P------------FE----------
------------------------------------------------------------
------------------------------------------------------------
-------------------
>KPSPFGQAAAGDKPSPFE
------------------------------------------------------------
------------------------------------------------------------
------------------------------------------------------------
--------------------K------------P------------------------S-
-----------------------------------P------------F-----------
-G------------------------Q------------A------------A-------
-----A------------G------------D------------K---------------
---------P------------S------------P------------FE----------
------------------------------------------------------------
------------------------------------------------------------
-------------------
>AGDKPSLFGQAAAGDKPSPFE
------------------------------------------------------------
------------------------------------------------------------
-----------------------------A------------GD----------------
--------------------K------------P------------------------S-
-----------------------------------L------------F-----------
-G------------------------Q------------A------------A-------
-----A------------G------------D------------K---------------
---------P------------S------------P------------FE----------
------------------------------------------------------------
------------------------------------------------------------
-------------------
>AGDKPSLFGQAAAGDK
------------------------------------------------------------
------------------------------------------------------------
-----------------------------A------------GD----------------
--------------------K------------P------------------------S-
-----------------------------------L------------F-----------
-G------------------------Q------------A------------A-------
-----A------------G------------D------------K---------------
------------------------------------------------------------
------------------------------------------------------------
------------------------------------------------------------
-------------------
>AGDKPSLFGQAAAGD
------------------------------------------------------------
------------------------------------------------------------
-----------------------------A------------GD----------------
--------------------K------------P------------------------S-
-----------------------------------L------------F-----------
-G------------------------Q------------A------------A-------
-----A------------G------------D----------------------------
------------------------------------------------------------
------------------------------------------------------------
------------------------------------------------------------
-------------------
>AGDKPSLFGQAAAG
------------------------------------------------------------
------------------------------------------------------------
-----------------------------A------------GD----------------
--------------------K------------P------------------------S-
-----------------------------------L------------F-----------
-G------------------------Q------------A------------A-------
-----A------------G-----------------------------------------
------------------------------------------------------------
------------------------------------------------------------
------------------------------------------------------------
-------------------
>AAGDKPSLFGQAAAGDKPPPFGQAAAGYKPSLFGQAAAGDKPSLFGQAAAGDKPSLFGQAAAG
-----------------AAGDKPSLFGQAAAGD---------------KP--------PP
FGQAAAGYKPS------------------------L------------------------
FG------------QAA------------A------------GD----------------
--------------------K------------P------------------------S-
-----------------------------------L------------F-----------
-G------------------------Q------------A------------A-------
-----A------------G------------D------------K---------------
---------P------------S------------L------------FG----------
--------------Q------------------------AAA------------G-----
------------------------------------------------------------
-------------------
>AGDKPSLFGQAAAGDKPPPFGQAAAGYKPSLFGQAAAGDKPSLFGQAAA
------------------AGDKPSLFGQAAAGD---------------KP--------PP
FGQAAAGYKPS------------------------L------------------------
FG------------QAA------------A------------GD----------------
--------------------K------------P------------------------S-
-----------------------------------L------------F-----------
-G------------------------Q------------A------------A-------
-----A------------------------------------------------------
------------------------------------------------------------
------------------------------------------------------------
------------------------------------------------------------
-------------------
>PPFGQAAAGYKPSLFGQAAAGDKPSLFGQAAAGDK
----------------------------------------------------------PP
FGQAAAGYKPS------------------------L------------------------
FG------------QAA------------A------------GD----------------
--------------------K------------P------------------------S-
-----------------------------------L------------F-----------
-G------------------------Q------------A------------A-------
-----A------------G------------D------------K---------------
------------------------------------------------------------
------------------------------------------------------------
------------------------------------------------------------
-------------------
>QAAAGDKPSLFGQAAAGDK
------------------------------------------------------------
------------------------------------------------------------
--------------QAA------------A------------GD----------------
--------------------K------------P------------------------S-
-----------------------------------L------------F-----------
-G------------------------Q------------A------------A-------
-----A------------G------------D------------K---------------
------------------------------------------------------------
------------------------------------------------------------
------------------------------------------------------------
-------------------
>AGDKPSLFGQAAA
------------------------------------------------------------
------------------------------------------------------------
-----------------------------A------------GD----------------
--------------------K------------P------------------------S-
-----------------------------------L------------F-----------
-G------------------------Q------------A------------A-------
-----A------------------------------------------------------
------------------------------------------------------------
------------------------------------------------------------
------------------------------------------------------------
-------------------
>GDKPSLFGQAAAGDKPSL
------------------------------------------------------------
------------------------------------------------------------
------------------------------------------GD----------------
--------------------K------------P------------------------S-
-----------------------------------L------------F-----------
-G------------------------Q------------A------------A-------
-----A------------G------------D------------K---------------
---------P------------S------------L------------------------
------------------------------------------------------------
------------------------------------------------------------
-------------------
>GDKPSLFGQAAA
------------------------------------------------------------
------------------------------------------------------------
------------------------------------------GD----------------
--------------------K------------P------------------------S-
-----------------------------------L------------F-----------
-G------------------------Q------------A------------A-------
-----A------------------------------------------------------
------------------------------------------------------------
------------------------------------------------------------
------------------------------------------------------------
-------------------
>AGDKPPPFGQAAAGDKPP
------------------------------------------------------------
------------------------------------------------------------
-----------------------------A------------GD----------------
--------------------K------------P------------------------P-
-----------------------------------P------------F-----------
-G------------------------Q------------A------------A-------
-----A------------G------------D------------K---------------
---------P------------P-------------------------------------
------------------------------------------------------------
------------------------------------------------------------
-------------------
>AGDKPSPFGQAAAGDKP
------------------------------------------------------------
------------------------------------------------------------
-----------------------------A------------GD----------------
--------------------K------------P------------------------S-
-----------------------------------P------------F-----------
-G------------------------Q------------A------------A-------
-----A------------G------------D------------K---------------
---------P--------------------------------------------------
------------------------------------------------------------
------------------------------------------------------------
-------------------
>PSLFGQAAAGDKPPPFGQAAAGYKPSLFGQAAAGDKPSLFGQAAAGDKPSLFGQAAAGDKPSP
----------------------PSLFGQAAAGD---------------KP--------PP
FGQAAAGYKPS------------------------L------------------------
FG------------QAA------------A------------GD----------------
--------------------K------------P------------------------S-
-----------------------------------L------------F-----------
-G------------------------Q------------A------------A-------
-----A------------G------------D------------K---------------
---------P------------S------------L------------FG----------
--------------Q------------------------AAA------------GDKP--
----------S------------P------------------------------------
-------------------
>AAGDKPSLFGQAAAGDKPSLFGQAAAGDKPPPFGQVAAGEKPPPFGQAAAGDKPSLFGQAAAGDKPSP
-----AAGDKPSLFGQAAAGDKPSLFGQAAAGD---------------KP--------PP
FGQVAAGEKPP------------------------P------------------------
FG------------QAA------------A------------GD----------------
--------------------K------------P------------------------S-
-----------------------------------L------------F-----------
-G------------------------Q------------A------------A-------
-----A------------G------------D------------K---------------
---------P------------S------------P------------------------
------------------------------------------------------------
------------------------------------------------------------
-------------------
>PFGQAAAGDKPPPFGQAAAGDKPSLFGQAAAGDKPSLFGQAAAGDRPSPF
----------------------P--FGQAAAGD---------------KP--------PP
FGQAAAGDKPS------------------------L------------------------
FG------------QAA------------A------------GD----------------
--------------------K------------P------------------------S-
-----------------------------------L------------F-----------
-G------------------------Q------------A------------A-------
-----A------------G------------D------------R---------------
---------P------------S------------P------------F-----------
------------------------------------------------------------
------------------------------------------------------------
-------------------
>FGQAAAGDEPPLFGQAAAGDKPSL
------------------------------------------------------------
------------------------------------------------------------
FG------------QAA------------A------------GD----------------
--------------------E------------P------------------------P-
-----------------------------------L------------F-----------
-G------------------------Q------------A------------A-------
-----A------------G------------D------------K---------------
---------P------------S------------L------------------------
------------------------------------------------------------
------------------------------------------------------------
-------------------
>FGQAAAGDNPPLFGQAAAGDKPSL
------------------------------------------------------------
------------------------------------------------------------
FG------------QAA------------A------------GD----------------
--------------------N------------P------------------------P-
-----------------------------------L------------F-----------
-G------------------------Q------------A------------A-------
-----A------------G------------D------------K---------------
---------P------------S------------L------------------------
------------------------------------------------------------
------------------------------------------------------------
-------------------
>FGQAAAGDKPPLFGQAAAGDEPSL
------------------------------------------------------------
------------------------------------------------------------
FG------------QAA------------A------------GD----------------
--------------------K------------P------------------------P-
-----------------------------------L------------F-----------
-G------------------------Q------------A------------A-------
-----A------------G------------D------------E---------------
---------P------------S------------L------------------------
------------------------------------------------------------
------------------------------------------------------------
-------------------
>FGQAAAGDKPPLFGQAAAGDQPSL
------------------------------------------------------------
------------------------------------------------------------
FG------------QAA------------A------------GD----------------
--------------------K------------P------------------------P-
-----------------------------------L------------F-----------
-G------------------------Q------------A------------A-------
-----A------------G------------D------------Q---------------
---------P------------S------------L------------------------
------------------------------------------------------------
------------------------------------------------------------
-------------------
>FGQAAAGDKPPLFGQAAAGDNPSL
------------------------------------------------------------
------------------------------------------------------------
FG------------QAA------------A------------GD----------------
--------------------K------------P------------------------P-
-----------------------------------L------------F-----------
-G------------------------Q------------A------------A-------
-----A------------G------------D------------N---------------
---------P------------S------------L------------------------
------------------------------------------------------------
------------------------------------------------------------
-------------------
>FGRAAAGDKPPLFGQAAAGDKPSL
------------------------------------------------------------
------------------------------------------------------------
FG------------RAA------------A------------GD----------------
--------------------K------------P------------------------P-
-----------------------------------L------------F-----------
-G------------------------Q------------A------------A-------
-----A------------G------------D------------K---------------
---------P------------S------------L------------------------
------------------------------------------------------------
------------------------------------------------------------
-------------------
>FGHAAAGDKPPLFGQAAAGDKPSL
------------------------------------------------------------
------------------------------------------------------------
FG------------HAA------------A------------GD----------------
--------------------K------------P------------------------P-
-----------------------------------L------------F-----------
-G------------------------Q------------A------------A-------
-----A------------G------------D------------K---------------
---------P------------S------------L------------------------
------------------------------------------------------------
------------------------------------------------------------
-------------------
>FGQAAAGDKPPLFGRAAAGDKPSL
------------------------------------------------------------
------------------------------------------------------------
FG------------QAA------------A------------GD----------------
--------------------K------------P------------------------P-
-----------------------------------L------------F-----------
-G------------------------R------------A------------A-------
-----A------------G------------D------------K---------------
---------P------------S------------L------------------------
------------------------------------------------------------
------------------------------------------------------------
-------------------
>FGQAAAGDKPPLFGHAAAGDKPSL
------------------------------------------------------------
------------------------------------------------------------
FG------------QAA------------A------------GD----------------
--------------------K------------P------------------------P-
-----------------------------------L------------F-----------
-G------------------------H------------A------------A-------
-----A------------G------------D------------K---------------
---------P------------S------------L------------------------
------------------------------------------------------------
------------------------------------------------------------
-------------------
>FGQAAAGDKPLLFGQAAAGDKPSL
------------------------------------------------------------
------------------------------------------------------------
FG------------QAA------------A------------GD----------------
--------------------K------------P------------------------L-
-----------------------------------L------------F-----------
-G------------------------Q------------A------------A-------
-----A------------G------------D------------K---------------
---------P------------S------------L------------------------
------------------------------------------------------------
------------------------------------------------------------
-------------------
>FGQAAADDKPPLFGQAAAGDKPSL
------------------------------------------------------------
------------------------------------------------------------
FG------------QAA------------A------------DD----------------
--------------------K------------P------------------------P-
-----------------------------------L------------F-----------
-G------------------------Q------------A------------A-------
-----A------------G------------D------------K---------------
---------P------------S------------L------------------------
------------------------------------------------------------
------------------------------------------------------------
-------------------
>FGQAAAGDKPPLFGQAAADDKPSL
------------------------------------------------------------
------------------------------------------------------------
FG------------QAA------------A------------GD----------------
--------------------K------------P------------------------P-
-----------------------------------L------------F-----------
-G------------------------Q------------A------------A-------
-----A------------D------------D------------K---------------
---------P------------S------------L------------------------
------------------------------------------------------------
------------------------------------------------------------
-------------------
>FGQAAAGDKPPLFRQAAAGDKPSL
------------------------------------------------------------
------------------------------------------------------------
FG------------QAA------------A------------GD----------------
--------------------K------------P------------------------P-
-----------------------------------L------------F-----------
-R------------------------Q------------A------------A-------
-----A------------G------------D------------K---------------
---------P------------S------------L------------------------
------------------------------------------------------------
------------------------------------------------------------
-------------------
>FGQAAAGHKPPLFGQAAAGDKPSL
------------------------------------------------------------
------------------------------------------------------------
FG------------QAA------------A------------GH----------------
--------------------K------------P------------------------P-
-----------------------------------L------------F-----------
-G------------------------Q------------A------------A-------
-----A------------G------------D------------K---------------
---------P------------S------------L------------------------
------------------------------------------------------------
------------------------------------------------------------
-------------------
>PSPFGQAAAGDKPPLFGQAAAGDKPPLFGQAAAGDKPSLFGQAAA
-------------------------------------------------P--------SP
FGQAAAGDKPP------------------------L------------------------
FG------------QAA------------A------------GD----------------
--------------------K------------P------------------------P-
-----------------------------------L------------F-----------
-G------------------------Q------------A------------A-------
-----A------------G------------D------------K---------------
---------P------------S------------L------------FG----------
--------------Q------------------------AAA------------------
------------------------------------------------------------
-------------------
>GDKPSPFGQAAAGDKPPLFGQAAAGDKPPLFGQAAAGDKPSLFGQAAAGDKP
-------------------------------GD---------------KP--------SP
FGQAAAGDKPP------------------------L------------------------
FG------------QAA------------A------------GD----------------
--------------------K------------P------------------------P-
-----------------------------------L------------F-----------
-G------------------------Q------------A------------A-------
-----A------------G------------D------------K---------------
---------P------------S------------L------------FG----------
--------------Q------------------------AAA------------GDKP--
------------------------------------------------------------
-------------------
>FEQAAAGDKPPPFGQAAAGDKPSPFGQAAAGDKPPLFGQAAAGDNPPLFGQAAAGDKPSLFGQAAA
-------------------------FEQAAAGD---------------KP--------PP
FGQAAAGDKPS------------------------P------------------------
FG------------QAA------------A------------GD----------------
--------------------K------------P------------------------P-
-----------------------------------L------------F-----------
-G------------------------Q------------A------------A-------
-----A------------G------------D------------N---------------
---------P------------P------------L------------FG----------
--------------Q------------------------AAA------------GDKP--
----------S------------LFGQAAA------------------------------
-------------------
>GQAAADDKPPPFGQAAAGDKPSPFGQAAAGDKPPLFGQAAAGDKPPLFGQAAAGDKPSLFGQAAA
--------------------------GQAAADD---------------KP--------PP
FGQAAAGDKPS------------------------P------------------------
FG------------QAA------------A------------GD----------------
--------------------K------------P------------------------P-
-----------------------------------L------------F-----------
-G------------------------Q------------A------------A-------
-----A------------G------------D------------K---------------
---------P------------P------------L------------FG----------
--------------Q------------------------AAA------------GDKP--
----------S------------LFGQAAA------------------------------
-------------------
>SPFGQAAAGDKPPPFGQVAAGEKPPPF
------------------------------------------------------------
----------S------------------------P------------------------
FG------------QAA------------A------------GD----------------
--------------------K------------P------------------------P-
-----------------------------------P------------F-----------
-G------------------------Q------------V------------A-------
-----A------------G------------E------------K---------------
---------P------------P------------P------------F-----------
------------------------------------------------------------
------------------------------------------------------------
-------------------
>SPFGQAAAGDKPSPFGQAAAGEKPPPF
------------------------------------------------------------
----------S------------------------P------------------------
FG------------QAA------------A------------GD----------------
--------------------K------------P------------------------S-
-----------------------------------P------------F-----------
-G------------------------Q------------A------------A-------
-----A------------G------------E------------K---------------
---------P------------P------------P------------F-----------
------------------------------------------------------------
------------------------------------------------------------
-------------------
>SPFGQAAAGDKPSPFGQATAGEKPPPF
------------------------------------------------------------
----------S------------------------P------------------------
FG------------QAA------------A------------GD----------------
--------------------K------------P------------------------S-
-----------------------------------P------------F-----------
-G------------------------Q------------A------------T-------
-----A------------G------------E------------K---------------
---------P------------P------------P------------F-----------
------------------------------------------------------------
------------------------------------------------------------
-------------------
>SPFGRAAAGDKPSPFGQAAAGEKPPPF
------------------------------------------------------------
----------S------------------------P------------------------
FG------------RAA------------A------------GD----------------
--------------------K------------P------------------------S-
-----------------------------------P------------F-----------
-G------------------------Q------------A------------A-------
-----A------------G------------E------------K---------------
---------P------------P------------P------------F-----------
------------------------------------------------------------
------------------------------------------------------------
-------------------
>SPFGQAAAGDKPPPFGQAAAGDKPLPF
------------------------------------------------------------
----------S------------------------P------------------------
FG------------QAA------------A------------GD----------------
--------------------K------------P------------------------P-
-----------------------------------P------------F-----------
-G------------------------Q------------A------------A-------
-----A------------G------------D------------K---------------
---------P------------L------------P------------F-----------
------------------------------------------------------------
------------------------------------------------------------
-------------------
>PPFGQAAAGDKPSPFGQAAAGDKPSPF
------------------------------------------------------------
----------P------------------------P------------------------
FG------------QAA------------A------------GD----------------
--------------------K------------P------------------------S-
-----------------------------------P------------F-----------
-G------------------------Q------------A------------A-------
-----A------------G------------D------------K---------------
---------P------------S------------P------------F-----------
------------------------------------------------------------
------------------------------------------------------------
-------------------
>PPFGQAAAGDRPSPFGQAAAGDKPSPF
------------------------------------------------------------
----------P------------------------P------------------------
FG------------QAA------------A------------GD----------------
--------------------R------------P------------------------S-
-----------------------------------P------------F-----------
-G------------------------Q------------A------------A-------
-----A------------G------------D------------K---------------
---------P------------S------------P------------F-----------
------------------------------------------------------------
------------------------------------------------------------
-------------------
>PPFGQAAAGDKPTPFGQAAAGDKPSPF
------------------------------------------------------------
----------P------------------------P------------------------
FG------------QAA------------A------------GD----------------
--------------------K------------P------------------------T-
-----------------------------------P------------F-----------
-G------------------------Q------------A------------A-------
-----A------------G------------D------------K---------------
---------P------------S------------P------------F-----------
------------------------------------------------------------
------------------------------------------------------------
-------------------
>PPFGQAAAGDKPSPFGQAAAGDRPSPF
------------------------------------------------------------
----------P------------------------P------------------------
FG------------QAA------------A------------GD----------------
--------------------K------------P------------------------S-
-----------------------------------P------------F-----------
-G------------------------Q------------A------------A-------
-----A------------G------------D------------R---------------
---------P------------S------------P------------F-----------
------------------------------------------------------------
------------------------------------------------------------
-------------------
>PPFGQAAAGDKPSPLGQAAAGDKPSPF
------------------------------------------------------------
----------P------------------------P------------------------
FG------------QAA------------A------------GD----------------
--------------------K------------P------------------------S-
-----------------------------------P------------L-----------
-G------------------------Q------------A------------A-------
-----A------------G------------D------------K---------------
---------P------------S------------P------------F-----------
------------------------------------------------------------
------------------------------------------------------------
-------------------
>PPFGQAAAGDKPSPFGQAAAGDKPSPL
------------------------------------------------------------
----------P------------------------P------------------------
FG------------QAA------------A------------GD----------------
--------------------K------------P------------------------S-
-----------------------------------P------------F-----------
-G------------------------Q------------A------------A-------
-----A------------G------------D------------K---------------
---------P------------S------------P------------L-----------
------------------------------------------------------------
------------------------------------------------------------
-------------------
>PPLGQAAAGDKPSPFGQAAAGDKPSPF
------------------------------------------------------------
----------P------------------------P------------------------
LG------------QAA------------A------------GD----------------
--------------------K------------P------------------------S-
-----------------------------------P------------F-----------
-G------------------------Q------------A------------A-------
-----A------------G------------D------------K---------------
---------P------------S------------P------------F-----------
------------------------------------------------------------
------------------------------------------------------------
-------------------
>PPVGQAAAGDKPSPFGQAAAGDKPSPF
------------------------------------------------------------
----------P------------------------P------------------------
VG------------QAA------------A------------GD----------------
--------------------K------------P------------------------S-
-----------------------------------P------------F-----------
-G------------------------Q------------A------------A-------
-----A------------G------------D------------K---------------
---------P------------S------------P------------F-----------
------------------------------------------------------------
------------------------------------------------------------
-------------------
>PPFGQAAAGDKPSPFGQAAAGDEPSPF
------------------------------------------------------------
----------P------------------------P------------------------
FG------------QAA------------A------------GD----------------
--------------------K------------P------------------------S-
-----------------------------------P------------F-----------
-G------------------------Q------------A------------A-------
-----A------------G------------D------------E---------------
---------P------------S------------P------------F-----------
------------------------------------------------------------
------------------------------------------------------------
-------------------
>PPFGQAAAGDKPSPFGQAAAGDNPSPF
------------------------------------------------------------
----------P------------------------P------------------------
FG------------QAA------------A------------GD----------------
--------------------K------------P------------------------S-
-----------------------------------P------------F-----------
-G------------------------Q------------A------------A-------
-----A------------G------------D------------N---------------
---------P------------S------------P------------F-----------
------------------------------------------------------------
------------------------------------------------------------
-------------------
>PPFGQAAAGDKPSPFGQAAVGDKPSPF
------------------------------------------------------------
----------P------------------------P------------------------
FG------------QAA------------A------------GD----------------
--------------------K------------P------------------------S-
-----------------------------------P------------F-----------
-G------------------------Q------------A------------A-------
-----V------------G------------D------------K---------------
---------P------------S------------P------------F-----------
------------------------------------------------------------
------------------------------------------------------------
-------------------
>PPFGQAAAGDKPSPFGQATAGDKPSPF
------------------------------------------------------------
----------P------------------------P------------------------
FG------------QAA------------A------------GD----------------
--------------------K------------P------------------------S-
-----------------------------------P------------F-----------
-G------------------------Q------------A------------T-------
-----A------------G------------D------------K---------------
---------P------------S------------P------------F-----------
------------------------------------------------------------
------------------------------------------------------------
-------------------
>PPFGQAAAGDKPSPFGQAVAGDKPSPF
------------------------------------------------------------
----------P------------------------P------------------------
FG------------QAA------------A------------GD----------------
--------------------K------------P------------------------S-
-----------------------------------P------------F-----------
-G------------------------Q------------A------------V-------
-----A------------G------------D------------K---------------
---------P------------S------------P------------F-----------
------------------------------------------------------------
------------------------------------------------------------
-------------------
>PPFGQAATGDKPSPFGQAAAGDKPSPF
------------------------------------------------------------
----------P------------------------P------------------------
FG------------QAA------------T------------GD----------------
--------------------K------------P------------------------S-
-----------------------------------P------------F-----------
-G------------------------Q------------A------------A-------
-----A------------G------------D------------K---------------
---------P------------S------------P------------F-----------
------------------------------------------------------------
------------------------------------------------------------
-------------------
>PPFGQAAVGDKPSPFGQAAAGDKPSPF
------------------------------------------------------------
----------P------------------------P------------------------
FG------------QAA------------V------------GD----------------
--------------------K------------P------------------------S-
-----------------------------------P------------F-----------
-G------------------------Q------------A------------A-------
-----A------------G------------D------------K---------------
---------P------------S------------P------------F-----------
------------------------------------------------------------
------------------------------------------------------------
-------------------
>PPFGQAAAGDKPSPFGQTAAGDKPSPF
------------------------------------------------------------
----------P------------------------P------------------------
FG------------QAA------------A------------GD----------------
--------------------K------------P------------------------S-
-----------------------------------P------------F-----------
-G------------------------Q------------T------------A-------
-----A------------G------------D------------K---------------
---------P------------S------------P------------F-----------
------------------------------------------------------------
------------------------------------------------------------
-------------------
>PPFGQAAAGDKPSPFGQVAAGDKPSPF
------------------------------------------------------------
----------P------------------------P------------------------
FG------------QAA------------A------------GD----------------
--------------------K------------P------------------------S-
-----------------------------------P------------F-----------
-G------------------------Q------------V------------A-------
-----A------------G------------D------------K---------------
---------P------------S------------P------------F-----------
------------------------------------------------------------
------------------------------------------------------------
-------------------
>PPFGQTAAGDKPSPFGQAAAGDKPSPF
------------------------------------------------------------
----------P------------------------P------------------------
FG------------QTA------------A------------GD----------------
--------------------K------------P------------------------S-
-----------------------------------P------------F-----------
-G------------------------Q------------A------------A-------
-----A------------G------------D------------K---------------
---------P------------S------------P------------F-----------
------------------------------------------------------------
------------------------------------------------------------
-------------------
>PPFGQVAAGDKPSPFGQAAAGDKPSPF
------------------------------------------------------------
----------P------------------------P------------------------
FG------------QVA------------A------------GD----------------
--------------------K------------P------------------------S-
-----------------------------------P------------F-----------
-G------------------------Q------------A------------A-------
-----A------------G------------D------------K---------------
---------P------------S------------P------------F-----------
------------------------------------------------------------
------------------------------------------------------------
-------------------
>PPFGQATAGDKPSPFGQAAAGDKPSPF
------------------------------------------------------------
----------P------------------------P------------------------
FG------------QAT------------A------------GD----------------
--------------------K------------P------------------------S-
-----------------------------------P------------F-----------
-G------------------------Q------------A------------A-------
-----A------------G------------D------------K---------------
---------P------------S------------P------------F-----------
------------------------------------------------------------
------------------------------------------------------------
-------------------
>PPFGQAAASDKPSPFGQAAAGDKPSPF
------------------------------------------------------------
----------P------------------------P------------------------
FG------------QAA------------A------------SD----------------
--------------------K------------P------------------------S-
-----------------------------------P------------F-----------
-G------------------------Q------------A------------A-------
-----A------------G------------D------------K---------------
---------P------------S------------P------------F-----------
------------------------------------------------------------
------------------------------------------------------------
-------------------
>PPFGQAAAADKPSPFGQAAAGDKPSPF
------------------------------------------------------------
----------P------------------------P------------------------
FG------------QAA------------A------------AD----------------
--------------------K------------P------------------------S-
-----------------------------------P------------F-----------
-G------------------------Q------------A------------A-------
-----A------------G------------D------------K---------------
---------P------------S------------P------------F-----------
------------------------------------------------------------
------------------------------------------------------------
-------------------
>PPFGQAAAGGKPSPFGQAAAGDKPSPF
------------------------------------------------------------
----------P------------------------P------------------------
FG------------QAA------------A------------GG----------------
--------------------K------------P------------------------S-
-----------------------------------P------------F-----------
-G------------------------Q------------A------------A-------
-----A------------G------------D------------K---------------
---------P------------S------------P------------F-----------
------------------------------------------------------------
------------------------------------------------------------
-------------------
>PPFGQAAAGAKPSPFGQAAAGDKPSPF
------------------------------------------------------------
----------P------------------------P------------------------
FG------------QAA------------A------------GA----------------
--------------------K------------P------------------------S-
-----------------------------------P------------F-----------
-G------------------------Q------------A------------A-------
-----A------------G------------D------------K---------------
---------P------------S------------P------------F-----------
------------------------------------------------------------
------------------------------------------------------------
-------------------
>PPFGQAAAGNKPSPFGQAAAGDKPSPF
------------------------------------------------------------
----------P------------------------P------------------------
FG------------QAA------------A------------GN----------------
--------------------K------------P------------------------S-
-----------------------------------P------------F-----------
-G------------------------Q------------A------------A-------
-----A------------G------------D------------K---------------
---------P------------S------------P------------F-----------
------------------------------------------------------------
------------------------------------------------------------
-------------------
>PPFGQAAAGDKPSPFGQAEAGDKPSPF
------------------------------------------------------------
----------P------------------------P------------------------
FG------------QAA------------A------------GD----------------
--------------------K------------P------------------------S-
-----------------------------------P------------F-----------
-G------------------------Q------------A------------E-------
-----A------------G------------D------------K---------------
---------P------------S------------P------------F-----------
------------------------------------------------------------
------------------------------------------------------------
-------------------
>PPFGQAAAGDKPSPFGQAAASDKPSPF
------------------------------------------------------------
----------P------------------------P------------------------
FG------------QAA------------A------------GD----------------
--------------------K------------P------------------------S-
-----------------------------------P------------F-----------
-G------------------------Q------------A------------A-------
-----A------------S------------D------------K---------------
---------P------------S------------P------------F-----------
------------------------------------------------------------
------------------------------------------------------------
-------------------
>PPFGQAAAGDKPSPFGQAAACDKPSPF
------------------------------------------------------------
----------P------------------------P------------------------
FG------------QAA------------A------------GD----------------
--------------------K------------P------------------------S-
-----------------------------------P------------F-----------
-G------------------------Q------------A------------A-------
-----A------------C------------D------------K---------------
---------P------------S------------P------------F-----------
------------------------------------------------------------
------------------------------------------------------------
-------------------
>PPFGQAAAGDKPSPFGRAAAGDKPSPF
------------------------------------------------------------
----------P------------------------P------------------------
FG------------QAA------------A------------GD----------------
--------------------K------------P------------------------S-
-----------------------------------P------------F-----------
-G------------------------R------------A------------A-------
-----A------------G------------D------------K---------------
---------P------------S------------P------------F-----------
------------------------------------------------------------
------------------------------------------------------------
-------------------
>PPFGRAAAGDKPSPFGQAAAGDKPSPF
------------------------------------------------------------
----------P------------------------P------------------------
FG------------RAA------------A------------GD----------------
--------------------K------------P------------------------S-
-----------------------------------P------------F-----------
-G------------------------Q------------A------------A-------
-----A------------G------------D------------K---------------
---------P------------S------------P------------F-----------
------------------------------------------------------------
------------------------------------------------------------
-------------------
>PPFGNAAAGDKPSPFGQAAAGDKPSPF
------------------------------------------------------------
----------P------------------------P------------------------
FG------------NAA------------A------------GD----------------
--------------------K------------P------------------------S-
-----------------------------------P------------F-----------
-G------------------------Q------------A------------A-------
-----A------------G------------D------------K---------------
---------P------------S------------P------------F-----------
------------------------------------------------------------
------------------------------------------------------------
-------------------
>PPFGQAAAGDKPSPFGQAAAGDKPPPF
------------------------------------------------------------
----------P------------------------P------------------------
FG------------QAA------------A------------GD----------------
--------------------K------------P------------------------S-
-----------------------------------P------------F-----------
-G------------------------Q------------A------------A-------
-----A------------G------------D------------K---------------
---------P------------P------------P------------F-----------
------------------------------------------------------------
------------------------------------------------------------
-------------------
>PPFGQAAAGDKPSPFGQAAAGDKPLPF
------------------------------------------------------------
----------P------------------------P------------------------
FG------------QAA------------A------------GD----------------
--------------------K------------P------------------------S-
-----------------------------------P------------F-----------
-G------------------------Q------------A------------A-------
-----A------------G------------D------------K---------------
---------P------------L------------P------------F-----------
------------------------------------------------------------
------------------------------------------------------------
-------------------
>SPFGQAAAGDKPSPFGQAAAGDKPSPF
------------------------------------------------------------
----------S------------------------P------------------------
FG------------QAA------------A------------GD----------------
--------------------K------------P------------------------S-
-----------------------------------P------------F-----------
-G------------------------Q------------A------------A-------
-----A------------G------------D------------K---------------
---------P------------S------------P------------F-----------
------------------------------------------------------------
------------------------------------------------------------
-------------------
>TPFGQAAAGDKPSPFGQAAAGDKPSPF
------------------------------------------------------------
----------T------------------------P------------------------
FG------------QAA------------A------------GD----------------
--------------------K------------P------------------------S-
-----------------------------------P------------F-----------
-G------------------------Q------------A------------A-------
-----A------------G------------D------------K---------------
---------P------------S------------P------------F-----------
------------------------------------------------------------
------------------------------------------------------------
-------------------
>SPFGQAAAGDKPSPFGQAAAGDRPSPF
------------------------------------------------------------
----------S------------------------P------------------------
FG------------QAA------------A------------GD----------------
--------------------K------------P------------------------S-
-----------------------------------P------------F-----------
-G------------------------Q------------A------------A-------
-----A------------G------------D------------R---------------
---------P------------S------------P------------F-----------
------------------------------------------------------------
------------------------------------------------------------
-------------------
>SPFGQAAAGDKPPPFGQAAAGDKPSPF
------------------------------------------------------------
----------S------------------------P------------------------
FG------------QAA------------A------------GD----------------
--------------------K------------P------------------------P-
-----------------------------------P------------F-----------
-G------------------------Q------------A------------A-------
-----A------------G------------D------------K---------------
---------P------------S------------P------------F-----------
------------------------------------------------------------
------------------------------------------------------------
-------------------
>SPFGQAAAGDKPPPFGQAAAGDRPSPF
------------------------------------------------------------
----------S------------------------P------------------------
FG------------QAA------------A------------GD----------------
--------------------K------------P------------------------P-
-----------------------------------P------------F-----------
-G------------------------Q------------A------------A-------
-----A------------G------------D------------R---------------
---------P------------S------------P------------F-----------
------------------------------------------------------------
------------------------------------------------------------
-------------------
>PPFGQAAAGDKPPPFGQAAAGDKPSPF
------------------------------------------------------------
----------P------------------------P------------------------
FG------------QAA------------A------------GD----------------
--------------------K------------P------------------------P-
-----------------------------------P------------F-----------
-G------------------------Q------------A------------A-------
-----A------------G------------D------------K---------------
---------P------------S------------P------------F-----------
------------------------------------------------------------
------------------------------------------------------------
-------------------
>LPFGQAAAGDKPSPFGQAAAGDKPSPF
------------------------------------------------------------
----------L------------------------P------------------------
FG------------QAA------------A------------GD----------------
--------------------K------------P------------------------S-
-----------------------------------P------------F-----------
-G------------------------Q------------A------------A-------
-----A------------G------------D------------K---------------
---------P------------S------------P------------F-----------
------------------------------------------------------------
------------------------------------------------------------
-------------------
>PPFGQAAAGDKPLPFGQAAAGDKPSPF
------------------------------------------------------------
----------P------------------------P------------------------
FG------------QAA------------A------------GD----------------
--------------------K------------P------------------------L-
-----------------------------------P------------F-----------
-G------------------------Q------------A------------A-------
-----A------------G------------D------------K---------------
---------P------------S------------P------------F-----------
------------------------------------------------------------
------------------------------------------------------------
-------------------
>PPFGQAAAGDKPSSFGQAAAGDKPSPF
------------------------------------------------------------
----------P------------------------P------------------------
FG------------QAA------------A------------GD----------------
--------------------K------------P------------------------S-
-----------------------------------S------------F-----------
-G------------------------Q------------A------------A-------
-----A------------G------------D------------K---------------
---------P------------S------------P------------F-----------
------------------------------------------------------------
------------------------------------------------------------
-------------------
>PPFGQAAAGDKPSQFGQAAAGDKPSPF
------------------------------------------------------------
----------P------------------------P------------------------
FG------------QAA------------A------------GD----------------
--------------------K------------P------------------------S-
-----------------------------------Q------------F-----------
-G------------------------Q------------A------------A-------
-----A------------G------------D------------K---------------
---------P------------S------------P------------F-----------
------------------------------------------------------------
------------------------------------------------------------
-------------------
>PLFGQAAAGDKPSPFGQAAAGDKPSPF
------------------------------------------------------------
----------P------------------------L------------------------
FG------------QAA------------A------------GD----------------
--------------------K------------P------------------------S-
-----------------------------------P------------F-----------
-G------------------------Q------------A------------A-------
-----A------------G------------D------------K---------------
---------P------------S------------P------------F-----------
------------------------------------------------------------
------------------------------------------------------------
-------------------
>PSFGQAAAGDKPSPFGQAAAGDKPSPF
------------------------------------------------------------
----------P------------------------S------------------------
FG------------QAA------------A------------GD----------------
--------------------K------------P------------------------S-
-----------------------------------P------------F-----------
-G------------------------Q------------A------------A-------
-----A------------G------------D------------K---------------
---------P------------S------------P------------F-----------
------------------------------------------------------------
------------------------------------------------------------
-------------------
>SPFGQAAAGDKPSPFEQAAAGDRPSPF
------------------------------------------------------------
----------S------------------------P------------------------
FG------------QAA------------A------------GD----------------
--------------------K------------P------------------------S-
-----------------------------------P------------F-----------
-E------------------------Q------------A------------A-------
-----A------------G------------D------------R---------------
---------P------------S------------P------------F-----------
------------------------------------------------------------
------------------------------------------------------------
-------------------
>SPFGQAAAGDKPSPFEQAAAGDKPSPF
------------------------------------------------------------
----------S------------------------P------------------------
FG------------QAA------------A------------GD----------------
--------------------K------------P------------------------S-
-----------------------------------P------------F-----------
-E------------------------Q------------A------------A-------
-----A------------G------------D------------K---------------
---------P------------S------------P------------F-----------
------------------------------------------------------------
------------------------------------------------------------
-------------------
>PPFGQAAAGDKPSPFRQAAAGDKPSPF
------------------------------------------------------------
----------P------------------------P------------------------
FG------------QAA------------A------------GD----------------
--------------------K------------P------------------------S-
-----------------------------------P------------F-----------
-R------------------------Q------------A------------A-------
-----A------------G------------D------------K---------------
---------P------------S------------P------------F-----------
------------------------------------------------------------
------------------------------------------------------------
-------------------
>PPFGQAAAGDKPSPFEQAAAGDKPSPF
------------------------------------------------------------
----------P------------------------P------------------------
FG------------QAA------------A------------GD----------------
--------------------K------------P------------------------S-
-----------------------------------P------------F-----------
-E------------------------Q------------A------------A-------
-----A------------G------------D------------K---------------
---------P------------S------------P------------F-----------
------------------------------------------------------------
------------------------------------------------------------
-------------------
>SPFGQAAAGDKPSLFGQAAAGDKPSLF
------------------------------------------------------------
----------S------------------------P------------------------
FG------------QAA------------A------------GD----------------
--------------------K------------P------------------------S-
-----------------------------------L------------F-----------
-G------------------------Q------------A------------A-------
-----A------------G------------D------------K---------------
---------P------------S------------L------------F-----------
------------------------------------------------------------
------------------------------------------------------------
-------------------
>PPFGQAAAGDKPSLFGQAAAGDKPSLF
------------------------------------------------------------
----------P------------------------P------------------------
FG------------QAA------------A------------GD----------------
--------------------K------------P------------------------S-
-----------------------------------L------------F-----------
-G------------------------Q------------A------------A-------
-----A------------G------------D------------K---------------
---------P------------S------------L------------F-----------
------------------------------------------------------------
------------------------------------------------------------
-------------------
>PPFGQAAAGDKPSPFGQAAAGDKPSLF
------------------------------------------------------------
----------P------------------------P------------------------
FG------------QAA------------A------------GD----------------
--------------------K------------P------------------------S-
-----------------------------------P------------F-----------
-G------------------------Q------------A------------A-------
-----A------------G------------D------------K---------------
---------P------------S------------L------------F-----------
------------------------------------------------------------
------------------------------------------------------------
-------------------
>PPFGQAAAGDKPSPFGQAAAGDKPSSF
------------------------------------------------------------
----------P------------------------P------------------------
FG------------QAA------------A------------GD----------------
--------------------K------------P------------------------S-
-----------------------------------P------------F-----------
-G------------------------Q------------A------------A-------
-----A------------G------------D------------K---------------
---------P------------S------------S------------F-----------
------------------------------------------------------------
------------------------------------------------------------
-------------------
>SPFGQAAAGDKPSLFGQAAAGDRPSPF
------------------------------------------------------------
----------S------------------------P------------------------
FG------------QAA------------A------------GD----------------
--------------------K------------P------------------------S-
-----------------------------------L------------F-----------
-G------------------------Q------------A------------A-------
-----A------------G------------D------------R---------------
---------P------------S------------P------------F-----------
------------------------------------------------------------
------------------------------------------------------------
-------------------
>PPFGQAAAGDKPSLFGQAAAGDRPSPF
------------------------------------------------------------
----------P------------------------P------------------------
FG------------QAA------------A------------GD----------------
--------------------K------------P------------------------S-
-----------------------------------L------------F-----------
-G------------------------Q------------A------------A-------
-----A------------G------------D------------R---------------
---------P------------S------------P------------F-----------
------------------------------------------------------------
------------------------------------------------------------
-------------------
>PPSGQAAAGDKPSPFGQAAAGDKPSPF
------------------------------------------------------------
----------P------------------------P------------------------
SG------------QAA------------A------------GD----------------
--------------------K------------P------------------------S-
-----------------------------------P------------F-----------
-G------------------------Q------------A------------A-------
-----A------------G------------D------------K---------------
---------P------------S------------P------------F-----------
------------------------------------------------------------
------------------------------------------------------------
-------------------
>PPFGQAAAGDKTSPFGQAAAGDKPSPF
------------------------------------------------------------
----------P------------------------P------------------------
FG------------QAA------------A------------GD----------------
--------------------K------------T------------------------S-
-----------------------------------P------------F-----------
-G------------------------Q------------A------------A-------
-----A------------G------------D------------K---------------
---------P------------S------------P------------F-----------
------------------------------------------------------------
------------------------------------------------------------
-------------------
>PPFGQAAAGDKPSPFGQAAAGGKPSPF
------------------------------------------------------------
----------P------------------------P------------------------
FG------------QAA------------A------------GD----------------
--------------------K------------P------------------------S-
-----------------------------------P------------F-----------
-G------------------------Q------------A------------A-------
-----A------------G------------G------------K---------------
---------P------------S------------P------------F-----------
------------------------------------------------------------
------------------------------------------------------------
-------------------
>PPFGQAAAGDKPSPFGQAAAGDKPSPS
------------------------------------------------------------
----------P------------------------P------------------------
FG------------QAA------------A------------GD----------------
--------------------K------------P------------------------S-
-----------------------------------P------------F-----------
-G------------------------Q------------A------------A-------
-----A------------G------------D------------K---------------
---------P------------S------------P------------S-----------
------------------------------------------------------------
------------------------------------------------------------
-------------------
>PPFRQAAAGDKPSPFGQAAAGDKPSPF
------------------------------------------------------------
----------P------------------------P------------------------
FR------------QAA------------A------------GD----------------
--------------------K------------P------------------------S-
-----------------------------------P------------F-----------
-G------------------------Q------------A------------A-------
-----A------------G------------D------------K---------------
---------P------------S------------P------------F-----------
------------------------------------------------------------
------------------------------------------------------------
-------------------
>PPFGQAAAGDKPSPSGQAAAGDKPSPF
------------------------------------------------------------
----------P------------------------P------------------------
FG------------QAA------------A------------GD----------------
--------------------K------------P------------------------S-
-----------------------------------P------------S-----------
-G------------------------Q------------A------------A-------
-----A------------G------------D------------K---------------
---------P------------S------------P------------F-----------
------------------------------------------------------------
------------------------------------------------------------
-------------------
>PPFGQAAAGDKPSPFGQAAAGDKLSPF
------------------------------------------------------------
----------P------------------------P------------------------
FG------------QAA------------A------------GD----------------
--------------------K------------P------------------------S-
-----------------------------------P------------F-----------
-G------------------------Q------------A------------A-------
-----A------------G------------D------------K---------------
---------L------------S------------P------------F-----------
------------------------------------------------------------
------------------------------------------------------------
-------------------
>SPFGQAAAGDKPPPFGQAAAGDKPSPFG
------------------------------------------------------------
----------S------------------------P------------------------
FG------------QAA------------A------------GD----------------
--------------------K------------P------------------------P-
-----------------------------------P------------F-----------
-G------------------------Q------------A------------A-------
-----A------------G------------D------------K---------------
---------P------------S------------P------------FG----------
------------------------------------------------------------
------------------------------------------------------------
-------------------
>SPFGQAAAGDKPSPFGQAAAGDKPSPFG
------------------------------------------------------------
----------S------------------------P------------------------
FG------------QAA------------A------------GD----------------
--------------------K------------P------------------------S-
-----------------------------------P------------F-----------
-G------------------------Q------------A------------A-------
-----A------------G------------D------------K---------------
---------P------------S------------P------------FG----------
------------------------------------------------------------
------------------------------------------------------------
-------------------
>PPFGQAAAGDKPSPFGQAAAGDKPSPFG
------------------------------------------------------------
----------P------------------------P------------------------
FG------------QAA------------A------------GD----------------
--------------------K------------P------------------------S-
-----------------------------------P------------F-----------
-G------------------------Q------------A------------A-------
-----A------------G------------D------------K---------------
---------P------------S------------P------------FG----------
------------------------------------------------------------
------------------------------------------------------------
-------------------
>SPFGQAAAGDKPPPFGQAAAGDKPSPFGQD
------------------------------------------------------------
----------S------------------------P------------------------
FG------------QAA------------A------------GD----------------
--------------------K------------P------------------------P-
-----------------------------------P------------F-----------
-G------------------------Q------------A------------A-------
-----A------------G------------D------------K---------------
---------P------------S------------P------------FG----------
--------------Q------------------------D--------------------
------------------------------------------------------------
-------------------
>PSPFGQAAAGDKPSPFE
------------------------------------------------------------
------------------------------------------------------------
------------------------------------------------------------
---------------------------------P------------------------S-
-----------------------------------P------------F-----------
-G------------------------Q------------A------------A-------
-----A------------G------------D------------K---------------
---------P------------S------------P------------FE----------
------------------------------------------------------------
------------------------------------------------------------
-------------------
>PSPFGQAAAGDKPSPFG
------------------------------------------------------------
------------------------------------------------------------
------------------------------------------------------------
---------------------------------P------------------------S-
-----------------------------------P------------F-----------
-G------------------------Q------------A------------A-------
-----A------------G------------D------------K---------------
---------P------------S------------P------------FG----------
------------------------------------------------------------
------------------------------------------------------------
-------------------
>KPPPFGRAAAGDKPSPFGQAAAGDKPSPFG
------------------------------------------------------------
--------KPP------------------------P------------------------
FG------------RAA------------A------------GD----------------
--------------------K------------P------------------------S-
-----------------------------------P------------F-----------
-G------------------------Q------------A------------A-------
-----A------------G------------D------------K---------------
---------P------------S------------P------------FG----------
------------------------------------------------------------
------------------------------------------------------------
-------------------
>KPSPFGQAAAGDKPSPF
------------------------------------------------------------
------------------------------------------------------------
------------------------------------------------------------
--------------------K------------P------------------------S-
-----------------------------------P------------F-----------
-G------------------------Q------------A------------A-------
-----A------------G------------D------------K---------------
---------P------------S------------P------------F-----------
------------------------------------------------------------
------------------------------------------------------------
-------------------
>PQFGQAAAGDKPSPFGQAAAGDKPSPF
------------------------------------------------------------
----------P------------------------Q------------------------
FG------------QAA------------A------------GD----------------
--------------------K------------P------------------------S-
-----------------------------------P------------F-----------
-G------------------------Q------------A------------A-------
-----A------------G------------D------------K---------------
---------P------------S------------P------------F-----------
------------------------------------------------------------
------------------------------------------------------------
-------------------
>PRFGQAAAGDKPSPFGQAAAGDKPSPF
------------------------------------------------------------
----------P------------------------R------------------------
FG------------QAA------------A------------GD----------------
--------------------K------------P------------------------S-
-----------------------------------P------------F-----------
-G------------------------Q------------A------------A-------
-----A------------G------------D------------K---------------
---------P------------S------------P------------F-----------
------------------------------------------------------------
------------------------------------------------------------
-------------------
>FGQAAAGDKPSPF
------------------------------------------------------------
------------------------------------------------------------
------------------------------------------------------------
------------------------------------------------------------
------------------------------------------------F-----------
-G------------------------Q------------A------------A-------
-----A------------G------------D------------K---------------
---------P------------S------------P------------F-----------
------------------------------------------------------------
------------------------------------------------------------
-------------------
>FGQAAAGDRPSPF
------------------------------------------------------------
------------------------------------------------------------
------------------------------------------------------------
------------------------------------------------------------
------------------------------------------------F-----------
-G------------------------Q------------A------------A-------
-----A------------G------------D------------R---------------
---------P------------S------------P------------F-----------
------------------------------------------------------------
------------------------------------------------------------
-------------------
>EQAAAGDKPPPFGQAAAGDKPSLFGQAAAGDRPSPF
------------------------------------------------------------
-EQAAAGDKPP------------------------P------------------------
FG------------QAA------------A------------GD----------------
--------------------K------------P------------------------S-
-----------------------------------L------------F-----------
-G------------------------Q------------A------------A-------
-----A------------G------------D------------R---------------
---------P------------S------------P------------F-----------
------------------------------------------------------------
------------------------------------------------------------
-------------------
>LFGQAAAGDKPSTFGQAAAGDKPSPFGQVAAGEKPPPFGQAAAGDKPSPFG
------------------------LFGQAAAGD---------------KP--------ST
FGQAAAGDKPS------------------------P------------------------
FG------------QVA------------A------------GE----------------
--------------------K------------P------------------------P-
-----------------------------------P------------F-----------
-G------------------------Q------------A------------A-------
-----A------------G------------D------------K---------------
---------P------------S------------P------------FG----------
------------------------------------------------------------
------------------------------------------------------------
-------------------
>FGQAAAGDKPSPFE
------------------------------------------------------------
------------------------------------------------------------
------------------------------------------------------------
------------------------------------------------------------
------------------------------------------------F-----------
-G------------------------Q------------A------------A-------
-----A------------G------------D------------K---------------
---------P------------S------------P------------FE----------
------------------------------------------------------------
------------------------------------------------------------
-------------------
>FGQAAAGDKPSPFG
------------------------------------------------------------
------------------------------------------------------------
------------------------------------------------------------
------------------------------------------------------------
------------------------------------------------F-----------
-G------------------------Q------------A------------A-------
-----A------------G------------D------------K---------------
---------P------------S------------P------------FG----------
------------------------------------------------------------
------------------------------------------------------------
-------------------
>SPFGQAAAGDKPSPFE
------------------------------------------------------------
------------------------------------------------------------
------------------------------------------------------------
----------------------------------------------------------S-
-----------------------------------P------------F-----------
-G------------------------Q------------A------------A-------
-----A------------G------------D------------K---------------
---------P------------S------------P------------FE----------
------------------------------------------------------------
------------------------------------------------------------
-------------------
>PPFGQAAAGDKPSPFE
------------------------------------------------------------
------------------------------------------------------------
------------------------------------------------------------
----------------------------------------------------------P-
-----------------------------------P------------F-----------
-G------------------------Q------------A------------A-------
-----A------------G------------D------------K---------------
---------P------------S------------P------------FE----------
------------------------------------------------------------
------------------------------------------------------------
-------------------
>PFGQAAAGDKPSPFE
------------------------------------------------------------
------------------------------------------------------------
------------------------------------------------------------
------------------------------------------------------------
-----------------------------------P------------F-----------
-G------------------------Q------------A------------A-------
-----A------------G------------D------------K---------------
---------P------------S------------P------------FE----------
------------------------------------------------------------
------------------------------------------------------------
-------------------
>FGQAAAGDKPPPFGQAAAGDKPSPFGQAAAGDKPSPFGQAAVGDKPSPFE
------------------------------------------------------------
FGQAAAGDKPP------------------------P------------------------
FG------------QAA------------A------------GD----------------
--------------------K------------P------------------------S-
-----------------------------------P------------F-----------
-G------------------------Q------------A------------A-------
-----A------------G------------D------------K---------------
---------P------------S------------P------------FG----------
--------------Q------------------------AAV------------GDKP--
----------S------------PFE----------------------------------
-------------------
>PSPFGQAAAGDKPPPFGQAAAGDKPPLF
------------------------------------------------------------
---------PS------------------------P------------------------
FG------------QAA------------A------------GD----------------
--------------------K------------P------------------------P-
-----------------------------------P------------F-----------
-G------------------------Q------------A------------A-------
-----A------------G------------D------------K---------------
---------P------------P------------L------------F-----------
------------------------------------------------------------
------------------------------------------------------------
-------------------
>SPFGQAAAGDKPPPFGQAAAGDKPPLF
------------------------------------------------------------
----------S------------------------P------------------------
FG------------QAA------------A------------GD----------------
--------------------K------------P------------------------P-
-----------------------------------P------------F-----------
-G------------------------Q------------A------------A-------
-----A------------G------------D------------K---------------
---------P------------P------------L------------F-----------
------------------------------------------------------------
------------------------------------------------------------
-------------------
>QAAAGDKPPPFGQAAAGDKPPLF
------------------------------------------------------------
------------------------------------------------------------
--------------QAA------------A------------GD----------------
--------------------K------------P------------------------P-
-----------------------------------P------------F-----------
-G------------------------Q------------A------------A-------
-----A------------G------------D------------K---------------
---------P------------P------------L------------F-----------
------------------------------------------------------------
------------------------------------------------------------
-------------------
>PFGQAAAGDKPPPFGQAAAGDKPPLF
------------------------------------------------------------
-----------------------------------P------------------------
FG------------QAA------------A------------GD----------------
--------------------K------------P------------------------P-
-----------------------------------P------------F-----------
-G------------------------Q------------A------------A-------
-----A------------G------------D------------K---------------
---------P------------P------------L------------F-----------
------------------------------------------------------------
------------------------------------------------------------
-------------------
>PFGQAAAGDKPSPFGQAAAGDKPPLF
------------------------------------------------------------
-----------------------------------P------------------------
FG------------QAA------------A------------GD----------------
--------------------K------------P------------------------S-
-----------------------------------P------------F-----------
-G------------------------Q------------A------------A-------
-----A------------G------------D------------K---------------
---------P------------P------------L------------F-----------
------------------------------------------------------------
------------------------------------------------------------
-------------------
>PFEQAAAGDKPPPFGQAAAGDKPPLF
------------------------------------------------------------
-----------------------------------P------------------------
FE------------QAA------------A------------GD----------------
--------------------K------------P------------------------P-
-----------------------------------P------------F-----------
-G------------------------Q------------A------------A-------
-----A------------G------------D------------K---------------
---------P------------P------------L------------F-----------
------------------------------------------------------------
------------------------------------------------------------
-------------------
>DKPLPFEQAAAGDKPPPFGQAAAGDKPPLF
------------------------------------------------------------
-------DKPL------------------------P------------------------
FE------------QAA------------A------------GD----------------
--------------------K------------P------------------------P-
-----------------------------------P------------F-----------
-G------------------------Q------------A------------A-------
-----A------------G------------D------------K---------------
---------P------------P------------L------------F-----------
------------------------------------------------------------
------------------------------------------------------------
-------------------
>AAGDKPLPFEQAAAGDKPPPFGQAAAGDKPPLF
------------------------------------------------------------
----AAGDKPL------------------------P------------------------
FE------------QAA------------A------------GD----------------
--------------------K------------P------------------------P-
-----------------------------------P------------F-----------
-G------------------------Q------------A------------A-------
-----A------------G------------D------------K---------------
---------P------------P------------L------------F-----------
------------------------------------------------------------
------------------------------------------------------------
-------------------
>KPLPFEQAAAGDKPPPFGQAAAGDKPPLF
------------------------------------------------------------
--------KPL------------------------P------------------------
FE------------QAA------------A------------GD----------------
--------------------K------------P------------------------P-
-----------------------------------P------------F-----------
-G------------------------Q------------A------------A-------
-----A------------G------------D------------K---------------
---------P------------P------------L------------F-----------
------------------------------------------------------------
------------------------------------------------------------
-------------------
>AAGDKPSPFGQAAAGDKPPPFGQAAAGDKPPLFGQAAA
------------------------------------------------------------
----AAGDKPS------------------------P------------------------
FG------------QAA------------A------------GD----------------
--------------------K------------P------------------------P-
-----------------------------------P------------F-----------
-G------------------------Q------------A------------A-------
-----A------------G------------D------------K---------------
---------P------------P------------L------------FG----------
--------------Q------------------------AAA------------------
------------------------------------------------------------
-------------------
>SPFGQAAAGDKPSPFGQAAAGDKPPPFGQAAAGDKPPLF
----------------------------------------------------------SP
FGQAAAGDKPS------------------------P------------------------
FG------------QAA------------A------------GD----------------
--------------------K------------P------------------------P-
-----------------------------------P------------F-----------
-G------------------------Q------------A------------A-------
-----A------------G------------D------------K---------------
---------P------------P------------L------------F-----------
------------------------------------------------------------
------------------------------------------------------------
-------------------
>SPFGQAAAGDKPPPFGQAAAGDKPPPFGQAAAGDKPPLF
----------------------------------------------------------SP
FGQAAAGDKPP------------------------P------------------------
FG------------QAA------------A------------GD----------------
--------------------K------------P------------------------P-
-----------------------------------P------------F-----------
-G------------------------Q------------A------------A-------
-----A------------G------------D------------K---------------
---------P------------P------------L------------F-----------
------------------------------------------------------------
------------------------------------------------------------
-------------------
>SPFGQAAAGDKPPPFGQAAAGDKPSPFGQAAAGDKPPLF
----------------------------------------------------------SP
FGQAAAGDKPP------------------------P------------------------
FG------------QAA------------A------------GD----------------
--------------------K------------P------------------------S-
-----------------------------------P------------F-----------
-G------------------------Q------------A------------A-------
-----A------------G------------D------------K---------------
---------P------------P------------L------------F-----------
------------------------------------------------------------
------------------------------------------------------------
-------------------
>PPFGQAAAGDKPSPFGQAAAGDKPPPFGQAAAGDKPPLF
----------------------------------------------------------PP
FGQAAAGDKPS------------------------P------------------------
FG------------QAA------------A------------GD----------------
--------------------K------------P------------------------P-
-----------------------------------P------------F-----------
-G------------------------Q------------A------------A-------
-----A------------G------------D------------K---------------
---------P------------P------------L------------F-----------
------------------------------------------------------------
------------------------------------------------------------
-------------------
>PPFGQAAAGDKPSPFGQAAAGDKPSPFGQAAAGDKPPLF
----------------------------------------------------------PP
FGQAAAGDKPS------------------------P------------------------
FG------------QAA------------A------------GD----------------
--------------------K------------P------------------------S-
-----------------------------------P------------F-----------
-G------------------------Q------------A------------A-------
-----A------------G------------D------------K---------------
---------P------------P------------L------------F-----------
------------------------------------------------------------
------------------------------------------------------------
-------------------
>FGQAAAGDKPSPFGQAAAGDKPPPFGQAAAGDKPPLF
------------------------------------------------------------
FGQAAAGDKPS------------------------P------------------------
FG------------QAA------------A------------GD----------------
--------------------K------------P------------------------P-
-----------------------------------P------------F-----------
-G------------------------Q------------A------------A-------
-----A------------G------------D------------K---------------
---------P------------P------------L------------F-----------
------------------------------------------------------------
------------------------------------------------------------
-------------------
>FGQAAAGDKPPPFGQAAAGDKPPPFGQAAAGDKPPLF
------------------------------------------------------------
FGQAAAGDKPP------------------------P------------------------
FG------------QAA------------A------------GD----------------
--------------------K------------P------------------------P-
-----------------------------------P------------F-----------
-G------------------------Q------------A------------A-------
-----A------------G------------D------------K---------------
---------P------------P------------L------------F-----------
------------------------------------------------------------
------------------------------------------------------------
-------------------
>FGQAAAGDKPPPFGQAAAGDKPSPFGQAAAGDKPPLF
------------------------------------------------------------
FGQAAAGDKPP------------------------P------------------------
FG------------QAA------------A------------GD----------------
--------------------K------------P------------------------S-
-----------------------------------P------------F-----------
-G------------------------Q------------A------------A-------
-----A------------G------------D------------K---------------
---------P------------P------------L------------F-----------
------------------------------------------------------------
------------------------------------------------------------
-------------------
>FGQAAAGDKPSPFGQAAAGDKPSPFGQAAAGDKPPLF
------------------------------------------------------------
FGQAAAGDKPS------------------------P------------------------
FG------------QAA------------A------------GD----------------
--------------------K------------P------------------------S-
-----------------------------------P------------F-----------
-G------------------------Q------------A------------A-------
-----A------------G------------D------------K---------------
---------P------------P------------L------------F-----------
------------------------------------------------------------
------------------------------------------------------------
-------------------
>GQAAAGDKPPPFGQAAAGDKPPPFGQAAAGDKPPLF
------------------------------------------------------------
-GQAAAGDKPP------------------------P------------------------
FG------------QAA------------A------------GD----------------
--------------------K------------P------------------------P-
-----------------------------------P------------F-----------
-G------------------------Q------------A------------A-------
-----A------------G------------D------------K---------------
---------P------------P------------L------------F-----------
------------------------------------------------------------
------------------------------------------------------------
-------------------
>GQAAAGDKPSPFGQAAAGDKPPPFGQAAAGDKPPLF
------------------------------------------------------------
-GQAAAGDKPS------------------------P------------------------
FG------------QAA------------A------------GD----------------
--------------------K------------P------------------------P-
-----------------------------------P------------F-----------
-G------------------------Q------------A------------A-------
-----A------------G------------D------------K---------------
---------P------------P------------L------------F-----------
------------------------------------------------------------
------------------------------------------------------------
-------------------
>AAGDKPPPFGQAAAGDKPSPFGQAAAGDKPPLF
------------------------------------------------------------
----AAGDKPP------------------------P------------------------
FG------------QAA------------A------------GD----------------
--------------------K------------P------------------------S-
-----------------------------------P------------F-----------
-G------------------------Q------------A------------A-------
-----A------------G------------D------------K---------------
---------P------------P------------L------------F-----------
------------------------------------------------------------
------------------------------------------------------------
-------------------
>AAGDKPPPFGQAAAGDKPPPFGQAAAGDKPPLF
------------------------------------------------------------
----AAGDKPP------------------------P------------------------
FG------------QAA------------A------------GD----------------
--------------------K------------P------------------------P-
-----------------------------------P------------F-----------
-G------------------------Q------------A------------A-------
-----A------------G------------D------------K---------------
---------P------------P------------L------------F-----------
------------------------------------------------------------
------------------------------------------------------------
-------------------
>AAGDKPSPFGQAAAGDKPPPFGQAAAGDKPPLF
------------------------------------------------------------
----AAGDKPS------------------------P------------------------
FG------------QAA------------A------------GD----------------
--------------------K------------P------------------------P-
-----------------------------------P------------F-----------
-G------------------------Q------------A------------A-------
-----A------------G------------D------------K---------------
---------P------------P------------L------------F-----------
------------------------------------------------------------
------------------------------------------------------------
-------------------
>KPSPFGQAAAGDKPPPFGQAAAGDKPPLF
------------------------------------------------------------
--------KPS------------------------P------------------------
FG------------QAA------------A------------GD----------------
--------------------K------------P------------------------P-
-----------------------------------P------------F-----------
-G------------------------Q------------A------------A-------
-----A------------G------------D------------K---------------
---------P------------P------------L------------F-----------
------------------------------------------------------------
------------------------------------------------------------
-------------------
>SPFGQAAAGDKPSPFGQAAAGDKPPLF
------------------------------------------------------------
----------S------------------------P------------------------
FG------------QAA------------A------------GD----------------
--------------------K------------P------------------------S-
-----------------------------------P------------F-----------
-G------------------------Q------------A------------A-------
-----A------------G------------D------------K---------------
---------P------------P------------L------------F-----------
------------------------------------------------------------
------------------------------------------------------------
-------------------
>GQAAAGDKPPPFGQAAAGDKPPLF
------------------------------------------------------------
------------------------------------------------------------
-G------------QAA------------A------------GD----------------
--------------------K------------P------------------------P-
-----------------------------------P------------F-----------
-G------------------------Q------------A------------A-------
-----A------------G------------D------------K---------------
---------P------------P------------L------------F-----------
------------------------------------------------------------
------------------------------------------------------------
-------------------
>GQAAAGDKPSPFGQAAAGDKPPLF
------------------------------------------------------------
------------------------------------------------------------
-G------------QAA------------A------------GD----------------
--------------------K------------P------------------------S-
-----------------------------------P------------F-----------
-G------------------------Q------------A------------A-------
-----A------------G------------D------------K---------------
---------P------------P------------L------------F-----------
------------------------------------------------------------
------------------------------------------------------------
-------------------
>EQAAAGDKPPPFGQAAAGDKPPLF
------------------------------------------------------------
------------------------------------------------------------
-E------------QAA------------A------------GD----------------
--------------------K------------P------------------------P-
-----------------------------------P------------F-----------
-G------------------------Q------------A------------A-------
-----A------------G------------D------------K---------------
---------P------------P------------L------------F-----------
------------------------------------------------------------
------------------------------------------------------------
-------------------
>GQAAAGDKPPPFGQAAAGGKPPLF
------------------------------------------------------------
------------------------------------------------------------
-G------------QAA------------A------------GD----------------
--------------------K------------P------------------------P-
-----------------------------------P------------F-----------
-G------------------------Q------------A------------A-------
-----A------------G------------G------------K---------------
---------P------------P------------L------------F-----------
------------------------------------------------------------
------------------------------------------------------------
-------------------
>GQAAADDKPPPFGQAAAGDKPPLF
------------------------------------------------------------
------------------------------------------------------------
-G------------QAA------------A------------DD----------------
--------------------K------------P------------------------P-
-----------------------------------P------------F-----------
-G------------------------Q------------A------------A-------
-----A------------G------------D------------K---------------
---------P------------P------------L------------F-----------
------------------------------------------------------------
------------------------------------------------------------
-------------------
>GQAAADDKPPPFGQAAAGDKPSLF
------------------------------------------------------------
------------------------------------------------------------
-G------------QAA------------A------------DD----------------
--------------------K------------P------------------------P-
-----------------------------------P------------F-----------
-G------------------------Q------------A------------A-------
-----A------------G------------D------------K---------------
---------P------------S------------L------------F-----------
------------------------------------------------------------
------------------------------------------------------------
-------------------
>GQAAADDKPPPFGQAAAGDKPSPF
------------------------------------------------------------
------------------------------------------------------------
-G------------QAA------------A------------DD----------------
--------------------K------------P------------------------P-
-----------------------------------P------------F-----------
-G------------------------Q------------A------------A-------
-----A------------G------------D------------K---------------
---------P------------S------------P------------F-----------
------------------------------------------------------------
------------------------------------------------------------
-------------------
>AAAGDKPPPFGQAAAGDKPPLF
------------------------------------------------------------
------------------------------------------------------------
---------------AA------------A------------GD----------------
--------------------K------------P------------------------P-
-----------------------------------P------------F-----------
-G------------------------Q------------A------------A-------
-----A------------G------------D------------K---------------
---------P------------P------------L------------F-----------
------------------------------------------------------------
------------------------------------------------------------
-------------------
>VAAGEKPPPFGQAAAGDKPPLF
------------------------------------------------------------
------------------------------------------------------------
---------------VA------------A------------GE----------------
--------------------K------------P------------------------P-
-----------------------------------P------------F-----------
-G------------------------Q------------A------------A-------
-----A------------G------------D------------K---------------
---------P------------P------------L------------F-----------
------------------------------------------------------------
------------------------------------------------------------
-------------------
>PSPFRQAAAGDKPPPFGQAAAGDKPPLF
------------------------------------------------------------
---------PS------------------------P------------------------
FR------------QAA------------A------------GD----------------
--------------------K------------P------------------------P-
-----------------------------------P------------F-----------
-G------------------------Q------------A------------A-------
-----A------------G------------D------------K---------------
---------P------------P------------L------------F-----------
------------------------------------------------------------
------------------------------------------------------------
-------------------
>PPFGQAAAGDKPPPFGQAAAGDKPPLF
------------------------------------------------------------
----------P------------------------P------------------------
FG------------QAA------------A------------GD----------------
--------------------K------------P------------------------P-
-----------------------------------P------------F-----------
-G------------------------Q------------A------------A-------
-----A------------G------------D------------K---------------
---------P------------P------------L------------F-----------
------------------------------------------------------------
------------------------------------------------------------
-------------------
>PPFGQAAAGDKPSPFGQAAAGDKPPLF
------------------------------------------------------------
----------P------------------------P------------------------
FG------------QAA------------A------------GD----------------
--------------------K------------P------------------------S-
-----------------------------------P------------F-----------
-G------------------------Q------------A------------A-------
-----A------------G------------D------------K---------------
---------P------------P------------L------------F-----------
------------------------------------------------------------
------------------------------------------------------------
-------------------
>AAGDKPPPFGQAAAGDKPPLF
------------------------------------------------------------
------------------------------------------------------------
----------------A------------A------------GD----------------
--------------------K------------P------------------------P-
-----------------------------------P------------F-----------
-G------------------------Q------------A------------A-------
-----A------------G------------D------------K---------------
---------P------------P------------L------------F-----------
------------------------------------------------------------
------------------------------------------------------------
-------------------
>AAGDKPSPFGQAAAGDKPPLF
------------------------------------------------------------
------------------------------------------------------------
----------------A------------A------------GD----------------
--------------------K------------P------------------------S-
-----------------------------------P------------F-----------
-G------------------------Q------------A------------A-------
-----A------------G------------D------------K---------------
---------P------------P------------L------------F-----------
------------------------------------------------------------
------------------------------------------------------------
-------------------
>AADDKPPPFGQAAAGDKPPLF
------------------------------------------------------------
------------------------------------------------------------
----------------A------------A------------DD----------------
--------------------K------------P------------------------P-
-----------------------------------P------------F-----------
-G------------------------Q------------A------------A-------
-----A------------G------------D------------K---------------
---------P------------P------------L------------F-----------
------------------------------------------------------------
------------------------------------------------------------
-------------------
>APFVQGAAGDKPSPFGQAAAGDKPPLF
------------------------------------------------------------
----------A------------------------P------------------------
FV------------QGA------------A------------GD----------------
--------------------K------------P------------------------S-
-----------------------------------P------------F-----------
-G------------------------Q------------A------------A-------
-----A------------G------------D------------K---------------
---------P------------P------------L------------F-----------
------------------------------------------------------------
------------------------------------------------------------
-------------------
>APFVQGAAGDKPSPFGQAAAGDKPPLFGQAA
------------------------------------------------------------
----------A------------------------P------------------------
FV------------QGA------------A------------GD----------------
--------------------K------------P------------------------S-
-----------------------------------P------------F-----------
-G------------------------Q------------A------------A-------
-----A------------G------------D------------K---------------
---------P------------P------------L------------FG----------
--------------Q------------------------AA-------------------
------------------------------------------------------------
-------------------
>VQGAAGDKPSPFGQAAAGDKPPLFGQAA
------------------------------------------------------------
------------------------------------------------------------
-V------------QGA------------A------------GD----------------
--------------------K------------P------------------------S-
-----------------------------------P------------F-----------
-G------------------------Q------------A------------A-------
-----A------------G------------D------------K---------------
---------P------------P------------L------------FG----------
--------------Q------------------------AA-------------------
------------------------------------------------------------
-------------------
>VQGAAGDKPSPFGQAAAGDKPPLF
------------------------------------------------------------
------------------------------------------------------------
-V------------QGA------------A------------GD----------------
--------------------K------------P------------------------S-
-----------------------------------P------------F-----------
-G------------------------Q------------A------------A-------
-----A------------G------------D------------K---------------
---------P------------P------------L------------F-----------
------------------------------------------------------------
------------------------------------------------------------
-------------------
>VQAAAGDKPPPFGQAAAGDKPPLF
------------------------------------------------------------
------------------------------------------------------------
-V------------QAA------------A------------GD----------------
--------------------K------------P------------------------P-
-----------------------------------P------------F-----------
-G------------------------Q------------A------------A-------
-----A------------G------------D------------K---------------
---------P------------P------------L------------F-----------
------------------------------------------------------------
------------------------------------------------------------
-------------------
>VQGAAGDKPPPFGQAAAGDKPPLF
------------------------------------------------------------
------------------------------------------------------------
-V------------QGA------------A------------GD----------------
--------------------K------------P------------------------P-
-----------------------------------P------------F-----------
-G------------------------Q------------A------------A-------
-----A------------G------------D------------K---------------
---------P------------P------------L------------F-----------
------------------------------------------------------------
------------------------------------------------------------
-------------------
>AGDKPPPFGQAAAGDKPPLF
------------------------------------------------------------
------------------------------------------------------------
-----------------------------A------------GD----------------
--------------------K------------P------------------------P-
-----------------------------------P------------F-----------
-G------------------------Q------------A------------A-------
-----A------------G------------D------------K---------------
---------P------------P------------L------------F-----------
------------------------------------------------------------
------------------------------------------------------------
-------------------
>AGDKPSPFGQAAAGDKPPLF
------------------------------------------------------------
------------------------------------------------------------
-----------------------------A------------GD----------------
--------------------K------------P------------------------S-
-----------------------------------P------------F-----------
-G------------------------Q------------A------------A-------
-----A------------G------------D------------K---------------
---------P------------P------------L------------F-----------
------------------------------------------------------------
------------------------------------------------------------
-------------------
>AGDKPSLFGQAAAGDKPPLF
------------------------------------------------------------
------------------------------------------------------------
-----------------------------A------------GD----------------
--------------------K------------P------------------------S-
-----------------------------------L------------F-----------
-G------------------------Q------------A------------A-------
-----A------------G------------D------------K---------------
---------P------------P------------L------------F-----------
------------------------------------------------------------
------------------------------------------------------------
-------------------
>AGDKPSLFGQAAAGDKPSLF
------------------------------------------------------------
------------------------------------------------------------
-----------------------------A------------GD----------------
--------------------K------------P------------------------S-
-----------------------------------L------------F-----------
-G------------------------Q------------A------------A-------
-----A------------G------------D------------K---------------
---------P------------S------------L------------F-----------
------------------------------------------------------------
------------------------------------------------------------
-------------------
>KPSPFGQAAAGDKPPLF
------------------------------------------------------------
------------------------------------------------------------
------------------------------------------------------------
--------------------K------------P------------------------S-
-----------------------------------P------------F-----------
-G------------------------Q------------A------------A-------
-----A------------G------------D------------K---------------
---------P------------P------------L------------F-----------
------------------------------------------------------------
------------------------------------------------------------
-------------------
>PSPFGQAAAGDKPPLF
------------------------------------------------------------
------------------------------------------------------------
------------------------------------------------------------
---------------------------------P------------------------S-
-----------------------------------P------------F-----------
-G------------------------Q------------A------------A-------
-----A------------G------------D------------K---------------
---------P------------P------------L------------F-----------
------------------------------------------------------------
------------------------------------------------------------
-------------------
>PSPFGQAAAGDKPSLF
------------------------------------------------------------
------------------------------------------------------------
------------------------------------------------------------
---------------------------------P------------------------S-
-----------------------------------P------------F-----------
-G------------------------Q------------A------------A-------
-----A------------G------------D------------K---------------
---------P------------S------------L------------F-----------
------------------------------------------------------------
------------------------------------------------------------
-------------------
>SPFGQAAAGDKPPLF
------------------------------------------------------------
------------------------------------------------------------
------------------------------------------------------------
----------------------------------------------------------S-
-----------------------------------P------------F-----------
-G------------------------Q------------A------------A-------
-----A------------G------------D------------K---------------
---------P------------P------------L------------F-----------
------------------------------------------------------------
------------------------------------------------------------
-------------------
>PPFGQAAAGDKPPLF
------------------------------------------------------------
------------------------------------------------------------
------------------------------------------------------------
----------------------------------------------------------P-
-----------------------------------P------------F-----------
-G------------------------Q------------A------------A-------
-----A------------G------------D------------K---------------
---------P------------P------------L------------F-----------
------------------------------------------------------------
------------------------------------------------------------
-------------------
>PFGQAAAGDKPPLF
------------------------------------------------------------
------------------------------------------------------------
------------------------------------------------------------
------------------------------------------------------------
-----------------------------------P------------F-----------
-G------------------------Q------------A------------A-------
-----A------------G------------D------------K---------------
---------P------------P------------L------------F-----------
------------------------------------------------------------
------------------------------------------------------------
-------------------
>FGQAAAGDKPSPFGQAAAGDKPSPFGQAAAGDKPPLFGQGTV
------------------------------------------------------------
FGQAAAGDKPS------------------------P------------------------
FG------------QAA------------A------------GD----------------
--------------------K------------P------------------------S-
-----------------------------------P------------F-----------
-G------------------------Q------------A------------A-------
-----A------------G------------D------------K---------------
---------P------------P------------L------------FG----------
--------------Q------------------------GTV------------------
------------------------------------------------------------
-------------------
>PFGQAAAGDKPPPFGQAAAGDKPSPFGQAAAGDKPPLFGQGTV
-----------------------------------------------------------P
FGQAAAGDKPP------------------------P------------------------
FG------------QAA------------A------------GD----------------
--------------------K------------P------------------------S-
-----------------------------------P------------F-----------
-G------------------------Q------------A------------A-------
-----A------------G------------D------------K---------------
---------P------------P------------L------------FG----------
--------------Q------------------------GTV------------------
------------------------------------------------------------
-------------------
>SPFGQAAAGDKPSPFEQAAAGDRPSPFGQAAAGDKPSPFGQAAAGDKPSPFGQAAAGD
------------------------------------------------------------
----------S------------------------P------------------------
FG------------QAA------------A------------GD----------------
--------------------K------------P------------------------S-
-----------------------------------P------------F-----------
-E------------------------Q------------A------------A-------
-----A------------G------------D------------R---------------
---------P------------S------------P------------FG----------
--------------Q------------------------AAA------------GDKP--
----------S------------PFGQAAAGDKPSP--FGQAAAGD--------------
-------------------
>SPFGQAAAGDKPSPFEQAAAGD
------------------------------------------------------------
----------S------------------------P------------------------
FG------------QAA------------A------------GD----------------
--------------------K------------P------------------------S-
-----------------------------------P------------F-----------
-E------------------------Q------------A------------A-------
-----A------------G------------D----------------------------
------------------------------------------------------------
------------------------------------------------------------
------------------------------------------------------------
-------------------
>PPFGQAAAGDKPSPFEQAAAGD
------------------------------------------------------------
----------P------------------------P------------------------
FG------------QAA------------A------------GD----------------
--------------------K------------P------------------------S-
-----------------------------------P------------F-----------
-E------------------------Q------------A------------A-------
-----A------------G------------D----------------------------
------------------------------------------------------------
------------------------------------------------------------
------------------------------------------------------------
-------------------
>FGQAAAGDKPSPFGQAAAGDKPSPFEQAAAGDRPSPFEQAAAGDKPSPFGQAAAGDKPSPFGQAAAGDKPSPFE
------------------------------------------------------------
FGQAAAGDKPS------------------------P------------------------
FG------------QAA------------A------------GD----------------
--------------------K------------P------------------------S-
-----------------------------------P------------F-----------
-E------------------------Q------------A------------A-------
-----A------------G------------D------------R---------------
---------P------------S------------P------------FE----------
--------------Q------------------------AAA------------GDKP--
----------S------------PFGQAAAGDKPSP--FGQAAAGD------------KP
SPFE---------------
>SPFGQAAAGDKPSPFGQAAAGDKPSPFGQAAAGDKPSPFEQAAAGDKPSPFGQAAAGDKP
----------------------------------------------------------SP
FGQAAAGDKPS------------------------P------------------------
FG------------QAA------------A------------GD----------------
--------------------K------------P------------------------S-
-----------------------------------P------------F-----------
-G------------------------Q------------A------------A-------
-----A------------G------------D------------K---------------
------------------------------------------------------------
---------------------------------------------------------P--
----------S------------PFEQAAAGDKPSP--FGQAAAGD------------KP
-------------------
>KPSPFGQAAAGDKPSPFGQAAAGDKPSPFGQAAAGDKPSPFEQAAAGDKPSPFGQAAAGDKP
------------------------------------------------------------
--------KPS------------------------P------------------------
FG------------QAA------------A------------GD----------------
--------------------K------------P------------------------S-
-----------------------------------P------------F-----------
-G------------------------Q------------A------------A-------
-----A------------G------------D------------K---------------
---------P------------S------------P------------FG----------
--------------Q------------------------AAA------------GDKP--
----------S------------PFEQAAAGDKPSP--FGQAAAGD------------KP
-------------------
>AAGDKPSPFGQAAAGDKPSPFGQAAAGDKPSPFGQAAAGDKPSPFEQAAAGDKPSPFGQAAAGDKP
-----------------------------AAGD---------------KP--------SP
FGQAAAGDKPS------------------------P------------------------
FG------------QAA------------A------------GD----------------
--------------------K------------P------------------------S-
-----------------------------------P------------F-----------
-G------------------------Q------------A------------A-------
-----A------------G------------D------------K---------------
------------------------------------------------------------
---------------------------------------------------------P--
----------S------------PFEQAAAGDKPSP--FGQAAAGD------------KP
-------------------
>FGQAAAGDKPSPFGQAAAGDKPSPFGQAAAGDKPSPFGQAAAGDKPSPFEQAAAGDKPSPFGQAAAGDKP
------------------------------------------------------------
FGQAAAGDKPS------------------------P------------------------
FG------------QAA------------A------------GD----------------
--------------------K------------P------------------------S-
-----------------------------------P------------F-----------
-G------------------------Q------------A------------A-------
-----A------------G------------D------------K---------------
---------P------------S------------P------------FG----------
--------------Q------------------------AAA------------GDKP--
----------S------------PFEQAAAGDKPSP--FGQAAAGD------------KP
-------------------
>FGQAAAGDKPPPFGQAAAGDKPSPFGQAAAGDKPSPFGQAAAGDKPSPFEQAAAGDKPSPFGQAAAGDKP
------------------------------------------------------------
FGQAAAGDKPP------------------------P------------------------
FG------------QAA------------A------------GD----------------
--------------------K------------P------------------------S-
-----------------------------------P------------F-----------
-G------------------------Q------------A------------A-------
-----A------------G------------D------------K---------------
---------P------------S------------P------------FG----------
--------------Q------------------------AAA------------GDKP--
----------S------------PFEQAAAGDKPSP--FGQAAAGD------------KP
-------------------
>FGQAAAGDKPPPFGQAAAGDKPSPFGQAAAGDKPSPFGQAAAGDKPSPFEQAAAGDKPSPFGQAAAGDKPSPFGQA
------------------------------------------------------------
FGQAAAGDKPP------------------------P------------------------
FG------------QAA------------A------------GD----------------
--------------------K------------P------------------------S-
-----------------------------------P------------F-----------
-G------------------------Q------------A------------A-------
-----A------------G------------D------------K---------------
---------P------------S------------P------------FG----------
--------------Q------------------------AAA------------GDKP--
----------S------------PFEQAAAGDKPSP--FGQAAAGD------------KP
SPFGQA-------------
>AGDKPPPFGQAAAGDKPSPFGQAAAGDKPSPFGQAAAGDKPSPFEQAAAGDKPSPFGQAAAGDKPSPFGQAAAGDKPP
------------------------------------------------------------
-----AGDKPP------------------------P------------------------
FG------------QAA------------A------------GD----------------
--------------------K------------P------------------------S-
-----------------------------------P------------F-----------
-G------------------------Q------------A------------A-------
-----A------------G------------D------------K---------------
---------P------------S------------P------------FG----------
--------------Q------------------------AAA------------GDKP--
----------S------------PFEQAAAGDKPSP--FGQAAAGD------------KP
SPFGQAAAGDKPP------
>PFGQAAAGDKPSPFGQAAAGDKPSPFEQAAAGDKPSPFGQAAAGDKPSPFGQA
-----------------------------------------------------------P
FGQAAAGDKPS------------------------P------------------------
FG------------QAA------------A------------GD----------------
--------------------K------------P------------------------S-
-----------------------------------P------------F-----------
-E------------------------Q------------A------------A-------
-----A------------G------------D------------K---------------
---------P------------S------------P------------FG----------
--------------Q------------------------AAA------------GDKP--
----------S------------PFGQA--------------------------------
-------------------
>PFGQAAAGDKPPPFGQAAAGDKPSPFEQAAAGDKPSPFGQAAAGDKPSPFGQA
-----------------------------------------------------------P
FGQAAAGDKPP------------------------P------------------------
FG------------QAA------------A------------GD----------------
--------------------K------------P------------------------S-
-----------------------------------P------------F-----------
-E------------------------Q------------A------------A-------
-----A------------G------------D------------K---------------
---------P------------S------------P------------FG----------
--------------Q------------------------AAA------------GDKP--
----------S------------PFGQA--------------------------------
-------------------
>PFGQAAAGDKPPPFGQAAAGDK
------------------------------------------------------------
------------------------------------------------------------
------------------------------------------------------------
------------------------------------------------------------
-----------------------------------P------------F-----------
-G------------------------Q------------A------------A-------
-----A------------G------------D------------K---------------
---------P------------P------------P------------FG----------
--------------Q------------------------AAA------------GDK---
------------------------------------------------------------
-------------------
>AAGDKPSPFGQAAAGDKPSPFEQAAAGDKPSPFGQAAAGDKPSPFGQAAAGDKPPPFGQAAAGDKPSPFGQAAAGDKPS
------------------------------------------------------------
----AAGDKPS------------------------P------------------------
FG------------QAA------------A------------GD----------------
--------------------K------------P------------------------S-
-----------------------------------P------------F-----------
-E------------------------Q------------A------------A-------
-----A------------G------------D------------K---------------
---------P------------S------------P------------FG----------
--------------Q------------------------AAA------------GDKP--
----------S------------PFGQAAAGDKPPP--FGQAAAGD------------KP
SPFGQAAAGDKPS------
>SPFGQAAAGDKPSPFGQAAAGDKPPPFGQAAAGDKPSPFGQAAAGDKPSLFGQAAAGDRPSPFEQA
----------------------------------------------------------SP
FGQAAAGDKPS------------------------P------------------------
FG------------QAA------------A------------GD----------------
--------------------K------------P------------------------P-
-----------------------------------P------------F-----------
-G------------------------Q------------A------------A-------
-----A------------G------------D------------K---------------
---------P------------S------------P------------FG----------
--------------Q------------------------AAA------------GDKP--
----------S------------LFGQAAAGDRPSP--FEQA------------------
-------------------
>PSPFGQAAAGDKPPPFGRAAAGDKPPLF
------------------------------------------------------------
---------PS------------------------P------------------------
FG------------QAA------------A------------GD----------------
--------------------K------------P------------------------P-
-----------------------------------P------------F-----------
-G------------------------R------------A------------A-------
-----A------------G------------D------------K---------------
---------P------------P------------L------------F-----------
------------------------------------------------------------
------------------------------------------------------------
-------------------
>PSPFGQAAAGGKPPPFGQAAAGDKPPLF
------------------------------------------------------------
---------PS------------------------P------------------------
FG------------QAA------------A------------GG----------------
--------------------K------------P------------------------P-
-----------------------------------P------------F-----------
-G------------------------Q------------A------------A-------
-----A------------G------------D------------K---------------
---------P------------P------------L------------F-----------
------------------------------------------------------------
------------------------------------------------------------
-------------------
>PSPFGQAAAGNKPPPFGQAAAGDKPPLF
------------------------------------------------------------
---------PS------------------------P------------------------
FG------------QAA------------A------------GN----------------
--------------------K------------P------------------------P-
-----------------------------------P------------F-----------
-G------------------------Q------------A------------A-------
-----A------------G------------D------------K---------------
---------P------------P------------L------------F-----------
------------------------------------------------------------
------------------------------------------------------------
-------------------
>PSPFGQAAAGHKPPPFGQAAAGDKPPLF
------------------------------------------------------------
---------PS------------------------P------------------------
FG------------QAA------------A------------GH----------------
--------------------K------------P------------------------P-
-----------------------------------P------------F-----------
-G------------------------Q------------A------------A-------
-----A------------G------------D------------K---------------
---------P------------P------------L------------F-----------
------------------------------------------------------------
------------------------------------------------------------
-------------------
>PSPFGQAAAGDKPPPFGQATAGDKPPLF
------------------------------------------------------------
---------PS------------------------P------------------------
FG------------QAA------------A------------GD----------------
--------------------K------------P------------------------P-
-----------------------------------P------------F-----------
-G------------------------Q------------A------------T-------
-----A------------G------------D------------K---------------
---------P------------P------------L------------F-----------
------------------------------------------------------------
------------------------------------------------------------
-------------------
>PSPFGQAAAGDKPPPFGQAAAGDRPPLF
------------------------------------------------------------
---------PS------------------------P------------------------
FG------------QAA------------A------------GD----------------
--------------------K------------P------------------------P-
-----------------------------------P------------F-----------
-G------------------------Q------------A------------A-------
-----A------------G------------D------------R---------------
---------P------------P------------L------------F-----------
------------------------------------------------------------
------------------------------------------------------------
-------------------
>PSPFGQAAAGDKPPPFGQAAVGDKPPLF
------------------------------------------------------------
---------PS------------------------P------------------------
FG------------QAA------------A------------GD----------------
--------------------K------------P------------------------P-
-----------------------------------P------------F-----------
-G------------------------Q------------A------------A-------
-----V------------G------------D------------K---------------
---------P------------P------------L------------F-----------
------------------------------------------------------------
------------------------------------------------------------
-------------------
>PSPFGQAAAGDKPPPFGQAATGDKPPLF
------------------------------------------------------------
---------PS------------------------P------------------------
FG------------QAA------------A------------GD----------------
--------------------K------------P------------------------P-
-----------------------------------P------------F-----------
-G------------------------Q------------A------------A-------
-----T------------G------------D------------K---------------
---------P------------P------------L------------F-----------
------------------------------------------------------------
------------------------------------------------------------
-------------------
>PSPFGQAAAGDKPPPFGQAASGDKPPLF
------------------------------------------------------------
---------PS------------------------P------------------------
FG------------QAA------------A------------GD----------------
--------------------K------------P------------------------P-
-----------------------------------P------------F-----------
-G------------------------Q------------A------------A-------
-----S------------G------------D------------K---------------
---------P------------P------------L------------F-----------
------------------------------------------------------------
------------------------------------------------------------
-------------------
>PSPFGQAAAGDRPPPFGQAAAGDKPPLF
------------------------------------------------------------
---------PS------------------------P------------------------
FG------------QAA------------A------------GD----------------
--------------------R------------P------------------------P-
-----------------------------------P------------F-----------
-G------------------------Q------------A------------A-------
-----A------------G------------D------------K---------------
---------P------------P------------L------------F-----------
------------------------------------------------------------
------------------------------------------------------------
-------------------
>PSPFGQAAAGDEPPPFGQAAAGDKPPLF
------------------------------------------------------------
---------PS------------------------P------------------------
FG------------QAA------------A------------GD----------------
--------------------E------------P------------------------P-
-----------------------------------P------------F-----------
-G------------------------Q------------A------------A-------
-----A------------G------------D------------K---------------
---------P------------P------------L------------F-----------
------------------------------------------------------------
------------------------------------------------------------
-------------------
>PSPFGQAAAGDNPPPFGQAAAGDKPPLF
------------------------------------------------------------
---------PS------------------------P------------------------
FG------------QAA------------A------------GD----------------
--------------------N------------P------------------------P-
-----------------------------------P------------F-----------
-G------------------------Q------------A------------A-------
-----A------------G------------D------------K---------------
---------P------------P------------L------------F-----------
------------------------------------------------------------
------------------------------------------------------------
-------------------
>PSPFGQAAAGDKPPPFGQAAAGDKPPLL
------------------------------------------------------------
---------PS------------------------P------------------------
FG------------QAA------------A------------GD----------------
--------------------K------------P------------------------P-
-----------------------------------P------------F-----------
-G------------------------Q------------A------------A-------
-----A------------G------------D------------K---------------
---------P------------P------------L------------L-----------
------------------------------------------------------------
------------------------------------------------------------
-------------------
>PSPFGQAAAGDKPPPFGQAAAGDKPPLI
------------------------------------------------------------
---------PS------------------------P------------------------
FG------------QAA------------A------------GD----------------
--------------------K------------P------------------------P-
-----------------------------------P------------F-----------
-G------------------------Q------------A------------A-------
-----A------------G------------D------------K---------------
---------P------------P------------L------------I-----------
------------------------------------------------------------
------------------------------------------------------------
-------------------
>PSPFGQAATGDKPPPFGQAAAGDKPPLF
------------------------------------------------------------
---------PS------------------------P------------------------
FG------------QAA------------T------------GD----------------
--------------------K------------P------------------------P-
-----------------------------------P------------F-----------
-G------------------------Q------------A------------A-------
-----A------------G------------D------------K---------------
---------P------------P------------L------------F-----------
------------------------------------------------------------
------------------------------------------------------------
-------------------
>PSPFGQAAVGDKPPPFGQAAAGDKPPLF
------------------------------------------------------------
---------PS------------------------P------------------------
FG------------QAA------------V------------GD----------------
--------------------K------------P------------------------P-
-----------------------------------P------------F-----------
-G------------------------Q------------A------------A-------
-----A------------G------------D------------K---------------
---------P------------P------------L------------F-----------
------------------------------------------------------------
------------------------------------------------------------
-------------------
>PSPFGQATAGDKPPPFGQAAAGDKPPLF
------------------------------------------------------------
---------PS------------------------P------------------------
FG------------QAT------------A------------GD----------------
--------------------K------------P------------------------P-
-----------------------------------P------------F-----------
-G------------------------Q------------A------------A-------
-----A------------G------------D------------K---------------
---------P------------P------------L------------F-----------
------------------------------------------------------------
------------------------------------------------------------
-------------------
>PSPFGQAVAGDKPPPFGQAAAGDKPPLF
------------------------------------------------------------
---------PS------------------------P------------------------
FG------------QAV------------A------------GD----------------
--------------------K------------P------------------------P-
-----------------------------------P------------F-----------
-G------------------------Q------------A------------A-------
-----A------------G------------D------------K---------------
---------P------------P------------L------------F-----------
------------------------------------------------------------
------------------------------------------------------------
-------------------
>PSPFGQAAAGDKPPPFGQTAAGDKPPLF
------------------------------------------------------------
---------PS------------------------P------------------------
FG------------QAA------------A------------GD----------------
--------------------K------------P------------------------P-
-----------------------------------P------------F-----------
-G------------------------Q------------T------------A-------
-----A------------G------------D------------K---------------
---------P------------P------------L------------F-----------
------------------------------------------------------------
------------------------------------------------------------
-------------------
>PSPFGQAAAGDKPPPFGQVAAGDKPPLF
------------------------------------------------------------
---------PS------------------------P------------------------
FG------------QAA------------A------------GD----------------
--------------------K------------P------------------------P-
-----------------------------------P------------F-----------
-G------------------------Q------------V------------A-------
-----A------------G------------D------------K---------------
---------P------------P------------L------------F-----------
------------------------------------------------------------
------------------------------------------------------------
-------------------
>PSPFGQTAAGDKPPPFGQAAAGDKPPLF
------------------------------------------------------------
---------PS------------------------P------------------------
FG------------QTA------------A------------GD----------------
--------------------K------------P------------------------P-
-----------------------------------P------------F-----------
-G------------------------Q------------A------------A-------
-----A------------G------------D------------K---------------
---------P------------P------------L------------F-----------
------------------------------------------------------------
------------------------------------------------------------
-------------------
>PSPFGQVAAGDKPPPFGQAAAGDKPPLF
------------------------------------------------------------
---------PS------------------------P------------------------
FG------------QVA------------A------------GD----------------
--------------------K------------P------------------------P-
-----------------------------------P------------F-----------
-G------------------------Q------------A------------A-------
-----A------------G------------D------------K---------------
---------P------------P------------L------------F-----------
------------------------------------------------------------
------------------------------------------------------------
-------------------
>PSPFGQAAADDKPPPFGQAAAGDKPPLF
------------------------------------------------------------
---------PS------------------------P------------------------
FG------------QAA------------A------------DD----------------
--------------------K------------P------------------------P-
-----------------------------------P------------F-----------
-G------------------------Q------------A------------A-------
-----A------------G------------D------------K---------------
---------P------------P------------L------------F-----------
------------------------------------------------------------
------------------------------------------------------------
-------------------
>PSPFGQAAASDKPPPFGQAAAGDKPPLF
------------------------------------------------------------
---------PS------------------------P------------------------
FG------------QAA------------A------------SD----------------
--------------------K------------P------------------------P-
-----------------------------------P------------F-----------
-G------------------------Q------------A------------A-------
-----A------------G------------D------------K---------------
---------P------------P------------L------------F-----------
------------------------------------------------------------
------------------------------------------------------------
-------------------
>PSPFGQAAAADKPPPFGQAAAGDKPPLF
------------------------------------------------------------
---------PS------------------------P------------------------
FG------------QAA------------A------------AD----------------
--------------------K------------P------------------------P-
-----------------------------------P------------F-----------
-G------------------------Q------------A------------A-------
-----A------------G------------D------------K---------------
---------P------------P------------L------------F-----------
------------------------------------------------------------
------------------------------------------------------------
-------------------
>PSPFGQAAAGDKPPPFGQAAASDKPPLF
------------------------------------------------------------
---------PS------------------------P------------------------
FG------------QAA------------A------------GD----------------
--------------------K------------P------------------------P-
-----------------------------------P------------F-----------
-G------------------------Q------------A------------A-------
-----A------------S------------D------------K---------------
---------P------------P------------L------------F-----------
------------------------------------------------------------
------------------------------------------------------------
-------------------
>PSPFGQAAAGDKPPPFGQAAAADKPPLF
------------------------------------------------------------
---------PS------------------------P------------------------
FG------------QAA------------A------------GD----------------
--------------------K------------P------------------------P-
-----------------------------------P------------F-----------
-G------------------------Q------------A------------A-------
-----A------------A------------D------------K---------------
---------P------------P------------L------------F-----------
------------------------------------------------------------
------------------------------------------------------------
-------------------
>PSPFGQAAAGDKPPPFGQAAAVDKPPLF
------------------------------------------------------------
---------PS------------------------P------------------------
FG------------QAA------------A------------GD----------------
--------------------K------------P------------------------P-
-----------------------------------P------------F-----------
-G------------------------Q------------A------------A-------
-----A------------V------------D------------K---------------
---------P------------P------------L------------F-----------
------------------------------------------------------------
------------------------------------------------------------
-------------------
>PSPFGQAAAGDKPPPFGQAAAGGKPPLF
------------------------------------------------------------
---------PS------------------------P------------------------
FG------------QAA------------A------------GD----------------
--------------------K------------P------------------------P-
-----------------------------------P------------F-----------
-G------------------------Q------------A------------A-------
-----A------------G------------G------------K---------------
---------P------------P------------L------------F-----------
------------------------------------------------------------
------------------------------------------------------------
-------------------
>PSPFGQAAAGDKPPPFGQAAAGAKPPLF
------------------------------------------------------------
---------PS------------------------P------------------------
FG------------QAA------------A------------GD----------------
--------------------K------------P------------------------P-
-----------------------------------P------------F-----------
-G------------------------Q------------A------------A-------
-----A------------G------------A------------K---------------
---------P------------P------------L------------F-----------
------------------------------------------------------------
------------------------------------------------------------
-------------------
>PSPFGQAAAGDKPPPFGQAAAGNKPPLF
------------------------------------------------------------
---------PS------------------------P------------------------
FG------------QAA------------A------------GD----------------
--------------------K------------P------------------------P-
-----------------------------------P------------F-----------
-G------------------------Q------------A------------A-------
-----A------------G------------N------------K---------------
---------P------------P------------L------------F-----------
------------------------------------------------------------
------------------------------------------------------------
-------------------
>PSPFGQAAAGDKPPPFGQAAAGYKPPLF
------------------------------------------------------------
---------PS------------------------P------------------------
FG------------QAA------------A------------GD----------------
--------------------K------------P------------------------P-
-----------------------------------P------------F-----------
-G------------------------Q------------A------------A-------
-----A------------G------------Y------------K---------------
---------P------------P------------L------------F-----------
------------------------------------------------------------
------------------------------------------------------------
-------------------
>PSPFGRAAAGDKPPPFGQAAAGDKPPLF
------------------------------------------------------------
---------PS------------------------P------------------------
FG------------RAA------------A------------GD----------------
--------------------K------------P------------------------P-
-----------------------------------P------------F-----------
-G------------------------Q------------A------------A-------
-----A------------G------------D------------K---------------
---------P------------P------------L------------F-----------
------------------------------------------------------------
------------------------------------------------------------
-------------------
>PSPFGNAAAGDKPPPFGQAAAGDKPPLF
------------------------------------------------------------
---------PS------------------------P------------------------
FG------------NAA------------A------------GD----------------
--------------------K------------P------------------------P-
-----------------------------------P------------F-----------
-G------------------------Q------------A------------A-------
-----A------------G------------D------------K---------------
---------P------------P------------L------------F-----------
------------------------------------------------------------
------------------------------------------------------------
-------------------
>PSPFGLAAAGDKPPPFGQAAAGDKPPLF
------------------------------------------------------------
---------PS------------------------P------------------------
FG------------LAA------------A------------GD----------------
--------------------K------------P------------------------P-
-----------------------------------P------------F-----------
-G------------------------Q------------A------------A-------
-----A------------G------------D------------K---------------
---------P------------P------------L------------F-----------
------------------------------------------------------------
------------------------------------------------------------
-------------------
>PPPFGQAAAGDKPPPFGQAAAGDKPPLF
------------------------------------------------------------
---------PP------------------------P------------------------
FG------------QAA------------A------------GD----------------
--------------------K------------P------------------------P-
-----------------------------------P------------F-----------
-G------------------------Q------------A------------A-------
-----A------------G------------D------------K---------------
---------P------------P------------L------------F-----------
------------------------------------------------------------
------------------------------------------------------------
-------------------
>PLPFGQAAAGDKPPPFGQAAAGDKPPLF
------------------------------------------------------------
---------PL------------------------P------------------------
FG------------QAA------------A------------GD----------------
--------------------K------------P------------------------P-
-----------------------------------P------------F-----------
-G------------------------Q------------A------------A-------
-----A------------G------------D------------K---------------
---------P------------P------------L------------F-----------
------------------------------------------------------------
------------------------------------------------------------
-------------------
>PSPFGQAAAGDKPPPFGQAAAGDKSPLF
------------------------------------------------------------
---------PS------------------------P------------------------
FG------------QAA------------A------------GD----------------
--------------------K------------P------------------------P-
-----------------------------------P------------F-----------
-G------------------------Q------------A------------A-------
-----A------------G------------D------------K---------------
---------S------------P------------L------------F-----------
------------------------------------------------------------
------------------------------------------------------------
-------------------
>PSPFGQAAAGDKSPPFGQAAAGDKPPLF
------------------------------------------------------------
---------PS------------------------P------------------------
FG------------QAA------------A------------GD----------------
--------------------K------------S------------------------P-
-----------------------------------P------------F-----------
-G------------------------Q------------A------------A-------
-----A------------G------------D------------K---------------
---------P------------P------------L------------F-----------
------------------------------------------------------------
------------------------------------------------------------
-------------------
>SSPFGQAAAGDKPPPFGQAAAGDKPPLF
------------------------------------------------------------
---------SS------------------------P------------------------
FG------------QAA------------A------------GD----------------
--------------------K------------P------------------------P-
-----------------------------------P------------F-----------
-G------------------------Q------------A------------A-------
-----A------------G------------D------------K---------------
---------P------------P------------L------------F-----------
------------------------------------------------------------
------------------------------------------------------------
-------------------
>PSPFGQAAAGDKPPSFGQAAAGDKPPLF
------------------------------------------------------------
---------PS------------------------P------------------------
FG------------QAA------------A------------GD----------------
--------------------K------------P------------------------P-
-----------------------------------S------------F-----------
-G------------------------Q------------A------------A-------
-----A------------G------------D------------K---------------
---------P------------P------------L------------F-----------
------------------------------------------------------------
------------------------------------------------------------
-------------------
>PSPFGQAAAGDKPPPFGQAAAGDKPSLF
------------------------------------------------------------
---------PS------------------------P------------------------
FG------------QAA------------A------------GD----------------
--------------------K------------P------------------------P-
-----------------------------------P------------F-----------
-G------------------------Q------------A------------A-------
-----A------------G------------D------------K---------------
---------P------------S------------L------------F-----------
------------------------------------------------------------
------------------------------------------------------------
-------------------
>PSPFGQAAAGDKPPPFGQAAAGDKPQLF
------------------------------------------------------------
---------PS------------------------P------------------------
FG------------QAA------------A------------GD----------------
--------------------K------------P------------------------P-
-----------------------------------P------------F-----------
-G------------------------Q------------A------------A-------
-----A------------G------------D------------K---------------
---------P------------Q------------L------------F-----------
------------------------------------------------------------
------------------------------------------------------------
-------------------
>PSPFGQAAAGDKPSPFGQAAAGDKPPLF
------------------------------------------------------------
---------PS------------------------P------------------------
FG------------QAA------------A------------GD----------------
--------------------K------------P------------------------S-
-----------------------------------P------------F-----------
-G------------------------Q------------A------------A-------
-----A------------G------------D------------K---------------
---------P------------P------------L------------F-----------
------------------------------------------------------------
------------------------------------------------------------
-------------------
>PSPFGQAAAGDKPAPFGQAAAGDKPPLF
------------------------------------------------------------
---------PS------------------------P------------------------
FG------------QAA------------A------------GD----------------
--------------------K------------P------------------------A-
-----------------------------------P------------F-----------
-G------------------------Q------------A------------A-------
-----A------------G------------D------------K---------------
---------P------------P------------L------------F-----------
------------------------------------------------------------
------------------------------------------------------------
-------------------
>PSPFGQAAAGDKPLPFGQAAAGDKPPLF
------------------------------------------------------------
---------PS------------------------P------------------------
FG------------QAA------------A------------GD----------------
--------------------K------------P------------------------L-
-----------------------------------P------------F-----------
-G------------------------Q------------A------------A-------
-----A------------G------------D------------K---------------
---------P------------P------------L------------F-----------
------------------------------------------------------------
------------------------------------------------------------
-------------------
>PSSFGQAAAGDKPPPFGQAAAGDKPPLF
------------------------------------------------------------
---------PS------------------------S------------------------
FG------------QAA------------A------------GD----------------
--------------------K------------P------------------------P-
-----------------------------------P------------F-----------
-G------------------------Q------------A------------A-------
-----A------------G------------D------------K---------------
---------P------------P------------L------------F-----------
------------------------------------------------------------
------------------------------------------------------------
-------------------
>PSLFGQAAAGDKPPPFGQAAAGDKPPLF
------------------------------------------------------------
---------PS------------------------L------------------------
FG------------QAA------------A------------GD----------------
--------------------K------------P------------------------P-
-----------------------------------P------------F-----------
-G------------------------Q------------A------------A-------
-----A------------G------------D------------K---------------
---------P------------P------------L------------F-----------
------------------------------------------------------------
------------------------------------------------------------
-------------------
>PSPFGQAAAGDKPPPFGQAAAGDKPPLFGQAAAGDKPSL
------------------------------------------------------------
---------PS------------------------P------------------------
FG------------QAA------------A------------GD----------------
--------------------K------------P------------------------P-
-----------------------------------P------------F-----------
-G------------------------Q------------A------------A-------
-----A------------G------------D------------K---------------
---------P------------P------------L------------FG----------
--------------Q------------------------AAA------------GDKP--
----------S------------L------------------------------------
-------------------
>PSPFGQAAAGDKPPLFGQAAAGDKPPLFGQAAAGDKPSL
------------------------------------------------------------
---------PS------------------------P------------------------
FG------------QAA------------A------------GD----------------
--------------------K------------P------------------------P-
-----------------------------------L------------F-----------
-G------------------------Q------------A------------A-------
-----A------------G------------D------------K---------------
---------P------------P------------L------------FG----------
--------------Q------------------------AAA------------GDKP--
----------S------------L------------------------------------
-------------------
>PSPFGQAAAGDKPPPFGQAAAGDKPPLFGQAAAGDKPSLFGQAAAGD
------------------------------------------------------------
---------PS------------------------P------------------------
FG------------QAA------------A------------GD----------------
--------------------K------------P------------------------P-
-----------------------------------P------------F-----------
-G------------------------Q------------A------------A-------
-----A------------G------------D------------K---------------
---------P------------P------------L------------FG----------
--------------Q------------------------AAA------------GDKP--
----------S------------LFGQAAAGD----------------------------
-------------------
>PSPFGQAAAGDKPPPFGQAAAGDKPPLFGQAAAGDKPSLFGQAAAGDKP
------------------------------------------------------------
---------PS------------------------P------------------------
FG------------QAA------------A------------GD----------------
--------------------K------------P------------------------P-
-----------------------------------P------------F-----------
-G------------------------Q------------A------------A-------
-----A------------G------------D------------K---------------
---------P------------P------------L------------FG----------
--------------Q------------------------AAA------------GDKP--
----------S------------LFGQAAAGDKP--------------------------
-------------------
>PSPFGQAAAGDKPPPFGQAAAGDKPSLFGQAAAGDKPSLFGQAAAGDKP
------------------------------------------------------------
---------PS------------------------P------------------------
FG------------QAA------------A------------GD----------------
--------------------K------------P------------------------P-
-----------------------------------P------------F-----------
-G------------------------Q------------A------------A-------
-----A------------G------------D------------K---------------
---------P------------S------------L------------FG----------
--------------Q------------------------AAA------------GDKP--
----------S------------LFGQAAAGDKP--------------------------
-------------------
>PSPFGQAAAGDKPPPFGQAAAGDKPPLFGQAAAG
------------------------------------------------------------
---------PS------------------------P------------------------
FG------------QAA------------A------------GD----------------
--------------------K------------P------------------------P-
-----------------------------------P------------F-----------
-G------------------------Q------------A------------A-------
-----A------------G------------D------------K---------------
---------P------------P------------L------------FG----------
--------------Q------------------------AAA------------G-----
------------------------------------------------------------
-------------------
>PSPFGQAAAGDKPSPFGQAAAGDKPPLFGQAA
------------------------------------------------------------
---------PS------------------------P------------------------
FG------------QAA------------A------------GD----------------
--------------------K------------P------------------------S-
-----------------------------------P------------F-----------
-G------------------------Q------------A------------A-------
-----A------------G------------D------------K---------------
---------P------------P------------L------------FG----------
--------------Q------------------------AA-------------------
------------------------------------------------------------
-------------------
>PSPFGQAAAGDKPPPFGQAAAGDKPPLFGQAA
------------------------------------------------------------
---------PS------------------------P------------------------
FG------------QAA------------A------------GD----------------
--------------------K------------P------------------------P-
-----------------------------------P------------F-----------
-G------------------------Q------------A------------A-------
-----A------------G------------D------------K---------------
---------P------------P------------L------------FG----------
--------------Q------------------------AA-------------------
------------------------------------------------------------
-------------------
>PSPFGQAAAGDKPSPFGQAAAGDKPPLFGQA
------------------------------------------------------------
---------PS------------------------P------------------------
FG------------QAA------------A------------GD----------------
--------------------K------------P------------------------S-
-----------------------------------P------------F-----------
-G------------------------Q------------A------------A-------
-----A------------G------------D------------K---------------
---------P------------P------------L------------FG----------
--------------Q------------------------A--------------------
------------------------------------------------------------
-------------------
>PSPFGQAAAGDKPPPFGQAAAGDKPPLFGQA
------------------------------------------------------------
---------PS------------------------P------------------------
FG------------QAA------------A------------GD----------------
--------------------K------------P------------------------P-
-----------------------------------P------------F-----------
-G------------------------Q------------A------------A-------
-----A------------G------------D------------K---------------
---------P------------P------------L------------FG----------
--------------Q------------------------A--------------------
------------------------------------------------------------
-------------------
>KPSPFGQAAAGDKPSPFGQAAAGDKPPLFGQAA
------------------------------------------------------------
--------KPS------------------------P------------------------
FG------------QAA------------A------------GD----------------
--------------------K------------P------------------------S-
-----------------------------------P------------F-----------
-G------------------------Q------------A------------A-------
-----A------------G------------D------------K---------------
---------P------------P------------L------------FG----------
--------------Q------------------------AA-------------------
------------------------------------------------------------
-------------------
>PSPFGQAAAGDKPSPFGQAAAGDKPP
------------------------------------------------------------
---------PS------------------------P------------------------
FG------------QAA------------A------------GD----------------
--------------------K------------P------------------------S-
-----------------------------------P------------F-----------
-G------------------------Q------------A------------A-------
-----A------------G------------D------------K---------------
---------P------------P-------------------------------------
------------------------------------------------------------
------------------------------------------------------------
-------------------
>PSPFGQAAAGDKPPPFGQAAAGDKPP
------------------------------------------------------------
---------PS------------------------P------------------------
FG------------QAA------------A------------GD----------------
--------------------K------------P------------------------P-
-----------------------------------P------------F-----------
-G------------------------Q------------A------------A-------
-----A------------G------------D------------K---------------
---------P------------P-------------------------------------
------------------------------------------------------------
------------------------------------------------------------
-------------------
>PSPFGQAAAGDKPPPFGQAAAGDKPS
------------------------------------------------------------
---------PS------------------------P------------------------
FG------------QAA------------A------------GD----------------
--------------------K------------P------------------------P-
-----------------------------------P------------F-----------
-G------------------------Q------------A------------A-------
-----A------------G------------D------------K---------------
---------P------------S-------------------------------------
------------------------------------------------------------
------------------------------------------------------------
-------------------
>PSPFGQAAAGDKPSPFGQAAAGDKPS
------------------------------------------------------------
---------PS------------------------P------------------------
FG------------QAA------------A------------GD----------------
--------------------K------------P------------------------S-
-----------------------------------P------------F-----------
-G------------------------Q------------A------------A-------
-----A------------G------------D------------K---------------
---------P------------S-------------------------------------
------------------------------------------------------------
------------------------------------------------------------
-------------------
>PSPFGQAAAGDKPPPFGQAAAGDKPSPFGQAAAGDKPSL
------------------------------------------------------------
---------PS------------------------P------------------------
FG------------QAA------------A------------GD----------------
--------------------K------------P------------------------P-
-----------------------------------P------------F-----------
-G------------------------Q------------A------------A-------
-----A------------G------------D------------K---------------
---------P------------S------------P------------FG----------
--------------Q------------------------AAA------------GDKP--
----------S------------L------------------------------------
-------------------
>PSPFGQAAAGDKPPPFGQAAAGDKPSPFG
------------------------------------------------------------
---------PS------------------------P------------------------
FG------------QAA------------A------------GD----------------
--------------------K------------P------------------------P-
-----------------------------------P------------F-----------
-G------------------------Q------------A------------A-------
-----A------------G------------D------------K---------------
---------P------------S------------P------------FG----------
------------------------------------------------------------
------------------------------------------------------------
-------------------
>PSPFGQAAAGDKPSPFGQAAAGDKP
------------------------------------------------------------
---------PS------------------------P------------------------
FG------------QAA------------A------------GD----------------
--------------------K------------P------------------------S-
-----------------------------------P------------F-----------
-G------------------------Q------------A------------A-------
-----A------------G------------D------------K---------------
---------P--------------------------------------------------
------------------------------------------------------------
------------------------------------------------------------
-------------------
>PSPFGQAAAGDKPPPFGQAAAGDKP
------------------------------------------------------------
---------PS------------------------P------------------------
FG------------QAA------------A------------GD----------------
--------------------K------------P------------------------P-
-----------------------------------P------------F-----------
-G------------------------Q------------A------------A-------
-----A------------G------------D------------K---------------
---------P--------------------------------------------------
------------------------------------------------------------
------------------------------------------------------------
-------------------
>PSPFGQAAAGDKPPPFGQAAAGDKPPLS
------------------------------------------------------------
---------PS------------------------P------------------------
FG------------QAA------------A------------GD----------------
--------------------K------------P------------------------P-
-----------------------------------P------------F-----------
-G------------------------Q------------A------------A-------
-----A------------G------------D------------K---------------
---------P------------P------------L------------S-----------
------------------------------------------------------------
------------------------------------------------------------
-------------------
>PSPFGQAAAGDKPSPFGQAAAGDK
------------------------------------------------------------
---------PS------------------------P------------------------
FG------------QAA------------A------------GD----------------
--------------------K------------P------------------------S-
-----------------------------------P------------F-----------
-G------------------------Q------------A------------A-------
-----A------------G------------D------------K---------------
------------------------------------------------------------
------------------------------------------------------------
------------------------------------------------------------
-------------------
>PSPFGQAAAGDKPPPFGQAAAGDK
------------------------------------------------------------
---------PS------------------------P------------------------
FG------------QAA------------A------------GD----------------
--------------------K------------P------------------------P-
-----------------------------------P------------F-----------
-G------------------------Q------------A------------A-------
-----A------------G------------D------------K---------------
------------------------------------------------------------
------------------------------------------------------------
------------------------------------------------------------
-------------------
>PSPFGQAAAGDKPPPFGQAAAGDKQPLF
------------------------------------------------------------
---------PS------------------------P------------------------
FG------------QAA------------A------------GD----------------
--------------------K------------P------------------------P-
-----------------------------------P------------F-----------
-G------------------------Q------------A------------A-------
-----A------------G------------D------------K---------------
---------Q------------P------------L------------F-----------
------------------------------------------------------------
------------------------------------------------------------
-------------------
>PSPFGQAAAGDKPSPFGQAAAGDKPSPFGQAAAGGK
------------------------------------------------------------
---------PS------------------------P------------------------
FG------------QAA------------A------------GD----------------
--------------------K------------P------------------------S-
-----------------------------------P------------F-----------
-G------------------------Q------------A------------A-------
-----A------------G------------D------------K---------------
---------P------------S------------P------------FG----------
--------------Q------------------------AAA------------GGK---
------------------------------------------------------------
-------------------
>PSPFGQAAAGEKPPPFGQAAAGDKPSLFGQAAAGDKPSLFGQAAAGDKPP
------------------------------------------------------------
---------PS------------------------P------------------------
FG------------QAA------------A------------GE----------------
--------------------K------------P------------------------P-
-----------------------------------P------------F-----------
-G------------------------Q------------A------------A-------
-----A------------G------------D------------K---------------
---------P------------S------------L------------FG----------
--------------Q------------------------AAA------------GDKP--
----------S------------LFGQAAAGDKPP-------------------------
-------------------
>PSPFGQAAAGDKPPPFRQAAAGDKPPLF
------------------------------------------------------------
---------PS------------------------P------------------------
FG------------QAA------------A------------GD----------------
--------------------K------------P------------------------P-
-----------------------------------P------------F-----------
-R------------------------Q------------A------------A-------
-----A------------G------------D------------K---------------
---------P------------P------------L------------F-----------
------------------------------------------------------------
------------------------------------------------------------
-------------------
>PSPFGQAAAGDKPPPFVQAAAGDKPPLF
------------------------------------------------------------
---------PS------------------------P------------------------
FG------------QAA------------A------------GD----------------
--------------------K------------P------------------------P-
-----------------------------------P------------F-----------
-V------------------------Q------------A------------A-------
-----A------------G------------D------------K---------------
---------P------------P------------L------------F-----------
------------------------------------------------------------
------------------------------------------------------------
-------------------
>PPFGQVAAGEKPPPFGQAAAGDKPSLFGQA
------------------------------------------------------------
----------P------------------------P------------------------
FG------------QVA------------A------------GE----------------
--------------------K------------P------------------------P-
-----------------------------------P------------F-----------
-G------------------------Q------------A------------A-------
-----A------------G------------D------------K---------------
---------P------------S------------L------------FG----------
--------------Q------------------------A--------------------
------------------------------------------------------------
-------------------
>PPFGQVAAGEKPPPFGQAAAGDKPSLFGQAAAGDKPSPF
------------------------------------------------------------
----------P------------------------P------------------------
FG------------QVA------------A------------GE----------------
--------------------K------------P------------------------P-
-----------------------------------P------------F-----------
-G------------------------Q------------A------------A-------
-----A------------G------------D------------K---------------
---------P------------S------------L------------FG----------
--------------Q------------------------AAA------------GDKP--
----------S------------PF-----------------------------------
-------------------
>SPFGQAAAGEKPPPFGQAAAGDKPSLFGQAAAGDKPS
------------------------------------------------------------
----------S------------------------P------------------------
FG------------QAA------------A------------GE----------------
--------------------K------------P------------------------P-
-----------------------------------P------------F-----------
-G------------------------Q------------A------------A-------
-----A------------G------------D------------K---------------
---------P------------S------------L------------FG----------
--------------Q------------------------AAA------------GDKP--
----------S-------------------------------------------------
-------------------
>GDKPPPFGQVAAGEKPPPFGQAAAGDKPSLFGQAAAGDKPPP
------------------------------------------------------------
------GDKPP------------------------P------------------------
FG------------QVA------------A------------GE----------------
--------------------K------------P------------------------P-
-----------------------------------P------------F-----------
-G------------------------Q------------A------------A-------
-----A------------G------------D------------K---------------
---------P------------S------------L------------FG----------
--------------Q------------------------AAA------------GDKP--
----------P------------P------------------------------------
-------------------
>AGEKPPPFGQAAAGDKPPPFGQAAAGDKPSPFGQAAAGEKPPPFGQAAAGDKPPPFGQ
------------------------------------------------------------
-----AGEKPP------------------------P------------------------
FG------------QAA------------A------------GD----------------
--------------------K------------P------------------------P-
-----------------------------------P------------F-----------
-G------------------------Q------------A------------A-------
-----A------------G------------D------------K---------------
---------P------------S------------P------------FG----------
--------------Q------------------------AAA------------GEKP--
----------P------------PFGQAAAGDKPPP--FGQ-------------------
-------------------
>PFGQAAAGEKPPPFGQAAAGDKPPPFGQAAAGEKTPPFGQAAAGDKPPPFGQA
------------------------------------------------------------
-----------------------------------P------------------------
FG------------QAA------------A------------GE----------------
--------------------K------------P------------------------P-
-----------------------------------P------------F-----------
-G------------------------Q------------A------------A-------
-----A------------G------------D------------K---------------
---------P------------P------------P------------FG----------
--------------Q------------------------AAA------------GEKT--
----------P------------PFGQAAAGDKPPP--FGQA------------------
-------------------
>PFGQAAAGDKPPPFGQAAAGEKPPPFGQAAAGEKPPFGQAAAGDKPPPFGQ
------------------------------------------------------------
-----------------------------------P------------------------
FG------------QAA------------A------------GD----------------
--------------------K------------P------------------------P-
-----------------------------------P------------F-----------
-G------------------------Q------------A------------A-------
-----A------------G------------E------------K---------------
---------P------------P------------P------------FG----------
--------------Q------------------------AAA------------GEK---
----------P------------PFGQAAAGDKPPP--FGQ-------------------
-------------------
>AGEKPPPFGQAAAGDKPSPFGQAAAGEKPPPFGQAAA
------------------------------------------------------------
------------------------------------------------------------
-----------------------------A------------GE----------------
--------------------K------------P------------------------P-
-----------------------------------P------------F-----------
-G------------------------Q------------A------------A-------
-----A------------G------------D------------K---------------
---------P------------S------------P------------FG----------
--------------Q------------------------AAA------------GEKP--
----------P------------PFGQAAA------------------------------
-------------------
>AGDKPSTFGQAAAGDKPSPFGQVAAGEKPPPFGQAAAGDKPSPFGQAAAGEKPPPFGQA
------------------------------AGD---------------KP--------ST
FGQAAAGDKPS------------------------P------------------------
FG------------QVA------------A------------GE----------------
--------------------K------------P------------------------P-
-----------------------------------P------------F-----------
-G------------------------Q------------A------------A-------
-----A------------G------------D------------K---------------
---------P------------S------------P------------FG----------
--------------Q------------------------AAA------------GEKP--
----------P------------PFGQA--------------------------------
-------------------
>SPFGQVAAGEKPPPFGQAAAGDKPSPFGQAAAGEKPPPF
------------------------------------------------------------
----------S------------------------P------------------------
FG------------QVA------------A------------GE----------------
--------------------K------------P------------------------P-
-----------------------------------P------------F-----------
-G------------------------Q------------A------------A-------
-----A------------G------------D------------K---------------
---------P------------S------------P------------FG----------
--------------Q------------------------AAA------------GEKP--
----------P------------PF-----------------------------------
-------------------
>DKPSPFGQVAAGEKPPPFGQAAAGDKPSPFGQAAAGEKPPPFGQAAAGD
------------------------------------------------------------
-------DKPS------------------------P------------------------
FG------------QVA------------A------------GE----------------
--------------------K------------P------------------------P-
-----------------------------------P------------F-----------
-G------------------------Q------------A------------A-------
-----A------------G------------D------------K---------------
---------P------------S------------P------------FG----------
--------------Q------------------------AAA------------GEKP--
----------P------------PFGQAAAGD----------------------------
-------------------
>FGQAAAGEKPPPFGQAAAGDKPPPFGQAAAGE
------------------------------------------------------------
------------------------------------------------------------
FG------------QAA------------A------------GE----------------
--------------------K------------P------------------------P-
-----------------------------------P------------F-----------
-G------------------------Q------------A------------A-------
-----A------------G------------D------------K---------------
---------P------------P------------P------------FG----------
--------------Q------------------------AAA------------GE----
------------------------------------------------------------
-------------------
>AAGDKPPPFGQAAAGEKPPPFGQAAAGDKPPPFGQAAAGEKPPPFGQAAAGEKPPFGQ
------------------------------------------------------------
----AAGDKPP------------------------P------------------------
FG------------QAA------------A------------GE----------------
--------------------K------------P------------------------P-
-----------------------------------P------------F-----------
-G------------------------Q------------A------------A-------
-----A------------G------------D------------K---------------
---------P------------P------------P------------FG----------
--------------Q------------------------AAA------------GEKP--
----------P------------PFGQAAAGEKPPF---GQ-------------------
-------------------
>DKPPPFGQAAAGDKPSPFGQAAAGEKPPPFGQAAAGDKPPPFGQAAAGEKTPPFGQAAAGDKPPP
--------------------------------D---------------KP--------PP
FGQAAAGDKPS------------------------P------------------------
FG------------QAA------------A------------GE----------------
--------------------K------------P------------------------P-
-----------------------------------P------------F-----------
-G------------------------Q------------A------------A-------
-----A------------G------------D------------K---------------
---------P------------P------------P------------FG----------
--------------Q------------------------AAA------------GEKT--
----------P------------PFGQAAAGDKPPP------------------------
-------------------
>AAGDKPSPFGQAAAGDKPPPFGQAAAGDKPPPFGQAAAGEKPPPFGQAAAGDKPPPFG
------------------------------------------------------------
----AAGDKPS------------------------P------------------------
FG------------QAA------------A------------GD----------------
--------------------K------------P------------------------P-
-----------------------------------P------------F-----------
-G------------------------Q------------A------------A-------
-----A------------G------------D------------K---------------
---------P------------P------------P------------FG----------
--------------Q------------------------AAA------------GEKP--
----------P------------PFGQAAAGDKPPP--FG--------------------
-------------------
>AGDKPSPFGQVAAGEKPPPFGQAAAGDKPSPFGQAAAGDKPSPFGQAAAGDKPSPF
------------------------------------------------------------
-----AGDKPS------------------------P------------------------
FG------------QVA------------A------------GE----------------
--------------------K------------P------------------------P-
-----------------------------------P------------F-----------
-G------------------------Q------------A------------A-------
-----A------------G------------D------------K---------------
---------P------------S------------P------------FG----------
--------------Q------------------------AAA------------GDKP--
----------S------------PFGQAAAGDKPSP--F---------------------
-------------------
>AAAGEKPPFGQAAAGDKPPPFGQAAAGEKPPPFGQAAAGDKPPPF
------------------------------------------------------------
------------------------------------------------------------
---------------AA------------A------------GE----------------
--------------------K-------------------------------------P-
-----------------------------------P------------F-----------
-G------------------------Q------------A------------A-------
-----A------------G------------D------------K---------------
---------P------------P------------P------------FG----------
--------------Q------------------------AAA------------GEKP--
----------P------------PFGQAAAGDKPPP--F---------------------
-------------------
>AGDKPSPFEQAAAGDKPSPFGQAAAGDKPPPFGQAAAGDKPLPFEQAAAGDKPPPFGQAAAGD
------------------------------AGD---------------KP--------SP
FEQAAAGDKPS------------------------P------------------------
FG------------QAA------------A------------GD----------------
--------------------K------------P------------------------P-
-----------------------------------P------------F-----------
-G------------------------Q------------A------------A-------
-----A------------G------------D------------K---------------
---------P------------L------------P------------FE----------
--------------Q------------------------AAA------------GDKP--
----------P------------PFGQAAAGD----------------------------
-------------------
>GQAAAGDKPPPFGQAAAGDKPLPFEQAAAGDKPPPFGQ
------------------------------------------------------------
------------------------------------------------------------
-G------------QAA------------A------------GD----------------
--------------------K------------P------------------------P-
-----------------------------------P------------F-----------
-G------------------------Q------------A------------A-------
-----A------------G------------D------------K---------------
---------P------------L------------P------------FE----------
--------------Q------------------------AAA------------GDKP--
----------P------------PFGQ---------------------------------
-------------------
>AAGDKPSPFGQAAAGDKPSPFGQAAAGDKPPPFGQAAAGDKPLPFEQAAAGDKPPPFGQAAA
-----------------------------AAGD---------------KP--------SP
FGQAAAGDKPS------------------------P------------------------
FG------------QAA------------A------------GD----------------
--------------------K------------P------------------------P-
-----------------------------------P------------F-----------
-G------------------------Q------------A------------A-------
-----A------------G------------D------------K---------------
---------P------------L------------P------------FE----------
--------------Q------------------------AAA------------GDKP--
----------P------------PFGQAAA------------------------------
-------------------
>VGDKPSPFGQAAAGDKPPPFGQAAAGDKPLPFEQAAAGDKPPPFGQAAAGDKP
------------------------------------------------------------
-----VGDKPS------------------------P------------------------
FG------------QAA------------A------------GD----------------
--------------------K------------P------------------------P-
-----------------------------------P------------F-----------
-G------------------------Q------------A------------A-------
-----A------------G------------D------------K---------------
---------P------------L------------P------------FE----------
--------------Q------------------------AAA------------GDKP--
----------P------------PFGQAAAGDKP--------------------------
-------------------
>DKPSPFGQAAAGDKPPPFGQAAAGDKPLPFEQAAADDKPPPFGQAAAGDKPSPFGQAAAGD
------------------------------------------------------------
-------DKPS------------------------P------------------------
FG------------QAA------------A------------GD----------------
--------------------K------------P------------------------P-
-----------------------------------P------------F-----------
-G------------------------Q------------A------------A-------
-----A------------G------------D------------K---------------
---------P------------L------------P------------FE----------
--------------Q------------------------AAA------------DDKP--
----------P------------PFGQAAAGDKPSP--FGQAAAGD--------------
-------------------
>GQAAAGDKPPPFGQAAAGDKPSPFRQAAAG
------------------------------------------------------------
------------------------------------------------------------
-G------------QAA------------A------------GD----------------
--------------------K------------P------------------------P-
-----------------------------------P------------F-----------
-G------------------------Q------------A------------A-------
-----A------------G------------D------------K---------------
---------P------------S------------P------------FR----------
--------------Q------------------------AAA------------G-----
------------------------------------------------------------
-------------------
>GQAAAGDKPPPFGQA
------------------------------------------------------------
------------------------------------------------------------
-G------------QAA------------A------------GD----------------
--------------------K------------P------------------------P-
-----------------------------------P------------F-----------
-G------------------------Q------------A--------------------
------------------------------------------------------------
------------------------------------------------------------
------------------------------------------------------------
------------------------------------------------------------
-------------------
>GQVAAGEKPPPFGQAAAGDKPSPF
------------------------------------------------------------
------------------------------------------------------------
-G------------QVA------------A------------GE----------------
--------------------K------------P------------------------P-
-----------------------------------P------------F-----------
-G------------------------Q------------A------------A-------
-----A------------G------------D------------K---------------
---------P------------S------------P------------F-----------
------------------------------------------------------------
------------------------------------------------------------
-------------------
>AAGDKPSPFGQAAAGDKPSPFGQAA
------------------------------------------------------------
------------------------------------------------------------
----------------A------------A------------GD----------------
--------------------K------------P------------------------S-
-----------------------------------P------------F-----------
-G------------------------Q------------A------------A-------
-----A------------G------------D------------K---------------
---------P------------S------------P------------FG----------
--------------Q------------------------AA-------------------
------------------------------------------------------------
-------------------
>AAGDKPSPFGQAAAGDKPSPFGQTA
------------------------------------------------------------
------------------------------------------------------------
----------------A------------A------------GD----------------
--------------------K------------P------------------------S-
-----------------------------------P------------F-----------
-G------------------------Q------------A------------A-------
-----A------------G------------D------------K---------------
---------P------------S------------P------------FG----------
--------------Q------------------------TA-------------------
------------------------------------------------------------
-------------------
>AAGDKPPPFGQAAAGDKPSPFGQAA
------------------------------------------------------------
------------------------------------------------------------
----------------A------------A------------GD----------------
--------------------K------------P------------------------P-
-----------------------------------P------------F-----------
-G------------------------Q------------A------------A-------
-----A------------G------------D------------K---------------
---------P------------S------------P------------FG----------
--------------Q------------------------AA-------------------
------------------------------------------------------------
-------------------
>AADDKPPPFGQAAAGDKPSTFGQAA
------------------------------------------------------------
------------------------------------------------------------
----------------A------------A------------DD----------------
--------------------K------------P------------------------P-
-----------------------------------P------------F-----------
-G------------------------Q------------A------------A-------
-----A------------G------------D------------K---------------
---------P------------S------------T------------FG----------
--------------Q------------------------AA-------------------
------------------------------------------------------------
-------------------
>AADDKPPPFGQAAAGDKPSPFGQAA
------------------------------------------------------------
------------------------------------------------------------
----------------A------------A------------DD----------------
--------------------K------------P------------------------P-
-----------------------------------P------------F-----------
-G------------------------Q------------A------------A-------
-----A------------G------------D------------K---------------
---------P------------S------------P------------FG----------
--------------Q------------------------AA-------------------
------------------------------------------------------------
-------------------
>SPFGQAAAGDKPPPFGQAAAGDKPSPFGQA
------------------------------------------------------------
----------S------------------------P------------------------
FG------------QAA------------A------------GD----------------
--------------------K------------P------------------------P-
-----------------------------------P------------F-----------
-G------------------------Q------------A------------A-------
-----A------------G------------D------------K---------------
---------P------------S------------P------------FG----------
--------------Q------------------------A--------------------
------------------------------------------------------------
-------------------
>SPFGQAAAGDRPPPFGQAAAGDKPSPFGQA
------------------------------------------------------------
----------S------------------------P------------------------
FG------------QAA------------A------------GD----------------
--------------------R------------P------------------------P-
-----------------------------------P------------F-----------
-G------------------------Q------------A------------A-------
-----A------------G------------D------------K---------------
---------P------------S------------P------------FG----------
--------------Q------------------------A--------------------
------------------------------------------------------------
-------------------
>SPFGQAAAGDKPPPFGQAAAGDRPSPFGQA
------------------------------------------------------------
----------S------------------------P------------------------
FG------------QAA------------A------------GD----------------
--------------------K------------P------------------------P-
-----------------------------------P------------F-----------
-G------------------------Q------------A------------A-------
-----A------------G------------D------------R---------------
---------P------------S------------P------------FG----------
--------------Q------------------------A--------------------
------------------------------------------------------------
-------------------
>SPFGQAATGDKPPPFGQAAAGDKPSPFGQA
------------------------------------------------------------
----------S------------------------P------------------------
FG------------QAA------------T------------GD----------------
--------------------K------------P------------------------P-
-----------------------------------P------------F-----------
-G------------------------Q------------A------------A-------
-----A------------G------------D------------K---------------
---------P------------S------------P------------FG----------
--------------Q------------------------A--------------------
------------------------------------------------------------
-------------------
>SPFGQAASGDKPPPFGQAAAGDKPSPFGQA
------------------------------------------------------------
----------S------------------------P------------------------
FG------------QAA------------S------------GD----------------
--------------------K------------P------------------------P-
-----------------------------------P------------F-----------
-G------------------------Q------------A------------A-------
-----A------------G------------D------------K---------------
---------P------------S------------P------------FG----------
--------------Q------------------------A--------------------
------------------------------------------------------------
-------------------
>SPFGQAAAGDKPPPFGQAAAGDKPSPLGQA
------------------------------------------------------------
----------S------------------------P------------------------
FG------------QAA------------A------------GD----------------
--------------------K------------P------------------------P-
-----------------------------------P------------F-----------
-G------------------------Q------------A------------A-------
-----A------------G------------D------------K---------------
---------P------------S------------P------------LG----------
--------------Q------------------------A--------------------
------------------------------------------------------------
-------------------
>SPFGQAAAGDKPPPLGQAAAGDKPSPFGQA
------------------------------------------------------------
----------S------------------------P------------------------
FG------------QAA------------A------------GD----------------
--------------------K------------P------------------------P-
-----------------------------------P------------L-----------
-G------------------------Q------------A------------A-------
-----A------------G------------D------------K---------------
---------P------------S------------P------------FG----------
--------------Q------------------------A--------------------
------------------------------------------------------------
-------------------
>SPLGQAAAGDKPPPFGQAAAGDKPSPFGQA
------------------------------------------------------------
----------S------------------------P------------------------
LG------------QAA------------A------------GD----------------
--------------------K------------P------------------------P-
-----------------------------------P------------F-----------
-G------------------------Q------------A------------A-------
-----A------------G------------D------------K---------------
---------P------------S------------P------------FG----------
--------------Q------------------------A--------------------
------------------------------------------------------------
-------------------
>SPFGQAAVGDKPPPFGQAAAGDKPSPFGQA
------------------------------------------------------------
----------S------------------------P------------------------
FG------------QAA------------V------------GD----------------
--------------------K------------P------------------------P-
-----------------------------------P------------F-----------
-G------------------------Q------------A------------A-------
-----A------------G------------D------------K---------------
---------P------------S------------P------------FG----------
--------------Q------------------------A--------------------
------------------------------------------------------------
-------------------
>SPFGQAAAGDKPPPFGQAAAGDEPSPFGQA
------------------------------------------------------------
----------S------------------------P------------------------
FG------------QAA------------A------------GD----------------
--------------------K------------P------------------------P-
-----------------------------------P------------F-----------
-G------------------------Q------------A------------A-------
-----A------------G------------D------------E---------------
---------P------------S------------P------------FG----------
--------------Q------------------------A--------------------
------------------------------------------------------------
-------------------
>SPFGQAAAGDKPPPFGQAAAGDNPSPFGQA
------------------------------------------------------------
----------S------------------------P------------------------
FG------------QAA------------A------------GD----------------
--------------------K------------P------------------------P-
-----------------------------------P------------F-----------
-G------------------------Q------------A------------A-------
-----A------------G------------D------------N---------------
---------P------------S------------P------------FG----------
--------------Q------------------------A--------------------
------------------------------------------------------------
-------------------
>SPFGQAAAGDEPPPFGQAAAGDKPSPFGQA
------------------------------------------------------------
----------S------------------------P------------------------
FG------------QAA------------A------------GD----------------
--------------------E------------P------------------------P-
-----------------------------------P------------F-----------
-G------------------------Q------------A------------A-------
-----A------------G------------D------------K---------------
---------P------------S------------P------------FG----------
--------------Q------------------------A--------------------
------------------------------------------------------------
-------------------
>SPFGQAAAGDNPPPFGQAAAGDKPSPFGQA
------------------------------------------------------------
----------S------------------------P------------------------
FG------------QAA------------A------------GD----------------
--------------------N------------P------------------------P-
-----------------------------------P------------F-----------
-G------------------------Q------------A------------A-------
-----A------------G------------D------------K---------------
---------P------------S------------P------------FG----------
--------------Q------------------------A--------------------
------------------------------------------------------------
-------------------
>SPFGQATAGDKPPPFGQAAAGDKPSPFGQA
------------------------------------------------------------
----------S------------------------P------------------------
FG------------QAT------------A------------GD----------------
--------------------K------------P------------------------P-
-----------------------------------P------------F-----------
-G------------------------Q------------A------------A-------
-----A------------G------------D------------K---------------
---------P------------S------------P------------FG----------
--------------Q------------------------A--------------------
------------------------------------------------------------
-------------------
>SPFGQAVAGDKPPPFGQAAAGDKPSPFGQA
------------------------------------------------------------
----------S------------------------P------------------------
FG------------QAV------------A------------GD----------------
--------------------K------------P------------------------P-
-----------------------------------P------------F-----------
-G------------------------Q------------A------------A-------
-----A------------G------------D------------K---------------
---------P------------S------------P------------FG----------
--------------Q------------------------A--------------------
------------------------------------------------------------
-------------------
>SPFGQAAAGDKPPPFGQAAAGDKPSPFGQT
------------------------------------------------------------
----------S------------------------P------------------------
FG------------QAA------------A------------GD----------------
--------------------K------------P------------------------P-
-----------------------------------P------------F-----------
-G------------------------Q------------A------------A-------
-----A------------G------------D------------K---------------
---------P------------S------------P------------FG----------
--------------Q------------------------T--------------------
------------------------------------------------------------
-------------------
>SPFGQAAAGDKPPPFGQAAAGDKPSPFGQV
------------------------------------------------------------
----------S------------------------P------------------------
FG------------QAA------------A------------GD----------------
--------------------K------------P------------------------P-
-----------------------------------P------------F-----------
-G------------------------Q------------A------------A-------
-----A------------G------------D------------K---------------
---------P------------S------------P------------FG----------
--------------Q------------------------V--------------------
------------------------------------------------------------
-------------------
>SPFGQAAAGDKPPPFGQVAAGDKPSPFGQA
------------------------------------------------------------
----------S------------------------P------------------------
FG------------QAA------------A------------GD----------------
--------------------K------------P------------------------P-
-----------------------------------P------------F-----------
-G------------------------Q------------V------------A-------
-----A------------G------------D------------K---------------
---------P------------S------------P------------FG----------
--------------Q------------------------A--------------------
------------------------------------------------------------
-------------------
>SPFGQAAAGDKPPPFGQTAAGDKPSPFGQA
------------------------------------------------------------
----------S------------------------P------------------------
FG------------QAA------------A------------GD----------------
--------------------K------------P------------------------P-
-----------------------------------P------------F-----------
-G------------------------Q------------T------------A-------
-----A------------G------------D------------K---------------
---------P------------S------------P------------FG----------
--------------Q------------------------A--------------------
------------------------------------------------------------
-------------------
>SPFGQVAAGDKPPPFGQAAAGDKPSPFGQA
------------------------------------------------------------
----------S------------------------P------------------------
FG------------QVA------------A------------GD----------------
--------------------K------------P------------------------P-
-----------------------------------P------------F-----------
-G------------------------Q------------A------------A-------
-----A------------G------------D------------K---------------
---------P------------S------------P------------FG----------
--------------Q------------------------A--------------------
------------------------------------------------------------
-------------------
>SPFGQTAAGDKPPPFGQAAAGDKPSPFGQA
------------------------------------------------------------
----------S------------------------P------------------------
FG------------QTA------------A------------GD----------------
--------------------K------------P------------------------P-
-----------------------------------P------------F-----------
-G------------------------Q------------A------------A-------
-----A------------G------------D------------K---------------
---------P------------S------------P------------FG----------
--------------Q------------------------A--------------------
------------------------------------------------------------
-------------------
>SPFGQAAAGDKPPPFGQAATGDKPSPFGQA
------------------------------------------------------------
----------S------------------------P------------------------
FG------------QAA------------A------------GD----------------
--------------------K------------P------------------------P-
-----------------------------------P------------F-----------
-G------------------------Q------------A------------A-------
-----T------------G------------D------------K---------------
---------P------------S------------P------------FG----------
--------------Q------------------------A--------------------
------------------------------------------------------------
-------------------
>SPFGQAAAGDKPPPFGQAAVGDKPSPFGQA
------------------------------------------------------------
----------S------------------------P------------------------
FG------------QAA------------A------------GD----------------
--------------------K------------P------------------------P-
-----------------------------------P------------F-----------
-G------------------------Q------------A------------A-------
-----V------------G------------D------------K---------------
---------P------------S------------P------------FG----------
--------------Q------------------------A--------------------
------------------------------------------------------------
-------------------
>SPFGQAAAGDKPPPFGQATAGDKPSPFGQA
------------------------------------------------------------
----------S------------------------P------------------------
FG------------QAA------------A------------GD----------------
--------------------K------------P------------------------P-
-----------------------------------P------------F-----------
-G------------------------Q------------A------------T-------
-----A------------G------------D------------K---------------
---------P------------S------------P------------FG----------
--------------Q------------------------A--------------------
------------------------------------------------------------
-------------------
>SPFGQAAAGDKPPPFGQAVAGDKPSPFGQA
------------------------------------------------------------
----------S------------------------P------------------------
FG------------QAA------------A------------GD----------------
--------------------K------------P------------------------P-
-----------------------------------P------------F-----------
-G------------------------Q------------A------------V-------
-----A------------G------------D------------K---------------
---------P------------S------------P------------FG----------
--------------Q------------------------A--------------------
------------------------------------------------------------
-------------------
>SPFGQAAAGDKPPPFGQAAAGGKPSPFGQA
------------------------------------------------------------
----------S------------------------P------------------------
FG------------QAA------------A------------GD----------------
--------------------K------------P------------------------P-
-----------------------------------P------------F-----------
-G------------------------Q------------A------------A-------
-----A------------G------------G------------K---------------
---------P------------S------------P------------FG----------
--------------Q------------------------A--------------------
------------------------------------------------------------
-------------------
>SPFGQAAAGDKPPPFGQAAAGNKPSPFGQA
------------------------------------------------------------
----------S------------------------P------------------------
FG------------QAA------------A------------GD----------------
--------------------K------------P------------------------P-
-----------------------------------P------------F-----------
-G------------------------Q------------A------------A-------
-----A------------G------------N------------K---------------
---------P------------S------------P------------FG----------
--------------Q------------------------A--------------------
------------------------------------------------------------
-------------------
>SPFGQPAAGDKPPPFGQAAAGDKPSPFGQA
------------------------------------------------------------
----------S------------------------P------------------------
FG------------QPA------------A------------GD----------------
--------------------K------------P------------------------P-
-----------------------------------P------------F-----------
-G------------------------Q------------A------------A-------
-----A------------G------------D------------K---------------
---------P------------S------------P------------FG----------
--------------Q------------------------A--------------------
------------------------------------------------------------
-------------------
>SPFGQAAASDKPPPFGQAAAGDKPSPFGQA
------------------------------------------------------------
----------S------------------------P------------------------
FG------------QAA------------A------------SD----------------
--------------------K------------P------------------------P-
-----------------------------------P------------F-----------
-G------------------------Q------------A------------A-------
-----A------------G------------D------------K---------------
---------P------------S------------P------------FG----------
--------------Q------------------------A--------------------
------------------------------------------------------------
-------------------
>SPFGQAAADDKPPPFGQAAAGDKPSPFGQA
------------------------------------------------------------
----------S------------------------P------------------------
FG------------QAA------------A------------DD----------------
--------------------K------------P------------------------P-
-----------------------------------P------------F-----------
-G------------------------Q------------A------------A-------
-----A------------G------------D------------K---------------
---------P------------S------------P------------FG----------
--------------Q------------------------A--------------------
------------------------------------------------------------
-------------------
>SPFGQAAAGDKPPPFGQAAADDKPSPFGQA
------------------------------------------------------------
----------S------------------------P------------------------
FG------------QAA------------A------------GD----------------
--------------------K------------P------------------------P-
-----------------------------------P------------F-----------
-G------------------------Q------------A------------A-------
-----A------------D------------D------------K---------------
---------P------------S------------P------------FG----------
--------------Q------------------------A--------------------
------------------------------------------------------------
-------------------
>SPFGQAAAGDKPPPFGQAAAADKPSPFGQA
------------------------------------------------------------
----------S------------------------P------------------------
FG------------QAA------------A------------GD----------------
--------------------K------------P------------------------P-
-----------------------------------P------------F-----------
-G------------------------Q------------A------------A-------
-----A------------A------------D------------K---------------
---------P------------S------------P------------FG----------
--------------Q------------------------A--------------------
------------------------------------------------------------
-------------------
>SPFGQAAAGDKPPPFGQAAASDKPSPFGQA
------------------------------------------------------------
----------S------------------------P------------------------
FG------------QAA------------A------------GD----------------
--------------------K------------P------------------------P-
-----------------------------------P------------F-----------
-G------------------------Q------------A------------A-------
-----A------------S------------D------------K---------------
---------P------------S------------P------------FG----------
--------------Q------------------------A--------------------
------------------------------------------------------------
-------------------
>SPFGRAAAGDKPPPFGQAAAGDKPSPFGQA
------------------------------------------------------------
----------S------------------------P------------------------
FG------------RAA------------A------------GD----------------
--------------------K------------P------------------------P-
-----------------------------------P------------F-----------
-G------------------------Q------------A------------A-------
-----A------------G------------D------------K---------------
---------P------------S------------P------------FG----------
--------------Q------------------------A--------------------
------------------------------------------------------------
-------------------
>SPFGNAAAGDKPPPFGQAAAGDKPSPFGQA
------------------------------------------------------------
----------S------------------------P------------------------
FG------------NAA------------A------------GD----------------
--------------------K------------P------------------------P-
-----------------------------------P------------F-----------
-G------------------------Q------------A------------A-------
-----A------------G------------D------------K---------------
---------P------------S------------P------------FG----------
--------------Q------------------------A--------------------
------------------------------------------------------------
-------------------
>SPFGHAAAGDKPPPFGQAAAGDKPSPFGQA
------------------------------------------------------------
----------S------------------------P------------------------
FG------------HAA------------A------------GD----------------
--------------------K------------P------------------------P-
-----------------------------------P------------F-----------
-G------------------------Q------------A------------A-------
-----A------------G------------D------------K---------------
---------P------------S------------P------------FG----------
--------------Q------------------------A--------------------
------------------------------------------------------------
-------------------
>SPFGQAAAGDKPPPFGRAAAGDKPSPFGQA
------------------------------------------------------------
----------S------------------------P------------------------
FG------------QAA------------A------------GD----------------
--------------------K------------P------------------------P-
-----------------------------------P------------F-----------
-G------------------------R------------A------------A-------
-----A------------G------------D------------K---------------
---------P------------S------------P------------FG----------
--------------Q------------------------A--------------------
------------------------------------------------------------
-------------------
>SPFGQAAAGDKPPPFGNAAAGDKPSPFGQA
------------------------------------------------------------
----------S------------------------P------------------------
FG------------QAA------------A------------GD----------------
--------------------K------------P------------------------P-
-----------------------------------P------------F-----------
-G------------------------N------------A------------A-------
-----A------------G------------D------------K---------------
---------P------------S------------P------------FG----------
--------------Q------------------------A--------------------
------------------------------------------------------------
-------------------
>SPFGQAAAGDKPPPFGQAAAGDKPSPFGRA
------------------------------------------------------------
----------S------------------------P------------------------
FG------------QAA------------A------------GD----------------
--------------------K------------P------------------------P-
-----------------------------------P------------F-----------
-G------------------------Q------------A------------A-------
-----A------------G------------D------------K---------------
---------P------------S------------P------------FG----------
--------------R------------------------A--------------------
------------------------------------------------------------
-------------------
>SPFGQAAAGDKPPPFGQAAAGDKPSPFGNA
------------------------------------------------------------
----------S------------------------P------------------------
FG------------QAA------------A------------GD----------------
--------------------K------------P------------------------P-
-----------------------------------P------------F-----------
-G------------------------Q------------A------------A-------
-----A------------G------------D------------K---------------
---------P------------S------------P------------FG----------
--------------N------------------------A--------------------
------------------------------------------------------------
-------------------
>SPFGQAAAGDKLPPFGQAAAGDKPSPFGQA
------------------------------------------------------------
----------S------------------------P------------------------
FG------------QAA------------A------------GD----------------
--------------------K------------L------------------------P-
-----------------------------------P------------F-----------
-G------------------------Q------------A------------A-------
-----A------------G------------D------------K---------------
---------P------------S------------P------------FG----------
--------------Q------------------------A--------------------
------------------------------------------------------------
-------------------
>SPFGQAAAGDKSPPFGQAAAGDKPSPFGQA
------------------------------------------------------------
----------S------------------------P------------------------
FG------------QAA------------A------------GD----------------
--------------------K------------S------------------------P-
-----------------------------------P------------F-----------
-G------------------------Q------------A------------A-------
-----A------------G------------D------------K---------------
---------P------------S------------P------------FG----------
--------------Q------------------------A--------------------
------------------------------------------------------------
-------------------
>SPFGQAAAGDKPSPFGQAAAGDKPSPFGQA
------------------------------------------------------------
----------S------------------------P------------------------
FG------------QAA------------A------------GD----------------
--------------------K------------P------------------------S-
-----------------------------------P------------F-----------
-G------------------------Q------------A------------A-------
-----A------------G------------D------------K---------------
---------P------------S------------P------------FG----------
--------------Q------------------------A--------------------
------------------------------------------------------------
-------------------
>PPFGQAAAGDKPSPFGQAAAGDKPSPFGQA
------------------------------------------------------------
----------P------------------------P------------------------
FG------------QAA------------A------------GD----------------
--------------------K------------P------------------------S-
-----------------------------------P------------F-----------
-G------------------------Q------------A------------A-------
-----A------------G------------D------------K---------------
---------P------------S------------P------------FG----------
--------------Q------------------------A--------------------
------------------------------------------------------------
-------------------
>PPFGQAAAGDKPPPFGQAAAGDKPSPFGQA
------------------------------------------------------------
----------P------------------------P------------------------
FG------------QAA------------A------------GD----------------
--------------------K------------P------------------------P-
-----------------------------------P------------F-----------
-G------------------------Q------------A------------A-------
-----A------------G------------D------------K---------------
---------P------------S------------P------------FG----------
--------------Q------------------------A--------------------
------------------------------------------------------------
-------------------
>SPFGQAAAGDKPPPFGQAAAGDKPPPFGQA
------------------------------------------------------------
----------S------------------------P------------------------
FG------------QAA------------A------------GD----------------
--------------------K------------P------------------------P-
-----------------------------------P------------F-----------
-G------------------------Q------------A------------A-------
-----A------------G------------D------------K---------------
---------P------------P------------P------------FG----------
--------------Q------------------------A--------------------
------------------------------------------------------------
-------------------
>SPFGQAAAGDKPSPFGQAAAGDKPPPFGQA
------------------------------------------------------------
----------S------------------------P------------------------
FG------------QAA------------A------------GD----------------
--------------------K------------P------------------------S-
-----------------------------------P------------F-----------
-G------------------------Q------------A------------A-------
-----A------------G------------D------------K---------------
---------P------------P------------P------------FG----------
--------------Q------------------------A--------------------
------------------------------------------------------------
-------------------
>PPFGQAAAGDKPSPFGQAAAGDKPPPFGQA
------------------------------------------------------------
----------P------------------------P------------------------
FG------------QAA------------A------------GD----------------
--------------------K------------P------------------------S-
-----------------------------------P------------F-----------
-G------------------------Q------------A------------A-------
-----A------------G------------D------------K---------------
---------P------------P------------P------------FG----------
--------------Q------------------------A--------------------
------------------------------------------------------------
-------------------
>SPFGQAAAGDKPLPFGQAAAGDKPSPFGQA
------------------------------------------------------------
----------S------------------------P------------------------
FG------------QAA------------A------------GD----------------
--------------------K------------P------------------------L-
-----------------------------------P------------F-----------
-G------------------------Q------------A------------A-------
-----A------------G------------D------------K---------------
---------P------------S------------P------------FG----------
--------------Q------------------------A--------------------
------------------------------------------------------------
-------------------
>LPFGQAAAGDKPPPFGQAAAGDKPSPFGQA
------------------------------------------------------------
----------L------------------------P------------------------
FG------------QAA------------A------------GD----------------
--------------------K------------P------------------------P-
-----------------------------------P------------F-----------
-G------------------------Q------------A------------A-------
-----A------------G------------D------------K---------------
---------P------------S------------P------------FG----------
--------------Q------------------------A--------------------
------------------------------------------------------------
-------------------
>SPFGQAAAGDKPPPFGQAAAGDKPPLFGQA
------------------------------------------------------------
----------S------------------------P------------------------
FG------------QAA------------A------------GD----------------
--------------------K------------P------------------------P-
-----------------------------------P------------F-----------
-G------------------------Q------------A------------A-------
-----A------------G------------D------------K---------------
---------P------------P------------L------------FG----------
--------------Q------------------------A--------------------
------------------------------------------------------------
-------------------
>SPFGQAAAGDKPSPFGQAAAGDKPPLFGQA
------------------------------------------------------------
----------S------------------------P------------------------
FG------------QAA------------A------------GD----------------
--------------------K------------P------------------------S-
-----------------------------------P------------F-----------
-G------------------------Q------------A------------A-------
-----A------------G------------D------------K---------------
---------P------------P------------L------------FG----------
--------------Q------------------------A--------------------
------------------------------------------------------------
-------------------
>PPFGQAAAGDKPSPFGQAAAGDKPPLFGQA
------------------------------------------------------------
----------P------------------------P------------------------
FG------------QAA------------A------------GD----------------
--------------------K------------P------------------------S-
-----------------------------------P------------F-----------
-G------------------------Q------------A------------A-------
-----A------------G------------D------------K---------------
---------P------------P------------L------------FG----------
--------------Q------------------------A--------------------
------------------------------------------------------------
-------------------
>SPFGQAAAGDKPPPFGQAAAGDKPSLFGQA
------------------------------------------------------------
----------S------------------------P------------------------
FG------------QAA------------A------------GD----------------
--------------------K------------P------------------------P-
-----------------------------------P------------F-----------
-G------------------------Q------------A------------A-------
-----A------------G------------D------------K---------------
---------P------------S------------L------------FG----------
--------------Q------------------------A--------------------
------------------------------------------------------------
-------------------
>SPFGQAAAGDKPPPFGQAAAGDKPSSFGQA
------------------------------------------------------------
----------S------------------------P------------------------
FG------------QAA------------A------------GD----------------
--------------------K------------P------------------------P-
-----------------------------------P------------F-----------
-G------------------------Q------------A------------A-------
-----A------------G------------D------------K---------------
---------P------------S------------S------------FG----------
--------------Q------------------------A--------------------
------------------------------------------------------------
-------------------
>SPFGQAAAGDKPPPFGQAAAGDKPSQFGQA
------------------------------------------------------------
----------S------------------------P------------------------
FG------------QAA------------A------------GD----------------
--------------------K------------P------------------------P-
-----------------------------------P------------F-----------
-G------------------------Q------------A------------A-------
-----A------------G------------D------------K---------------
---------P------------S------------Q------------FG----------
--------------Q------------------------A--------------------
------------------------------------------------------------
-------------------
>SPFGQAAAGDKPPPFGQAAAGDKPLPFGQA
------------------------------------------------------------
----------S------------------------P------------------------
FG------------QAA------------A------------GD----------------
--------------------K------------P------------------------P-
-----------------------------------P------------F-----------
-G------------------------Q------------A------------A-------
-----A------------G------------D------------K---------------
---------P------------L------------P------------FG----------
--------------Q------------------------A--------------------
------------------------------------------------------------
-------------------
>PLFGQAAAGDKPPPFGQAAAGDKPSPFGQA
------------------------------------------------------------
----------P------------------------L------------------------
FG------------QAA------------A------------GD----------------
--------------------K------------P------------------------P-
-----------------------------------P------------F-----------
-G------------------------Q------------A------------A-------
-----A------------G------------D------------K---------------
---------P------------S------------P------------FG----------
--------------Q------------------------A--------------------
------------------------------------------------------------
-------------------
>SLFGQAAAGDKPPPFGQAAAGDKPSPFGQA
------------------------------------------------------------
----------S------------------------L------------------------
FG------------QAA------------A------------GD----------------
--------------------K------------P------------------------P-
-----------------------------------P------------F-----------
-G------------------------Q------------A------------A-------
-----A------------G------------D------------K---------------
---------P------------S------------P------------FG----------
--------------Q------------------------A--------------------
------------------------------------------------------------
-------------------
>PLFGQAAAGDKPSPFGQAAAGDKPSPFGQA
------------------------------------------------------------
----------P------------------------L------------------------
FG------------QAA------------A------------GD----------------
--------------------K------------P------------------------S-
-----------------------------------P------------F-----------
-G------------------------Q------------A------------A-------
-----A------------G------------D------------K---------------
---------P------------S------------P------------FG----------
--------------Q------------------------A--------------------
------------------------------------------------------------
-------------------
>SPSGQAAAGDKPPPFGQAAAGDKPSPFGQA
------------------------------------------------------------
----------S------------------------P------------------------
SG------------QAA------------A------------GD----------------
--------------------K------------P------------------------P-
-----------------------------------P------------F-----------
-G------------------------Q------------A------------A-------
-----A------------G------------D------------K---------------
---------P------------S------------P------------FG----------
--------------Q------------------------A--------------------
------------------------------------------------------------
-------------------
>SPFGQAAAGGKPPPFGQAAAGDKPSPFGQA
------------------------------------------------------------
----------S------------------------P------------------------
FG------------QAA------------A------------GG----------------
--------------------K------------P------------------------P-
-----------------------------------P------------F-----------
-G------------------------Q------------A------------A-------
-----A------------G------------D------------K---------------
---------P------------S------------P------------FG----------
--------------Q------------------------A--------------------
------------------------------------------------------------
-------------------
>SPFGQAAAGAKPPPFGQAAAGDKPSPFGQA
------------------------------------------------------------
----------S------------------------P------------------------
FG------------QAA------------A------------GA----------------
--------------------K------------P------------------------P-
-----------------------------------P------------F-----------
-G------------------------Q------------A------------A-------
-----A------------G------------D------------K---------------
---------P------------S------------P------------FG----------
--------------Q------------------------A--------------------
------------------------------------------------------------
-------------------
>SPFGQAAAGVKPPPFGQAAAGDKPSPFGQA
------------------------------------------------------------
----------S------------------------P------------------------
FG------------QAA------------A------------GV----------------
--------------------K------------P------------------------P-
-----------------------------------P------------F-----------
-G------------------------Q------------A------------A-------
-----A------------G------------D------------K---------------
---------P------------S------------P------------FG----------
--------------Q------------------------A--------------------
------------------------------------------------------------
-------------------
>SPFGQAAAGGKPPPFGQAAAGDKPSPFGQAA
------------------------------------------------------------
----------S------------------------P------------------------
FG------------QAA------------A------------GG----------------
--------------------K------------P------------------------P-
-----------------------------------P------------F-----------
-G------------------------Q------------A------------A-------
-----A------------G------------D------------K---------------
---------P------------S------------P------------FG----------
--------------Q------------------------AA-------------------
------------------------------------------------------------
-------------------
>SPFGQAAAGDKPPPFGQAAAGDKPSPSGQA
------------------------------------------------------------
----------S------------------------P------------------------
FG------------QAA------------A------------GD----------------
--------------------K------------P------------------------P-
-----------------------------------P------------F-----------
-G------------------------Q------------A------------A-------
-----A------------G------------D------------K---------------
---------P------------S------------P------------SG----------
--------------Q------------------------A--------------------
------------------------------------------------------------
-------------------
>SPFRQAAAGDKPPPFGQAAAGDKPSPFGQA
------------------------------------------------------------
----------S------------------------P------------------------
FR------------QAA------------A------------GD----------------
--------------------K------------P------------------------P-
-----------------------------------P------------F-----------
-G------------------------Q------------A------------A-------
-----A------------G------------D------------K---------------
---------P------------S------------P------------FG----------
--------------Q------------------------A--------------------
------------------------------------------------------------
-------------------
>EQAAAGDRPSPFGQAAAGDKPSPFGQAAAGDKPSPFGQAAAGDKPSPFGQAAAGDKPSPF
------------------------------------------------------------
-EQAAAGDRPS------------------------P------------------------
FG------------QAA------------A------------GD----------------
--------------------K------------P------------------------S-
-----------------------------------P------------F-----------
-G------------------------Q------------A------------A-------
-----A------------G------------D------------K---------------
---------P------------S------------P------------FG----------
--------------Q------------------------AAA------------GDKP--
----------S------------PFGQAAAGDKPSP--F---------------------
-------------------
>EQAAAGDRPSPFGQAAAGDKPSPFGQAAAGDKPSPFGQAAAGDKPSPLGQAAAGDKPSPF
------------------------------------------------------------
-EQAAAGDRPS------------------------P------------------------
FG------------QAA------------A------------GD----------------
--------------------K------------P------------------------S-
-----------------------------------P------------F-----------
-G------------------------Q------------A------------A-------
-----A------------G------------D------------K---------------
---------P------------S------------P------------FG----------
--------------Q------------------------AAA------------GDKP--
----------S------------PLGQAAAGDKPSP--F---------------------
-------------------
>EQAAAGDRPSPFGQAAAGDKPSPFGQAAAGDKPSPIGQAAAGDKPSPFGQAAAGDKPSPF
------------------------------------------------------------
-EQAAAGDRPS------------------------P------------------------
FG------------QAA------------A------------GD----------------
--------------------K------------P------------------------S-
-----------------------------------P------------F-----------
-G------------------------Q------------A------------A-------
-----A------------G------------D------------K---------------
---------P------------S------------P------------IG----------
--------------Q------------------------AAA------------GDKP--
----------S------------PFGQAAAGDKPSP--F---------------------
-------------------
>EQAAAGDRPSPFGQAAAGDKPSPFGQAAAGDKPSPFGQAAAGDNPSPFGQAAAGDKPSPF
------------------------------------------------------------
-EQAAAGDRPS------------------------P------------------------
FG------------QAA------------A------------GD----------------
--------------------K------------P------------------------S-
-----------------------------------P------------F-----------
-G------------------------Q------------A------------A-------
-----A------------G------------D------------K---------------
---------P------------S------------P------------FG----------
--------------Q------------------------AAA------------GDNP--
----------S------------PFGQAAAGDKPSP--F---------------------
-------------------
>ERAAAGDRPSPFGQAAAGDKPSPFGQAAAGDKPSPFGQAAAGDKPSPFGQAAAGDKPSPF
------------------------------------------------------------
-ERAAAGDRPS------------------------P------------------------
FG------------QAA------------A------------GD----------------
--------------------K------------P------------------------S-
-----------------------------------P------------F-----------
-G------------------------Q------------A------------A-------
-----A------------G------------D------------K---------------
---------P------------S------------P------------FG----------
--------------Q------------------------AAA------------GDKP--
----------S------------PFGQAAAGDKPSP--F---------------------
-------------------
>EQAAAGDRPSPFGQAAAGDKPSPFGQAAAGDKPSPFGQAAAGDKPSPFGQAAAGDKPSPV
------------------------------------------------------------
-EQAAAGDRPS------------------------P------------------------
FG------------QAA------------A------------GD----------------
--------------------K------------P------------------------S-
-----------------------------------P------------F-----------
-G------------------------Q------------A------------A-------
-----A------------G------------D------------K---------------
---------P------------S------------P------------FG----------
--------------Q------------------------AAA------------GDKP--
----------S------------PFGQAAAGDKPSP--V---------------------
-------------------
>EQAAAGDRPSPFGQAAAGDKPSPFGQAAAGDKPSPFGQAAAGDKPSPSGQAAAGDKPSPF
------------------------------------------------------------
-EQAAAGDRPS------------------------P------------------------
FG------------QAA------------A------------GD----------------
--------------------K------------P------------------------S-
-----------------------------------P------------F-----------
-G------------------------Q------------A------------A-------
-----A------------G------------D------------K---------------
---------P------------S------------P------------FG----------
--------------Q------------------------AAA------------GDKP--
----------S------------PSGQAAAGDKPSP--F---------------------
-------------------
>EQAAAGDRPSPFGQAAAGDKPSPFGQAAAGDKPSPFGQAAAGDKPSPFEQAAAGDKPSPF
------------------------------------------------------------
-EQAAAGDRPS------------------------P------------------------
FG------------QAA------------A------------GD----------------
--------------------K------------P------------------------S-
-----------------------------------P------------F-----------
-G------------------------Q------------A------------A-------
-----A------------G------------D------------K---------------
---------P------------S------------P------------FG----------
--------------Q------------------------AAA------------GDKP--
----------S------------PFEQAAAGDKPSP--F---------------------
-------------------
>EQAAAGDRPSPFGQAAAGDKPSPFGQAAAGDKPSPFEQAAAGDKPSPFGQAAAGDKPSPF
------------------------------------------------------------
-EQAAAGDRPS------------------------P------------------------
FG------------QAA------------A------------GD----------------
--------------------K------------P------------------------S-
-----------------------------------P------------F-----------
-G------------------------Q------------A------------A-------
-----A------------G------------D------------K---------------
---------P------------S------------P------------FE----------
--------------Q------------------------AAA------------GDKP--
----------S------------PFGQAAAGDKPSP--F---------------------
-------------------
>EQAAAGDRPSPFGQAAAGDKPSPFGQAAAGDKPSPFGQAAAGDKPSPFGQAAAGDKPSPFGQAAAGDKPSPFGQA
------------------------------------------------------------
-EQAAAGDRPS------------------------P------------------------
FG------------QAA------------A------------GD----------------
--------------------K------------P------------------------S-
-----------------------------------P------------F-----------
-G------------------------Q------------A------------A-------
-----A------------G------------DKPSPFGQAAAGDK---------------
---------P------------S------------P------------FG----------
--------------Q------------------------AAA------------GDKP--
----------S------------PFGQAAAGDKPSP--FGQA------------------
-------------------
>EQAAAGDRPSPFGQAAAGDKPSPFGQAAAGDKPSPFGQAAAGDKPSPFGQAAAGDKPSPFGQ
------------------------------------------------------------
-EQAAAGDRPS------------------------P------------------------
FG------------QAA------------A------------GD----------------
--------------------K------------P------------------------S-
-----------------------------------P------------F-----------
-G------------------------Q------------A------------A-------
-----A------------G------------D------------K---------------
---------P------------S------------P------------FG----------
--------------Q------------------------AAA------------GDKP--
----------S------------PFGQAAAGDKPSP--FGQ-------------------
-------------------
>EQAAAGDRPSPFGQAAAGDKPSPFGQAAAGDKPSPFGQAAAGDKPSPFGQAAA
------------------------------------------------------------
-EQAAAGDRPS------------------------P------------------------
FG------------QAA------------A------------GD----------------
--------------------K------------P------------------------S-
-----------------------------------P------------F-----------
-G------------------------Q------------A------------A-------
-----A------------G------------D------------K---------------
---------P------------S------------P------------FG----------
--------------Q------------------------AAA------------GDKP--
----------S------------PFGQAAA------------------------------
-------------------
>EQAAAGDRPSPFGQAAAGDKPSPFGQAAAGDKPSPFGQAAAGDKPSPFGQ
------------------------------------------------------------
-EQAAAGDRPS------------------------P------------------------
FG------------QAA------------A------------GD----------------
--------------------K------------P------------------------S-
-----------------------------------P------------F-----------
-G------------------------Q------------A------------A-------
-----A------------G------------D------------K---------------
---------P------------S------------P------------FG----------
--------------Q------------------------AAA------------GDKP--
----------S------------PFGQ---------------------------------
-------------------
>PFGQAAAGDKPSPFEQAAAGDRPSPFGQAAAGDKPSPFGQAAAGDKPSPFGQAAAGDKPSPFGQAAAGD
------------------------------------------------------------
-----------------------------------P------------------------
FG------------QAA------------A------------GD----------------
--------------------K------------P------------------------S-
-----------------------------------P------------F-----------
-E------------------------Q------------A------------A-------
-----A------------G------------D------------R---------------
---------P------------S------------P------------FG----------
--------------Q------------------------AAA------------GDKP--
----------S------------PFGQAAAGDKPSP--FGQAAAGD------------KP
SPFGQAAAGD---------
>EQAAAGDRPSPFGQAAAGDKPSPFGQAAAGDKPSPFGQAAAGDKPSPFGQAAAGD
------------------------------------------------------------
-EQAAAGDRPS------------------------P------------------------
FG------------QAA------------A------------GD----------------
--------------------K------------P------------------------S-
-----------------------------------P------------F-----------
-G------------------------Q------------A------------A-------
-----A------------G------------D------------K---------------
---------P------------S------------P------------FG----------
--------------Q------------------------AAA------------GDKP--
----------S------------PFGQAAAGD----------------------------
-------------------
>EQAAAGDRPSPFGQAAAGDKPSPFGQAAAGDKPSPFGQAAAGDKPSPF
------------------------------------------------------------
-EQAAAGDRPS------------------------P------------------------
FG------------QAA------------A------------GD----------------
--------------------K------------P------------------------S-
-----------------------------------P------------F-----------
-G------------------------Q------------A------------A-------
-----A------------G------------D------------K---------------
---------P------------S------------P------------FG----------
--------------Q------------------------AAA------------GDKP--
----------S------------PF-----------------------------------
-------------------
>EQAAAGDRPSPFGQAAAGDKPSPFGQAAAGDKPSPFGQAAAGDKPSPFGQA
------------------------------------------------------------
-EQAAAGDRPS------------------------P------------------------
FG------------QAA------------A------------GD----------------
--------------------K------------P------------------------S-
-----------------------------------P------------F-----------
-G------------------------Q------------A------------A-------
-----A------------G------------D------------K---------------
---------P------------S------------P------------FG----------
--------------Q------------------------AAA------------GDKP--
----------S------------PFGQA--------------------------------
-------------------
>EQAAAGDRPSPFGQAAAGDKPSPFGQAAAGDKPPPFGQAAAGDKPSPFGQA
------------------------------------------------------------
-EQAAAGDRPS------------------------P------------------------
FG------------QAA------------A------------GD----------------
--------------------K------------P------------------------S-
-----------------------------------P------------F-----------
-G------------------------Q------------A------------A-------
-----A------------G------------D------------K---------------
---------P------------P------------P------------FG----------
--------------Q------------------------AAA------------GDKP--
----------S------------PFGQA--------------------------------
-------------------
>EQAAAGDRPSPFGQAAAGDKPSPFEQAAAGDKPSPFGQAAAGDKPSPFGQA
------------------------------------------------------------
-EQAAAGDRPS------------------------P------------------------
FG------------QAA------------A------------GD----------------
--------------------K------------P------------------------S-
-----------------------------------P------------F-----------
-E------------------------Q------------A------------A-------
-----A------------G------------D------------K---------------
---------P------------S------------P------------FG----------
--------------Q------------------------AAA------------GDKP--
----------S------------PFGQA--------------------------------
-------------------
>EQAAAGDRPSPFGQAAAGDKPSPFGQAAAGDKPSPFGQAAAGDKP
------------------------------------------------------------
-EQAAAGDRPS------------------------P------------------------
FG------------QAA------------A------------GD----------------
--------------------K------------P------------------------S-
-----------------------------------P------------F-----------
-G------------------------Q------------A------------A-------
-----A------------G------------D------------K---------------
---------P------------S------------P------------FG----------
--------------Q------------------------AAA------------GDKP--
------------------------------------------------------------
-------------------
>EQAAAGDRPSPFGQAAAGDKPSLFGQAAAGDKPSPFGQAAAGDKPS
------------------------------------------------------------
-EQAAAGDRPS------------------------P------------------------
FG------------QAA------------A------------GD----------------
--------------------K------------P------------------------S-
-----------------------------------L------------F-----------
-G------------------------Q------------A------------A-------
-----A------------G------------D------------K---------------
---------P------------S------------P------------FG----------
--------------Q------------------------AAA------------GDKP--
----------S-------------------------------------------------
-------------------
>EQAAAGDRPSPFGQAAAGDKPSPFGQAAAGDKPSPFGQAAAGDKPS
------------------------------------------------------------
-EQAAAGDRPS------------------------P------------------------
FG------------QAA------------A------------GD----------------
--------------------K------------P------------------------S-
-----------------------------------P------------F-----------
-G------------------------Q------------A------------A-------
-----A------------G------------D------------K---------------
---------P------------S------------P------------FG----------
--------------Q------------------------AAA------------GDKP--
----------S-------------------------------------------------
-------------------
>EQAAAGDRPSPFGQAAAGDKPSPFGQAAAGDKPSPFGQAAAGD
------------------------------------------------------------
-EQAAAGDRPS------------------------P------------------------
FG------------QAA------------A------------GD----------------
--------------------K------------P------------------------S-
-----------------------------------P------------F-----------
-G------------------------Q------------A------------A-------
-----A------------G------------D------------K---------------
---------P------------S------------P------------FG----------
--------------Q------------------------AAA------------GD----
------------------------------------------------------------
-------------------
>EQAAAGDRPSPFGQAAAGDKPSPFGQAAAGDKPSPFGQAAAG
------------------------------------------------------------
-EQAAAGDRPS------------------------P------------------------
FG------------QAA------------A------------GD----------------
--------------------K------------P------------------------S-
-----------------------------------P------------F-----------
-G------------------------Q------------A------------A-------
-----A------------G------------D------------K---------------
---------P------------S------------P------------FG----------
--------------Q------------------------AAA------------G-----
------------------------------------------------------------
-------------------
>EQAAAGDRPSPFGQAAAGDKPSPFGQAAAGDKPSPFGQAAA
------------------------------------------------------------
-EQAAAGDRPS------------------------P------------------------
FG------------QAA------------A------------GD----------------
--------------------K------------P------------------------S-
-----------------------------------P------------F-----------
-G------------------------Q------------A------------A-------
-----A------------G------------D------------K---------------
---------P------------S------------P------------FG----------
--------------Q------------------------AAA------------------
------------------------------------------------------------
-------------------
>EQAAAGDRPSPFGQAAAGDKPSPFGQAAAGDKPSPFGQA
------------------------------------------------------------
-EQAAAGDRPS------------------------P------------------------
FG------------QAA------------A------------GD----------------
--------------------K------------P------------------------S-
-----------------------------------P------------F-----------
-G------------------------Q------------A------------A-------
-----A------------G------------D------------K---------------
---------P------------S------------P------------FG----------
--------------Q------------------------A--------------------
------------------------------------------------------------
-------------------
>EQAAAGDRPSPFGQAAAGDKPSPFGQAAAGDKPSPFGQAA
------------------------------------------------------------
-EQAAAGDRPS------------------------P------------------------
FG------------QAA------------A------------GD----------------
--------------------K------------P------------------------S-
-----------------------------------P------------F-----------
-G------------------------Q------------A------------A-------
-----A------------G------------D------------K---------------
---------P------------S------------P------------FG----------
--------------Q------------------------AA-------------------
------------------------------------------------------------
-------------------
>EQAAAGDRPSPFGQAAAGDKPPPFGQAAAGDKPSPFGQAA
------------------------------------------------------------
-EQAAAGDRPS------------------------P------------------------
FG------------QAA------------A------------GD----------------
--------------------K------------P------------------------P-
-----------------------------------P------------F-----------
-G------------------------Q------------A------------A-------
-----A------------G------------D------------K---------------
---------P------------S------------P------------FG----------
--------------Q------------------------AA-------------------
------------------------------------------------------------
-------------------
>EQAAAGDKPPPFGQAAAGDKPPPFGQAAAGDKPSPFGQA
------------------------------------------------------------
-EQAAAGDKPP------------------------P------------------------
FG------------QAA------------A------------GD----------------
--------------------K------------P------------------------P-
-----------------------------------P------------F-----------
-G------------------------Q------------A------------A-------
-----A------------G------------D------------K---------------
---------P------------S------------P------------FG----------
--------------Q------------------------A--------------------
------------------------------------------------------------
-------------------
>EKPPPFGQAAAGDKPPPFGQAAAGDKPSPFGQA
------------------------------------------------------------
-------EKPP------------------------P------------------------
FG------------QAA------------A------------GD----------------
--------------------K------------P------------------------P-
-----------------------------------P------------F-----------
-G------------------------Q------------A------------A-------
-----A------------G------------D------------K---------------
---------P------------S------------P------------FG----------
--------------Q------------------------A--------------------
------------------------------------------------------------
-------------------
>QAAAGDKPPPFGQAAAGDKPSPFGQA
------------------------------------------------------------
------------------------------------------------------------
--------------QAA------------A------------GD----------------
--------------------K------------P------------------------P-
-----------------------------------P------------F-----------
-G------------------------Q------------A------------A-------
-----A------------G------------D------------K---------------
---------P------------S------------P------------FG----------
--------------Q------------------------A--------------------
------------------------------------------------------------
-------------------
>SPFGQAAAGDKPPPFGQAAAGDKPSPFGQAA
------------------------------------------------------------
----------S------------------------P------------------------
FG------------QAA------------A------------GD----------------
--------------------K------------P------------------------P-
-----------------------------------P------------F-----------
-G------------------------Q------------A------------A-------
-----A------------G------------D------------K---------------
---------P------------S------------P------------FG----------
--------------Q------------------------AA-------------------
------------------------------------------------------------
-------------------
>SPFGQAAAGDKPPPFGQAAAGDRPSPFGQAA
------------------------------------------------------------
----------S------------------------P------------------------
FG------------QAA------------A------------GD----------------
--------------------K------------P------------------------P-
-----------------------------------P------------F-----------
-G------------------------Q------------A------------A-------
-----A------------G------------D------------R---------------
---------P------------S------------P------------FG----------
--------------Q------------------------AA-------------------
------------------------------------------------------------
-------------------
>SPFGQAAAGDRPPPFGQAAAGDKPSPFGQAA
------------------------------------------------------------
----------S------------------------P------------------------
FG------------QAA------------A------------GD----------------
--------------------R------------P------------------------P-
-----------------------------------P------------F-----------
-G------------------------Q------------A------------A-------
-----A------------G------------D------------K---------------
---------P------------S------------P------------FG----------
--------------Q------------------------AA-------------------
------------------------------------------------------------
-------------------
>SPFGQAAAGDKPPPFGQAAAGDKPSPFGQTA
------------------------------------------------------------
----------S------------------------P------------------------
FG------------QAA------------A------------GD----------------
--------------------K------------P------------------------P-
-----------------------------------P------------F-----------
-G------------------------Q------------A------------A-------
-----A------------G------------D------------K---------------
---------P------------S------------P------------FG----------
--------------Q------------------------TA-------------------
------------------------------------------------------------
-------------------
>SPFGQAAAGDKPPPFGQAAAGDKPSPFGQSA
------------------------------------------------------------
----------S------------------------P------------------------
FG------------QAA------------A------------GD----------------
--------------------K------------P------------------------P-
-----------------------------------P------------F-----------
-G------------------------Q------------A------------A-------
-----A------------G------------D------------K---------------
---------P------------S------------P------------FG----------
--------------Q------------------------SA-------------------
------------------------------------------------------------
-------------------
>SPFGQAAAGDKPPPLGQAAAGDKPSPFGQAA
------------------------------------------------------------
----------S------------------------P------------------------
FG------------QAA------------A------------GD----------------
--------------------K------------P------------------------P-
-----------------------------------P------------L-----------
-G------------------------Q------------A------------A-------
-----A------------G------------D------------K---------------
---------P------------S------------P------------FG----------
--------------Q------------------------AA-------------------
------------------------------------------------------------
-------------------
>SPFGQAAAGDKPPPFGQAAAGDKPSPLGQAA
------------------------------------------------------------
----------S------------------------P------------------------
FG------------QAA------------A------------GD----------------
--------------------K------------P------------------------P-
-----------------------------------P------------F-----------
-G------------------------Q------------A------------A-------
-----A------------G------------D------------K---------------
---------P------------S------------P------------LG----------
--------------Q------------------------AA-------------------
------------------------------------------------------------
-------------------
>SPLGQAAAGDKPPPFGQAAAGDKPSPFGQAA
------------------------------------------------------------
----------S------------------------P------------------------
LG------------QAA------------A------------GD----------------
--------------------K------------P------------------------P-
-----------------------------------P------------F-----------
-G------------------------Q------------A------------A-------
-----A------------G------------D------------K---------------
---------P------------S------------P------------FG----------
--------------Q------------------------AA-------------------
------------------------------------------------------------
-------------------
>SPFGQAAAGDKPPPFGQAAAGDKPSPFGQVA
------------------------------------------------------------
----------S------------------------P------------------------
FG------------QAA------------A------------GD----------------
--------------------K------------P------------------------P-
-----------------------------------P------------F-----------
-G------------------------Q------------A------------A-------
-----A------------G------------D------------K---------------
---------P------------S------------P------------FG----------
--------------Q------------------------VA-------------------
------------------------------------------------------------
-------------------
>SPFGQAAAGDEPPPFGQAAAGDKPSPFGQAA
------------------------------------------------------------
----------S------------------------P------------------------
FG------------QAA------------A------------GD----------------
--------------------E------------P------------------------P-
-----------------------------------P------------F-----------
-G------------------------Q------------A------------A-------
-----A------------G------------D------------K---------------
---------P------------S------------P------------FG----------
--------------Q------------------------AA-------------------
------------------------------------------------------------
-------------------
>SPFGQAAAGDKPPPFGQAAAGDEPSPFGQAA
------------------------------------------------------------
----------S------------------------P------------------------
FG------------QAA------------A------------GD----------------
--------------------K------------P------------------------P-
-----------------------------------P------------F-----------
-G------------------------Q------------A------------A-------
-----A------------G------------D------------E---------------
---------P------------S------------P------------FG----------
--------------Q------------------------AA-------------------
------------------------------------------------------------
-------------------
>SPFGQAVAGDKPPPFGQAAAGDKPSPFGQAA
------------------------------------------------------------
----------S------------------------P------------------------
FG------------QAV------------A------------GD----------------
--------------------K------------P------------------------P-
-----------------------------------P------------F-----------
-G------------------------Q------------A------------A-------
-----A------------G------------D------------K---------------
---------P------------S------------P------------FG----------
--------------Q------------------------AA-------------------
------------------------------------------------------------
-------------------
>SPFGQATAGDKPPPFGQAAAGDKPSPFGQAA
------------------------------------------------------------
----------S------------------------P------------------------
FG------------QAT------------A------------GD----------------
--------------------K------------P------------------------P-
-----------------------------------P------------F-----------
-G------------------------Q------------A------------A-------
-----A------------G------------D------------K---------------
---------P------------S------------P------------FG----------
--------------Q------------------------AA-------------------
------------------------------------------------------------
-------------------
>SPFGQAAAGDKPPPFGQVAAGDKPSPFGQAA
------------------------------------------------------------
----------S------------------------P------------------------
FG------------QAA------------A------------GD----------------
--------------------K------------P------------------------P-
-----------------------------------P------------F-----------
-G------------------------Q------------V------------A-------
-----A------------G------------D------------K---------------
---------P------------S------------P------------FG----------
--------------Q------------------------AA-------------------
------------------------------------------------------------
-------------------
>SPFGQAAAGDKPPPFGQTAAGDKPSPFGQAA
------------------------------------------------------------
----------S------------------------P------------------------
FG------------QAA------------A------------GD----------------
--------------------K------------P------------------------P-
-----------------------------------P------------F-----------
-G------------------------Q------------T------------A-------
-----A------------G------------D------------K---------------
---------P------------S------------P------------FG----------
--------------Q------------------------AA-------------------
------------------------------------------------------------
-------------------
>SPFGQAAAGDKPPPFGQAATGDKPSPFGQAA
------------------------------------------------------------
----------S------------------------P------------------------
FG------------QAA------------A------------GD----------------
--------------------K------------P------------------------P-
-----------------------------------P------------F-----------
-G------------------------Q------------A------------A-------
-----T------------G------------D------------K---------------
---------P------------S------------P------------FG----------
--------------Q------------------------AA-------------------
------------------------------------------------------------
-------------------
>SPFGQAAAGDKPPPFGQAAVGDKPSPFGQAA
------------------------------------------------------------
----------S------------------------P------------------------
FG------------QAA------------A------------GD----------------
--------------------K------------P------------------------P-
-----------------------------------P------------F-----------
-G------------------------Q------------A------------A-------
-----V------------G------------D------------K---------------
---------P------------S------------P------------FG----------
--------------Q------------------------AA-------------------
------------------------------------------------------------
-------------------
>SPFGQAAAGDKPPPFGQATAGDKPSPFGQAA
------------------------------------------------------------
----------S------------------------P------------------------
FG------------QAA------------A------------GD----------------
--------------------K------------P------------------------P-
-----------------------------------P------------F-----------
-G------------------------Q------------A------------T-------
-----A------------G------------D------------K---------------
---------P------------S------------P------------FG----------
--------------Q------------------------AA-------------------
------------------------------------------------------------
-------------------
>SPFGQAAAGDKPPPFGQAVAGDKPSPFGQAA
------------------------------------------------------------
----------S------------------------P------------------------
FG------------QAA------------A------------GD----------------
--------------------K------------P------------------------P-
-----------------------------------P------------F-----------
-G------------------------Q------------A------------V-------
-----A------------G------------D------------K---------------
---------P------------S------------P------------FG----------
--------------Q------------------------AA-------------------
------------------------------------------------------------
-------------------
>SPFGQAAAGDKPPPFGQAAAGDKPSPFGQAT
------------------------------------------------------------
----------S------------------------P------------------------
FG------------QAA------------A------------GD----------------
--------------------K------------P------------------------P-
-----------------------------------P------------F-----------
-G------------------------Q------------A------------A-------
-----A------------G------------D------------K---------------
---------P------------S------------P------------FG----------
--------------Q------------------------AT-------------------
------------------------------------------------------------
-------------------
>SPFGQAAAGDKPPPFGQAAASDKPSPFGQAA
------------------------------------------------------------
----------S------------------------P------------------------
FG------------QAA------------A------------GD----------------
--------------------K------------P------------------------P-
-----------------------------------P------------F-----------
-G------------------------Q------------A------------A-------
-----A------------S------------D------------K---------------
---------P------------S------------P------------FG----------
--------------Q------------------------AA-------------------
------------------------------------------------------------
-------------------
>SPFGQAAAGDKPPPFGQADAGDKPSPFGQAA
------------------------------------------------------------
----------S------------------------P------------------------
FG------------QAA------------A------------GD----------------
--------------------K------------P------------------------P-
-----------------------------------P------------F-----------
-G------------------------Q------------A------------D-------
-----A------------G------------D------------K---------------
---------P------------S------------P------------FG----------
--------------Q------------------------AA-------------------
------------------------------------------------------------
-------------------
>SPFGQAAAGDKPPPFGQAAAGDKPSPFGNAA
------------------------------------------------------------
----------S------------------------P------------------------
FG------------QAA------------A------------GD----------------
--------------------K------------P------------------------P-
-----------------------------------P------------F-----------
-G------------------------Q------------A------------A-------
-----A------------G------------D------------K---------------
---------P------------S------------P------------FG----------
--------------N------------------------AA-------------------
------------------------------------------------------------
-------------------
>SPFGQAAAGDKPPPFGQAAAGDKPSPFGHAA
------------------------------------------------------------
----------S------------------------P------------------------
FG------------QAA------------A------------GD----------------
--------------------K------------P------------------------P-
-----------------------------------P------------F-----------
-G------------------------Q------------A------------A-------
-----A------------G------------D------------K---------------
---------P------------S------------P------------FG----------
--------------H------------------------AA-------------------
------------------------------------------------------------
-------------------
>SPFGQAAAGDKPPPFGQAAAGDKPSPFGRAA
------------------------------------------------------------
----------S------------------------P------------------------
FG------------QAA------------A------------GD----------------
--------------------K------------P------------------------P-
-----------------------------------P------------F-----------
-G------------------------Q------------A------------A-------
-----A------------G------------D------------K---------------
---------P------------S------------P------------FG----------
--------------R------------------------AA-------------------
------------------------------------------------------------
-------------------
>SPFGQAAAGDKPPPFGRAAAGDKPSPFGQAA
------------------------------------------------------------
----------S------------------------P------------------------
FG------------QAA------------A------------GD----------------
--------------------K------------P------------------------P-
-----------------------------------P------------F-----------
-G------------------------R------------A------------A-------
-----A------------G------------D------------K---------------
---------P------------S------------P------------FG----------
--------------Q------------------------AA-------------------
------------------------------------------------------------
-------------------
>SPFGQAAAGDKPPPFGNAAAGDKPSPFGQAA
------------------------------------------------------------
----------S------------------------P------------------------
FG------------QAA------------A------------GD----------------
--------------------K------------P------------------------P-
-----------------------------------P------------F-----------
-G------------------------N------------A------------A-------
-----A------------G------------D------------K---------------
---------P------------S------------P------------FG----------
--------------Q------------------------AA-------------------
------------------------------------------------------------
-------------------
>SPFGRAAAGDKPPPFGQAAAGDKPSPFGQAA
------------------------------------------------------------
----------S------------------------P------------------------
FG------------RAA------------A------------GD----------------
--------------------K------------P------------------------P-
-----------------------------------P------------F-----------
-G------------------------Q------------A------------A-------
-----A------------G------------D------------K---------------
---------P------------S------------P------------FG----------
--------------Q------------------------AA-------------------
------------------------------------------------------------
-------------------
>SPFGNAAAGDKPPPFGQAAAGDKPSPFGQAA
------------------------------------------------------------
----------S------------------------P------------------------
FG------------NAA------------A------------GD----------------
--------------------K------------P------------------------P-
-----------------------------------P------------F-----------
-G------------------------Q------------A------------A-------
-----A------------G------------D------------K---------------
---------P------------S------------P------------FG----------
--------------Q------------------------AA-------------------
------------------------------------------------------------
-------------------
>SPFGLAAAGDKPPPFGQAAAGDKPSPFGQAA
------------------------------------------------------------
----------S------------------------P------------------------
FG------------LAA------------A------------GD----------------
--------------------K------------P------------------------P-
-----------------------------------P------------F-----------
-G------------------------Q------------A------------A-------
-----A------------G------------D------------K---------------
---------P------------S------------P------------FG----------
--------------Q------------------------AA-------------------
------------------------------------------------------------
-------------------
>SPFGQAAAGDKPSPFGQAAAGDKPSPFGQAA
------------------------------------------------------------
----------S------------------------P------------------------
FG------------QAA------------A------------GD----------------
--------------------K------------P------------------------S-
-----------------------------------P------------F-----------
-G------------------------Q------------A------------A-------
-----A------------G------------D------------K---------------
---------P------------S------------P------------FG----------
--------------Q------------------------AA-------------------
------------------------------------------------------------
-------------------
>PPFGQAAAGDKPPPFGQAAAGDKPSPFGQAA
------------------------------------------------------------
----------P------------------------P------------------------
FG------------QAA------------A------------GD----------------
--------------------K------------P------------------------P-
-----------------------------------P------------F-----------
-G------------------------Q------------A------------A-------
-----A------------G------------D------------K---------------
---------P------------S------------P------------FG----------
--------------Q------------------------AA-------------------
------------------------------------------------------------
-------------------
>PPFGQAAAGDKPSPFGQAAAGDKPSPFGQAA
------------------------------------------------------------
----------P------------------------P------------------------
FG------------QAA------------A------------GD----------------
--------------------K------------P------------------------S-
-----------------------------------P------------F-----------
-G------------------------Q------------A------------A-------
-----A------------G------------D------------K---------------
---------P------------S------------P------------FG----------
--------------Q------------------------AA-------------------
------------------------------------------------------------
-------------------
>SPFGQAAAGDKPLPFGQAAAGDKPSPFGQAA
------------------------------------------------------------
----------S------------------------P------------------------
FG------------QAA------------A------------GD----------------
--------------------K------------P------------------------L-
-----------------------------------P------------F-----------
-G------------------------Q------------A------------A-------
-----A------------G------------D------------K---------------
---------P------------S------------P------------FG----------
--------------Q------------------------AA-------------------
------------------------------------------------------------
-------------------
>SPFGQAAAGDKPPLFGQAAAGDKPSPFGQAA
------------------------------------------------------------
----------S------------------------P------------------------
FG------------QAA------------A------------GD----------------
--------------------K------------P------------------------P-
-----------------------------------L------------F-----------
-G------------------------Q------------A------------A-------
-----A------------G------------D------------K---------------
---------P------------S------------P------------FG----------
--------------Q------------------------AA-------------------
------------------------------------------------------------
-------------------
>SPFGQAAAGDKPPSFGQAAAGDKPSPFGQAA
------------------------------------------------------------
----------S------------------------P------------------------
FG------------QAA------------A------------GD----------------
--------------------K------------P------------------------P-
-----------------------------------S------------F-----------
-G------------------------Q------------A------------A-------
-----A------------G------------D------------K---------------
---------P------------S------------P------------FG----------
--------------Q------------------------AA-------------------
------------------------------------------------------------
-------------------
>SPFGQAAAGDKPSPFGQAAAGEKPPPFGQAA
------------------------------------------------------------
----------S------------------------P------------------------
FG------------QAA------------A------------GD----------------
--------------------K------------P------------------------S-
-----------------------------------P------------F-----------
-G------------------------Q------------A------------A-------
-----A------------G------------E------------K---------------
---------P------------P------------P------------FG----------
--------------Q------------------------AA-------------------
------------------------------------------------------------
-------------------
>PPFGQAAAGDKPSPFGQAAAGEKPPPFGQAA
------------------------------------------------------------
----------P------------------------P------------------------
FG------------QAA------------A------------GD----------------
--------------------K------------P------------------------S-
-----------------------------------P------------F-----------
-G------------------------Q------------A------------A-------
-----A------------G------------E------------K---------------
---------P------------P------------P------------FG----------
--------------Q------------------------AA-------------------
------------------------------------------------------------
-------------------
>SPFGQAAAGDKPPPFGQAAAGDKPPPFGQAA
------------------------------------------------------------
----------S------------------------P------------------------
FG------------QAA------------A------------GD----------------
--------------------K------------P------------------------P-
-----------------------------------P------------F-----------
-G------------------------Q------------A------------A-------
-----A------------G------------D------------K---------------
---------P------------P------------P------------FG----------
--------------Q------------------------AA-------------------
------------------------------------------------------------
-------------------
>SPFGQAAAGDKPPPFGQAAAGEKPPPFGQAA
------------------------------------------------------------
----------S------------------------P------------------------
FG------------QAA------------A------------GD----------------
--------------------K------------P------------------------P-
-----------------------------------P------------F-----------
-G------------------------Q------------A------------A-------
-----A------------G------------E------------K---------------
---------P------------P------------P------------FG----------
--------------Q------------------------AA-------------------
------------------------------------------------------------
-------------------
>SPFGQAAAGDKPSPFGQAAAGDKPPLFGQAA
------------------------------------------------------------
----------S------------------------P------------------------
FG------------QAA------------A------------GD----------------
--------------------K------------P------------------------S-
-----------------------------------P------------F-----------
-G------------------------Q------------A------------A-------
-----A------------G------------D------------K---------------
---------P------------P------------L------------FG----------
--------------Q------------------------AA-------------------
------------------------------------------------------------
-------------------
>SPFGQAAAGDKPPPFGQAAAGDKPPLFGQAA
------------------------------------------------------------
----------S------------------------P------------------------
FG------------QAA------------A------------GD----------------
--------------------K------------P------------------------P-
-----------------------------------P------------F-----------
-G------------------------Q------------A------------A-------
-----A------------G------------D------------K---------------
---------P------------P------------L------------FG----------
--------------Q------------------------AA-------------------
------------------------------------------------------------
-------------------
>PPFGQAAAGDKPSPFGQAAAGDKPPLFGQAA
------------------------------------------------------------
----------P------------------------P------------------------
FG------------QAA------------A------------GD----------------
--------------------K------------P------------------------S-
-----------------------------------P------------F-----------
-G------------------------Q------------A------------A-------
-----A------------G------------D------------K---------------
---------P------------P------------L------------FG----------
--------------Q------------------------AA-------------------
------------------------------------------------------------
-------------------
>SPSGQAAAGDKPPPFGQAAAGDKPSPFGQAA
------------------------------------------------------------
----------S------------------------P------------------------
SG------------QAA------------A------------GD----------------
--------------------K------------P------------------------P-
-----------------------------------P------------F-----------
-G------------------------Q------------A------------A-------
-----A------------G------------D------------K---------------
---------P------------S------------P------------FG----------
--------------Q------------------------AA-------------------
------------------------------------------------------------
-------------------
>SPFGQAAADDKPPPFGQAAAGDKPSPFGQAA
------------------------------------------------------------
----------S------------------------P------------------------
FG------------QAA------------A------------DD----------------
--------------------K------------P------------------------P-
-----------------------------------P------------F-----------
-G------------------------Q------------A------------A-------
-----A------------G------------D------------K---------------
---------P------------S------------P------------FG----------
--------------Q------------------------AA-------------------
------------------------------------------------------------
-------------------
>SPFGQAAAVDKPPPFGQAAAGDKPSPFGQAA
------------------------------------------------------------
----------S------------------------P------------------------
FG------------QAA------------A------------VD----------------
--------------------K------------P------------------------P-
-----------------------------------P------------F-----------
-G------------------------Q------------A------------A-------
-----A------------G------------D------------K---------------
---------P------------S------------P------------FG----------
--------------Q------------------------AA-------------------
------------------------------------------------------------
-------------------
>SPFGQAAAGDKPPPFGQAAAGGKPSPFGQAA
------------------------------------------------------------
----------S------------------------P------------------------
FG------------QAA------------A------------GD----------------
--------------------K------------P------------------------P-
-----------------------------------P------------F-----------
-G------------------------Q------------A------------A-------
-----A------------G------------G------------K---------------
---------P------------S------------P------------FG----------
--------------Q------------------------AA-------------------
------------------------------------------------------------
-------------------
>SPFGQAAAGDKPPPFEQAAAGDKPSPFGQAA
------------------------------------------------------------
----------S------------------------P------------------------
FG------------QAA------------A------------GD----------------
--------------------K------------P------------------------P-
-----------------------------------P------------F-----------
-E------------------------Q------------A------------A-------
-----A------------G------------D------------K---------------
---------P------------S------------P------------FG----------
--------------Q------------------------AA-------------------
------------------------------------------------------------
-------------------
>SLFGQAAAGDKPPPFGQAAAGDKPSPFGQAA
------------------------------------------------------------
----------S------------------------L------------------------
FG------------QAA------------A------------GD----------------
--------------------K------------P------------------------P-
-----------------------------------P------------F-----------
-G------------------------Q------------A------------A-------
-----A------------G------------D------------K---------------
---------P------------S------------P------------FG----------
--------------Q------------------------AA-------------------
------------------------------------------------------------
-------------------
>SPFGQAAAGDKPPPFGQAAAGDKPSPFRQAA
------------------------------------------------------------
----------S------------------------P------------------------
FG------------QAA------------A------------GD----------------
--------------------K------------P------------------------P-
-----------------------------------P------------F-----------
-G------------------------Q------------A------------A-------
-----A------------G------------D------------K---------------
---------P------------S------------P------------FR----------
--------------Q------------------------AA-------------------
------------------------------------------------------------
-------------------
>SPFGQAAAGDKPPPSGQAAAGDKPSPFGQA
------------------------------------------------------------
----------S------------------------P------------------------
FG------------QAA------------A------------GD----------------
--------------------K------------P------------------------P-
-----------------------------------P------------S-----------
-G------------------------Q------------A------------A-------
-----A------------G------------D------------K---------------
---------P------------S------------P------------FG----------
--------------Q------------------------A--------------------
------------------------------------------------------------
-------------------
>SPFGQAAAGDKPPPSGQAAAGDKPSPFGQAA
------------------------------------------------------------
----------S------------------------P------------------------
FG------------QAA------------A------------GD----------------
--------------------K------------P------------------------P-
-----------------------------------P------------S-----------
-G------------------------Q------------A------------A-------
-----A------------G------------D------------K---------------
---------P------------S------------P------------FG----------
--------------Q------------------------AA-------------------
------------------------------------------------------------
-------------------
>FGQAAAGEKPPPFGQAAAGDKPPPFGQAAAGDKPSPFGQAA
------------------------------------------------------------
FGQAAAGEKPP------------------------P------------------------
FG------------QAA------------A------------GD----------------
--------------------K------------P------------------------P-
-----------------------------------P------------F-----------
-G------------------------Q------------A------------A-------
-----A------------G------------D------------K---------------
---------P------------S------------P------------FG----------
--------------Q------------------------AA-------------------
------------------------------------------------------------
-------------------
>QAAAGDKPPPFGQAAAGDKPSPFGQAA
------------------------------------------------------------
------------------------------------------------------------
--------------QAA------------A------------GD----------------
--------------------K------------P------------------------P-
-----------------------------------P------------F-----------
-G------------------------Q------------A------------A-------
-----A------------G------------D------------K---------------
---------P------------S------------P------------FG----------
--------------Q------------------------AA-------------------
------------------------------------------------------------
-------------------
>AAAGDKPPPFGQAAAGDKPSPFGQAA
------------------------------------------------------------
------------------------------------------------------------
---------------AA------------A------------GD----------------
--------------------K------------P------------------------P-
-----------------------------------P------------F-----------
-G------------------------Q------------A------------A-------
-----A------------G------------D------------K---------------
---------P------------S------------P------------FG----------
--------------Q------------------------AA-------------------
------------------------------------------------------------
-------------------
>VAAGEKPPPFGQAAAGDKPSPFGQAA
------------------------------------------------------------
------------------------------------------------------------
---------------VA------------A------------GE----------------
--------------------K------------P------------------------P-
-----------------------------------P------------F-----------
-G------------------------Q------------A------------A-------
-----A------------G------------D------------K---------------
---------P------------S------------P------------FG----------
--------------Q------------------------AA-------------------
------------------------------------------------------------
-------------------
>AAGDKPPPFGQAAAGDKPSPFGQAAAGDKPPPFGQ
------------------------------------------------------------
----AAGDKPP------------------------P------------------------
FG------------QAA------------A------------GD----------------
--------------------K------------P------------------------S-
-----------------------------------P------------F-----------
-G------------------------Q------------A------------A-------
-----A------------G------------D------------K---------------
---------P------------P------------P------------FG----------
--------------Q---------------------------------------------
------------------------------------------------------------
-------------------
>AAGDKPPPFGQAAAGDKPSPLGQAAAGDKPPPFGQ
------------------------------------------------------------
----AAGDKPP------------------------P------------------------
FG------------QAA------------A------------GD----------------
--------------------K------------P------------------------S-
-----------------------------------P------------L-----------
-G------------------------Q------------A------------A-------
-----A------------G------------D------------K---------------
---------P------------P------------P------------FG----------
--------------Q---------------------------------------------
------------------------------------------------------------
-------------------
>AAGDKPPPFGQATAGDKPSPFGQAAAGDKPPPFGQ
------------------------------------------------------------
----AAGDKPP------------------------P------------------------
FG------------QAT------------A------------GD----------------
--------------------K------------P------------------------S-
-----------------------------------P------------F-----------
-G------------------------Q------------A------------A-------
-----A------------G------------D------------K---------------
---------P------------P------------P------------FG----------
--------------Q---------------------------------------------
------------------------------------------------------------
-------------------
>TAGDKPPPFGQAAAGDKPSPFGQAAAGDKPPPFGQ
------------------------------------------------------------
----TAGDKPP------------------------P------------------------
FG------------QAA------------A------------GD----------------
--------------------K------------P------------------------S-
-----------------------------------P------------F-----------
-G------------------------Q------------A------------A-------
-----A------------G------------D------------K---------------
---------P------------P------------P------------FG----------
--------------Q---------------------------------------------
------------------------------------------------------------
-------------------
>AAGDKPPPFGQTAAGDKPSPFGQAAAGDKPPPFGQ
------------------------------------------------------------
----AAGDKPP------------------------P------------------------
FG------------QTA------------A------------GD----------------
--------------------K------------P------------------------S-
-----------------------------------P------------F-----------
-G------------------------Q------------A------------A-------
-----A------------G------------D------------K---------------
---------P------------P------------P------------FG----------
--------------Q---------------------------------------------
------------------------------------------------------------
-------------------
>AAGDKPPPFGQAAAGDKPPPFGQAAAGDKPPPFGQ
------------------------------------------------------------
----AAGDKPP------------------------P------------------------
FG------------QAA------------A------------GD----------------
--------------------K------------P------------------------P-
-----------------------------------P------------F-----------
-G------------------------Q------------A------------A-------
-----A------------G------------D------------K---------------
---------P------------P------------P------------FG----------
--------------Q---------------------------------------------
------------------------------------------------------------
-------------------
>AAGDKPSPFGQAAAGDKPSPFGQAAAGDKPSPFGQ
------------------------------------------------------------
----AAGDKPS------------------------P------------------------
FG------------QAA------------A------------GD----------------
--------------------K------------P------------------------S-
-----------------------------------P------------F-----------
-G------------------------Q------------A------------A-------
-----A------------G------------D------------K---------------
---------P------------S------------P------------FG----------
--------------Q---------------------------------------------
------------------------------------------------------------
-------------------
>AAGDKPSPFGQAAAGDKPPPFGQAAAGDKPSPFGQ
------------------------------------------------------------
----AAGDKPS------------------------P------------------------
FG------------QAA------------A------------GD----------------
--------------------K------------P------------------------P-
-----------------------------------P------------F-----------
-G------------------------Q------------A------------A-------
-----A------------G------------D------------K---------------
---------P------------S------------P------------FG----------
--------------Q---------------------------------------------
------------------------------------------------------------
-------------------
>AAGDKPPPFGQAAAGDKPSPFGQAAAGDKPSPFGQ
------------------------------------------------------------
----AAGDKPP------------------------P------------------------
FG------------QAA------------A------------GD----------------
--------------------K------------P------------------------S-
-----------------------------------P------------F-----------
-G------------------------Q------------A------------A-------
-----A------------G------------D------------K---------------
---------P------------S------------P------------FG----------
--------------Q---------------------------------------------
------------------------------------------------------------
-------------------
>AAGDKPPPFGQAAAGDKPSPFGQAAAGDKLPPFGQ
------------------------------------------------------------
----AAGDKPP------------------------P------------------------
FG------------QAA------------A------------GD----------------
--------------------K------------P------------------------S-
-----------------------------------P------------F-----------
-G------------------------Q------------A------------A-------
-----A------------G------------D------------K---------------
---------L------------P------------P------------FG----------
--------------Q---------------------------------------------
------------------------------------------------------------
-------------------
>AAGDKPSPFGQAAAGEKPPPFGQAAAGDKPPPFGQ
------------------------------------------------------------
----AAGDKPS------------------------P------------------------
FG------------QAA------------A------------GE----------------
--------------------K------------P------------------------P-
-----------------------------------P------------F-----------
-G------------------------Q------------A------------A-------
-----A------------G------------D------------K---------------
---------P------------P------------P------------FG----------
--------------Q---------------------------------------------
------------------------------------------------------------
-------------------
>AAGDKPSPFGQAAAGEKPPPFGQAAAGDKP
------------------------------------------------------------
----AAGDKPS------------------------P------------------------
FG------------QAA------------A------------GE----------------
--------------------K------------P------------------------P-
-----------------------------------P------------F-----------
-G------------------------Q------------A------------A-------
-----A------------G------------D------------K---------------
---------P--------------------------------------------------
------------------------------------------------------------
------------------------------------------------------------
-------------------
>AAGDKPSPFGQAAAGDKPSPFGQAAAGDKPSPF
------------------------------------------------------------
----AAGDKPS------------------------P------------------------
FG------------QAA------------A------------GD----------------
--------------------K------------P------------------------S-
-----------------------------------P------------F-----------
-G------------------------Q------------A------------A-------
-----A------------G------------D------------K---------------
---------P------------S------------P------------F-----------
------------------------------------------------------------
------------------------------------------------------------
-------------------
>AAGDKPPPFGQAAAGDKPSPFGQAAAGDKPSPF
------------------------------------------------------------
----AAGDKPP------------------------P------------------------
FG------------QAA------------A------------GD----------------
--------------------K------------P------------------------S-
-----------------------------------P------------F-----------
-G------------------------Q------------A------------A-------
-----A------------G------------D------------K---------------
---------P------------S------------P------------F-----------
------------------------------------------------------------
------------------------------------------------------------
-------------------
>AAGDKPPPFGQAAAGDKPSPFGQAAAGDKPPPF
------------------------------------------------------------
----AAGDKPP------------------------P------------------------
FG------------QAA------------A------------GD----------------
--------------------K------------P------------------------S-
-----------------------------------P------------F-----------
-G------------------------Q------------A------------A-------
-----A------------G------------D------------K---------------
---------P------------P------------P------------F-----------
------------------------------------------------------------
------------------------------------------------------------
-------------------
>AADDKPPPFGQAAAGDKPSPFGQAAAGDKPSPF
------------------------------------------------------------
----AADDKPP------------------------P------------------------
FG------------QAA------------A------------GD----------------
--------------------K------------P------------------------S-
-----------------------------------P------------F-----------
-G------------------------Q------------A------------A-------
-----A------------G------------D------------K---------------
---------P------------S------------P------------F-----------
------------------------------------------------------------
------------------------------------------------------------
-------------------
>AAAGDKPPPFGQAAAGDKPSPFGQAAAGDKPSPF
------------------------------------------------------------
---AAAGDKPP------------------------P------------------------
FG------------QAA------------A------------GD----------------
--------------------K------------P------------------------S-
-----------------------------------P------------F-----------
-G------------------------Q------------A------------A-------
-----A------------G------------D------------K---------------
---------P------------S------------P------------F-----------
------------------------------------------------------------
------------------------------------------------------------
-------------------
>QAAAGDKPPPFGQAAAGDKPSPFGQAAAGDKPSPF
------------------------------------------------------------
--QAAAGDKPP------------------------P------------------------
FG------------QAA------------A------------GD----------------
--------------------K------------P------------------------S-
-----------------------------------P------------F-----------
-G------------------------Q------------A------------A-------
-----A------------G------------D------------K---------------
---------P------------S------------P------------F-----------
------------------------------------------------------------
------------------------------------------------------------
-------------------
>GDKPLPFEQAAAGDKPPPFGQAAAGDKPSPFGQAAAGDKPSPFGQAAAGDKP
-------------------------------GD---------------KP--------LP
FEQAAAGDKPP------------------------P------------------------
FG------------QAA------------A------------GD----------------
--------------------K------------P------------------------S-
-----------------------------------P------------F-----------
-G------------------------Q------------A------------A-------
-----A------------G------------D------------K---------------
---------P------------S------------P------------FG----------
--------------Q------------------------AAA------------GDKP--
------------------------------------------------------------
-------------------
>AAGDKPPPFGQAAAGDKPSPFGQAAAGDKPSPFGQAAAGDKP
------------------------------------------------------------
----AAGDKPP------------------------P------------------------
FG------------QAA------------A------------GD----------------
--------------------K------------P------------------------S-
-----------------------------------P------------F-----------
-G------------------------Q------------A------------A-------
-----A------------G------------D------------K---------------
---------P------------S------------P------------FG----------
--------------Q------------------------AAA------------GDKP--
------------------------------------------------------------
-------------------
>AAGDKPSPFGQAAAGDKPSPFGQAAAGDKPSPFGQAAAGDKP
------------------------------------------------------------
----AAGDKPS------------------------P------------------------
FG------------QAA------------A------------GD----------------
--------------------K------------P------------------------S-
-----------------------------------P------------F-----------
-G------------------------Q------------A------------A-------
-----A------------G------------D------------K---------------
---------P------------S------------P------------FG----------
--------------Q------------------------AAA------------GDKP--
------------------------------------------------------------
-------------------
>AAGDKPSPFGQAAAGDKPSPFGQAAAGDKPSPFGQAAAGDKPSL
------------------------------------------------------------
----AAGDKPS------------------------P------------------------
FG------------QAA------------A------------GD----------------
--------------------K------------P------------------------S-
-----------------------------------P------------F-----------
-G------------------------Q------------A------------A-------
-----A------------G------------D------------K---------------
---------P------------S------------P------------FG----------
--------------Q------------------------AAA------------GDKP--
----------S------------L------------------------------------
-------------------
>AAGDKPSPFGQAAAGDKPPPFGQAAAGDKPSPFGQAAAGDKPSL
------------------------------------------------------------
----AAGDKPS------------------------P------------------------
FG------------QAA------------A------------GD----------------
--------------------K------------P------------------------P-
-----------------------------------P------------F-----------
-G------------------------Q------------A------------A-------
-----A------------G------------D------------K---------------
---------P------------S------------P------------FG----------
--------------Q------------------------AAA------------GDKP--
----------S------------L------------------------------------
-------------------
>AAGDKPPPFGQAAAGDKPSPFGQAAAGD
------------------------------------------------------------
----AAGDKPP------------------------P------------------------
FG------------QAA------------A------------GD----------------
--------------------K------------P------------------------S-
-----------------------------------P------------F-----------
-G------------------------Q------------A------------A-------
-----A------------G------------D----------------------------
------------------------------------------------------------
------------------------------------------------------------
------------------------------------------------------------
-------------------
>AAGDKPSPFGQAAAGDKPSPFGQAAAGD
------------------------------------------------------------
----AAGDKPS------------------------P------------------------
FG------------QAA------------A------------GD----------------
--------------------K------------P------------------------S-
-----------------------------------P------------F-----------
-G------------------------Q------------A------------A-------
-----A------------G------------D----------------------------
------------------------------------------------------------
------------------------------------------------------------
------------------------------------------------------------
-------------------
>AAGDKPSPFGQAAAGDKPPPFGQAAAGD
------------------------------------------------------------
----AAGDKPS------------------------P------------------------
FG------------QAA------------A------------GD----------------
--------------------K------------P------------------------P-
-----------------------------------P------------F-----------
-G------------------------Q------------A------------A-------
-----A------------G------------D----------------------------
------------------------------------------------------------
------------------------------------------------------------
------------------------------------------------------------
-------------------
>AAGDKPSPFEQAAAGDKPSPFGQAAAGD
------------------------------------------------------------
----AAGDKPS------------------------P------------------------
FE------------QAA------------A------------GD----------------
--------------------K------------P------------------------S-
-----------------------------------P------------F-----------
-G------------------------Q------------A------------A-------
-----A------------G------------D----------------------------
------------------------------------------------------------
------------------------------------------------------------
------------------------------------------------------------
-------------------
>AADDKPPPFGQAAAGDKPSPFGQAAAGD
------------------------------------------------------------
----AADDKPP------------------------P------------------------
FG------------QAA------------A------------GD----------------
--------------------K------------P------------------------S-
-----------------------------------P------------F-----------
-G------------------------Q------------A------------A-------
-----A------------G------------D----------------------------
------------------------------------------------------------
------------------------------------------------------------
------------------------------------------------------------
-------------------
>AADDKPPPFGQAAAGDKPSPFGQAAAGDKPPLFGQA
------------------------------------------------------------
----AADDKPP------------------------P------------------------
FG------------QAA------------A------------GD----------------
--------------------K------------P------------------------S-
-----------------------------------P------------F-----------
-G------------------------Q------------A------------A-------
-----A------------G------------D------------K---------------
---------P------------P------------L------------FG----------
--------------Q------------------------A--------------------
------------------------------------------------------------
-------------------
>AADDKPPPFGQAAAGDKPSPFGQAAAGDKP
------------------------------------------------------------
----AADDKPP------------------------P------------------------
FG------------QAA------------A------------GD----------------
--------------------K------------P------------------------S-
-----------------------------------P------------F-----------
-G------------------------Q------------A------------A-------
-----A------------G------------D------------K---------------
---------P--------------------------------------------------
------------------------------------------------------------
------------------------------------------------------------
-------------------
>AADDKPPPFGQAAAGDKPSPFGQAAAGDKPSLFGQAAA
------------------------------------------------------------
----AADDKPP------------------------P------------------------
FG------------QAA------------A------------GD----------------
--------------------K------------P------------------------S-
-----------------------------------P------------F-----------
-G------------------------Q------------A------------A-------
-----A------------G------------D------------K---------------
---------P------------S------------L------------FG----------
--------------Q------------------------AAA------------------
------------------------------------------------------------
-------------------
>AAAGDKPSPFGQAAAGDKPPPFGQAAAGDKPSP
------------------------------------------------------------
---AAAGDKPS------------------------P------------------------
FG------------QAA------------A------------GD----------------
--------------------K------------P------------------------P-
-----------------------------------P------------F-----------
-G------------------------Q------------A------------A-------
-----A------------G------------D------------K---------------
---------P------------S------------P------------------------
------------------------------------------------------------
------------------------------------------------------------
-------------------
>AAAGDKPSPFGQAAAGDKPPPFGQAAAGDKPSPF
------------------------------------------------------------
---AAAGDKPS------------------------P------------------------
FG------------QAA------------A------------GD----------------
--------------------K------------P------------------------P-
-----------------------------------P------------F-----------
-G------------------------Q------------A------------A-------
-----A------------G------------D------------K---------------
---------P------------S------------P------------F-----------
------------------------------------------------------------
------------------------------------------------------------
-------------------
>AAGDKPSPFGQAAAGDKPPPFGQAAAGDKPSP
------------------------------------------------------------
----AAGDKPS------------------------P------------------------
FG------------QAA------------A------------GD----------------
--------------------K------------P------------------------P-
-----------------------------------P------------F-----------
-G------------------------Q------------A------------A-------
-----A------------G------------D------------K---------------
---------P------------S------------P------------------------
------------------------------------------------------------
------------------------------------------------------------
-------------------
>GDKPPPFGQAAAGDKPSPFGQAAAGDKPPPFGQAAAGDKPSP
-------------------------------GD---------------KP--------PP
FGQAAAGDKPS------------------------P------------------------
FG------------QAA------------A------------GD----------------
--------------------K------------P------------------------P-
-----------------------------------P------------F-----------
-G------------------------Q------------A------------A-------
-----A------------G------------D------------K---------------
---------P------------S------------P------------------------
------------------------------------------------------------
------------------------------------------------------------
-------------------
>AAGDKPSPFGQAAAGDKPPPFGQAAAGDK
------------------------------------------------------------
----AAGDKPS------------------------P------------------------
FG------------QAA------------A------------GD----------------
--------------------K------------P------------------------P-
-----------------------------------P------------F-----------
-G------------------------Q------------A------------A-------
-----A------------G------------D------------K---------------
------------------------------------------------------------
------------------------------------------------------------
------------------------------------------------------------
-------------------
>AAGDKPSPFGQAAAGDKPPPFGQAAAGDKPL
------------------------------------------------------------
----AAGDKPS------------------------P------------------------
FG------------QAA------------A------------GD----------------
--------------------K------------P------------------------P-
-----------------------------------P------------F-----------
-G------------------------Q------------A------------A-------
-----A------------G------------D------------K---------------
---------P------------L-------------------------------------
------------------------------------------------------------
------------------------------------------------------------
-------------------
>SPFGQAAAGDKPSPFGQAAAGDKPSPFGQAAAGDKPPPFGQAAAGDKPL
-----------------------SPFGQAAAGD---------------KP--------SP
FGQAAAGDKPS------------------------P------------------------
FG------------QAA------------A------------GD----------------
--------------------K------------P------------------------P-
-----------------------------------P------------F-----------
-G------------------------Q------------A------------A-------
-----A------------G------------D------------K---------------
---------P------------L-------------------------------------
------------------------------------------------------------
------------------------------------------------------------
-------------------
>FGQAAAGDKPSPFGQAAAGDKPSPFGQAAAGDKPPPFGQAAAGDKPL
-------------------------FGQAAAGD---------------KP--------SP
FGQAAAGDKPS------------------------P------------------------
FG------------QAA------------A------------GD----------------
--------------------K------------P------------------------P-
-----------------------------------P------------F-----------
-G------------------------Q------------A------------A-------
-----A------------G------------D------------K---------------
---------P------------L-------------------------------------
------------------------------------------------------------
------------------------------------------------------------
-------------------
>GQAAAGDKPPPFGQAAAGDKPSPFGQAAAGDKPPPFGQAAAGDKPL
--------------------------GQAAAGD---------------KP--------PP
FGQAAAGDKPS------------------------P------------------------
FG------------QAA------------A------------GD----------------
--------------------K------------P------------------------P-
-----------------------------------P------------F-----------
-G------------------------Q------------A------------A-------
-----A------------G------------D------------K---------------
---------P------------L-------------------------------------
------------------------------------------------------------
------------------------------------------------------------
-------------------
>AAGDKPSPFGQAAAGEKPPPFGQAA
------------------------------------------------------------
----AAGDKPS------------------------P------------------------
FG------------QAA------------A------------GE----------------
--------------------K------------P------------------------P-
-----------------------------------P------------F-----------
-G------------------------Q------------A------------A-------
------------------------------------------------------------
------------------------------------------------------------
------------------------------------------------------------
------------------------------------------------------------
-------------------
>FGQAAAGDKPSPFGQAAAGDKPPLFGQAA
------------------------------------------------------------
------------------------------------------------------------
FG------------QAA------------A------------GD----------------
--------------------K------------P------------------------S-
-----------------------------------P------------F-----------
-G------------------------Q------------A------------A-------
-----A------------G------------D------------K---------------
---------P------------P------------L------------FG----------
--------------Q------------------------AA-------------------
------------------------------------------------------------
-------------------
>FGQAAAGDRPSPFGQAAAGDKPPLFGQAA
------------------------------------------------------------
------------------------------------------------------------
FG------------QAA------------A------------GD----------------
--------------------R------------P------------------------S-
-----------------------------------P------------F-----------
-G------------------------Q------------A------------A-------
-----A------------G------------D------------K---------------
---------P------------P------------L------------FG----------
--------------Q------------------------AA-------------------
------------------------------------------------------------
-------------------
>FGQAAAGDKPSPFGQAAAGDKPPLLGQAA
------------------------------------------------------------
------------------------------------------------------------
FG------------QAA------------A------------GD----------------
--------------------K------------P------------------------S-
-----------------------------------P------------F-----------
-G------------------------Q------------A------------A-------
-----A------------G------------D------------K---------------
---------P------------P------------L------------LG----------
--------------Q------------------------AA-------------------
------------------------------------------------------------
-------------------
>FGQAATGDKPSPFGQAAAGDKPPLFGQAA
------------------------------------------------------------
------------------------------------------------------------
FG------------QAA------------T------------GD----------------
--------------------K------------P------------------------S-
-----------------------------------P------------F-----------
-G------------------------Q------------A------------A-------
-----A------------G------------D------------K---------------
---------P------------P------------L------------FG----------
--------------Q------------------------AA-------------------
------------------------------------------------------------
-------------------
>FGQAAVGDKPSPFGQAAAGDKPPLFGQAA
------------------------------------------------------------
------------------------------------------------------------
FG------------QAA------------V------------GD----------------
--------------------K------------P------------------------S-
-----------------------------------P------------F-----------
-G------------------------Q------------A------------A-------
-----A------------G------------D------------K---------------
---------P------------P------------L------------FG----------
--------------Q------------------------AA-------------------
------------------------------------------------------------
-------------------
>FGQATAGDKPSPFGQAAAGDKPPLFGQAA
------------------------------------------------------------
------------------------------------------------------------
FG------------QAT------------A------------GD----------------
--------------------K------------P------------------------S-
-----------------------------------P------------F-----------
-G------------------------Q------------A------------A-------
-----A------------G------------D------------K---------------
---------P------------P------------L------------FG----------
--------------Q------------------------AA-------------------
------------------------------------------------------------
-------------------
>FGQAAASDKPSPFGQAAAGDKPPLFGQAA
------------------------------------------------------------
------------------------------------------------------------
FG------------QAA------------A------------SD----------------
--------------------K------------P------------------------S-
-----------------------------------P------------F-----------
-G------------------------Q------------A------------A-------
-----A------------G------------D------------K---------------
---------P------------P------------L------------FG----------
--------------Q------------------------AA-------------------
------------------------------------------------------------
-------------------
>FGQAAEGDKPSPFGQAAAGDKPPLFGQAA
------------------------------------------------------------
------------------------------------------------------------
FG------------QAA------------E------------GD----------------
--------------------K------------P------------------------S-
-----------------------------------P------------F-----------
-G------------------------Q------------A------------A-------
-----A------------G------------D------------K---------------
---------P------------P------------L------------FG----------
--------------Q------------------------AA-------------------
------------------------------------------------------------
-------------------
>FGQAAAGDKPPPFGQAAAGDKPPLFGQAA
------------------------------------------------------------
------------------------------------------------------------
FG------------QAA------------A------------GD----------------
--------------------K------------P------------------------P-
-----------------------------------P------------F-----------
-G------------------------Q------------A------------A-------
-----A------------G------------D------------K---------------
---------P------------P------------L------------FG----------
--------------Q------------------------AA-------------------
------------------------------------------------------------
-------------------
>FGQAAAGDKPSPFGQAAAGGKPPLFGQAA
------------------------------------------------------------
------------------------------------------------------------
FG------------QAA------------A------------GD----------------
--------------------K------------P------------------------S-
-----------------------------------P------------F-----------
-G------------------------Q------------A------------A-------
-----A------------G------------G------------K---------------
---------P------------P------------L------------FG----------
--------------Q------------------------AA-------------------
------------------------------------------------------------
-------------------
>FGQAAAGDKPPPFGQAAAGDKPSPFGQAA
------------------------------------------------------------
------------------------------------------------------------
FG------------QAA------------A------------GD----------------
--------------------K------------P------------------------P-
-----------------------------------P------------F-----------
-G------------------------Q------------A------------A-------
-----A------------G------------D------------K---------------
---------P------------S------------P------------FG----------
--------------Q------------------------AA-------------------
------------------------------------------------------------
-------------------
>FGQAAAGDKPSPFGQAAAGDKPSPFGQAA
------------------------------------------------------------
------------------------------------------------------------
FG------------QAA------------A------------GD----------------
--------------------K------------P------------------------S-
-----------------------------------P------------F-----------
-G------------------------Q------------A------------A-------
-----A------------G------------D------------K---------------
---------P------------S------------P------------FG----------
--------------Q------------------------AA-------------------
------------------------------------------------------------
-------------------
>FGQAAAGDKPPLFGQAAAGDKPSPFGQAA
------------------------------------------------------------
------------------------------------------------------------
FG------------QAA------------A------------GD----------------
--------------------K------------P------------------------P-
-----------------------------------L------------F-----------
-G------------------------Q------------A------------A-------
-----A------------G------------D------------K---------------
---------P------------S------------P------------FG----------
--------------Q------------------------AA-------------------
------------------------------------------------------------
-------------------
>FGQAAAGDKPSLFGQAAAGDKPSPFGQAA
------------------------------------------------------------
------------------------------------------------------------
FG------------QAA------------A------------GD----------------
--------------------K------------P------------------------S-
-----------------------------------L------------F-----------
-G------------------------Q------------A------------A-------
-----A------------G------------D------------K---------------
---------P------------S------------P------------FG----------
--------------Q------------------------AA-------------------
------------------------------------------------------------
-------------------
>FGQAAAGDKPSLFGQAAAGDKPSTFGQAA
------------------------------------------------------------
------------------------------------------------------------
FG------------QAA------------A------------GD----------------
--------------------K------------P------------------------S-
-----------------------------------L------------F-----------
-G------------------------Q------------A------------A-------
-----A------------G------------D------------K---------------
---------P------------S------------T------------FG----------
--------------Q------------------------AA-------------------
------------------------------------------------------------
-------------------
>FGQAAAGDKPPLFGQAAAGDKPSTFGQAA
------------------------------------------------------------
------------------------------------------------------------
FG------------QAA------------A------------GD----------------
--------------------K------------P------------------------P-
-----------------------------------L------------F-----------
-G------------------------Q------------A------------A-------
-----A------------G------------D------------K---------------
---------P------------S------------T------------FG----------
--------------Q------------------------AA-------------------
------------------------------------------------------------
-------------------
>FGQAAAGDKPPLFGQAAAGDKPPLFGQAA
------------------------------------------------------------
------------------------------------------------------------
FG------------QAA------------A------------GD----------------
--------------------K------------P------------------------P-
-----------------------------------L------------F-----------
-G------------------------Q------------A------------A-------
-----A------------G------------D------------K---------------
---------P------------P------------L------------FG----------
--------------Q------------------------AA-------------------
------------------------------------------------------------
-------------------
>FGQAAAGDKPPLFGQAAAGDKPSLFGQAA
------------------------------------------------------------
------------------------------------------------------------
FG------------QAA------------A------------GD----------------
--------------------K------------P------------------------P-
-----------------------------------L------------F-----------
-G------------------------Q------------A------------A-------
-----A------------G------------D------------K---------------
---------P------------S------------L------------FG----------
--------------Q------------------------AA-------------------
------------------------------------------------------------
-------------------
>FGQAAAGDKPSLFGQAAAGDKPPLFGQAA
------------------------------------------------------------
------------------------------------------------------------
FG------------QAA------------A------------GD----------------
--------------------K------------P------------------------S-
-----------------------------------L------------F-----------
-G------------------------Q------------A------------A-------
-----A------------G------------D------------K---------------
---------P------------P------------L------------FG----------
--------------Q------------------------AA-------------------
------------------------------------------------------------
-------------------
>FGQAAAGDKPSPFGQAAAGEKPPPFGQAA
------------------------------------------------------------
------------------------------------------------------------
FG------------QAA------------A------------GD----------------
--------------------K------------P------------------------S-
-----------------------------------P------------F-----------
-G------------------------Q------------A------------A-------
-----A------------G------------E------------K---------------
---------P------------P------------P------------FG----------
--------------Q------------------------AA-------------------
------------------------------------------------------------
-------------------
>AAGDKPSLFGQAAAGDKPSPFGQAAAGDKPPPFGQAAAGDKPSPFGQGTVFDA
------------------------------------------------------------
----AAGDKPS------------------------L------------------------
FG------------QAA------------A------------GD----------------
--------------------K------------P------------------------S-
-----------------------------------P------------F-----------
-G------------------------Q------------A------------A-------
-----A------------G------------D------------K---------------
---------P------------P------------P------------FG----------
--------------Q------------------------AAA------------GDKP--
----------S------------PFGQGTVFDA---------------------------
-------------------
>AAAGDKPSLFGQAAAGDKPSLFGQAAAGDKPSPFGQAAAGDKPPPFGQAAAGDKPSPFGQGTVFDA
------------------------------------------------------------
---AAAGDKPS------------------------L------------------------
FG------------QAA------------A------------GD----------------
--------------------K------------P------------------------S-
-----------------------------------L------------F-----------
-G------------------------Q------------A------------A-------
-----AGDKPSPFGQAAAG------------D------------K---------------
---------P------------P------------P------------FG----------
--------------Q------------------------AAA------------GDKP--
----------S------------PFGQGTVFDA---------------------------
-------------------
>AAGDKPSLFGQAAAGDKPSPFGQAAAGDKP
------------------------------------------------------------
----AAGDKPS------------------------L------------------------
FG------------QAA------------A------------GD----------------
--------------------K------------P------------------------S-
-----------------------------------P------------F-----------
-G------------------------Q------------A------------A-------
-----A------------G------------D------------K---------------
---------P--------------------------------------------------
------------------------------------------------------------
------------------------------------------------------------
-------------------
>AAGDKPSLFGQAAAGDKPSPFGQAAAGDKPSPF
------------------------------------------------------------
----AAGDKPS------------------------L------------------------
FG------------QAA------------A------------GD----------------
--------------------K------------P------------------------S-
-----------------------------------P------------F-----------
-G------------------------Q------------A------------A-------
-----A------------G------------D------------K---------------
---------P------------S------------P------------F-----------
------------------------------------------------------------
------------------------------------------------------------
-------------------
>AAGDKPSLFGQAAAGDKPSPFGQAAAGDKPSLFGQA
------------------------------------------------------------
----AAGDKPS------------------------L------------------------
FG------------QAA------------A------------GD----------------
--------------------K------------P------------------------S-
-----------------------------------P------------F-----------
-G------------------------Q------------A------------A-------
-----A------------G------------D------------K---------------
---------P------------S------------L------------FG----------
--------------Q------------------------A--------------------
------------------------------------------------------------
-------------------
>AAGDKPSLFGQAAAGDKPSPFGQAAAGDKPSPFGQA
------------------------------------------------------------
----AAGDKPS------------------------L------------------------
FG------------QAA------------A------------GD----------------
--------------------K------------P------------------------S-
-----------------------------------P------------F-----------
-G------------------------Q------------A------------A-------
-----A------------G------------D------------K---------------
---------P------------S------------P------------FG----------
--------------Q------------------------A--------------------
------------------------------------------------------------
-------------------
>AAGDKPSLFGQAAAGDKPSPFGQAAAGDKPS
------------------------------------------------------------
----AAGDKPS------------------------L------------------------
FG------------QAA------------A------------GD----------------
--------------------K------------P------------------------S-
-----------------------------------P------------F-----------
-G------------------------Q------------A------------A-------
-----A------------G------------D------------K---------------
---------P------------S-------------------------------------
------------------------------------------------------------
------------------------------------------------------------
-------------------
>AAGDKPSLFGQAAAGDKPSPFGQAAAGDKPP
------------------------------------------------------------
----AAGDKPS------------------------L------------------------
FG------------QAA------------A------------GD----------------
--------------------K------------P------------------------S-
-----------------------------------P------------F-----------
-G------------------------Q------------A------------A-------
-----A------------G------------D------------K---------------
---------P------------P-------------------------------------
------------------------------------------------------------
------------------------------------------------------------
-------------------
>AAGDKPPPFGQAAAGDKPSPFGQAAAGEKPPPFGQAA
------------------------------------------------------------
----AAGDKPP------------------------P------------------------
FG------------QAA------------A------------GD----------------
--------------------K------------P------------------------S-
-----------------------------------P------------F-----------
-G------------------------Q------------A------------A-------
-----A------------G------------E------------K---------------
---------P------------P------------P------------FG----------
--------------Q------------------------AA-------------------
------------------------------------------------------------
-------------------
>AAGDKPSPFGQAAAGDKPSPFGQAAAGEKPPPFGQAA
------------------------------------------------------------
----AAGDKPS------------------------P------------------------
FG------------QAA------------A------------GD----------------
--------------------K------------P------------------------S-
-----------------------------------P------------F-----------
-G------------------------Q------------A------------A-------
-----A------------G------------E------------K---------------
---------P------------P------------P------------FG----------
--------------Q------------------------AA-------------------
------------------------------------------------------------
-------------------
>AAGDKPSPFGQAAAGDKPPPFGQAAAGDKPSPFGQAA
------------------------------------------------------------
----AAGDKPS------------------------P------------------------
FG------------QAA------------A------------GD----------------
--------------------K------------P------------------------P-
-----------------------------------P------------F-----------
-G------------------------Q------------A------------A-------
-----A------------G------------D------------K---------------
---------P------------S------------P------------FG----------
--------------Q------------------------AA-------------------
------------------------------------------------------------
-------------------
>AAGDKPSPFGQAAAGDKPSPFGQAAAGDKPSPFGQAA
------------------------------------------------------------
----AAGDKPS------------------------P------------------------
FG------------QAA------------A------------GD----------------
--------------------K------------P------------------------S-
-----------------------------------P------------F-----------
-G------------------------Q------------A------------A-------
-----A------------G------------D------------K---------------
---------P------------S------------P------------FG----------
--------------Q------------------------AA-------------------
------------------------------------------------------------
-------------------
>AAGDKPSLFGQAAAGDKPSPFGQAAAGDKPSPFGQAA
------------------------------------------------------------
----AAGDKPS------------------------L------------------------
FG------------QAA------------A------------GD----------------
--------------------K------------P------------------------S-
-----------------------------------P------------F-----------
-G------------------------Q------------A------------A-------
-----A------------G------------D------------K---------------
---------P------------S------------P------------FG----------
--------------Q------------------------AA-------------------
------------------------------------------------------------
-------------------
>LFGQAAAGDKPSPFGQAAAGDKPSPFGQAAAGDKPSPFGQAA
-----------------------------------------------------------L
FGQAAAGDKPS------------------------P------------------------
FG------------QAA------------A------------GD----------------
--------------------K------------P------------------------S-
-----------------------------------P------------F-----------
-G------------------------Q------------A------------A-------
-----A------------G------------D------------K---------------
---------P------------S------------P------------FG----------
--------------Q------------------------AA-------------------
------------------------------------------------------------
-------------------
>LFGQAAAGDKPSPFGQAAAGDKPPPFGQAAAGDKPSPFGQAA
-----------------------------------------------------------L
FGQAAAGDKPS------------------------P------------------------
FG------------QAA------------A------------GD----------------
--------------------K------------P------------------------P-
-----------------------------------P------------F-----------
-G------------------------Q------------A------------A-------
-----A------------G------------D------------K---------------
---------P------------S------------P------------FG----------
--------------Q------------------------AA-------------------
------------------------------------------------------------
-------------------
>AAGDKPPPFGQAAAGDKPSPFGQAAAGDKPSPFGQAAAGDKPPP
------------------------------------------------------------
----AAGDKPP------------------------P------------------------
FG------------QAA------------A------------GD----------------
--------------------K------------P------------------------S-
-----------------------------------P------------F-----------
-G------------------------Q------------A------------A-------
-----A------------G------------D------------K---------------
---------P------------S------------P------------FG----------
--------------Q------------------------AAA------------GDKP--
----------P------------P------------------------------------
-------------------
>AAGDKPPPFGQAAAGDKPSPFGQAAAGDKPSPYGQAAAGDKPPP
------------------------------------------------------------
----AAGDKPP------------------------P------------------------
FG------------QAA------------A------------GD----------------
--------------------K------------P------------------------S-
-----------------------------------P------------F-----------
-G------------------------Q------------A------------A-------
-----A------------G------------D------------K---------------
---------P------------S------------P------------YG----------
--------------Q------------------------AAA------------GDKP--
----------P------------P------------------------------------
-------------------
>AADDKPPPFGQAAAGDKPSPFGQAAAGDKPSPFGQAAAGDKPPP
------------------------------------------------------------
----AADDKPP------------------------P------------------------
FG------------QAA------------A------------GD----------------
--------------------K------------P------------------------S-
-----------------------------------P------------F-----------
-G------------------------Q------------A------------A-------
-----A------------G------------D------------K---------------
---------P------------S------------P------------FG----------
--------------Q------------------------AAA------------GDKP--
----------P------------P------------------------------------
-------------------
>AADDKPPPFGQAAAGDKPSPFGQAAAGDKPSPFGQAAAGDKPSPFGQAA
------------------------------------------------------------
----AADDKPP------------------------P------------------------
FG------------QAA------------A------------GD----------------
--------------------K------------P------------------------S-
-----------------------------------P------------F-----------
-G------------------------Q------------A------------A-------
-----A------------G------------D------------K---------------
---------P------------S------------P------------FG----------
--------------Q------------------------AAA------------GDKP--
----------S------------PFGQAA-------------------------------
-------------------
>AADDKPPPFGQAAAGDKPSPFGQAAAGDKPSPFGQAAAGDKPSTFGQAA
------------------------------------------------------------
----AADDKPP------------------------P------------------------
FG------------QAA------------A------------GD----------------
--------------------K------------P------------------------S-
-----------------------------------P------------F-----------
-G------------------------Q------------A------------A-------
-----A------------G------------D------------K---------------
---------P------------S------------P------------FG----------
--------------Q------------------------AAA------------GDKP--
----------S------------TFGQAA-------------------------------
-------------------
>AADDKPPPFGQAAAGDKPSPFGQAAAGDKPSPFGQAAAGDKPSPFGQAAAGD
------------------------------------------------------------
----AADDKPP------------------------P------------------------
FG------------QAA------------A------------GD----------------
--------------------K------------P------------------------S-
-----------------------------------P------------F-----------
-G------------------------Q------------A------------A-------
-----A------------G------------D------------K---------------
---------P------------S------------P------------FG----------
--------------Q------------------------AAA------------GDKP--
----------S------------PFGQAAAGD----------------------------
-------------------
>AADDKPPPFGQAAAGDKPSPFGQAAAGDKPSPFGQAAAGDKPSPFEQAAAGD
------------------------------------------------------------
----AADDKPP------------------------P------------------------
FG------------QAA------------A------------GD----------------
--------------------K------------P------------------------S-
-----------------------------------P------------F-----------
-G------------------------Q------------A------------A-------
-----A------------G------------D------------K---------------
---------P------------S------------P------------FG----------
--------------Q------------------------AAA------------GDKP--
----------S------------PFEQAAAGD----------------------------
-------------------
>AADDKPPPFGQAAAGDKPSPFGQAAAGDKPSPFGQAAAGEKPPPFGQAA
------------------------------------------------------------
----AADDKPP------------------------P------------------------
FG------------QAA------------A------------GD----------------
--------------------K------------P------------------------S-
-----------------------------------P------------F-----------
-G------------------------Q------------A------------A-------
-----A------------G------------D------------K---------------
---------P------------S------------P------------FG----------
--------------Q------------------------AAA------------GEKP--
----------P------------PFGQAA-------------------------------
-------------------
>AADDKPPPFGQAAAGDKPSPFGQAAAGDKPSPFGQAAAGEKPPPFGQAAAGDKPSPFGQAAAGDKPSPFE
------------------------------------------------------------
----AADDKPP------------------------P------------------------
FG------------QAA------------A------------GD----------------
--------------------K------------P------------------------SP
FGQAAAGDKPSPFGQAAA------------GEKPPP------------F-----------
-G------------------------Q------------A------------A-------
-----A------------G------------D------------K---------------
---------P------------S------------P------------FG----------
--------------Q------------------------AAA------------GDKP--
----------S------------PFE----------------------------------
-------------------
>AADDKPPPFGQAAAGDKPSPFGQAAAGDKPSPFGQAAAG
------------------------------------------------------------
----AADDKPP------------------------P------------------------
FG------------QAA------------A------------GD----------------
--------------------K------------P------------------------S-
-----------------------------------P------------F-----------
-G------------------------Q------------A------------A-------
-----A------------G------------D------------K---------------
---------P------------S------------P------------FG----------
--------------Q------------------------AAA------------G-----
------------------------------------------------------------
-------------------
>AADDKPPPFGQAAAGDKPSPFGQAAAGDKPSPFGQAAAGDKPPLFGQAAAGDKPSLFGQAAAGDKPSTFGQAA
------------------------------------------------------------
----AADDKPP------------------------P------------------------
FG------------QAA------------A------------GD----------------
--------------------K------------P------------------------SP
FGQAAAGDKPSPFGQAAA------------GDKPPL------------F-----------
-G------------------------Q------------A------------A-------
-----A------------G------------D------------K---------------
---------P------------S------------L------------FG----------
--------------Q------------------------AAA------------GDKP--
----------S------------TFGQAA-------------------------------
-------------------
>AADDKPPPFGQAAAGDKPSPFGQAAAGDKPSPFGQAAAGDKPSLFGQAAAGDKPSLFGQAAAGDKPSTFGQAA
------------------------------------------------------------
----AADDKPP------------------------P------------------------
FG------------QAA------------A------------GD----------------
--------------------K------------P------------------------SP
FGQAAAGDKPSPFGQAAA------------GDKPSL------------F-----------
-G------------------------Q------------A------------A-------
-----A------------G------------D------------K---------------
---------P------------S------------L------------FG----------
--------------Q------------------------AAA------------GDKP--
----------S------------TFGQAA-------------------------------
-------------------
>AADDKPPPFGQAAAGDKPSPFGQAAAGDKPSPFGQAAA
------------------------------------------------------------
----AADDKPP------------------------P------------------------
FG------------QAA------------A------------GD----------------
--------------------K------------P------------------------S-
-----------------------------------P------------F-----------
-G------------------------Q------------A------------A-------
-----A------------G------------D------------K---------------
---------P------------S------------P------------FG----------
--------------Q------------------------AAA------------------
------------------------------------------------------------
-------------------
>AADDKPPPFGQAAAGDKPSPFGQAAAGDKPSPFGQAAADDKPPPFGQAAAGDKPSLFGQAAAGDKPSTFGQAA
------------------------------------------------------------
----AADDKPP------------------------P------------------------
FG------------QAA------------A------------GD----------------
--------------------K------------P------------------------SP
FGQAAAGDKPSPFGQAAA------------DDKPPP------------F-----------
-G------------------------Q------------A------------A-------
-----A------------G------------D------------K---------------
---------P------------S------------L------------FG----------
--------------Q------------------------AAA------------GDKP--
----------S------------TFGQAA-------------------------------
-------------------
>AADDKPPPFGQAAAGDKPSPFGQAAAGDKPSPFGQA
------------------------------------------------------------
----AADDKPP------------------------P------------------------
FG------------QAA------------A------------GD----------------
--------------------K------------P------------------------S-
-----------------------------------P------------F-----------
-G------------------------Q------------A------------A-------
-----A------------G------------D------------K---------------
---------P------------S------------P------------FG----------
--------------Q------------------------A--------------------
------------------------------------------------------------
-------------------
>AADDKPPPFGQAAAGDKPPPFGQAAAGDKPSPFGQA
------------------------------------------------------------
----AADDKPP------------------------P------------------------
FG------------QAA------------A------------GD----------------
--------------------K------------P------------------------P-
-----------------------------------P------------F-----------
-G------------------------Q------------A------------A-------
-----A------------G------------D------------K---------------
---------P------------S------------P------------FG----------
--------------Q------------------------A--------------------
------------------------------------------------------------
-------------------
>AADDKPPPFGQAAAGDKPSPFGQAAAGDKPSPFGQAA
------------------------------------------------------------
----AADDKPP------------------------P------------------------
FG------------QAA------------A------------GD----------------
--------------------K------------P------------------------S-
-----------------------------------P------------F-----------
-G------------------------Q------------A------------A-------
-----A------------G------------D------------K---------------
---------P------------S------------P------------FG----------
--------------Q------------------------AA-------------------
------------------------------------------------------------
-------------------
>AADDKPPPFGQAATGDKPSPFGQAAAGDKPSPFGQAA
------------------------------------------------------------
----AADDKPP------------------------P------------------------
FG------------QAA------------T------------GD----------------
--------------------K------------P------------------------S-
-----------------------------------P------------F-----------
-G------------------------Q------------A------------A-------
-----A------------G------------D------------K---------------
---------P------------S------------P------------FG----------
--------------Q------------------------AA-------------------
------------------------------------------------------------
-------------------
>AADDKPPPFGQATAGDKPSPFGQAAAGDKPSPFGQAA
------------------------------------------------------------
----AADDKPP------------------------P------------------------
FG------------QAT------------A------------GD----------------
--------------------K------------P------------------------S-
-----------------------------------P------------F-----------
-G------------------------Q------------A------------A-------
-----A------------G------------D------------K---------------
---------P------------S------------P------------FG----------
--------------Q------------------------AA-------------------
------------------------------------------------------------
-------------------
>AADDKPPPFGQAAAGDKPSPFGQAAAGDKPSTFGQAA
------------------------------------------------------------
----AADDKPP------------------------P------------------------
FG------------QAA------------A------------GD----------------
--------------------K------------P------------------------S-
-----------------------------------P------------F-----------
-G------------------------Q------------A------------A-------
-----A------------G------------D------------K---------------
---------P------------S------------T------------FG----------
--------------Q------------------------AA-------------------
------------------------------------------------------------
-------------------
>AAGDKPPPFGQAAAGDKPSPFGRAAAGDKPPPFGQ
------------------------------------------------------------
----AAGDKPP------------------------P------------------------
FG------------QAA------------A------------GD----------------
--------------------K------------P------------------------S-
-----------------------------------P------------F-----------
-G------------------------R------------A------------A-------
-----A------------G------------D------------K---------------
---------P------------P------------P------------FG----------
--------------Q---------------------------------------------
------------------------------------------------------------
-------------------
>AAGDKPPPFGQAAAGDKPSPFGQAAAGDKPPPFGR
------------------------------------------------------------
----AAGDKPP------------------------P------------------------
FG------------QAA------------A------------GD----------------
--------------------K------------P------------------------S-
-----------------------------------P------------F-----------
-G------------------------Q------------A------------A-------
-----A------------G------------D------------K---------------
---------P------------P------------P------------FG----------
--------------R---------------------------------------------
------------------------------------------------------------
-------------------
>AAGGKPPPFGQAAAGDKPSPFGQAAAGDKPPPFGQ
------------------------------------------------------------
----AAGGKPP------------------------P------------------------
FG------------QAA------------A------------GD----------------
--------------------K------------P------------------------S-
-----------------------------------P------------F-----------
-G------------------------Q------------A------------A-------
-----A------------G------------D------------K---------------
---------P------------P------------P------------FG----------
--------------Q---------------------------------------------
------------------------------------------------------------
-------------------
>AAGDKPPPFRQAAAGDKPSPFGQAAAGDKPPPFGQ
------------------------------------------------------------
----AAGDKPP------------------------P------------------------
FR------------QAA------------A------------GD----------------
--------------------K------------P------------------------S-
-----------------------------------P------------F-----------
-G------------------------Q------------A------------A-------
-----A------------G------------D------------K---------------
---------P------------P------------P------------FG----------
--------------Q---------------------------------------------
------------------------------------------------------------
-------------------
>AAGDKPPPFGQAAAGDKPSPFGQAAAGDKPPPFGQAAAGDKPSPFGQAAAGDKPPP
------------------------------------------------------------
----AAGDKPP------------------------P------------------------
FG------------QAA------------A------------GD----------------
--------------------K------------P------------------------S-
-----------------------------------P------------F-----------
-G------------------------Q------------A------------A-------
-----A------------G------------D------------K---------------
---------P------------P------------P------------FG----------
--------------Q------------------------AAA------------GDKP--
----------S------------PFGQAAAGDKPPP------------------------
-------------------
>PFGQAAAGDKPPPFGQAAAGDKPSPFGQA
------------------------------------------------------------
-----------------------------------P------------------------
FG------------QAA------------A------------GD----------------
--------------------K------------P------------------------P-
-----------------------------------P------------F-----------
-G------------------------Q------------A------------A-------
-----A------------G------------D------------K---------------
---------P------------S------------P------------FG----------
--------------Q------------------------A--------------------
------------------------------------------------------------
-------------------
>PFGQAAAGDKPPPFGQAAAGDKPPPFGQA
------------------------------------------------------------
-----------------------------------P------------------------
FG------------QAA------------A------------GD----------------
--------------------K------------P------------------------P-
-----------------------------------P------------F-----------
-G------------------------Q------------A------------A-------
-----A------------G------------D------------K---------------
---------P------------P------------P------------FG----------
--------------Q------------------------A--------------------
------------------------------------------------------------
-------------------
>PFGQAAAGDKPSPFGQAAAGDKPSPFGQA
------------------------------------------------------------
-----------------------------------P------------------------
FG------------QAA------------A------------GD----------------
--------------------K------------P------------------------S-
-----------------------------------P------------F-----------
-G------------------------Q------------A------------A-------
-----A------------G------------D------------K---------------
---------P------------S------------P------------FG----------
--------------Q------------------------A--------------------
------------------------------------------------------------
-------------------
>LFGQAAAGDKPSPFGQAAAGDKPSPFGQA
------------------------------------------------------------
-----------------------------------L------------------------
FG------------QAA------------A------------GD----------------
--------------------K------------P------------------------S-
-----------------------------------P------------F-----------
-G------------------------Q------------A------------A-------
-----A------------G------------D------------K---------------
---------P------------S------------P------------FG----------
--------------Q------------------------A--------------------
------------------------------------------------------------
-------------------
>LFGQAAAGDKPSPFGQAAAGDKPSPFGQAAAGDKPPPFGQAAAGDKP
------------------------------------------------------------
-----------------------------------L------------------------
FG------------QAA------------A------------GD----------------
--------------------K------------P------------------------S-
-----------------------------------P------------F-----------
-G------------------------Q------------A------------A-------
-----A------------G------------D------------K---------------
---------P------------S------------P------------FG----------
--------------Q------------------------AAA------------GDKP--
----------P------------PFGQAAAGDKP--------------------------
-------------------
>PFGQAAAGDKPSPFGQAAAGDKPSLFGQAAA
------------------------------------------------------------
-----------------------------------P------------------------
FG------------QAA------------A------------GD----------------
--------------------K------------P------------------------S-
-----------------------------------P------------F-----------
-G------------------------Q------------A------------A-------
-----A------------G------------D------------K---------------
---------P------------S------------L------------FG----------
--------------Q------------------------AAA------------------
------------------------------------------------------------
-------------------
>LFGQAAAGDKPSPFGQAAAGDKPSLFGQAAA
------------------------------------------------------------
-----------------------------------L------------------------
FG------------QAA------------A------------GD----------------
--------------------K------------P------------------------S-
-----------------------------------P------------F-----------
-G------------------------Q------------A------------A-------
-----A------------G------------D------------K---------------
---------P------------S------------L------------FG----------
--------------Q------------------------AAA------------------
------------------------------------------------------------
-------------------
>LFGQAAAGDKPSPFGQAAAGDKPSPFGQAAA
------------------------------------------------------------
-----------------------------------L------------------------
FG------------QAA------------A------------GD----------------
--------------------K------------P------------------------S-
-----------------------------------P------------F-----------
-G------------------------Q------------A------------A-------
-----A------------G------------D------------K---------------
---------P------------S------------P------------FG----------
--------------Q------------------------AAA------------------
------------------------------------------------------------
-------------------
>PFGQAAAGDKPPPFGQAAAGDKPSPF
------------------------------------------------------------
-----------------------------------P------------------------
FG------------QAA------------A------------GD----------------
--------------------K------------P------------------------P-
-----------------------------------P------------F-----------
-G------------------------Q------------A------------A-------
-----A------------G------------D------------K---------------
---------P------------S------------P------------F-----------
------------------------------------------------------------
------------------------------------------------------------
-------------------
>PFGQAAAGDKPPPFGQAAAGDRPSPF
------------------------------------------------------------
-----------------------------------P------------------------
FG------------QAA------------A------------GD----------------
--------------------K------------P------------------------P-
-----------------------------------P------------F-----------
-G------------------------Q------------A------------A-------
-----A------------G------------D------------R---------------
---------P------------S------------P------------F-----------
------------------------------------------------------------
------------------------------------------------------------
-------------------
>PFGQAAAGDKPSPFGQAAAGDKPSPF
------------------------------------------------------------
-----------------------------------P------------------------
FG------------QAA------------A------------GD----------------
--------------------K------------P------------------------S-
-----------------------------------P------------F-----------
-G------------------------Q------------A------------A-------
-----A------------G------------D------------K---------------
---------P------------S------------P------------F-----------
------------------------------------------------------------
------------------------------------------------------------
-------------------
>LFGQAAAGDKPSPFGQAAAGDKPSPF
------------------------------------------------------------
-----------------------------------L------------------------
FG------------QAA------------A------------GD----------------
--------------------K------------P------------------------S-
-----------------------------------P------------F-----------
-G------------------------Q------------A------------A-------
-----A------------G------------D------------K---------------
---------P------------S------------P------------F-----------
------------------------------------------------------------
------------------------------------------------------------
-------------------
>LFGQAAAGDKPSPFGQAAAGDKPS
------------------------------------------------------------
-----------------------------------L------------------------
FG------------QAA------------A------------GD----------------
--------------------K------------P------------------------S-
-----------------------------------P------------F-----------
-G------------------------Q------------A------------A-------
-----A------------G------------D------------K---------------
---------P------------S-------------------------------------
------------------------------------------------------------
------------------------------------------------------------
-------------------
>GQAAAGDKPSPFGQAAAGDKPSPFGQAAA
------------------------------------------------------------
------------------------------------------------------------
-G------------QAA------------A------------GD----------------
--------------------K------------P------------------------S-
-----------------------------------P------------F-----------
-G------------------------Q------------A------------A-------
-----A------------G------------D------------K---------------
---------P------------S------------P------------FG----------
--------------Q------------------------AAA------------------
------------------------------------------------------------
-------------------
>GQAAAGDKPSPFGQAAAGDRPSPFGQAAA
------------------------------------------------------------
------------------------------------------------------------
-G------------QAA------------A------------GD----------------
--------------------K------------P------------------------S-
-----------------------------------P------------F-----------
-G------------------------Q------------A------------A-------
-----A------------G------------D------------R---------------
---------P------------S------------P------------FG----------
--------------Q------------------------AAA------------------
------------------------------------------------------------
-------------------
>GQAAVGDKPSPFGQAAAGDKPSPFGQAAA
------------------------------------------------------------
------------------------------------------------------------
-G------------QAA------------V------------GD----------------
--------------------K------------P------------------------S-
-----------------------------------P------------F-----------
-G------------------------Q------------A------------A-------
[truncated: 1,993,330 more chars]
