# Supplementary material for: A refined genome phage display methodology delineates the human antibody response in patients with Chagas disease
Source: iScience. 2021 May 15;24(6):102540. doi: 10.1016/j.isci.2021.102540 (PMC8185243; doi:10.1016/j.isci.2021.102540)
Supplement: Data S2. Alignments and consensus sequences for all epitopes. Related to Figure 3 and Data S1 [file mmc3.zip › final clusters A and B/1.mafft.fasta - concise alignment]

>seq835
------------------------GQAAAGDKPSPFGQAAAGDKPSPFGQAAAGDKPSPF
GQAAAGDKPSPF---------------------------GQAAAGDKPSPFGQAAAGDKP
SPF----------------------------------
>seq837
E------------QAAAGDRPSPFGQAAAGDKPSPFGQAAAGDKPSPFGQAAAGDKPSPF
GQAAAGDKPSPFGQAEQA------------AAGDRPSPFGQAAAGDKPSPFGQAAAGDKP
SPFGQAAAGDKPSPFGQAAAGDKPSPFGQA-------
>seq1127
-----------------------FGQAAAGDKPSPFGQAAAGDKPSPFGQAAAGDKPSPF
GQAAAGDKPSPF---------------------------GQAAAGDKPSPFGQAAAGDKP
SP-----------------------------------
>seq1236
----------------------PFGQAAAGDKPSPFGQAAAGDKPSPFG-----------
-QAAAGDKPSPF---------------------------GQAAAGDKPSPFGQAAAGDKP
SPFGQAAAGDKPS------------------------
>seq1363
---------------------SPFGQAAAGDKPSPFGQAAAGDKPSPFG-----------
-QAAAGDKPSPF---------------------------GQAAAGDKPSPFGQAAAGDKP
SPFGQAAAGDKP-------------------------
>seq1406
------------------------GQAAAGDKPSPFGQAAAGDKPSPFGQAAAGDKPSPF
GQAAAGDKPSPFGQAAAG-----------------DKPSGQAAAGDKPSPFGQAAAGDKP
SPFGQAAAGDKPSPFGQAAAGDKPSPFGQAAAGDKPS
>seq1446
----------------------PFGQAAAGDKPSPFGQAAAGDKPSPFGQAAAGDKPSPF
GQAAAGDKPSPFGQAAA-------------------GPFGQAAAGDKPSPFGQAAAGDKP
SPFGQAAAGDKPSPFGQAAAGDKPSPFGQAAAG----
>seq1464
-----------------------FGQAAAGDKPSPFGQAAAGDKPSPFGQAAAGDKPSPF
GQAAAGDKPSPF---------------------------GQAAAGDKPSPFGQAAAGDKP
SPFGQAAAGDKPSPFGQAAAGDKPSP-----------
>seq1515
---------------------SPFGQAAAGDKPSPFGQAAAGDKPSPFGQAAAGDKPSPF
GQAAAGDKPSPF---------------------------GQAAAGDKPSPFGQAAAGDKP
SPFGQAAAGDKPSPFGQAAAGDKP-------------
>seq1557
-------------------KPPLFGQAAAGDKPSPFGQAAAGDKPSPFGQAAAGDKPSPF
GQAAAGDKPSPFGQAKP-------------------PLFGQAAAGDKPSPFGQAAAGDKP
SPFGQAAAGDKPSPFGQAAAGDKPSPFGQA-------
>seq1564
-----------------------FGQAAAGDKPSPFGQAAAGDKPSPFGQAAAGDKPSPF
GQAAAGDKPSPFGQAA----------------------FGQAAAGDKPSPFGQAAAGDKP
SPFGQAAAGDKPSPFGQAAAGDKPSPFGQAA------
>seq1569
------------------------GQAAAGDKPSPFGQAAAGDKPSPFGQAAAGDKPSPF
GQAAAGDKPSPFGQAAA----------------------GQAAAGDKPSPFGQAAAGDKP
SPFGQAAAGDKPSPFGQAAAGDKPSPFGQAAA-----
>seq1571
-----------------------FGQAAAGDKPSPFGQAAAGDKPSPFGQAAAGDKPSPF
GQAAAGDKPSPFGQAAA---------------------FGQAAAGDKPSPFGQAAAGDKP
SPFGQAAAGDKPSPFGQAAAGDKPSPFGQAAA-----
>seq1579
--------------------PSPFGQAAAGDKPSPFGQAAAGDKPSPFG-----------
-QAAAGDKPSPF---------------------------GQAAAGDKPSPFGQAAAGDKP
SPFGQAAAGDK--------------------------
>seq1580
--------------------------------PSPFGQAAASDKPSPFGQAAAGDKPSPF
GQAAAGDKPSPF---------------------------GQAAASDKPSPFGQAAAGDKP
SPFGQAAAGDK--------------------------
>seq1700
-------------------KPSPFGQAAAGDKPSPFGQAAAGDKPSPFG-----------
-QAAAGDKPSPF---------------------------GQAAAGDKPSPFGQAAAGDKP
SPFGQAAAGD---------------------------
>seq1712
---------------AAGDKPSPFGQAAAGDKPSPFGQAAAGDKPSPFG-----------
-QAAAGDKPSPF---------------------------GQAAAGDKPSPFGQAAAGDKP
SPFGQAAAGDKPSPFGQAAAGDKPSPFGQA-------
>seq1804
-------------------KPSPFGQAAAGDKPSPFGQAAAGDKPSPFGQAAAGDKPSPF
GQAAAGDKPSPFGQAKP-------------------SPFGQAAAGDKPSPFGQAAAGDKP
SPFGQAAAGDKPSPFGQAAAGDKPSPFGQA-------
>seq1818
-------------------KPSPFGQAAAGDKPSPFGQAAAGDKPSPFGQAAAGDKPSPF
GQAAAGDKPSPFGQAAAK-----------------PSPFGQAAAGDKPSPFGQAAAGDKP
SPFGQAAAGDKPSPFGQAAAGDKPSPFGQAAA-----
>seq1823
-------------------KPSPFGQAAAGDKPSPFGQAAAGDKPSPFGQAAAGDKPSPF
GQAAAGDKPSPFGQAAK------------------PSPFGQAAAGDKPSPFGQAAAGDKP
SPFGQAAAGDKPSPFGQAAAGDKPSPFGQAA------
>seq1826
---------------------SPFGQAAAGDKPSPFGQAAAGDKPSPFGQAAAGDKPSPF
GQAAAGDKPSPFGQAA--------------------SPFGQAAAGDKPSPFGQAAAGDKP
SPFGQAAAGDKPSPFGQAAAGDKPSPFGQAA------
>seq1840
---------------------SPFGQAAAGDKPSPFGQAAAGDKPSPFGQAAAGDKPSPF
GQAAAGDKPSPFGQAAA-------------------SPFGQAAAGDKPSPFGQAAAGDKP
SPFGQAAAGDKPSPFGQAAAGDKPSPFGQAAA-----
>seq1911
---------------AAGDKPSPFGQAAAGDKPSPFGQAAAGDKPSLFGQAAAGDKPSPF
GQAAAGDKPSPFGQAAAG---------------DKPSPFGQAAAGDKPSPFGQAAAGDKP
SLFGQAAAGDKPSPFGQAAAGDKPSPFGQA-------
>seq1959
---------------------SPFGQAAAGDKPSPFGQAAAGDKPSPFGQAAAGDKPSPF
GQAAAGDKPSPFGQA---------------------SPFGQAAAGDKPSPFGQAAAGDKP
SPFGQAAAGDKPSPFGQAAAGDKPSPFGQA-------
>seq1967
------------------------GQAAAGDKPSPFGQAAAGDKPSPFGQAAAGDKPSPF
GQAAAGDKPSPFGQA------------------------GQAAAGDKPSPFGQAAAGDKP
SPFGQAAAGDKPSPFGQAAAGDKPSPFGQA-------
>seq1974
-----------------------FGQAAAGDKPSPFGQAAAGDKPSPFGQAAAGDKPSPF
GQAAAGDKPSPFGQA-----------------------FGQAAAGDKPSPFGQAAAGDKP
SPFGQAAAGDKPSPFGQAAAGDKPSPFGQA-------
>seq1997
---------------------------AAGDKPSPFGQAAAGDKPSPFGQAAAGDKPSPF
GQAAAGDKPSPF---------------------------GQAAAGDKPSPFGQAAAGDKP
SPFGQA-------------------------------
>seq2326
--------------------PPLFGQAAAGDKPSPFGQAAAGDKPSPFGQAAAGDKPSPF
GQAAAGDKPSPFGQAAAG-----------------PPLFGQAAAGDKPSPFGQAAAGDKP
SPFGQAAAGDKPSPFGQAAAGDKPSPFGQAAAG----
>seq2901
EKTKTEQKTAPFVQAAADDKPSPFGQAAAGDKPSPFGQAAAGDKPSPFGQAAAGDKPSPF
GQAAAGDKPSPFGQAEKTKTEQKTAPFVQAAADDKPSPFGQAAAGDKPSPFGQAAAGDKP
SPFGQAAAGDKPSPFGQAAAGDKPSPFGQA-------
>seq3095
-------------------------------KPSPFGQAAAGDKPSPFGQAAAGDKPSPF
EQAAAGDKPSPF---------------------------GQAAAGDKPSPFGQAAAGDKP
SPFEQAAAGD---------------------------
