# Supplementary material for: A refined genome phage display methodology delineates the human antibody response in patients with Chagas disease
Source: iScience. 2021 May 15;24(6):102540. doi: 10.1016/j.isci.2021.102540 (PMC8185243; doi:10.1016/j.isci.2021.102540)
Supplement: Data S2. Alignments and consensus sequences for all epitopes. Related to Figure 3 and Data S1 [file mmc3.zip › final clusters A and B/10.hmm]

HMMER3/f [3.1b2 | February 2015]
NAME  10.mafft
LENG  60
ALPH  amino
RF    no
MM    no
CONS  yes
CS    no
MAP   yes
DATE  Wed Dec  6 22:54:27 2017
NSEQ  346
EFFN  1.216934
CKSUM 1374403962
STATS LOCAL MSV      -11.3247  0.71892
STATS LOCAL VITERBI  -11.4690  0.71892
STATS LOCAL FORWARD   -4.2171  0.71892
HMM          A        C        D        E        F        G        H        I        K        L        M        N        P        Q        R        S        T        V        W        Y   
            m->m     m->i     m->d     i->m     i->i     d->m     d->d
  COMPO   1.17219  4.42101  3.51952  3.29746  4.23673  3.10658  4.29219  3.54277  2.47866  3.29885  4.35161  3.47211  2.30685  3.61019  3.35158  2.68712  2.87830  3.15002  5.52543  4.39221
          2.68387  4.42253  2.77548  2.73151  3.46382  2.40541  3.72523  3.29382  2.67697  2.69383  4.24718  2.90375  2.73704  3.18175  2.89829  2.37914  2.77523  2.98547  4.58505  3.61531
          0.65054  1.42799  1.43363  1.82699  0.17542  0.00000        *
      1   1.26442  4.17025  3.26487  3.03879  3.95494  2.98900  4.10828  3.07901  2.98893  2.96098  3.97232  3.25913  3.70317  3.41362  3.31872  2.48960  2.75516  2.74656  5.38886  4.15207     21 a - - -
          2.68618  4.42225  2.77519  2.73123  3.46354  2.40513  3.72494  3.29354  2.67741  2.69355  4.24690  2.90347  2.73739  3.18146  2.89801  2.37887  2.77519  2.98518  4.58477  3.61503
          0.03939  3.77289  4.15808  0.61958  0.77255  0.68949  0.69682
      2   1.61803  4.07141  3.33555  3.01697  4.02988  2.90280  4.05941  3.25842  3.01715  3.07992  3.95894  3.20232  3.62070  3.33950  3.32199  2.15144  2.08451  2.83623  5.41578  4.19774     22 a - - -
          2.68618  4.42225  2.77519  2.73123  3.46354  2.40513  3.72494  3.29354  2.67741  2.69355  4.24690  2.90347  2.73739  3.18146  2.89801  2.37887  2.77519  2.98518  4.58477  3.61503
          0.03446  3.78096  4.50330  0.61958  0.77255  0.64509  0.74363
      3   1.08587  4.16952  3.41474  3.20485  4.00536  2.99514  4.23244  3.12375  3.21988  3.00747  4.04544  3.36629  3.72988  3.56572  3.47317  2.52065  2.79470  2.78660  5.43741  4.23247     23 a - - -
          2.68618  4.42225  2.77519  2.73123  3.46354  2.40513  3.72494  3.29354  2.67741  2.69355  4.24690  2.90347  2.73739  3.18146  2.89801  2.37887  2.77519  2.98518  4.58477  3.61503
          0.03298  3.82408  4.54642  0.61958  0.77255  0.66007  0.72736
      4   2.70063  4.46388  3.30361  3.13742  4.13483  3.15368  4.21765  3.67058  3.19141  3.30153  4.35014  3.44782  0.90535  3.58144  3.44092  2.86702  3.13920  3.32044  5.33175  4.25518     24 p - - -
          2.68618  4.42225  2.77519  2.73123  3.46354  2.40513  3.72494  3.29354  2.67741  2.69355  4.24690  2.90347  2.73739  3.18146  2.89801  2.37887  2.77519  2.98518  4.58477  3.61503
          0.03270  3.83252  4.55487  0.61958  0.77255  0.64088  0.74830
      5   1.04650  4.18135  3.44026  3.23083  4.03046  3.00642  4.25547  3.15265  3.24652  3.03527  4.06978  3.38598  3.74356  3.58980  3.49843  2.53195  2.80777  2.81094  5.45986  4.25769     25 a - - -
          2.68618  4.42225  2.77519  2.73123  3.46354  2.40513  3.72494  3.29354  2.67741  2.69355  4.24690  2.90347  2.73739  3.18146  2.89801  2.37887  2.77519  2.98518  4.58477  3.61503
          0.03212  3.85010  4.57244  0.61958  0.77255  0.63300  0.75714
      6   2.96422  4.92758  3.13962  2.76276  4.31202  3.45457  3.75448  3.74075  1.05025  3.30775  4.26970  3.18761  3.95556  2.94647  2.43012  3.00679  3.21815  3.44904  5.37027  4.18180     26 k - - -
          2.68618  4.42225  2.77519  2.73123  3.46354  2.40513  3.72494  3.29354  2.67741  2.69355  4.24690  2.90347  2.73739  3.18146  2.89801  2.37887  2.77519  2.98518  4.58477  3.61503
          0.03168  3.86376  4.58610  0.61958  0.77255  0.63703  0.75260
      7   1.02115  4.18949  3.45740  3.24845  4.04729  3.01417  4.27110  3.17203  3.26458  3.05388  4.08626  3.39936  3.75290  3.60621  3.51547  2.53982  2.81682  2.82732  5.47495  4.27463     27 a - - -
          2.68618  4.42225  2.77519  2.73123  3.46354  2.40513  3.72494  3.29354  2.67741  2.69355  4.24690  2.90347  2.73739  3.18146  2.89801  2.37887  2.77519  2.98518  4.58477  3.61503
          0.03156  3.86736  4.58971  0.61958  0.77255  0.54998  0.86030
      8   0.93546  4.22037  3.51995  3.31380  4.10861  3.04340  4.32917  3.24258  3.33150  3.12159  4.14721  3.44913  3.78795  3.66750  3.57817  2.57017  2.85142  2.88723  5.53014  4.33665     28 a - - -
          2.68618  4.42225  2.77519  2.73123  3.46354  2.40513  3.72494  3.29354  2.67741  2.69355  4.24690  2.90347  2.73739  3.18146  2.89801  2.37887  2.77519  2.98518  4.58477  3.61503
          0.02965  3.92887  4.65122  0.61958  0.77255  0.50357  0.92727
      9   1.19224  4.13592  3.52760  3.21341  4.16672  2.97260  4.22445  3.39223  3.20902  3.22125  4.09720  3.34399  3.71065  3.51642  3.49887  2.30313  2.20509  2.94898  5.55724  4.35195     29 a - - -
          2.68618  4.42225  2.77519  2.73123  3.46354  2.40513  3.72494  3.29354  2.67741  2.69355  4.24690  2.90347  2.73739  3.18146  2.89801  2.37887  2.77519  2.98518  4.58477  3.61503
          0.02797  3.98632  4.70867  0.61958  0.77255  0.51512  0.90989
     10   0.84037  4.26164  3.59928  3.39852  4.18635  3.08230  4.40457  3.33174  3.41823  3.20713  4.22598  3.51383  3.83408  3.74771  3.65862  2.61152  2.89804  2.96341  5.60040  4.41573     30 a - - -
          2.68618  4.42225  2.77519  2.73123  3.46354  2.40513  3.72494  3.29354  2.67741  2.69355  4.24690  2.90347  2.73739  3.18146  2.89801  2.37887  2.77519  2.98518  4.58477  3.61503
          0.02749  4.00341  4.72575  0.61958  0.77255  0.51303  0.91299
     11   2.94661  4.67868  3.56922  3.42981  4.40990  3.35837  4.49428  3.99313  3.49944  3.60407  4.66112  3.72156  0.60435  3.88395  3.72759  3.11889  3.39955  3.62226  5.55631  4.53306     31 P - - -
          2.68618  4.42225  2.77519  2.73123  3.46354  2.40513  3.72494  3.29354  2.67741  2.69355  4.24690  2.90347  2.73739  3.18146  2.89801  2.37887  2.77519  2.98518  4.58477  3.61503
          0.02725  4.01228  4.73462  0.61958  0.77255  0.50983  0.91778
     12   0.80824  4.27755  3.62890  3.43057  4.21539  3.09727  4.43312  3.36497  3.45104  3.23903  4.25572  3.53834  3.85170  3.77821  3.68887  2.62761  2.91605  2.99189  5.62670  4.44538     32 a - - -
          2.68618  4.42225  2.77519  2.73123  3.46354  2.40513  3.72494  3.29354  2.67741  2.69355  4.24690  2.90347  2.73739  3.18146  2.89801  2.37887  2.77519  2.98518  4.58477  3.61503
          0.02675  4.03026  4.75261  0.61958  0.77255  0.50483  0.92535
     13   3.13237  5.09604  3.31906  2.91302  4.52100  3.60025  3.86265  3.96160  0.82965  3.49160  4.44696  3.32897  4.09117  3.04674  2.47747  3.16510  3.37462  3.66099  5.50890  4.34723     33 k - - -
          2.68618  4.42225  2.77519  2.73123  3.46354  2.40513  3.72494  3.29354  2.67741  2.69355  4.24690  2.90347  2.73739  3.18146  2.89801  2.37887  2.77519  2.98518  4.58477  3.61503
          0.02648  4.04025  4.76259  0.61958  0.77255  0.49559  0.93958
     14   0.89766  4.30746  3.46950  3.24398  4.20266  3.11637  4.30516  3.37950  3.14699  3.23708  4.20406  3.43192  3.84732  3.60974  3.52268  2.61245  2.89275  3.00113  5.60919  4.38810     34 a - - -
          2.68618  4.42225  2.77519  2.73123  3.46354  2.40513  3.72494  3.29354  2.67741  2.69355  4.24690  2.90347  2.73739  3.18146  2.89801  2.37887  2.77519  2.98518  4.58477  3.61503
          0.02576  4.06749  4.78983  0.61958  0.77255  0.47986  0.96462
     15   0.73561  4.31785  3.70218  3.51060  4.28729  3.13517  4.50439  3.44709  3.53298  3.31789  4.32990  3.59954  3.89600  3.85461  3.76404  2.66860  2.96170  3.06239  5.69185  4.51897     35 a - - -
          2.68618  4.42225  2.77519  2.73123  3.46354  2.40513  3.72494  3.29354  2.67741  2.69355  4.24690  2.90347  2.73739  3.18146  2.89801  2.37887  2.77519  2.98518  4.58477  3.61503
          0.02507  4.09455  4.81690  0.61958  0.77255  0.48610  0.95457
     16   0.91682  4.26428  3.81328  3.50465  4.38533  3.10440  4.47172  3.62111  3.49011  3.44852  4.31671  3.56061  3.86521  3.77886  3.75853  2.49440  2.05168  3.14575  5.77771  4.59012     36 a - - -
          2.68618  4.42225  2.77519  2.73123  3.46354  2.40513  3.72494  3.29354  2.67741  2.69355  4.24690  2.90347  2.73739  3.18146  2.89801  2.37887  2.77519  2.98518  4.58477  3.61503
          0.02106  4.26675  4.98910  0.61958  0.77255  0.48674  0.95354
     17   0.61244  4.38926  3.84638  3.66337  4.50838  3.19441  4.65335  3.73964  3.69652  3.57017  4.52205  3.70187  3.79555  3.99768  3.92160  2.71295  3.02440  3.28064  5.89208  4.73000     37 A - - -
          2.68618  4.42225  2.77519  2.73123  3.46354  2.40513  3.72494  3.29354  2.67741  2.69355  4.24690  2.90347  2.73739  3.18146  2.89801  2.37887  2.77519  2.98518  4.58477  3.61503
          0.02079  4.27966  5.00201  0.61958  0.77255  0.48674  0.95354
     18   3.07654  4.86253  3.79886  3.65853  4.54628  3.56624  4.70883  4.12752  3.69107  3.56109  4.81433  3.91517  0.48994  4.09072  3.91956  3.25206  3.54275  3.75810  5.80226  4.67170     38 P - - -
          2.68618  4.42225  2.77519  2.73123  3.46354  2.40513  3.72494  3.29354  2.67741  2.69355  4.24690  2.90347  2.73739  3.18146  2.89801  2.37887  2.77519  2.98518  4.58477  3.61503
          0.02076  4.28074  5.00309  0.61958  0.77255  0.48515  0.95608
     19   0.65428  4.35110  3.91075  3.70602  4.39522  3.19019  4.65284  3.51670  3.69709  3.40913  4.40957  3.71044  3.97171  4.00244  3.91587  2.68981  2.99043  3.03925  5.85731  4.65195     39 A - - -
          2.68618  4.42225  2.77519  2.73123  3.46354  2.40513  3.72494  3.29354  2.67741  2.69355  4.24690  2.90347  2.73739  3.18146  2.89801  2.37887  2.77519  2.98518  4.58477  3.61503
          0.02058  4.28959  5.01194  0.61958  0.77255  0.48576  0.95510
     20   3.26725  5.33679  3.44348  2.92516  4.81217  3.77681  3.86297  4.19534  0.75532  3.65725  4.56418  3.37733  4.21784  3.01454  2.34613  3.26554  3.46738  3.87523  5.67387  4.50507     40 k - - -
          2.68618  4.42225  2.77520  2.73123  3.46354  2.40513  3.72494  3.29354  2.67741  2.69355  4.24690  2.90347  2.73740  3.18146  2.89801  2.37887  2.77517  2.98518  4.58477  3.61503
          0.02851  3.84193  5.01270  0.57613  0.82570  0.48576  0.95510
     21   0.64956  4.34519  3.83130  3.64166  4.48689  3.15831  4.63111  3.67852  3.66656  3.53009  4.47648  3.66539  3.82736  3.96613  3.89464  2.65907  2.92718  3.21963  5.90117  4.71708     42 A - - -
          2.68618  4.42225  2.77519  2.73123  3.46354  2.40513  3.72494  3.29354  2.67741  2.69355  4.24690  2.90347  2.73739  3.18146  2.89801  2.37887  2.77519  2.98518  4.58477  3.61503
          0.02055  4.29113  5.01348  0.61958  0.77255  0.48576  0.95510
     22   0.64840  4.35528  3.91564  3.71281  4.40281  3.19337  4.65953  3.52679  3.70490  3.41823  4.41822  3.71566  3.97561  4.00978  3.92283  2.69382  2.99514  3.04973  5.86366  4.65917     43 A - - -
          2.68618  4.42225  2.77519  2.73123  3.46354  2.40513  3.72494  3.29354  2.67741  2.69355  4.24690  2.90347  2.73739  3.18146  2.89801  2.37887  2.77519  2.98518  4.58477  3.61503
          0.02048  4.29441  5.01675  0.61958  0.77255  0.48576  0.95510
     23   0.88150  4.28579  3.86430  3.54355  4.37670  3.13863  4.49653  3.57000  3.51450  3.41681  4.30489  3.59590  3.81736  3.80622  3.78047  2.59441  2.09933  3.07830  5.78333  4.59689     44 a - - -
          2.68618  4.42225  2.77519  2.73123  3.46354  2.40513  3.72494  3.29354  2.67741  2.69355  4.24690  2.90347  2.73739  3.18146  2.89801  2.37887  2.77519  2.98518  4.58477  3.61503
          0.02039  4.29860  5.02094  0.61958  0.77255  0.48576  0.95510
     24   0.66871  4.32629  3.86098  3.65523  4.44827  3.15289  4.62525  3.60822  3.65916  3.47667  4.43220  3.66466  3.84974  3.95989  3.88653  2.64358  2.91769  3.12300  5.88774  4.68970     45 A - - -
          2.68618  4.42225  2.77519  2.73123  3.46354  2.40513  3.72494  3.29354  2.67741  2.69355  4.24690  2.90347  2.73739  3.18146  2.89801  2.37887  2.77519  2.98518  4.58477  3.61503
          0.02035  4.30043  5.02277  0.61958  0.77255  0.48576  0.95510
     25   3.42364  5.08543  4.07924  3.99415  4.91869  3.74995  5.01598  4.60125  4.09353  4.16887  5.25044  4.24854  0.31488  4.46731  4.27078  3.60896  3.90153  4.19224  5.96262  5.05150     46 P - - -
          2.68618  4.42225  2.77519  2.73123  3.46354  2.40513  3.72494  3.29354  2.67741  2.69355  4.24690  2.90347  2.73739  3.18146  2.89801  2.37887  2.77519  2.98518  4.58477  3.61503
          0.02035  4.30043  5.02277  0.61958  0.77255  0.48576  0.95510
     26   0.63124  4.36155  3.87814  3.69610  4.48177  3.18196  4.67135  3.62368  3.71420  3.50730  4.48172  3.70480  3.97005  4.01496  3.93311  2.68780  2.93049  3.18889  5.91354  4.72793     47 A - - -
          2.68618  4.42225  2.77519  2.73123  3.46354  2.40513  3.72494  3.29354  2.67741  2.69355  4.24690  2.90347  2.73739  3.18146  2.89801  2.37887  2.77519  2.98518  4.58477  3.61503
          0.02035  4.30043  5.02277  0.61958  0.77255  0.48576  0.95510
     27   3.28196  5.34447  3.46352  2.94875  4.82209  3.78742  3.87708  4.20902  0.73872  3.67009  4.57963  3.39436  4.23007  3.02963  2.35715  3.28148  3.48301  3.88931  5.68256  4.51665     48 k - - -
          2.68618  4.42225  2.77519  2.73123  3.46354  2.40513  3.72494  3.29354  2.67741  2.69355  4.24690  2.90347  2.73739  3.18146  2.89801  2.37887  2.77519  2.98518  4.58477  3.61503
          0.02889  4.30076  4.20486  0.61958  0.77255  0.48576  0.95510
     28   0.65459  4.35075  3.91552  3.70926  4.39477  3.19102  4.65432  3.51342  3.69872  3.40717  4.40778  3.71207  3.97257  4.00383  3.91740  2.68977  2.99006  3.03238  5.85842  4.65266     49 A - - -
          2.68618  4.42225  2.77519  2.73123  3.46354  2.40513  3.72494  3.29354  2.67741  2.69355  4.24690  2.90347  2.73739  3.18146  2.89801  2.37887  2.77519  2.98518  4.58477  3.61503
          0.02052  4.29238  5.01473  0.61958  0.77255  0.49738  0.93680
     29   0.67576  4.32516  3.88766  3.67987  4.40943  3.16328  4.63563  3.51624  3.67218  3.41555  4.39951  3.68101  3.94774  3.97569  3.89486  2.65437  2.91528  3.04694  5.87264  4.66716     50 A - - -
          2.68618  4.42225  2.77519  2.73123  3.46354  2.40513  3.72494  3.29354  2.67741  2.69355  4.24690  2.90347  2.73739  3.18146  2.89801  2.37887  2.77519  2.98518  4.58477  3.61503
          0.02260  4.29238  4.74792  0.61958  0.77255  0.48647  0.95398
     30   0.75809  4.28696  3.90261  3.63330  4.42012  3.13648  4.57836  3.53088  3.60701  3.43264  4.35653  3.64109  3.91161  3.90076  3.84819  2.60757  2.49411  3.04771  5.85070  4.66779     51 a - - -
          2.68555  4.42232  2.77526  2.73130  3.46360  2.40519  3.72501  3.29360  2.67734  2.69361  4.24696  2.90353  2.73732  3.18153  2.89807  2.37893  2.77524  2.98525  4.58483  3.61510
          0.07304  2.75165  5.01840  1.31149  0.31392  0.49349  0.94287
     31   0.54299  4.46438  3.95416  3.79103  4.53521  3.27328  4.75352  3.72966  3.82017  3.58927  4.58939  3.81389  4.05418  4.12365  4.02467  2.81907  3.12697  3.30545  5.91595  4.77390     59 A - - -
          2.68618  4.42225  2.77519  2.73123  3.46354  2.40513  3.72494  3.29354  2.67741  2.69355  4.24690  2.90347  2.73739  3.18146  2.89801  2.37887  2.77519  2.98518  4.58477  3.61503
          0.02280  4.29606  4.71984  0.61958  0.77255  0.49349  0.94287
     32   3.41171  5.07534  4.06657  3.98016  4.90623  3.74020  5.00321  4.58617  4.07880  4.15498  5.23589  4.23546  0.31967  4.45287  4.25742  3.59669  3.88904  4.17812  5.95280  5.03877     60 P - - -
          2.68576  4.42229  2.77524  2.73127  3.46358  2.40517  3.72499  3.29358  2.67736  2.69359  4.24694  2.90351  2.73734  3.18151  2.89805  2.37891  2.77524  2.98523  4.58481  3.61507
          0.05701  3.10875  4.53200  1.20762  0.35511  0.49667  0.93791
     33   0.66555  4.31489  3.81144  3.62568  4.49951  3.08372  4.61761  3.70595  3.65696  3.57711  4.49083  3.63796  3.91690  3.95086  3.88551  2.59557  2.89383  3.22077  5.90937  4.71371     68 A - - -
          2.68618  4.42225  2.77519  2.73123  3.46354  2.40513  3.72494  3.29354  2.67741  2.69355  4.24690  2.90347  2.73739  3.18146  2.89801  2.37887  2.77519  2.98518  4.58477  3.61503
          0.02431  4.28961  4.57499  0.61958  0.77255  0.50234  0.92916
     34   3.26466  5.33265  3.43786  2.92292  4.80692  3.77294  3.86402  4.19124  0.75597  3.65527  4.56315  3.37594  4.21568  3.01623  2.35208  3.26353  3.46605  3.87136  5.67223  4.50296     69 k - - -
          2.68618  4.42225  2.77519  2.73123  3.46354  2.40513  3.72494  3.29354  2.67741  2.69355  4.24690  2.90347  2.73739  3.18146  2.89801  2.37887  2.77519  2.98518  4.58477  3.61503
          0.02065  4.28596  5.00831  0.61958  0.77255  0.49931  0.93382
     35   0.67118  4.31851  3.80590  3.61469  4.48088  3.13039  4.60776  3.68636  3.64140  3.54259  4.46858  3.63490  3.83108  3.93877  3.87260  2.59961  2.90119  3.21167  5.89802  4.70048     70 A - - -
          2.68618  4.42225  2.77519  2.73123  3.46354  2.40513  3.72494  3.29354  2.67741  2.69355  4.24690  2.90347  2.73739  3.18146  2.89801  2.37887  2.77519  2.98518  4.58477  3.61503
          0.02060  4.28870  5.01105  0.61958  0.77255  0.50246  0.92898
     36   0.68360  4.31863  3.88297  3.67192  4.40726  3.15769  4.62825  3.50921  3.66290  3.41087  4.39176  3.67381  3.94170  3.96637  3.88689  2.64705  2.89660  3.03949  5.86989  4.66554     71 A - - -
          2.68618  4.42225  2.77519  2.73123  3.46354  2.40513  3.72494  3.29354  2.67741  2.69355  4.24690  2.90347  2.73739  3.18146  2.89801  2.37887  2.77519  2.98518  4.58477  3.61503
          0.02106  4.28753  4.94692  0.61958  0.77255  0.49788  0.93603
     37   0.68824  4.31153  3.85031  3.63615  4.43364  3.14125  4.60570  3.58344  3.63565  3.45640  4.40826  3.64829  3.83781  3.93696  3.86601  2.62814  2.88337  3.09594  5.87405  4.67636     72 A - - -
          2.68618  4.42225  2.77519  2.73123  3.46354  2.40513  3.72494  3.29354  2.67741  2.69355  4.24690  2.90347  2.73739  3.18146  2.89801  2.37887  2.77519  2.98518  4.58477  3.61503
          0.02060  4.28843  5.01078  0.61958  0.77255  0.49930  0.93384
     38   0.64007  4.35559  3.86496  3.68152  4.46844  3.17628  4.65860  3.60948  3.69957  3.49320  4.46896  3.69482  3.96307  4.00153  3.91991  2.68205  2.92614  3.17744  5.90064  4.71389     73 A - - -
          2.68618  4.42225  2.77519  2.73123  3.46354  2.40513  3.72494  3.29354  2.67741  2.69355  4.24690  2.90347  2.73739  3.18146  2.89801  2.37887  2.77519  2.98518  4.58477  3.61503
          0.02060  4.28850  5.01085  0.61958  0.77255  0.49447  0.94133
     39   2.80554  4.68320  3.57371  3.43085  4.43670  3.39059  4.53499  3.99039  3.48180  3.55694  4.65963  3.67591  0.64813  3.87282  3.73841  2.92009  3.28231  3.57073  5.77667  4.53468     74 P - - -
          2.68618  4.42225  2.77519  2.73123  3.46354  2.40513  3.72494  3.29354  2.67741  2.69355  4.24690  2.90347  2.73739  3.18146  2.89801  2.37887  2.77519  2.98518  4.58477  3.61503
          0.02059  4.28915  5.01150  0.61958  0.77255  0.48721  0.95279
     40   0.66851  4.31878  3.85825  3.65720  4.46005  3.10353  4.62686  3.61800  3.66506  3.50725  4.44935  3.66125  3.93155  3.96354  3.89059  2.63567  2.90725  3.12344  5.89114  4.69344     75 A - - -
          2.68618  4.42225  2.77519  2.73123  3.46354  2.40513  3.72494  3.29354  2.67741  2.69355  4.24690  2.90347  2.73739  3.18146  2.89801  2.37887  2.77519  2.98518  4.58477  3.61503
          0.02070  4.28380  5.00615  0.61958  0.77255  0.48262  0.96014
     41   3.26058  5.33485  3.45740  2.92753  4.81082  3.77888  3.84681  4.19086  0.76832  3.64672  4.54995  3.37116  4.21265  2.99625  2.31010  3.25788  3.45638  3.87046  5.66419  4.49603     76 k - - -
          2.68618  4.42225  2.77520  2.73123  3.46354  2.40513  3.72495  3.29354  2.67741  2.69355  4.24690  2.90347  2.73740  3.18146  2.89801  2.37887  2.77515  2.98518  4.58477  3.61503
          0.03621  3.54451  5.00814  0.54056  0.87328  0.48576  0.95510
     42   0.84569  4.28357  3.83495  3.54044  4.40746  3.12365  4.50733  3.61375  3.52621  3.45265  4.33836  3.58905  3.79053  3.81745  3.78811  2.58663  2.18729  3.14878  5.80755  4.62399     78 a - - -
          2.68618  4.42225  2.77519  2.73123  3.46354  2.40513  3.72494  3.29354  2.67741  2.69355  4.24690  2.90347  2.73739  3.18146  2.89801  2.37887  2.77519  2.98518  4.58477  3.61503
          0.02077  4.28051  5.00286  0.61958  0.77255  0.48576  0.95510
     43   0.67317  4.31719  3.81586  3.62904  4.45848  3.13372  4.61520  3.63188  3.65173  3.51427  4.45748  3.64349  3.92328  3.95119  3.87862  2.59796  2.89822  3.17489  5.88889  4.68447     79 A - - -
          2.68618  4.42225  2.77519  2.73123  3.46354  2.40513  3.72494  3.29354  2.67741  2.69355  4.24690  2.90347  2.73739  3.18146  2.89801  2.37887  2.77519  2.98518  4.58477  3.61503
          0.02085  4.27669  4.99904  0.61958  0.77255  0.48576  0.95510
     44   0.70484  4.30260  3.87007  3.64981  4.40054  3.14389  4.60756  3.49257  3.63759  3.39943  4.37182  3.65510  3.92615  3.94098  3.86528  2.62931  2.84367  3.02261  5.85968  4.65910     80 a - - -
          2.68618  4.42225  2.77519  2.73123  3.46354  2.40513  3.72494  3.29354  2.67741  2.69355  4.24690  2.90347  2.73739  3.18146  2.89801  2.37887  2.77519  2.98518  4.58477  3.61503
          0.02091  4.27373  4.99608  0.61958  0.77255  0.48576  0.95510
     45   0.65727  4.34239  3.84549  3.65822  4.45046  3.16422  4.63783  3.58675  3.67508  3.47234  4.44725  3.67661  3.94948  3.97830  3.89810  2.66789  2.90489  3.15719  5.88431  4.69553     81 A - - -
          2.68618  4.42225  2.77519  2.73123  3.46354  2.40513  3.72494  3.29354  2.67741  2.69355  4.24690  2.90347  2.73739  3.18146  2.89801  2.37887  2.77519  2.98518  4.58477  3.61503
          0.02103  4.26806  4.99041  0.61958  0.77255  0.48576  0.95510
     46   3.36611  5.03677  4.01813  3.92663  4.85850  3.70292  4.95426  4.52853  4.02242  4.10182  5.18020  4.18543  0.33878  4.39762  4.20625  3.54983  3.84126  4.12413  5.91512  4.99004     82 P - - -
          2.68618  4.42225  2.77519  2.73123  3.46354  2.40513  3.72494  3.29354  2.67741  2.69355  4.24690  2.90347  2.73739  3.18146  2.89801  2.37887  2.77519  2.98518  4.58477  3.61503
          0.02302  4.17876  4.90111  0.61958  0.77255  0.48576  0.95510
     47   0.64896  4.37537  3.80338  3.62246  4.38673  3.18931  4.60391  3.56044  3.64751  3.42679  4.43345  3.68508  3.95858  3.96178  3.86844  2.72750  3.02677  3.15988  5.78192  4.62107     83 A - - -
          2.68618  4.42225  2.77519  2.73123  3.46354  2.40513  3.72494  3.29354  2.67741  2.69355  4.24690  2.90347  2.73739  3.18146  2.89801  2.37887  2.77519  2.98518  4.58477  3.61503
          0.02600  4.09912  4.70240  0.61958  0.77255  0.48576  0.95510
     48   3.12791  5.15345  3.34202  2.88654  4.58236  3.64178  3.80650  4.00628  0.86752  3.50404  4.43062  3.29897  4.10419  2.97240  2.34191  3.14641  3.35066  3.69575  5.53561  4.35436     84 k - - -
          2.68618  4.42225  2.77520  2.73123  3.46354  2.40513  3.72495  3.29354  2.67741  2.69355  4.24690  2.90347  2.73740  3.18147  2.89801  2.37887  2.77514  2.98519  4.58477  3.61503
          0.04639  3.29264  4.80624  0.53392  0.88262  0.48693  0.95324
     49   0.92706  4.19957  3.64541  3.39192  4.25063  3.03992  4.39058  3.34548  3.38766  3.24947  4.19703  3.47353  3.79961  3.70170  3.64540  2.51498  2.53158  2.93909  5.68388  4.48440     86 a - - -
          2.68618  4.42225  2.77519  2.73123  3.46354  2.40513  3.72494  3.29354  2.67741  2.69355  4.24690  2.90347  2.73739  3.18146  2.89801  2.37887  2.77519  2.98518  4.58477  3.61503
          0.03390  4.07217  4.11713  0.61958  0.77255  0.48693  0.95324
     50   0.76925  4.29839  3.66708  3.47215  4.25284  3.11687  4.47015  3.40776  3.49360  3.28012  4.29427  3.57013  3.87466  3.81786  3.72798  2.64877  2.93965  3.02861  5.66063  4.48368     87 a - - -
          2.68618  4.42225  2.77519  2.73123  3.46354  2.40513  3.72494  3.29354  2.67741  2.69355  4.24690  2.90347  2.73739  3.18146  2.89801  2.37887  2.77519  2.98518  4.58477  3.61503
          0.03527  4.05793  4.05302  0.61958  0.77255  0.49582  0.93923
     51   0.88688  4.22097  3.60074  3.38516  4.21123  3.05103  4.39698  3.31636  3.39684  3.21118  4.20252  3.47985  3.81175  3.72049  3.64573  2.54572  2.77233  2.93118  5.65784  4.44699     88 a - - -
          2.68618  4.42225  2.77519  2.73123  3.46354  2.40513  3.72494  3.29354  2.67741  2.69355  4.24690  2.90347  2.73739  3.18146  2.89801  2.37887  2.77519  2.98518  4.58477  3.61503
          0.05477  4.03883  3.33328  0.61958  0.77255  0.50554  0.92427
     52   0.83077  4.26628  3.60796  3.40790  4.19486  3.08667  4.41293  3.34148  3.42783  3.21649  4.23468  3.52100  3.83923  3.75663  3.66748  2.61620  2.90329  2.97176  5.60811  4.42442     89 a - - -
          2.68618  4.42225  2.77519  2.73123  3.46354  2.40513  3.72494  3.29354  2.67741  2.69355  4.24690  2.90347  2.73739  3.18146  2.89801  2.37887  2.77519  2.98518  4.58477  3.61503
          0.03719  4.00926  3.99739  0.61958  0.77255  0.53381  0.88278
     53   2.92788  4.66252  3.54906  3.40752  4.38939  3.34290  4.47337  3.96893  3.47597  3.58142  4.63765  3.70073  0.62178  3.86088  3.70591  3.09967  3.37975  3.59957  5.53970  4.51225     90 P - - -
          2.68618  4.42225  2.77519  2.73123  3.46354  2.40513  3.72494  3.29354  2.67741  2.69355  4.24690  2.90347  2.73739  3.18146  2.89801  2.37887  2.77519  2.98518  4.58477  3.61503
          0.03783  3.98986  3.98333  0.61958  0.77255  0.54330  0.86948
     54   0.96137  4.19471  3.53449  3.31592  4.14426  3.02594  4.33601  3.24446  3.32740  3.13992  4.14076  3.43146  3.77934  3.65744  3.58117  2.52133  2.75549  2.87302  5.59423  4.37765     91 a - - -
          2.68618  4.42225  2.77519  2.73123  3.46354  2.40513  3.72494  3.29354  2.67741  2.69355  4.24690  2.90347  2.73739  3.18146  2.89801  2.37887  2.77519  2.98518  4.58477  3.61503
          0.03708  3.96919  4.04488  0.61958  0.77255  0.55260  0.85674
     55   3.05382  5.02005  3.23562  2.84119  4.42667  3.53324  3.80987  3.86159  0.92358  3.40766  4.36484  3.26160  4.02775  2.99670  2.45087  3.09030  3.30077  3.56456  5.44542  4.27110     92 k - - -
          2.68618  4.42225  2.77519  2.73123  3.46354  2.40513  3.72494  3.29354  2.67741  2.69355  4.24690  2.90347  2.73740  3.18146  2.89801  2.37887  2.77518  2.98518  4.58477  3.61503
          0.06230  3.62586  3.38805  0.58844  0.81011  0.56041  0.84624
     56   1.14438  4.13615  3.50859  3.23349  4.11667  2.98399  4.24897  3.19359  3.22426  3.10435  4.05629  3.36115  3.72510  3.54948  3.49759  2.45021  2.39673  2.81162  5.55233  4.34291     94 a - - -
          2.68618  4.42225  2.77519  2.73123  3.46354  2.40513  3.72494  3.29354  2.67741  2.69355  4.24690  2.90347  2.73739  3.18146  2.89801  2.37887  2.77519  2.98518  4.58477  3.61503
          0.06494  3.93518  3.13879  0.61958  0.77255  0.58284  0.81715
     57   0.97377  4.20589  3.49105  3.28342  4.08029  3.02972  4.30216  3.21001  3.30040  3.09034  4.11890  3.42597  3.77159  3.63893  3.54911  2.55586  2.83516  2.85952  5.50462  4.30796     95 a - - -
          2.68616  4.42225  2.77519  2.73123  3.46354  2.40513  3.72494  3.29354  2.67741  2.69355  4.24690  2.90347  2.73740  3.18146  2.89801  2.37887  2.77519  2.98518  4.58477  3.61503
          0.07911  3.56037  3.04430  0.58789  0.81080  0.61226  0.78116
     58   1.03004  4.18658  3.45132  3.24219  4.04132  3.01141  4.26555  3.16516  3.25816  3.04728  4.08041  3.39460  3.74958  3.60037  3.50942  2.53701  2.81359  2.82151  5.46960  4.26862     97 a - - -
          2.68618  4.42225  2.77519  2.73123  3.46354  2.40513  3.72494  3.29354  2.67741  2.69355  4.24690  2.90347  2.73739  3.18146  2.89801  2.37887  2.77519  2.98518  4.58477  3.61503
          0.06965  3.86126  3.07401  0.61958  0.77255  0.64304  0.74590
     59   1.08510  4.16974  3.41523  3.20534  4.00584  2.99535  4.23287  3.12431  3.22038  3.00800  4.04590  3.36666  3.73014  3.56617  3.47365  2.52086  2.79494  2.78706  5.43783  4.23295     98 a - - -
          2.68618  4.42225  2.77519  2.73123  3.46354  2.40513  3.72494  3.29354  2.67741  2.69355  4.24690  2.90347  2.73739  3.18146  2.89801  2.37887  2.77519  2.98518  4.58477  3.61503
          0.04606  3.82458  3.76418  0.61958  0.77255  0.67045  0.71638
     60   2.44290  4.35960  3.15608  2.96707  4.04251  3.07082  4.09120  3.48075  3.01671  3.15536  4.17142  3.27321  1.22982  3.40423  3.29892  2.65794  2.93832  3.12254  5.35381  4.16062     99 p - - -
          2.68378  4.42252  2.77547  2.73150  3.46381  2.40537  3.72522  3.29381  2.67691  2.69382  4.24717  2.90374  2.73730  3.18174  2.89828  2.37914  2.77532  2.98541  4.58504  3.61530
          0.38030  1.15092        *  1.75851  0.18911  0.00000        *
//
