# Supplementary material for: A refined genome phage display methodology delineates the human antibody response in patients with Chagas disease
Source: iScience. 2021 May 15;24(6):102540. doi: 10.1016/j.isci.2021.102540 (PMC8185243; doi:10.1016/j.isci.2021.102540)
Supplement: Data S2. Alignments and consensus sequences for all epitopes. Related to Figure 3 and Data S1 [file mmc3.zip › final clusters A and B/10.mafft.fasta]

>AAPAKAAAAPAKAAAAPAKAAAAPAKAAAAPA
-----------------------------------AAPAK-AAAAPAKAAA-------AP
-------AKAAAAPAK-AAAAPA----------------------------------
>AAPAKAAAAPAKAAAAPAKAAAAPARAAAAPA
-----------------------------------AAPAK-AAAAPAKAAA-------AP
-------AKAAAAPAR-AAAAPA----------------------------------
>AAPAKAAAAPAKAAAAPSKAAAAPAKAAAAPA
-----------------------------------AAPAK-AAAAPAKAAA-------AP
-------SKAAAAPAK-AAAAPA----------------------------------
>AAPAKAAAAPAKAAAAPAKAAAAPAKASAAPA
-----------------------------------AAPAK-AAAAPAKAAA-------AP
-------AKAAAAPAK-ASAAPA----------------------------------
>AAPAKAAAAPAKAAAAPARAAAAPAKAAAAPA
-----------------------------------AAPAK-AAAAPAKAAA-------AP
-------ARAAAAPAK-AAAAPA----------------------------------
>AAPARAAAAPAKAAAAPAKAAAAPAKAAAAPA
-----------------------------------AAPAR-AAAAPAKAAA-------AP
-------AKAAAAPAK-AAAAPA----------------------------------
>AAPAKAAAAPAKAAAAPAKTAAAPAKAAAAPA
-----------------------------------AAPAK-AAAAPAKAAA-------AP
-------AKTAAAPAK-AAAAPA----------------------------------
>AAPAKAAAAPAKAAAAPAKSAAAPAKAAAAPA
-----------------------------------AAPAK-AAAAPAKAAA-------AP
-------AKSAAAPAK-AAAAPA----------------------------------
>AAPAKAAAAPARAAAAPAKAAAAPAKAAAAPA
-----------------------------------AAPAK-AAAAPARAAA-------AP
-------AKAAAAPAK-AAAAPA----------------------------------
>AAPAKAAAAPAEAAAAPAKAAAAPAKAAAAPA
-----------------------------------AAPAK-AAAAPAEAAA-------AP
-------AKAAAAPAK-AAAAPA----------------------------------
>AAPAEAAAAPAKAAAAPAKAAAAPAKAAAAPA
-----------------------------------AAPAE-AAAAPAKAAA-------AP
-------AKAAAAPAK-AAAAPA----------------------------------
>AAPAKAAAAPAKAAAAPAEAAAAPAKAAAAPA
-----------------------------------AAPAK-AAAAPAKAAA-------AP
-------AEAAAAPAK-AAAAPA----------------------------------
>AAPAKAAAAPAKAAAAPAKAAAAPAEAAAAPA
-----------------------------------AAPAK-AAAAPAKAAA-------AP
-------AKAAAAPAE-AAAAPA----------------------------------
>AAPAKAAAAPAKAAVAPAKAAAAPAKAAAAPA
-----------------------------------AAPAK-AAAAPAKAAV-------AP
-------AKAAAAPAK-AAAAPA----------------------------------
>AAPAKAAAAPAKAAAAPAKAVAAPAKAAAAPA
-----------------------------------AAPAK-AAAAPAKAAA-------AP
-------AKAVAAPAK-AAAAPA----------------------------------
>AAPAKAVAAPAKAAAAPAKAAAAPAKAAAAPA
-----------------------------------AAPAK-AVAAPAKAAA-------AP
-------AKAAAAPAK-AAAAPA----------------------------------
>AAPAKAAAAPAKAAAAPAKAAVAPAKAAAAPA
-----------------------------------AAPAK-AAAAPAKAAA-------AP
-------AKAAVAPAK-AAAAPA----------------------------------
>AAPAKAAAAPAKAAAAPAKAAAAPAKAAVAPA
-----------------------------------AAPAK-AAAAPAKAAA-------AP
-------AKAAAAPAK-AAVAPA----------------------------------
>AAPAKAAAAPAKVAAAPAKAAAAPAKAAAAPA
-----------------------------------AAPAK-AAAAPAKVAA-------AP
-------AKAAAAPAK-AAAAPA----------------------------------
>AAPAKAAVAPAKAAAAPAKAAAAPAKAAAAPA
-----------------------------------AAPAK-AAVAPAKAAA-------AP
-------AKAAAAPAK-AAAAPA----------------------------------
>AAPAKAAAAPAKATAAPAKAAAAPAKAAAAPA
-----------------------------------AAPAK-AAAAPAKATA-------AP
-------AKAAAAPAK-AAAAPA----------------------------------
>AAPAKAAAAPAKAVAAPAKAAAAPAKAAAAPA
-----------------------------------AAPAK-AAAAPAKAVA-------AP
-------AKAAAAPAK-AAAAPA----------------------------------
>AAPAKAAAAPAKAAAAPAKAAAAPAKAAATPA
-----------------------------------AAPAK-AAAAPAKAAA-------AP
-------AKAAAAPAK-AAATPA----------------------------------
>AAPAKTAAAPAKAAAAPAKAAAAPAKAAAAPA
-----------------------------------AAPAK-TAAAPAKAAA-------AP
-------AKAAAAPAK-AAAAPA----------------------------------
>AAPAKAAAAPAKAAAAPAKAAATPAKAAAAPA
-----------------------------------AAPAK-AAAAPAKAAA-------AP
-------AKAAATPAK-AAAAPA----------------------------------
>AAPAKAAAAPAKAAAAPAKAAAAPGKAAAAPA
-----------------------------------AAPAK-AAAAPAKAAA-------AP
-------AKAAAAPGK-AAAAPA----------------------------------
>AAPAKAAAAPAKAAAAPAKAAAAPAKPAAAPA
-----------------------------------AAPAK-AAAAPAKAAA-------AP
-------AKAAAAPAK-PAAAPA----------------------------------
>AAPAKAAAAPAKAAAAPAKAAAAPAKTAAAPA
-----------------------------------AAPAK-AAAAPAKAAA-------AP
-------AKAAAAPAK-TAAAPA----------------------------------
>TAPAKAATAPAKAAAAPAKAAAAPAKAAAAPA
-----------------------------------TAPAK-AATAPAKAAA-------AP
-------AKAAAAPAK-AAAAPA----------------------------------
>AAPAKAAAAPAKAAAAPAKAAAALAKAAAAPA
-----------------------------------AAPAK-AAAAPAKAAA-------AP
-------AKAAAALAK-AAAAPA----------------------------------
>TAPAKAATAPAKAAAAPAKAAAAPAKAAAAPAKA
-----------------------------------TAPAK-AATAPAKAAA-------AP
-------AKAAAAPAK-AAAAPAK-A-------------------------------
>AAPAKAATAPAKAAAAPAKAAAAPAKAAAAPAKA
-----------------------------------AAPAK-AATAPAKAAA-------AP
-------AKAAAAPAK-AAAAPAK-A-------------------------------
>AAPAKAAAAPAKAAAAPAKAAAAPAKAAAAPAKA
-----------------------------------AAPAK-AAAAPAKAAA-------AP
-------AKAAAAPAK-AAAAPAK-A-------------------------------
>TAPAKAATAPAKAAAAPAKAAAAPAKAAAAPAKAAA
-----------------------------------TAPAK-AATAPAKAAA-------AP
-------AKAAAAPAK-AAAAPAK-AAA-----------------------------
>AAPAKAAAAPAKAAAAPAKAAAAPAKAAAAPAKAAA
-----------------------------------AAPAK-AAAAPAKAAA-------AP
-------AKAAAAPAK-AAAAPAK-AAA-----------------------------
>AAPAKAATAPAKAATAPAKAAAAPAKAAAAPAKAAA
-----------------------------------AAPAK-AATAPAKAAT-------AP
-------AKAAAAPAK-AAAAPAK-AAA-----------------------------
>TAPAKAAAAPAKAAAAPAKAAAAPAKAAAAPAK
-----------------------------------TAPAK-AAAAPAKAAA-------AP
-------AKAAAAPAK-AAAAPAK---------------------------------
>AAPAKAAAAPAKAAAAPAKAAAAPAKAAAAPAK
-----------------------------------AAPAK-AAAAPAKAAA-------AP
-------AKAAAAPAK-AAAAPAK---------------------------------
>ASAPAKAATAPAKAATAPAKAAAAPAKAAAAPAKAAAAPAKAAAAPAKA
---------------------------ASAPAKAATAPAK-AATAPAKAAAAPAKAAAAP
-------AKAAAAPAK-AAAAPAK-A-------------------------------
>AAAPAKAATAPAKAATAPAKAAAAPAKAAAAPAKAAAAPAKAAAAPAKAAAA
---------------------------AAAPAKAATAPAK-AATAPAKAAAAPAKAAAAP
-------AKAAAAPAK-AAAAPAK-AAAA----------------------------
>AAAPAKAATAPAKAATAPAKAAAAPAKAAAAPAKAAAAPAKAAAAPAKAAA
---------------------------AAAPAKAATAPAK-AATAPAKAAAAPAKAAAAP
-------AKAAAAPAK-AAAAPAK-AAA-----------------------------
>AAPAKAAAAPAKAAAAPAKAAAAPAKAAAAPAKAAAAPAKAAAA
----------------------------AAPAKAAAAPAK-AAAAPAKAAA-------AP
-------AKAAAAPAK-AAAAPAK-AAAA----------------------------
>TAPAKAATAPAKAAAAPAKAAAAPAKAAAAPAKAAAAPAKAAAA
----------------------------TAPAKAATAPAK-AAAAPAKAAA-------AP
-------AKAAAAPAK-AAAAPAK-AAAA----------------------------
>TAPAKAATAPAKAAAAPAKAAAAPAKAAAAP
-----------------------------------TAPAK-AATAPAKAAA-------AP
-------AKAAAAPAK-AAAAP-----------------------------------
>AAPAKAAAAPAKAAAAPAKAAAAPAKAAA
-----------------------------------AAPAK-AAAAPAKAAA-------AP
-------AKAAAAPAK-AAA-------------------------------------
>AAPAKAAAAPAKAAAAPAKAAAAPAKTAA
-----------------------------------AAPAK-AAAAPAKAAA-------AP
-------AKAAAAPAK-TAA-------------------------------------
>TAPAKAATAPAKAAAAPAKAAAAPAKAAA
-----------------------------------TAPAK-AATAPAKAAA-------AP
-------AKAAAAPAK-AAA-------------------------------------
>AAPAKAAAAPAKAAAAPAKAAAAPAKAAAA
-----------------------------------AAPAK-AAAAPAKAAA-------AP
-------AKAAAAPAK-AAAA------------------------------------
>AAPAKAAAAPAKAAAAPAKAAAAPARAAAA
-----------------------------------AAPAK-AAAAPAKAAA-------AP
-------AKAAAAPAR-AAAA------------------------------------
>AAPAKAAAAPAKAVAAPAKAAAAPAKAAAA
-----------------------------------AAPAK-AAAAPAKAVA-------AP
-------AKAAAAPAK-AAAA------------------------------------
>AAPAKAAAAPAKAAAAPAKAAAAPAKAA
-----------------------------------AAPAK-AAAAPAKAAA-------AP
-------AKAAAAPAK-AA--------------------------------------
>AAPAKAAAAPAKAAAAPAKAAAAPAKA
-----------------------------------AAPAK-AAAAPAKAAA-------AP
-------AKAAAAPAK-A---------------------------------------
>AAPAKAAAAPAKAAAAPAKAAAAPAKT
-----------------------------------AAPAK-AAAAPAKAAA-------AP
-------AKAAAAPAK-T---------------------------------------
>AAAPAKAAAAPAKAAAAPAKAAAAPAKAAAAPAKAA
----------------------------------AAAPAK-AAAAPAKAAA-------AP
-------AKAAAAPAK-AAAAPAK-AA------------------------------
>ATAPAKAAAAPAKAAAAPAKAAAAPAKAAAAPAKAA
----------------------------------ATAPAK-AAAAPAKAAA-------AP
-------AKAAAAPAK-AAAAPAK-AA------------------------------
>AAAPAKAAAAPAKAAAAPAKAAAAPTKAAAAPAKAA
----------------------------------AAAPAK-AAAAPAKAAA-------AP
-------AKAAAAPTK-AAAAPAK-AA------------------------------
>APAKAATAPAKAAAAPAKAAAAPAKAAAAPAKAAAAPAKAAAAPAKAAAAPAKAAAA
----------------------APAKAATAPAKAAAAPAK-AAAAPAKAAA-------AP
-------AKAAAAPAK-AAAAPAK-AAAAPAK-AA-AA-------------------
>APAKAAAAPAKAAAAPAKAAAAPAKAAAAPAKAAAAPAKAAAAPAKAAAAPAKAAAA
----------------------APAKAAAAPAKAAAAPAK-AAAAPAKAAA-------AP
-------AKAAAAPAK-AAAAPAK-AAAAPAK-AA-AA-------------------
>AAPAKAATAPAKAATAPAKAAAAPAKAAAAPAKAAAAPAKAAAAPAKAAAAPAKAAAAPAKAAAA
----------------------------AAPAKAATAPAK-AATAPAKAAA-------AP
-------AKAAAAPAK-AAAAPAK-AAAAPAK-AA-AAPAKAAAA-PAKAAAA----
>AAPAKAAAAPAKAATAPAKAAAAPAKAAAAPAKAAAAPAKAAAAPAKAAAAPAKAAAAPAKAAAA
----------------------------AAPAKAAAAPAK-AATAPAKAAA-------AP
-------AKAAAAPAK-AAAAPAK-AAAAPAK-AA-AAPAKAAAA-PAKAAAA----
>AAPAKAAAAPAKAAAAPAKAAAAPAKAAAAPAKAAAAPAKAAAAPAKAAAAPAKAAAA
----------------------------AAPAKAAAAPAK-AAAAPAKAAA-------AP
-------AKAAAAPAK-AAAAPAK-AAAAPAK-AA-AAPAKAAAA------------
>AAAAPAKAAAAPAKAAAAPAKAAAAPAKAAAAPAKAAAAPAKAAAAPAKAAAA
--------------------------AAAAPAKAAAAPAK-AAAAPAKAAA-------AP
-------A-------K-AAAAPAK-AAAAPAK-AA-AAPAKAAAA------------
>APAKAAAAPAKAAAAPAKAAAAPAKAAAAPAKAAAAPAKAAAAPAKAAAAPAKAAAAPAKTAAA
---------------APAKAAAAPAKAAAAPAKAAAAPAK-AAAAPAKAAA-------AP
-------AKAAAAPAK-AAAAPAK-AAAAPAK-TA-AA-------------------
>APAKAATAPAKAAAAPAKAAAAPAKAAAAPAKAAAAPAKAAAAPAKAAAAPAKAAAAPAKAAAA
---------------APAKAATAPAKAAAAPAKAAAAPAK-AAAAPAKAAA-------AP
-------AKAAAAPAK-AAAAPAK-AAAAPAK-AA-AA-------------------
>AATAPAKAATAPAKAAAAPAKAAAAPAKAAAAPAKAAAAPAKAAAAPAKAAAAPAKAAAAPAKAAAAPAKA
-----AATAPAKAATAPAKAAAAPAKAAAAPAKAAAAPAK-AAAAPAKAAA-------AP
-------AKAAAAPAK-AAAAPAK-AAAAPAK-A-----------------------
>AAAAPAKAAAAPAKAAAAPAKAAAAPAKAAAAPAKAAAAPAKAAAAPAKAAAAPAKAAAAPAKAAAAPAKA
-----AAAAPAKAAAAPAKAAAAPAKAAAAPAKAAAAPAK-AAAAPAKAAA-------AP
-------AKAAAAPAK-AAAAPAK-AAAAPAK-A-----------------------
>APAKAATAPAKAAAAPAKAAAAPAKAAAAPAKAAAAPAKAAAAPAKAAAAPAKAAAAPAKAAAAPAKA
---------------APAKAATAPAKAAAAPAKAAAAPAK-AAAAPAKAAA-------AP
-------AKAAAAPAK-AAAAPAK-AAAAPAK-AA-AAPAKA---------------
>AAAPAKAAAAPAKAAAAPAKAAAAPAKAAAAPAKAAAAPAKAAAAPAKAAAAPAKAA
----------------------------------AAAPAK-AAAAPAKAAA-------AP
-------AKAAAAPAK-AAAAPAK-AAAAPAK-AA-AAPAKAAAA-PAKAA------
>AAAPAKAAAAPAKAAAAPAKAAAAPAKAAAAPAKAAAAPAKAAAAPAKAAAAPAKAAAAPAKAAAAPAKA
---------------------------AAAPAKAAAAPAK-AAAAPAKAAA-------AP
-------AKAAAAPAK-AAAAPAK-AAAAPAK-AA-AAPAKAAAA-PAKAAAAPAKA
>APAKAAAAPAKAAAAPAKAAAAPAKAAAAPAKAAAAPAKAAAAPAKAAAAPAKAAAAPAKAAAAP
----------------------APAKAAAAPAKAAAAPAK-AAAAPAKAAA-------AP
-------AKAAAAPAK-AAAAPAK-AAAAPAK-AA-AAPAKAAAA-P----------
>AAAPAKAAAAPAKAAAAPAKAAAAPAKAAAAPAKAAAAPAKAAAAPAKAAAAPAKAAAAP
----------------------------------AAAPAK-AAAAPAKAAA-------AP
-------AKAAAAPAK-AAAAPAK-AAAAPAK-AA-AAPAKAAAA-PAKAAAAP---
>AAPAKAAAAPAKAATAPAKAATAPAKAAAAPAKAAAAPAKAAAAPAKAAAAPAKAA
----------------------------AAPAKAAAAPAK-AATAPAKAAT-------AP
-------AKAAAAPAK-AAAAPAK-AAAAPAK-AA-AAPAKAA--------------
>AAPAKAAAAPAKAAAAPAKAAAAPAKAAAAPAKAAAAPAKAAAAPAKAAAAPAKAA
----------------------------AAPAKAAAAPAK-AAAAPAKAAA-------AP
-------AKAAAAPAK-AAAAPAK-AAAAPAK-AA-AAPAKAA--------------
>AKAAAAPAKAAAAPAKAAAAPAKAAAAPAKAAAAPAKAAAAPAKAAAAPAKAAAAPAKAA
------------------------AKAAAAPAKAAAAPAK-AAAAPAKAAA-------AP
-------AKAAAAPAK-AAAAPAK-AAAAPAK-AA-AAPAKAA--------------
>KAAAAPAKAAAAPAKAAAAPAKAAAAPAKAAAAPAKAAAAPAKAAAAPAKAAAAPAKAA
-------------------------KAAAAPAKAAAAPAK-AAAAPAKAAA-------AP
-------AKAAAAPAK-AAAAPAK-AAAAPAK-AA-AAPAKAA--------------
>AAAAPAKAAAAPAKAAAAPAKAAAAPAKAAAAPAKAAAAPAKAAAAPAKAA
-------------------AAAAPAKAAAAPAKAAAAPAK-AAAAPAKAAA-------AP
-------AKAAAAPAK-AAAAPAK-AA------------------------------
>ATAPAKAAAAPAKAAAAPAKAAAAPAKAAAAPAKAAAAPAKAAAAPAKAA
--------------------ATAPAKAAAAPAKAAAAPAK-AAAAPAKAAA-------AP
-------AKAAAAPAK-AAAAPAK-AA------------------------------
>ATAPAKAAAAPAKAAAAPAKAAAAPARAAAAPAKAAAAPAKAAAAPAKAA
--------------------ATAPAKAAAAPAKAAAAPAK-AAAAPARAAA-------AP
-------AKAAAAPAK-AAAAPAK-AA------------------------------
>AAAPAKAAAAPAKAAAAPAKAAAAPAKAAAAPAKAAAAPAKAAAAPAKAA
--------------------AAAPAKAAAAPAKAAAAPAK-AAAAPAKAAA-------AP
-------AKAAAAPAK-AAAAPAK-AA------------------------------
>AAAPAKAAAAPAKAAAAPAKAAAAPAKAAAAPAKAAAAPAKAAAAPAKAAAAPAKTAA
-------------AAAPAKAAAAPAKAAAAPAKAAAAPAK-AAAAPAKAAA-------AP
-------AKAAAAPAK-AAAAPAK-TAA-----------------------------
>AAAPAKAAAAPAKAAAAPAKAAAAPAKAAAAPAKAAAAPAKAAAAPARAAAAPAKTAA
-------------AAAPAKAAAAPAKAAAAPAKAAAAPAK-AAAAPAKAAA-------AP
-------AKAAAAPAR-AAAAPAK-TAA-----------------------------
>AAPAKAAAAPAKAAAAPAKAAAAPAKAAAAPAKAAAAPAKAAAAPAKAAAAPAKAAAAPAKTAA
-------AAPAKAAAAPAKAAAAPAKAAAAPAKAAAAPAK-AAAAPAKAAA-------AP
-------AKAAAAPAK-AAAAPAK-TAA-----------------------------
>AAPAKAAAAPAKAAAAPAKAAAAPAKAAAAPAKAAAAPAKAAAAPAKAAAAPAKAAAAPAKAAA
-------AAPAKAAAAPAKAAAAPAKAAAAPAKAAAAPAK-AAAAPAKAAA-------AP
-------AKAAAAPAK-AAAAPAK-AAA-----------------------------
>ATAPAKAAAAPAKAAAAPAKAAAAPAKAAAAPAKAAAAPAKAAAAPAKAAAAPAKAAAAPAKAAAAPAKTAA
-------------ATAPAKAAAAPAKAAAAPAKAAAAPAK-AAAAPAKAAA-------AP
-------AKAAAAPAK-AAAAPAK-AAAAPAK-AA-AAPAKTAA-------------
>ATAPAKAATAPAKAAAAPAKAAAAPAKAAAAPAKAAAAPAKAAAAPAKAAAAPAKAAAAPAKAAAAPAKAAAAP
-------------ATAPAKAATAPAKAAAAPAKAAAAPAK-AAAAPAKAAA-------AP
-------AKAAAAPAK-AAAAPAK-AAAAPAK-AA-AAPAKAAAA-P----------
>AAPAKAATAPAKAATAPAKAAAAPAKAAAAPAKAAAAPAKAAAAPAKAAAAPAKAAAAPAKAAAAPAKAAAAPAKAAAAP
AAPAKAATAPAKAATAPAKAAAAPAKAAAAPAKAAAAPAK-AAAAPAKAAA-------AP
-------AKAAAAPAK-AAAAPAK-AAAAPAK-AA-AAP------------------
>AATAPAKAAAAPAKAAAAPAKAAAAPAKAAAAPAKAAAAPAKAAAAPAKAAAAPAKAAAAPAKAAAAPAKAAAAP
-------------------AATAPAKAAAAPAKAAAAPAK-AAAAPAKAAA-------AP
-------AKAAAAPAK-AAAAPAK-AAAAPAK-AA-AAPAKAAAA-PAKAAAAP---
>AAAPAKAATAPAKAATAPAKAAAAPAKAAAAPAKAAAAPAKAAAAPAKAAAAPAKAAAAPAK
--------------------AAAPAKAATAPAKAATAPAK-AAAAPAKAAA-------A-
-------------PAK-AAAAPAK-AAAAPAK-AA-AAPAKAAAA-PAK--------
>AAAPAKAATAPAKAATAPAKAAAAPAKAAAAPAKAAAAPAKAAAAPAKAAAAPAKAAAAPAKAAAAPAK
--------------------AAAPAKAATAPAKAATAPAK-AAAAPAKAAA-------AP
-------AKAAAAPAK-AAAAPAK-AAAAPAK-AA-AAPAKAAAA-PAK--------
>APAKAAAAPAKAATAPAKAATAPAKAAAAPAKAAAAPAKAAAAPAKAAAAPAKAAAAPAKAAAAPAKAA
---------------APAKAAAAPAKAATAPAKAATAPAK-AAAAPAKAAA-------AP
-------AKAAAAPAK-AAAAPAK-AAAAPAK-AA-AAPAKAA--------------
>APAKAATAPAKAATAPAKAAAAPAKAAAAPAKAAAAPAKAAAAPAKAAAAPAKAAAAPAKAAAAPAKAA
---------------APAKAATAPAKAATAPAKAAAAPAK-AAAAPAKAAA-------AP
-------AKAAAAPAK-AAAAPAK-AAAAPAK-AA-AAPAKAA--------------
>APAKAAAAPAKAATAPAKAATAPAKAAAAPAKAAAAPAKAAAAPAKAAAAPAKAAAAPAKAAAAPAKAAAAPAK
----------------------APAKAAAAPAKAATAPAK-AATAPAKAAA-------AP
-------AKAAAAPAK-AAAAPAK-AAAAPAK-AA-AAPAKAAAA-PAKAAAAPAK-
>APAKAAAAPAKAATAPAKAATAPAKAAAAPAKAAAAPAKAAAAPAKAAAAPAKAAAAPAKAAAAPAKAAAAPA
----------------------APAKAAAAPAKAATAPAK-AATAPAKAAA-------AP
-------AKAAAAPAK-AAAAPAK-AAAAPAK-AA-AAPAKAAAA-PAKAAAAPA--
>PAKAATAPAKAAAAPAKAAAAPAKAAAAPAKAAAAPAKAAAAPAKAAAAPAKAAAAPAK
------------------------------PAKAATAPAK-AAAAPAKAAA-------AP
-------AKAAAAPAK-AAAAPAK-AAAAPAK-AA-AAPAKAAAA-PAK--------
>ATAPAKAAAAPAKAAAAPAKAAAAPAKAAAAPAKAAAAPAKAAAAPAKAAAAPAK
--------------------ATAPAKAAAAPAKAAAAPAK-AAAAPAKAAA-------AP
-------AKAAAAPAK-AAAAPAK-AAAAPAK-------------------------
>KASAPAKAATAPAKAATAPAKAAAAPAKAAAAPAKAAAAPAKAAAAPAKAAAAPAKAAAAPAKA
-------------------KASAPAKAATAPAKAATAPAK-AAAAPAKAAA-------AP
-------AKAAAAPAK-AAAAPAK-AAAAPAK-AA-AAPAKA---------------
>ATAPAKAAAAPAKAAAAPAKAAAAPAKAAAAPAKAAAAPAKAAAAPAKA
----------------------------------ATAPAK-AAAAPAKAAA-------AP
-------AKAAAAPAK-AAAAPAK-AAAAPAK-AA-AAPAKA---------------
>ATAPAKAAAAPAKAAAAPAKAAAAPAKAAAAPAKAAAAPAKAAA
----------------------------------ATAPAK-AAAAPAKAAA-------AP
-------AKAAAAPAK-AAAAPAK-AAAAPAK-AA-A--------------------
>APAKAAAAPAKAAAAPAKAAAAPAKAAAAPAKAAAAPAKAAAAPAKAAAAPAKAA
-----------------------------APAKAAAAPAK-AAAAPAKAAA-------AP
-------AKAAAAPAK-AAAAPAK-AAAAPAK-AA-AAPAKAA--------------
>APAKAATAPAKAAAAPAKAAAAPAKAAAAPAKAAAAPAKAAAAPAKAAAAPAKAA
-----------------------------APAKAATAPAK-AAAAPAKAAA-------AP
-------AKAAAAPAK-AAAAPAK-AAAAPAK-AA-AAPAKAA--------------
>APAKAAAAPAKAAAAPAKAAAAPAKAAAAPAKAAAAPAKAAAAPAKAAAAPAKTA
-----------------------------APAKAAAAPAK-AAAAPAKAAA-------AP
-------AKAAAAPAK-AAAAPAK-AAAAPAK-AA-AAPAKTA--------------
>APAKAAAAPAKAAAAPAKAAAAPAKAAAAPAKAAAAPAKAAAAPAKAAAAPAKT
-----------------------------APAKAAAAPAK-AAAAPAKAAA-------AP
-------AKAAAAPAK-AAAAPAK-AAAAPAK-AA-AAPAKT---------------
>APAKAATAPAKAAAAPAKAAAAPAKAAAAPAKAAAAPAKAAAAPAKAAAAPA
-----------------------------APAKAATAPAK-AAAAPAKAAA-------AP
-------AKAAAAPAK-AAAAPAK-AAAAPAK-AA-AAPA-----------------
>APAKAAAAPAKAAAAPAKAAAAPAKAAAAPAKAAAAPAKAAAAPAKAAAAPA
-----------------------------APAKAAAAPAK-AAAAPAKAAA-------AP
-------AKAAAAPAK-AAAAPAK-AAAAPAK-AA-AAPA-----------------
>APAKAATAPAKAAAAPAKAAAAPAKAAAAPAKAAAAPAKAAAAPAKAAAA
-----------------------------APAKAATAPAK-AAAAPAKAAA-------AP
-------AKAAAAPAK-AAAAPAK-AAAAPAK-AA-AA-------------------
>APAKAAAAPAKAAAAPAKAAAAPAKAAAAPAKAAAAPAKAAAAPAKAAA
-----------------------------APAKAAAAPAK-AAAAPAKAAA-------AP
-------AKAAAAPAK-AAAAPAK-AAAAPAK-AA-A--------------------
>APAKAATAPAKAATAPAKAAAAPAKAAAAPAKAAAAPAKAAAAPAKAAA
-----------------------------APAKAATAPAK-AATAPAKAAA-------AP
-------AKAAAAPAK-AAAAPAK-AAAAPAK-AA-A--------------------
>APAKAATAPAKAAAAPAKAAAAPAKAAAAPAKAAAAPAKAAAAPA
-----------------------------APAKAATAPAK-AAAAPAKAAA-------AP
--------------AK-AAAAPAK-AAAAPAK-AA-AAPA-----------------
>KAAAAPAKAAAAPAKAAAAPAKAAAAPAKAAAAPAKAAAAPAKAA
-------------------------KAAAAPAKAAAAPAK-AAAAPAKAA----------
-----------AAPAK-AAAAPAK-AAAAPAK-AA----------------------
>KAAAAPAKAAAAPAKAAAAPAKAAAAPAKAAAAPAKAAAAPAKAAAA
-------------------------KAAAAPAKAAAAPAK-AAAAPAKAA----------
-----------AAPAK-AAAAPAK-AAAAPAK-AA-AA-------------------
>KAAAAPAKAAAAPAKAAAAPAKAAAAPAKAAAAPAKAAAAPAKAAAAPAKAAAAPAK
-------------------------KAAAAPAKAAAAPAK-AAAAPAKAAA-------AP
-------AKAAAAPAK-AAAAPAK-AAAAPAK-AA-AAPAK----------------
>APAKAAAAPAKAAAAPAKAAAAPAKAAAAPAKAAAAPAKAAAAPAKAAAAPAKAAAAPAK
----------------------APAKAAAAPAKAAAAPAK-AAAAPAKAAA-------AP
-------AKAAAAPAK-AAAAPAK-AAAAPAK-AA-AAPAK----------------
>KAAAAPAKAAAAPAKAAAAPAKAAAAPAKAAAAPAKAAAAPAKAAAAPAKAAA
-------------------------KAAAAPAKAAAAPAK-AAAAPAKAAA-------AP
-------AKAAAAPAK-AAAAPAK-AAAAPAK-AA-A--------------------
>AKAAAAPAKAAAAPAKAAAAPAKAAAAPAKAAAAPAKAAAAPAKAAAAPAKAAAAPAKAAAAPAKAAA
----------AKAAAAPAKAAAAPAKAAAAPAKAAAAPAK-AAAAPAKAAA-------AP
-------AKAAAAPAK-AAAAPAK-AAAAPAK-AA-A--------------------
>SAPAKAATAPAKAATAPAKAAAAPAKAAAAPAKAAAAPAKAAAAPAKAAAAPAKAAAAPAK
----------------------------SAPAKAATAPAK-AATAPAKAAA-------AP
-------AKAAAAPAK-AAAAPAK-AAAAPAK-AA-AAPAKAAAA-PAK--------
>SAPAKAATAPAKAATAPAKAAAAPAKAAAAPAKAAAAPAKAAAAPAKAAAAPAKAAAAPA
----------------------------SAPAKAATAPAK-AATAPAKAAA-------AP
-------AKAAAAPAK-AAAAPAK-AAAAPAK-AA-AAPAKAAAA-PA---------
>ATAPAKAATAPAKAAAAPAKAAAAPAKAAAAPAKAAAAPAKAAAAPAKAAAAPA
--------------------ATAPAKAATAPAKAAAAPAK-AAAAPAKAAA-------AP
-------AKAAAAPAK-AAAAPAK-AAAAPA--------------------------
>PAKAATAPAKAAAAPAKAAAAPAKAAAAPAKAAAAPAKAAAAPAKAAAAPA
------------------------------PAKAATAPAK-AAAAPAKAAA-------AP
-------AKAAAAPAK-AAAAPAK-AAAAPAK-AA-AAPA-----------------
>PAKAATAPAKAAAAPAKAAAAPAKAAAAPAKAAAAPAKAAAAPAKAA
------------------------------PAKAATAPAK-AAAAPAKAAA-------AP
-------AKAAAAPAK-AAAAPAK-AAAAPAK-AA----------------------
>AAPAKAAAAPAKAAAAPAKAAAAPAKAAAAPAKAAAAPAKAAAAPAKAAAAPAKT
----------------------------AAPAKAAAAPAK-AAAAPAKAAA-------AP
-------AKAAAAPAK-AAAAPAK-AAAAPAK-AA-AAPAKT---------------
>AAPAKAAAAPAKAAAAPAKAAAAPAKAAAAPAKAAAAPAKAAAAPAKAAAAPAKTAAAP
----------------------------AAPAKAAAAPAK-AAAAPAKAAA-------AP
-------AKAAAAPAK-AAAAPAK-AAAAPAK-AA-AAPAKTAAAP-----------
>AAPAKAAAAPAKAAAAPAKAAAAPAKAAAAPAKAAAAPAKAAAAPAKAA
----------------------------AAPAKAAAAPAK-AAAAPAKAAA-------AP
-------A-------K-AAAAPAK-AAAAPAK-AA-AAPAKAA--------------
>TAPAKAAAAPAKAAAAPAKAAAAPAKAAAAPAKAAAAPAKAAAAPAKAA
----------------------------TAPAKAAAAPAK-AAAAPAKAAA-------AP
-------A-------K-AAAAPAK-AAAAPAK-AA-AAPAKAA--------------
>AAAPAKAAAAPAKAAAAPAKAAAAPAKAAAAPAKAAAAPAKTAAAAPAKTAA
---------------------------AAAPAKAAAAPAK-AAAAPAKAAA-------AP
-------AKAAAAPAK-AAAAPAKTAAAAPAK-TA-A--------------------
>AAAPAKAAAAPAKAAAAPAKAAAAPAKAAAAPAKAAAAPAKAAAAPAKTAA
---------------------------AAAPAKAAAAPAK-AAAAPAKAAA-------AP
-------AKAAAAPAK-AAAAPAK-AAAAPAK-TA-A--------------------
>PAKAAAAPAKAAAAPAKAAAAPAKAAAAPAKAAAAPAKAAAAPAKAAAAPAKTAA
-----------------------PAKAAAAPAKAAAAPAK-AAAAPAKAAA-------AP
-------AKAAAAPAK-AAAAPAK-AAAAPAK-TA-A--------------------
>AAAPAKAAAAPAKAAAAPAKAAAAPAKAAAAPAKAAAAPAKAAAAPAKAAAAPAKAAAAPAKTAA
---------------------------AAAPAKAAAAPAK-AAAAPAKAAA-------AP
-------AKAAAAPAK-AAAAPAK-AAAAPAK-AA-AAPAK-AAAAPAKTAA-----
>PAKAAAAPAKAAAAPAKAAAAPAKAAAAPAKAAAAPAKAAAAPAKAAAAPAKAAAAPAKAAAAPAKTAAAAPAKT
----------------PAKAAAAPAKAAAAPAKAAAAPAK-AAAAPAKAAA-------AP
-------AKAAAAPAK-AAAAPAK-AAAAPAK-AA-AAPAKTAAAAPAKT-------
>AAPAKAAAAPAKAAAAPAKAAAAPAKAAAAPAKAAAAPAKAAAAPAKAAAAPAKTAAAAPAKT
----------------------------AAPAKAAAAPAK-AAAAPAKAAA-------AP
-------AKAAAAPAK-AAAAPAK-AAAAPAK-AA-AAPAKTAAAAPAKT-------
>PAKAAAAPAKAAAAPAKAAAAPAKAAAAPAKAAAAPAKAAAAPAKAAAAPAKTAAAAPAKT
-----------------------PAKAAAAPAKAAAAPAK-AAAAPAKAAA-------AP
--------------AK-AAAAPAK-AAAAPAK-AA-AAPAKTAAAAPAKT-------
>AKAAAAPAKAAAAPAKAAAAPAKAAAAPAKAAAAPAKAAAAPAKAA
------------------------AKAAAAPAKAAAAPAK-AAAAPAK------------
---------AAAAPAK-AAAAPAK-AAAAPAK-AA----------------------
>AKAAAAPAKAAAAPAKAAAAPAKAAAAPAKAAAAPAKAAAAPAKAAAAPAKTAAAAPAKAA
------------------------AKAAAAPAKAAAAPAK-AAAAPAKAAA-------AP
-------AKAAAAPAK-AAAAPAK-AAAAPAK-TAAAAPAKAA--------------
>AAAPAKAAAAPAKAAAAPAKAAAAPAKAAAAPAKAAAAPAKAA
---------------------------AAAPAKAAAAPAK-AAAAPAK------------
---------AAAAPAK-AAAAPAK-AAAAPAK-AA----------------------
>AAPAKAATAPAKAATAPAKAAAAPAKAAAAPAKAAAAPAKAA
----------------------------AAPAKAATAPAK-AATAPAK------------
---------AAAAPAK-AAAAPAK-AAAAPAK-AA----------------------
>AAPAKAAAAPAKAAAAPAKAAAAPAKAAAAPAKAAAAPAKAA
----------------------------AAPAKAAAAPAK-AAAAPAK------------
---------AAAAPAK-AAAAPAK-AAAAPAK-AA----------------------
>KAAAAPAKAAAAPAKAAAAPAKAAAAPAKAAAAPAKAAAAPAKAAAAPAK
-------------------------KAAAAPAKAAAAPAK-AAAAPAKAAA-------AP
-------AKAAAAPAK-AAAAPAK-AAAAPAK-------------------------
>AKAAAAPAKAAAAPAKAAAAPAKAAAAPAKAAAAPAKAAAAPAKAAAAPAK
------------------------AKAAAAPAKAAAAPAK-AAAAPAKAAA-------AP
-------AKAAAAPAK-AAAAPAK-AAAAPAK-------------------------
>PAKAAAAPAKAAAAPAKAAAAPAKAAAAPAKAAAAPAKAAAAPAKAAAAPAK
-----------------------PAKAAAAPAKAAAAPAK-AAAAPAKAAA-------AP
-------AKAAAAPAK-AAAAPAK-AAAAPAK-------------------------
>AAPAKAAAAPAKAAAAPAKAAAAPAKAAAAPAKAAAAPAKAAAAPAK
----------------------------AAPAKAAAAPAK-AAAAPAKAAA-------AP
-------AKAAAAPAK-AAAAPAK-AAAAPAK-------------------------
>PAKAAAAPAKAAAAPAKAAAAPAKAAAAPAKAAAAPAKAAAAPAK
------------------------------PAKAAAAPAK-AAAAPAKAAA-------AP
-------AKAAAAPAK-AAAAPAK-AAAAPAK-------------------------
>AAPAKAAAAPAKAAAAPAKAAAAPAKAAAAPAKAAAAPAKAAAAPAKA
----------------------------AAPAKAAAAPAK-AAAAPAKAAA-------AP
-------AKAAAAPAK-AAAAPAK-AAAAPAK-A-----------------------
>AAPAKAAAAPAKAAAAPAKAAAAPAKAAAAPAKAAAAPAKAAAAP
----------------------------AAPAKAAAAPAK-AAAAPAKAAA-------AP
-------AKAAAAPAK-AAAAPAK-AAAAP---------------------------
>AAAPAKAAAAPAKAAAAPAKAAAAPAKAAAAPAKAAAAPAK
----------------------------------AAAPAK-AAAAPAKAAA-------AP
-------AKAAAAPAK-AAAAPAK-AAAAPAK-------------------------
>AAAPAKAAAAPAKAAAAPAKAAAAPAKAAAAPAKAAAAPAKT
----------------------------------AAAPAK-AAAAPAKAAA-------AP
-------AKAAAAPAK-AAAAPAK-AAAAPAK-T-----------------------
>APAKAATAPAKAAAAPAKAAAAPAKAAAAPAKAAAAPAKAAAAPAKAAAAPAKAAAAPAKAAAAPAKAAAAPAKTAAA
---------------APAKAATAPAKAAAAPAKAAAAPAK-AAAAPAKAAA-------AP
-------AKAAAAPAK-AAAAPAK-AAAAPAK-AA-AAPAKAAAA-PAKTAAA----
>AAPAKAAAAPAKAAAAPAKAAAAPAKAAAAPAKAA
----------------------------AAPAKAAAAPAK-AAAAPAKAAA-------AP
-------AKAAAAPAK-AA--------------------------------------
>AKAAAAPAKAAAAPAKAAAAPAKAAAAPAKAAAAPAKAAAAPAKAAAAPAKAAAAPA
-------------------------------AKAAAAPAK-AAAAPAKAAA-------AP
-------AKAAAAPAK-AAAAPAK-AAAAPAK-AA-AAPAKAAAA-PA---------
>AKAAAAPAKAAAAPAKAAAAPAKAAAAPAKAAAAPAKAAAAPAKAAAAPA
------------------------AKAAAAPAKAAAAPAK-AAAAPAKAAA-------AP
-------AKAAAAPAK-AAAAPAK-AAAAPA--------------------------
>AAPAKAAAAPAKAAAAPAKAAAAPAKAAAAPAKAAAAPAKAAAAPAKAAAAPA
----------------------------AAPAKAAAAPAK-AAAAPAKAAA-------AP
-------AKAAAAPAK-AAAAPAK-AAAAPAK-AA-AAPA-----------------
>TAPAKAAAAPAKAAAAPAKAAAAPAKAAAAPAKAAAAPAKAAAAPAKAAAAPA
----------------------------TAPAKAAAAPAK-AAAAPAKAAA-------AP
-------AKAAAAPAK-AAAAPAK-AAAAPAK-AA-AAPA-----------------
>AAPAKAAAAPAKAATAPAKAATAPAKAAAAPAKAAAAPAKAAAAPAKAAAAPA
----------------------------AAPAKAAAAPAK-AATAPAKAAT-------AP
-------AKAAAAPAK-AAAAPAK-AAAAPAK-AA-AAPA-----------------
>TAPAKAAAAPAKAAAAPAKAATAPAKAATAPAKAAAAPAKAAAAPAKAAAAPAKAAAAPA
--------------TAPAKAAAAPAKAAAAPAKAATAPAK-AATAPAKAAA-------AP
-------AKAAAAPAK-AAAAPAK-AAAAPA--------------------------
>AKAAAAPAKAAAAPAKAAAAPAKAAAAPAKAAAAPAKAAAAPA
------------------------AKAAAAPAKAAAAPAK-AAAAPAKAAA-------AP
-------AKAAAAPAK-AAAAPA----------------------------------
>AKAAAAPAKAAAAPAKAAAAPAKAAAAPAKAAAAPAKAAAAPAKAAAAP
------------------------AKAAAAPAKAAAAPAK-AAAAPAKAAA-------AP
-------AKAAAAPAK-AAAAPAK-AAAAP---------------------------
>AAAPAKAATAPAKAATAPAKAAAAPAKAAAAPAKAAAAPAKAAAAPAKAAAAPAKAAAAPAKAAAAPAKAAAAP
-------------AAAPAKAATAPAKAATAPAKAAAAPAK-AAAAPAKAAA-------AP
-------AKAAAAPAK-AAAAPAK-AAAAPAK-AA-AAPAKAAAA-P----------
>KAATAPAKAAAAPAKAAAAPAKAAAAPAKAAAAPAKAAAAPAKAAAAPAKAAAAPAKAAAAP
-------------------------KAATAPAKAAAAPAK-AAAAPAKAAA-------AP
-------AKAAAAPAK-AAAAPAK-AAAAPAK-AA-AAPAKAAAA-P----------
>AAPAKAAAAPAKAAAAPAKAAAAPAKAAAAPAKAAAAPA
----------------------------AAPAKAAAAPAK-AAAAPAKAAA-------AP
-------AKAAAAPAK-AAAAPA----------------------------------
>AAPAKAAAAPAKAAAAPAKAAAAPAKAAAAPAKAAAA
----------------------------AAPAKAAAAPAK-AAAAPAKAAA-------AP
-------AKAAAAPAK-AAAA------------------------------------
>PAKAAAAPAKAAAAPAKAAAAPAKAAAAPAKAAAAPAKAAAAPAKTAA
------------------------------PAKAAAAPAK-AAAAPAKAAA-------AP
-------AKAAAAPAK-AAAAPAK-AAAAPAK-TA-A--------------------
>KAAAAPAKAAAAPAKAAAAPAKAAAAPAKAAAAPAKAAAAPAKAAA
--------------------------------KAAAAPAK-AAAAPAKAAA-------AP
-------AKAAAAPAK-AAAAPAK-AAAAPAK-AA-A--------------------
>KAAAAPAKAAAAPAKAAAAPAKAAAAPAKAAAAPAKAAAAPAKTAA
--------------------------------KAAAAPAK-AAAAPAKAAA-------AP
-------AKAAAAPAK-AAAAPAK-AAAAPAK-TA-A--------------------
>AAAAPAKAAAAPAKAAAAPAKAAAAPAKAAAAPAKAAAAPAKAAA
---------------------------------AAAAPAK-AAAAPAKAAA-------AP
-------AKAAAAPAK-AAAAPAK-AAAAPAK-AA-A--------------------
>AKAAAAPAKAAAAPAKAAAAPAKAAAAPAKAAAAPAKAAA
--------------------------------------AK-AAAAPAKAAA-------AP
-------AKAAAAPAK-AAAAPAK-AAAAPAK-AA-A--------------------
>AKAAAAPAKAAAAPAKAAAAPAKAAAAPAKAAAAPAKAA
--------------------------------------AK-AAAAPAKAAA-------AP
-------AKAAAAPAK-AAAAPAK-AAAAPAK-AA----------------------
>AAAAPAKAAAAPAKAAAAPAKAAAAPAKAAAAPAKAAAAPAKA
---------------------------------AAAAPAK-AAAAPAKAAA-------AP
-------AKAAAAPAK-AAAAPAK-AAAAPAK-A-----------------------
>AAAAPAKAAAAPAKAAAAPAKAAAAPAKAAAAPAKAAAAPTKA
---------------------------------AAAAPAK-AAAAPAKAAA-------AP
-------AKAAAAPAK-AAAAPAK-AAAAPTK-A-----------------------
>AAAAPAKAAAAPAKAAAAPAKAAAAPAKAAAAPAKAAAAPAKAA
---------------------------------AAAAPAK-AAAAPAKAAA-------AP
-------AKAAAAPAK-AAAAPAK-AAAAPAK-AA----------------------
>AAAAPAKAAAAPAKAAAAPAKAAAAPAKAAAAPAKAAAAPA
---------------------------------AAAAPAK-AAAAPAKAAA-------AP
-------AKAAAAPAK-AAAAPAK-AAAAPA--------------------------
>AAAAPAKAAAAPAKAAAAPAKAAAAPARAAAAPAKAAAAPA
---------------------------------AAAAPAK-AAAAPAKAAA-------AP
-------AKAAAAPAR-AAAAPAK-AAAAPA--------------------------
>AAAAPARAAAAPAKAAAAPAKAAAAPAKAAAAPAKAAAAPA
---------------------------------AAAAPAR-AAAAPAKAAA-------AP
-------AKAAAAPAK-AAAAPAK-AAAAPA--------------------------
>AAAAPAKAAAAPAKAAAAPAKAAAAPAKAAAAPARAAAAPA
---------------------------------AAAAPAK-AAAAPAKAAA-------AP
-------AKAAAAPAK-AAAAPAR-AAAAPA--------------------------
>AAAAPAKAAAAPAKAAAAPAKAAAAPAKAAAAPAKAAAA
---------------------------------AAAAPAK-AAAAPAKAAA-------AP
-------AKAAAAPAK-AAAAPAK-AAAA----------------------------
>AAAAPAKAAAAPAKAAAAPAKAAAAPAKAAAAPAKAA
---------------------------------AAAAPAK-AAAAPAKAAA-------AP
-------AKAAAAPAK-AAAAPAK-AA------------------------------
>AAAAPAKAAAAPAKAAAAPAKAAAAPAKAAAAPA
---------------------------------AAAAPAK-AAAAPAKAAA-------AP
-------AKAAAAPAK-AAAAPA----------------------------------
>KAAAAPAKAAAAPAKAAAAPAKAAAAPAKAAAAPA
--------------------------------KAAAAPAK-AAAAPAKAAA-------AP
-------AKAAAAPAK-AAAAPA----------------------------------
>KAAAAPAKAAAAPAKAAAAPAKAAAAPAKAAAAPAKAAAA
--------------------------------KAAAAPAK-AAAAPAKAAA-------AP
-------AKAAAAPAK-AAAAPAK-AAAA----------------------------
>KAAAAPAKAAAAPAKAAAAPAKAAAAPAKAAAAPAKAAA
--------------------------------KAAAAPAK-AAAAPAKAAA-------AP
-------AKAAAAPAK-AAAAPAK-AAA-----------------------------
>KAAAAPAKAAAAPAKAAAAPAKAAAAPAKAAAAPAKA
--------------------------------KAAAAPAK-AAAAPAKAAA-------AP
-------AKAAAAPAK-AAAAPAK-A-------------------------------
>KAAAAPAKAAAAPAKAAAAPAKAAAAPAKAAAAPAK
--------------------------------KAAAAPAK-AAAAPAKAAA-------AP
-------AKAAAAPAK-AAAAPAK---------------------------------
>ATAPAKAAAAPAKAAAAPAKAAAAPAKAAAAPA
----------------------------------ATAPAK-AAAAPAKAAA-------AP
-------AKAAAAPAK-AAAAPA----------------------------------
>AAAPAKAAAAPAKAAAAPAKAAAAPAKAAAAPA
----------------------------------AAAPAK-AAAAPAKAAA-------AP
-------AKAAAAPAK-AAAAPA----------------------------------
>AAAPAKAAAAPAKAAAAPAKAAAAPAKAAAAPAKA
----------------------------------AAAPAK-AAAAPAKAAA-------AP
-------AKAAAAPAK-AAAAPAK-A-------------------------------
>AAAPAKAAAAPAKAATAPAKAAAAPAKAAAAPAKA
----------------------------------AAAPAK-AAAAPAKAAT-------AP
-------AKAAAAPAK-AAAAPAK-A-------------------------------
>AAAPAKAAAAPAKAAAAPAKTAAAPAKAAAAPAKA
----------------------------------AAAPAK-AAAAPAKAAA-------AP
-------AKTAAAPAK-AAAAPAK-A-------------------------------
>AAAPAKAAAAPAKAAAAPAKAAAAPAKAAAA
----------------------------------AAAPAK-AAAAPAKAAA-------AP
-------AKAAAAPAK-AAAA------------------------------------
>AAAPAKAAAAPAKAAAAPAKAAAAPAKAAA
----------------------------------AAAPAK-AAAAPAKAAA-------AP
-------AKAAAAPAK-AAA-------------------------------------
>AAPAKAAAAPAKAAAAPAKAAAAPAK
-----------------------------------AAPAK-AAAAPAKAAA-------AP
-------AKAAAAPAK-----------------------------------------
>TAPAKAATAPAKAAAAPAKAAAAPAK
-----------------------------------TAPAK-AATAPAKAAA-------AP
-------AKAAAAPAK-----------------------------------------
>AAPAKAAAAPAKAAAAPAKAAAAPA
-----------------------------------AAPAK-AAAAPAKAAA-------AP
-------AKAAAAPA------------------------------------------
>AAAAPAKAAAAPAKAAAAPAKAAAAPAKAAAAPAKAAAAPAKTAAAP
--------------------------AAAAPAKAAAAPAK-AAAAPAKAAA-------AP
-------AKAAAAPAK-AAAAPAK-TAAAP---------------------------
>AAAPAKAAAAPAKAAAAPAKAAAAPAKAAAAPAKAAAAPAKTAAAP
---------------------------AAAPAKAAAAPAK-AAAAPAKAAA-------AP
-------AKAAAAPAK-AAAAPAK-TAAAP---------------------------
>AAAAPAKAAAAPAKAAAAPAKAAAAPAKAAAAPAKTAAAP
---------------------------------AAAAPAK-AAAAPAKAAA-------AP
-------AKAAAAPAK-AAAAPAK-TAAAP---------------------------
>APAKAAAAPAKAAAAPAKAAAAPAKAAAAPAKTAAAP
------------------------------------APAK-AAAAPAKAAA-------AP
-------AKAAAAPAK-AAAAPAK-TAAAP---------------------------
>AAPAKAAAAPAKAAAAPAKAAAAPAKAAAAPAKTAAAP
-----------------------------------AAPAK-AAAAPAKAAA-------AP
-------AKAAAAPAK-AAAAPAK-TAAAP---------------------------
>AAPAKAAAAPAKAAAAPAKAAAAPAKAAAAPAKAAAAP
-----------------------------------AAPAK-AAAAPAKAAA-------AP
-------AKAAAAPAK-AAAAPAK-AAAAP---------------------------
>TAPAKAATAPAKAAAAPAKAAAAPAKAAAAPAKTAAAP
-----------------------------------TAPAK-AATAPAKAAA-------AP
-------AKAAAAPAK-AAAAPAK-TAAAP---------------------------
>AKAAAAPAKAAAAPAKAAAAPAKAAAAPAKTAAAP
--------------------------------------AK-AAAAPAKAAA-------AP
-------AKAAAAPAK-AAAAPAK-TAAAP---------------------------
>AATAPAKAAAAPAKAAAAPAKAAAAPAKAAAAPAKAAAAPAKAAAAPAKAAAAP
-------------------AATAPAKAAAAPAKAAAAPAK-AAAAPAKAAA-------AP
-------AKAAAAPAK-AAAAPAK-AAAAP---------------------------
>AAAAPAKAAAAPAKAAAAPAKAAAAPAKAAAAPAKAAAAPAKAAAAPAKAAAAP
-------------------AAAAPAKAAAAPAKAAAAPAK-AAAAPAKAAA-------AP
-------AKAAAAPAK-AAAAPAK-AAAAP---------------------------
>AATAPAKAATAPAKAAAAPAKAAAAPAKAAAAPAKAAAAPAKAAAAPAKAAAAPAKAAAAPAKA
------------AATAPAKAATAPAKAAAAPAKAAAAPAK-AAAAPAKAAA-------AP
-------AKAAAAPAK-AAAAPAK-AAAAPAK-A-----------------------
>KAAAAPAKAAAAPAKAAAAPAKAAAAPAKAAAAPAKTAAAAPAKTAAAP
-------------------------KAAAAPAKAAAAPAK-AAAAPAKAAA-------AP
-------AKAAAAPAKTAAAAPAK-TAAAP---------------------------
>AAAPAKAAAAPAKAAAAPAKAAAAPAKTAAAAPAKTAAAP
----------------------------------AAAPAK-AAAAPAKAAA-------AP
-------AKAAAAPAKTAAAAPAK-TAAAP---------------------------
>AAPAKAAAAPAKAAAAPAKAAAAPAKTAAAAPAKTAAAP
-----------------------------------AAPAK-AAAAPAKAAA-------AP
-------AKAAAAPAKTAAAAPAK-TAAAP---------------------------
>AAAPAKAAAAPAKAAAAPAKAAAAPAKTAAAAPAKTAA
----------------------------------AAAPAK-AAAAPAKAAA-------AP
-------AKAAAAPAKTAAAAPAK-TAA-----------------------------
>AAAPAKAAAAPAKAAAAPAKAAAAPA
----------------------------------AAAPAK-AAAAPAKAAA-------AP
-------AKAAAAPA------------------------------------------
>AAAPAKAAAAPAKAAAAPAKAAAAPAKTAAAP
----------------------------------AAAPAK-AAAAPAKAAA-------AP
-------AKAAAAPAK-TAAAP-----------------------------------
>APAKAATAPAKAAAAPAKAAAAPAKAAAAPAKAAAAPAK
-----------------------------APAKAATAPAK-AAAAPAKAAA-------AP
-------AKAAAAPAK-AAAAPAK---------------------------------
>APAKAAAAPAKAAAAPAKAAAAPAKAAAAPAKAAAAPAKA
-----------------------------APAKAAAAPAK-AAAAPAKAAA-------AP
-------AKAAAAPAK-AAAAPAK-A-------------------------------
>APAKAATAPAKAAAAPAKAAAAPAKAAAAPAKAAAAPAKA
-----------------------------APAKAATAPAK-AAAAPAKAAA-------AP
-------AKAAAAPAK-AAAAPAK-A-------------------------------
>APAKAAAAPAKAAAAPAKAAAAPAKAAAAPAKAAAAPAKAAAAPAKTA
-----------------------------APAKAAAAPAK-AAAAPAKAAA-------AP
-------AKAAAAPAK-AAAAPAK-AAAAPAK-TA----------------------
>APAKAAAAPAKAAAAPAKAAAAPAKAAAAPAK
------------------------------------APAK-AAAAPAKAAA-------AP
-------AKAAAAPAK-AAAAPAK---------------------------------
>APAKAAAAPAKAAAAPAKAAAAPAKAAAAPA
------------------------------------APAK-AAAAPAKAAA-------AP
-------AKAAAAPAK-AAAAPA----------------------------------
>AKAATAPAKAAAAPAKAAAAPAKAAAAPAKAAAAPAKAAAAPAKAAAAPAKAAAAPAKAAAAPAKAAAAPAKTA
-----------------AKAATAPAKAAAAPAKAAAAPAK-AAAAPAKAAAAPAKAAAAP
-------AKAAAAPAK-AAAAPAK-AAAAPAK-AA-AAPAKTA--------------
>PAKAAAAPAKAAAAPAKAAAAPAKAAAAPAKAAAAPAKAAAAPAKAAAAPAKAAAAPAKAAAAPAKAAAAPAKAAAAP
----------------PAKAAAAPAKAAAAPAKAAAAPAK-AAAAPAKAAAAPAKAAAAP
-------AKAAAAPAK-AAAAPAK-AAAAPAK-AA-AAPAKAAAA-P----------
>PAKAATAPAKAAAAPAKAAAAPAKAATAPAKAATAPAKAAAAPAKAAAAPAKAAAAPAKAAA
----------------PAKAATAPAKAAAAPAKAAAAPAK-AATAPAK-------AATAP
-------AKAAAAPAK-AAAAPAK-AAAAPAK-AA-A--------------------
>AAPAKAAAAPAKAAAAPAKAAAAPAKAAAAPAKAAAAPAKAAAAPAKTAAAA
----------------------------AAPAKAAAAPAK-AAAAPAKAAA-------AP
-------AKAAAAPAK-AAAAPAK-AAAAPAK-TA-AAA------------------
>SAKASAPAKAATAPAKAATAPAKAAAAPAKAAAAPAKAAAAPAKAAAAPAK
----------------SAK--------ASAPAKAATAPAK-AATAPAKAAA-------AP
-------AKAAAAPAK-AAAAPAK-AAAAPAK-------------------------
>KAATAPAKAAAAPAKAAAAPAKAAAAPAKAAAAPAKAAAAPAK
--------------------------------KAATAPAK-AAAAPAKAAA-------AP
-------AKAAAAPAK-AAAAPAK-AAAAPAK-------------------------
>AKASAPAKAATAPAKAATAPAKAAAAPAKAAAAPAKAAAAPAKAAAAPAKAAAAPAK
-----------------AK-ASAPAKAATAPAKAATAPAK-AAAAPAKAAA-------AP
-------AKAAAAPAK-AAAAPAK-AAAAPAK-------------------------
>TAPAKAAAAPAKAAAAPAKAATAPAKAATAPAKAAAAPAKAAAAPAKAAAAPAKAAAAPAKAAAAPAK
-------TAPAKAAAAPAKAAAAPAKAATAPAKAATAPAK-AAAAPAKAAA-------AP
-------AKAAAAPAK-AAAAPAK-AAAAPAK-------------------------
>SAKASAPAKAATAPAKAATAPAKAAAAPAKAAAAPAKAAAAPAKAAAAPAKAAAAPAKAAAAPA
----------------SAK-ASAPAKAATAPAKAATAPAK-AAAAPAKAAA-------AP
-------AKAAAAPAK-AAAAPAK-AAAAPAK-AA-AAPA-----------------
>KASAPAKAATAPAKAATAPAKAAAAPAKAAAAPAKAAAAPAKAAAAPAKAAAAPAKAAAAPA
------------------K-ASAPAKAATAPAKAATAPAK-AAAAPAKAAA-------AP
-------AKAAAAPAK-AAAAPAK-AAAAPAK-AA-AAPA-----------------
>KAAAAPAKAATAPAKAATAPAKAAAAPAKAAAAPAKAAAAPAKAAAAPAKAAAA
--------------------------------KAAAAPAK-AATAPAKAAT-------AP
-------AKAAAAPAK-AAAAPAK-AAAAPAK-AA-AAPAKAAAA------------
>KAAAAPAKAAAAPAKAAAAPAKAAAAPAKAAAAPAKAAAAPAKAAAAPAKAAAAPAKTAAAAPAKTA
------------------KAAAAPAKAAAAPAKAAAAPAK-AAAAPAKAAA-------AP
-------AKAAAAPAK-AAAAPAK-AAAAPAKTAA-AAPAKTA--------------
>AAPAKAAAAPAKAATAPAKAATAPAKAAAAPAKAAAAPAKAAAAPAKAAAAPAKAAAAPAKAAAAPAKAAAAPA
-------AAPAKAAAAPAKAATAPAKAATAPAKAAAAPAK-AAAAPAKAAA-------AP
-------AKAAAAPAK-AAAAPAK-AAAAPAK-AA-AAPA-----------------
>AAAPAKAAAAPAKAATAPAKAATAPAKAAAAPAKAAAAPAKAAAAPAKAAAAPAKAAAAPAKAAA
-------------AAAPAKAAAAPAKAATAPAKAATAPAK-AAAAPAKAAA-------AP
-------AKAAAAPAK-AAAAPAK-AAAAPAK-AA-A--------------------
>AATAPAKAAAAPAKAAAAPAKAATAPAKAATAPAKAAAAPAKAAAAPAKAAAAPAKAAAAPAKAAAAPAK
-------------------AATAPAKAAAAPAKAAAAPAK-AATAPAKAAT-------AP
-------AKAAAAPAK-AAAAPAK-AAAAPAK-AA-AAPAKAAAA-PAK--------
>APAKAATAPAKAAAAPAKAAAAPAKAATAPAKAATAPAKAAAAPAKAAAAPAKAAAAPAKAAAAPAKAAAAPAKAA
---------------APAKAATAPAKAAAAPAKAAAAPAK-AATAPAKAATAPAKAAAAP
AKAAAAPAKAAAAPAK-AAAAPAK-AAAAPAK-AA----------------------
>AAPAKAATAPAKAATAPAKAAAAPAKAAAAPAKAAAAPAKA
-----------------------------------AAPAK-AATAPAKAAT-------AP
-------AKAAAAPAK-AAAAPAK-AAAAPAK-A-----------------------
>APAKAAAAPAKAAAAPAKAAAAPA
------------------------------------APAK-AAAAPAKAAA-------AP
-------AKAAAAPA------------------------------------------
>APAKAATAPAKAAAAPAKAAAAPA
------------------------------------APAK-AATAPAKAAA-------AP
-------AKAAAAPA------------------------------------------
>APAKAAAAPAKAAAAPAKATAAPA
------------------------------------APAK-AAAAPAKAAA-------AP
-------AKATAAPA------------------------------------------
>APAKAAAAPAKAAAAPTKAAAAPA
------------------------------------APAK-AAAAPAKAAA-------AP
-------TKAAAAPA------------------------------------------
>APAKAAAAPAKAAAAPAKAAAAPAKAAA
------------------------------------APAK-AAAAPAKAAA-------AP
-------AKAAAAPAK-AAA-------------------------------------
>APAKAAAAPAKAAAAPAKAAAAPAKAA
------------------------------------APAK-AAAAPAKAAA-------AP
-------AKAAAAPAK-AA--------------------------------------
>APAKAATAPAKAAAAPAKAAAAPAKAAAAPAKAAAA
------------------------------------APAK-AATAPAKAAA-------AP
-------AKAAAAPAK-AAAAPAK-AAAA----------------------------
>APAKAAAAPAKAAAAPAKAAAAPAKAAAA
------------------------------------APAK-AAAAPAKAAA-------AP
-------AKAAAAPAK-AAAA------------------------------------
>APAKAATAPAKAAAAPAKAAAAPAKAAAA
------------------------------------APAK-AATAPAKAAA-------AP
-------AKAAAAPAK-AAAA------------------------------------
>APAKAAAAPAKAAAAPAKAAAAPAKA
------------------------------------APAK-AAAAPAKAAA-------AP
-------AKAAAAPAK-A---------------------------------------
>APAKAAAAPAKAAAAPAKAAAAP
------------------------------------APAK-AAAAPAKAAA-------AP
-------AKAAAAP-------------------------------------------
>PAKAAAAPAKAAAAPAKAAAAPAKAAAAPAKA
------------------------------PAKAAAAPAK-AAAAPAKAAA-------AP
-------AKAAAAPAK-A---------------------------------------
>PAKAAAAPAKAAAAPAKAAAAPAKAAAAPAK
------------------------------PAKAAAAPAK-AAAAPAKAAA-------AP
-------AKAAAAPAK-----------------------------------------
>PAKAAAAPAKAAAAPAKAAAAPAKAAAAPA
------------------------------PAKAAAAPAK-AAAAPAKAAA-------AP
-------AKAAAAPA------------------------------------------
>AKAAAAPAKAAAAPAKAAAAPAKAAAAPAKA
-------------------------------AKAAAAPAK-AAAAPAKAAA-------AP
-------AKAAAAPAK-A---------------------------------------
>AKAAAAPAKAAAAPAKAAAAPAKAAAAPAKAA
-------------------------------AKAAAAPAK-AAAAPAKAAA-------AP
-------AKAAAAPAK-AA--------------------------------------
>APAKAAAAPAKAAAAPAKAAAAPAKAAAAPAKA
-----------------------------APAKAAAAPAK-AAAAPAKAAA-------AP
-------AKAAAAPAK-A---------------------------------------
>APAKAAAAPAKAAAAPAKAAAAPAKAAAAPAKAAAAPAKAA
----------------------APAKAAAAPAKAAAAPAK-AAAAPAKAAA-------AP
-------AKAAAAPAK-AA--------------------------------------
>AAAAPAKAAAAPAKAAAAPAKAAAAPAKA
---------------------------------AAAAPAK-AAAAPAKAAA-------AP
-------AKAAAAPAK-A---------------------------------------
>AAAPAKAAAAPAKAAAAPAKAAAAPAKA
----------------------------------AAAPAK-AAAAPAKAAA-------AP
-------AKAAAAPAK-A---------------------------------------
>AAAAPAKAAAAPAKAAAAPAKAAAAPA
---------------------------------AAAAPAK-AAAAPAKAAA-------AP
-------AKAAAAPA------------------------------------------
>AAAAPAKAAAAPAKAAAAPAKAA
---------------------------------AAAAPAK-AAAAPAKAAA-------AP
-------AKAA----------------------------------------------
>AAAAPAKAAAAPAKAAAAPAKA
---------------------------------AAAAPAK-AAAAPAKAAA-------AP
-------AKA-----------------------------------------------
>AKAAAAPAKAAAAPAKAAAAP
--------------------------------------AK-AAAAPAKAAA-------AP
-------AKAAAAP-------------------------------------------
>AKAAAAPAKAAAAPAKAAAAPAKA
--------------------------------------AK-AAAAPAKAAA-------AP
-------AKAAAAPAK-A---------------------------------------
>AKAAAAPAKAAAAPAKAAAAPAKAAA
--------------------------------------AK-AAAAPAKAAA-------AP
-------AKAAAAPAK-AAA-------------------------------------
>AKAAAAPAKAAAAPAKAAAAPAKAA
--------------------------------------AK-AAAAPAKAAA-------AP
-------AKAAAAPAK-AA--------------------------------------
>TAPAKAATAPAKAAAAPAKAAAAPAKAATAPAKAATAPAKAAAAPAKAAAAPAKAA
----------------------------TAPAKAATAPAK-AAAAPAKAAA-------AP
-------AKAATAPAK-AATAPAK-AAAAPAK-AA-AAPAKAA--------------
>AKASAPAKAATAPAKAATAPAKAAAAPAKAAAAPAKAAAAPAKAAAAPAKAAAAPAKAAAAPAKAAAAPAKAA
-----------------AK-ASAPAKAATAPAKAATAPAK-AAAAPAKAAA-------AP
AKAAAAPAKAAAAPAK-AAAAPAK-AAAAPAK-AA-AAPAKAA--------------
>SAPAKAATAPAKAATAPAKAAAAPAKAAAAPAKAAAAPAKAAAAPAKAAAAPAKAAAAPAKA
---------------------SAPAKAATAPAKAATAPAK-AAAAPAKAAA-------AP
-------AKAAAAPAK-AAAAPAK-AAAAPAK-AA-AAPAKA---------------
>KAAAAPAKAAAAPAKAAAAPAKAAAAPAKTAAAAPAKT
--------------------------------KAAAAPAK-AAAAPAKAAA-------AP
-------AKAAAAPAKTAAAAPAK-T-------------------------------
>AAPAKAAAAPAKAAAAPAKAAAAPAKTAAAAPAKT
-----------------------------------AAPAK-AAAAPAKAAA-------AP
-------AKAAAAPAKTAAAAPAK-T-------------------------------
>AKAAAAPAKAAAAPAKAAAAPAKAAAAP
-------------------------------AKAAAAPAK-AAAAPAKAAA-------AP
-------AKAAAAP-------------------------------------------
>AKAAAAPAKAAAAPAKAAAAPAKAAAAPAKTAAAAPAKAA
-------------------------------AKAAAAPAK-AAAAPAKAAA-------AP
-------AKAAAAPAKTAAAAPAK-AA------------------------------
>KAAAAPAKAAAAPAKAAAAPAKAAAAP
--------------------------------KAAAAPAK-AAAAPAKAAA-------AP
-------AKAAAAP-------------------------------------------
>APAKAAAAPAKAAAAPAKAAAAPAKAAAAPAKAAAAPAKAAAAPAKTAAAAPAKTAAAPVGKK
----------------------APAKAAAAPAKAAAAPAK-AAAAPAKAAA-------AP
-------AKAAAAPAK-AAAAPAKTAAAAPAK-TA-AAPVGKK--------------
>AAPAKAAAAPAKAAAAPAKAAAAPAKAAAAPAKAAAAPAKAAAAPAKTAAAAPAKTAAAPVGKK
---------------------AAPAKAAAAPAKAAAAPAK-AAAAPAKAAA-------AP
-------AKAAAAPAK-AAAAPAKTAAAAPAK-TA-AAPVGKK--------------
>APAKAAAAPAKAAAAPAKAAAAPAKAAAAPAKAAAAPAKAAAAPAKTAAAAPAK
----------------------APAKAAAAPAKAAAAPAK-AAAAPAKAAA-------AP
-------AKAAAAPAK-AAAAPAKTAAAAPAK-------------------------
>APAKAAAAPAKAAAAPAKAAAAPAKTAAAP
------------------------------------APAK-AAAAPAKAAA-------AP
-------AKAAAAPAK-TAAAP-----------------------------------
>APAKAATAPAKAAAAPAKAAAAPAKTAAAP
------------------------------------APAK-AATAPAKAAA-------AP
-------AKAAAAPAK-TAAAP-----------------------------------
>AAPAKAAAAPAKTAAAP
--------------------------------------------------A-------AP
-------AKAAAAPAK-TAAAP-----------------------------------
>AAPAKAAAAPAKAAAAP
--------------------------------------------------A-------AP
-------AKAAAAPAK-AAAAP-----------------------------------
>AAPAKAAAAPAKAAAAPAKAAAAPAKTAAAP
-----------------------------------AAPAK-AAAAPAKAAA-------AP
-------AKAAAAPAK-TAAAP-----------------------------------
>AAPARAAAAPAKAAAAPAKAAAAPAKTAAAP
-----------------------------------AAPAR-AAAAPAKAAA-------AP
-------AKAAAAPAK-TAAAP-----------------------------------
>AAPAKAAAAPAKAAAAPARAAAAPAKTAAAP
-----------------------------------AAPAK-AAAAPAKAAA-------AP
-------ARAAAAPAK-TAAAP-----------------------------------
>AAPAKAAAAPAKAAAAPAEAAAAPAKTAAAP
-----------------------------------AAPAK-AAAAPAKAAA-------AP
-------AEAAAAPAK-TAAAP-----------------------------------
>AAPAEAAAAPAKAAAAPAKAAAAPAKTAAAP
-----------------------------------AAPAE-AAAAPAKAAA-------AP
-------AKAAAAPAK-TAAAP-----------------------------------
>AAPAKAAVAPAKAAAAPAKAAAAPAKTAAAP
-----------------------------------AAPAK-AAVAPAKAAA-------AP
-------AKAAAAPAK-TAAAP-----------------------------------
>AAPAKAAAAPAKAAAAPAKAAVAPAKTAAAP
-----------------------------------AAPAK-AAAAPAKAAA-------AP
-------AKAAVAPAK-TAAAP-----------------------------------
>AAPAKAAAAPAKAAAAPAKAVAAPAKTAAAP
-----------------------------------AAPAK-AAAAPAKAAA-------AP
-------AKAVAAPAK-TAAAP-----------------------------------
>AAPAKAAAAPAKVAAAPAKAAAAPAKTAAAP
-----------------------------------AAPAK-AAAAPAKVAA-------AP
-------AKAAAAPAK-TAAAP-----------------------------------
>AAPVKAAAAPAKAAAAPAKAAAAPAKTAAAP
-----------------------------------AAPVK-AAAAPAKAAA-------AP
-------AKAAAAPAK-TAAAP-----------------------------------
>AAPAKAAAAPAKAAAAPAKAAAAPAKTAVAP
-----------------------------------AAPAK-AAAAPAKAAA-------AP
-------AKAAAAPAK-TAVAP-----------------------------------
>AAPAKAAATPAKAAAAPAKAAAAPAKTAAAP
-----------------------------------AAPAK-AAATPAKAAA-------AP
-------AKAAAAPAK-TAAAP-----------------------------------
>AAPAKAAAVPAKAAAAPAKAAAAPAKTAAAP
-----------------------------------AAPAK-AAAVPAKAAA-------AP
-------AKAAAAPAK-TAAAP-----------------------------------
>AAPAKAAAAPAKAAAAPAKAAAAPVKTAAAP
-----------------------------------AAPAK-AAAAPAKAAA-------AP
-------AKAAAAPVK-TAAAP-----------------------------------
>AAPAKAAAAPAKAAAAPAKAAAAPTKTAAAP
-----------------------------------AAPAK-AAAAPAKAAA-------AP
-------AKAAAAPTK-TAAAP-----------------------------------
>AAPAKAAAAPAKAAAAPAKAAAAPAKAAAAP
-----------------------------------AAPAK-AAAAPAKAAA-------AP
-------AKAAAAPAK-AAAAP-----------------------------------
>TAPAKAAAAPAKAAAAPAKAAAAPAKTAAAP
-----------------------------------TAPAK-AAAAPAKAAA-------AP
-------AKAAAAPAK-TAAAP-----------------------------------
>AAPAKAAAAPAKAAAAPAKAAAAPAKTTAAP
-----------------------------------AAPAK-AAAAPAKAAA-------AP
-------AKAAAAPAK-TTAAP-----------------------------------
>AAPAKAAAAPTKAAAAPAKAAAAPAKTAAAP
-----------------------------------AAPAK-AAAAPTKAAA-------AP
-------AKAAAAPAK-TAAAP-----------------------------------
>AAPAKAAAAPAKAAAAPAKAAAAPAKTAATP
-----------------------------------AAPAK-AAAAPAKAAA-------AP
-------AKAAAAPAK-TAATP-----------------------------------
>AAPAKAAAAPAKAAAAPTKAAAAPAKTAAAP
-----------------------------------AAPAK-AAAAPAKAAA-------AP
-------TKAAAAPAK-TAAAP-----------------------------------
>AAPAKAAAAPAKAAAAPGKAAAAPAKTAAAP
-----------------------------------AAPAK-AAAAPAKAAA-------AP
-------GKAAAAPAK-TAAAP-----------------------------------
>AAPAKAAAPPAKAAAAPAKAAAAPAKTAAAP
-----------------------------------AAPAK-AAAPPAKAAA-------AP
-------AKAAAAPAK-TAAAP-----------------------------------
>AAPAKAAAAPAKAAAAPAKAAAASAKTAAAP
-----------------------------------AAPAK-AAAAPAKAAA-------AP
-------AKAAAASAK-TAAAP-----------------------------------
>AAPAKAAAAPAKAAAAPAKAAPAPAKTAAAP
-----------------------------------AAPAK-AAAAPAKAAA-------AP
-------AKAAPAPAK-TAAAP-----------------------------------
>AAPAKAAPAPAKAAAAPAKAAAAPAKTAAAP
-----------------------------------AAPAK-AAPAPAKAAA-------AP
-------AKAAAAPAK-TAAAP-----------------------------------
>AAPAKAAAAPAKAAAAPAKPAAAPAKTAAAP
-----------------------------------AAPAK-AAAAPAKAAA-------AP
-------AKPAAAPAK-TAAAP-----------------------------------
>APPAKAAAAPAKAAAAPAKAAAAPAKTAAAP
-----------------------------------APPAK-AAAAPAKAAA-------AP
-------AKAAAAPAK-TAAAP-----------------------------------
>AAPAKPAAAPAKAAAAPAKAAAAPAKTAAAP
-----------------------------------AAPAK-PAAAPAKAAA-------AP
-------AKAAAAPAK-TAAAP-----------------------------------
>AALAKAAAAPAKAAAAPAKAAAAPAKTAAAP
-----------------------------------AALAK-AAAAPAKAAA-------AP
-------AKAAAAPAK-TAAAP-----------------------------------
>AAPAKAAAAPAKAAAAPAKAAAPAKTAAAP
-----------------------------------AAPAK-AAAAPAKAAA-------AP
-------AKAA-APAK-TAAAP-----------------------------------
>AKAAAAPAKTAAAAPAKAAAAPAKAAAAPAKTAAAP
-------------------------------AKAAAAPAKTAAAAPAKAAA-------AP
-------AKAAAAPAK-TAAAP-----------------------------------
>AAAAPAKAAAAPAKAAAAPAKTAAAP
-----------------------------------------AAAAPAKAAA-------AP
-------AKAAAAPAK-TAAAP-----------------------------------
>TAPAKAATAPAKAAAAPAKAAAAP
-------------------------------------------TAPAKAAT-------AP
-------AKAAAAPAK-AAAAP-----------------------------------
>AAPAKAAAAPAKAAAAPAKTAAAP
-------------------------------------------AAPAKAAA-------AP
-------AKAAAAPAK-TAAAP-----------------------------------
>AAPAKAAAAPAKAAAAPAKAAAAP
-------------------------------------------AAPAKAAA-------AP
-------AKAAAAPAK-AAAAP-----------------------------------
>AAPAKAAAAPAKAAAAPAKAA
-------------------------------------------AAPAKAAA-------AP
-------AKAAAAPAK-AA--------------------------------------
>AAPAKAAAAPAKAAAAPAKAAA
-------------------------------------------AAPAKAAA-------AP
-------AKAAAAPAK-AAA-------------------------------------
>AAPAKAAAAPAKAAAAPAKAAAA
-------------------------------------------AAPAKAAA-------AP
-------AKAAAAPAK-AAAA------------------------------------
>AAPAKAAAAPAKAAAAPAKA
-------------------------------------------AAPAKAAA-------AP
-------AKAAAAPAK-A---------------------------------------
>AAPAKAAAAPAKAAAAPAK
-------------------------------------------AAPAKAAA-------AP
-------AKAAAAPAK-----------------------------------------
>AAPAKAAAAPAKAAAAPA
-------------------------------------------AAPAKAAA-------AP
-------AKAAAAPA------------------------------------------
>AAAAPAKAAAAPAKAAAAPA
-----------------------------------------AAAAPAKAAA-------AP
-------AKAAAAPA------------------------------------------
>APAKAAAAPAKAAAAPA
--------------------------------------------APAKAAA-------AP
-------AKAAAAPA------------------------------------------
>ATAPAKAATAPAKAAAAPAKAAAAPAK
------------------------------------------ATAPAKAAT-------AP
-------AKAAAAPAK-AAAAPAK---------------------------------
>ATAPAKAAAAPAKAAAAPAKAATAPAK
------------------------------------------ATAPAKAAA-------AP
-------AKAAAAPAK-AATAPAK---------------------------------
>SAPAKAATAPAKAATAPAKAAAAPAKAAAAPAK
-----------------------------------SAPAK-AATAPAKAAT-------AP
-------AKAAAAPAK-AAAAPAK---------------------------------
>KASAPAKAATAPAKAATAPAKAAAAPAKAAAAPAK
---------------------------------KASAPAK-AATAPAKAAT-------AP
-------AKAAAAPAK-AAAAPAK---------------------------------
>AKAATAPAKAAAAPAKAAAAPAKAAAAPAK
--------------------------------------AK-AATAPAKAAA-------AP
-------AKAAAAPAK-AAAAPAK---------------------------------
>APAKAAAAPAKAAAAPAKAAAAPAK
--------------------------------------------APAKAAA-------AP
-------AKAAAAPAK-AAAAPAK---------------------------------
>APAKAAAAPAKAAAAPAKAAAA
--------------------------------------------APAKAAA-------AP
-------AKAAAAPAK-AAAA------------------------------------
>AKAATAPAKAATAPAKAAAAPAKAAAAPAKAAT
--------------------------------------AK-AATAPAKAAT-------AP
-------AKAAAAPAK-AAAAPAK-AAT-----------------------------
>AAAPAKAATAPAKAATAPAKAAAAPAKAAAAPAKAAAAP
----------------------------------AAAPAK-AATAPAKAAT-------AP
-------AKAAAAPAK-AAAAPAK-AAAAP---------------------------
>ASAPAKAATAPAKAATAPAKAAAAPAKAAAAPAKAAAAPA
----------------------------------ASAPAK-AATAPAKAAT-------AP
-------AKAAAAPAK-AAAAPAK-AAAAPA--------------------------
>ASAPAKAATAPAKAATAPAKAAAAPAKAAAAPAKAATAPAKAA
---------------------------ASAPAKAATAPAK-AATAPAKAAA-------AP
-------AKAAAAPAK-AATAPAK-AA------------------------------
>ATAPAKAAAAPAKAAAAPAKAATAPAKAATAPAKAAAAPAKAAAAPAKAAAAPAKAAAAP
--------------------ATAPAKAAAAPAKAAAAPAK-AATAPAKAAT-------AP
-------AKAAAAPAK-AAAAPAK-AAAAPAK-AA-AAP------------------
>AKAATAPAKAAAAPAKAAAAPAKAATAPAKAATAPAKAAAAPA
-------------------------------AKAATAPAK-AAAAPAKAAA-------AP
-------AKAATAPAK-AATAPAK-AAAAPA--------------------------
>KAAAAPAKAAAAPAKAAA
---------------------------------------K-AAAAPAKAAA-------AP
-------AKAAA---------------------------------------------
>AKAAAAPAKAAAAPAKAAA
--------------------------------------AK-AAAAPAKAAA-------AP
-------AKAAA---------------------------------------------
>KAAAAPAKAAAAPAKAAAAPAKT
---------------------------------------K-AAAAPAKAAA-------AP
-------AKAAAAPAK-T---------------------------------------
>AAAPAKAAAAPAKAAAAPAKAA
------------------------------------------AAAPAKAAA-------AP
-------AKAAAAPAK-AA--------------------------------------
>AAAPAKAAAAPAKAAAAPAKAAA
------------------------------------------AAAPAKAAA-------AP
-------AKAAAAPAK-AAA-------------------------------------
>AAAPAKAAAAPAKAAAAPAKA
------------------------------------------AAAPAKAAA-------AP
-------AKAAAAPAK-A---------------------------------------
>APAKAAAAPAKAAAAPAKA
--------------------------------------------APAKAAA-------AP
-------AKAAAAPAK-A---------------------------------------
>AAPAKAAAAPAKAA
-------------------------------------------AAPAKAAA-------AP
-------AKAA----------------------------------------------
>AAPAKAAAAPAKAAAA
-------------------------------------------AAPAKAAA-------AP
-------AKAAAA--------------------------------------------
>AAAPAKAAAAPAKAA
------------------------------------------AAAPAKAAA-------AP
-------AKAA----------------------------------------------
>PAKAAAAPAKAAAAPAKAAAAPAKTAAAAPAKAA
-------------------------------------PAK-AAAAPAKAAA-------AP
-------AKAAAAPAKTAAAAPAK-AA------------------------------
>AAPAKAAAAPAKAAAAPAKAAAAPAKAAAAPAKTAAAAPAKAAAAPAKAAAAPAK
----------------------------AAPAKAAAAPAK-AAAAPAKAAA-------AP
-------AKAAAAPAKTAAAAPAK-AAAAPAK-AA-AAPAK----------------
>AAPAKAAAAPAKAAAAPAKAAAAPAKAAAAPAKTAAAAPAKAAAAPAKAAA
----------------------------AAPAKAAAAPAK-AAAAPAKAAA-------AP
-------AKAAAAPAKTAAAAPAK-AAAAPAK-AA-A--------------------
>KAAAAPAKAAAAPAKAAAAPAKAAAAPAKAAAAPAKAAAAPAKTAAAAPAKAAAAPAKAA
------------------KAAAAPAKAAAAPAKAAAAPAK-AAAAPAKAAA-------AP
-------AKAAAAPAKTAAAAPAK-AAAAPAK-AA----------------------
>APAKAAAAPAKAAAAPAKAAAAPAKTAAAAPAKT
------------------------------------APAK-AAAAPAKAAA-------AP
-------AKAAAAPAKTAAAAPAK-T-------------------------------
>AAAAPAKAAAAPAKAAAAPAKAAAAPAKAAAAPAKA
---------------------------------AAAAPAK-AAAAPAKAAA-------AP
-------AKAAAAPAK-AAAAPAK-A-------------------------------
>APAKAAAAPAKA
--------------------------------------------APAKAAA-------AP
-------AKA-----------------------------------------------
>KAAAAPAKAAAAPA
-----------------------------------------------KAAA-------AP
-------AKAAAAPA------------------------------------------
