# Supplementary material for: A refined genome phage display methodology delineates the human antibody response in patients with Chagas disease
Source: iScience. 2021 May 15;24(6):102540. doi: 10.1016/j.isci.2021.102540 (PMC8185243; doi:10.1016/j.isci.2021.102540)
Supplement: Data S2. Alignments and consensus sequences for all epitopes. Related to Figure 3 and Data S1 [file mmc3.zip › final clusters A and B/100.hmm]

HMMER3/f [3.1b2 | February 2015]
NAME  100.mafft
LENG  27
ALPH  amino
RF    no
MM    no
CONS  yes
CS    no
MAP   yes
DATE  Wed Dec  6 22:54:57 2017
NSEQ  24
EFFN  2.094727
CKSUM 2040272363
STATS LOCAL MSV       -7.0851  0.72004
STATS LOCAL VITERBI   -7.0201  0.72004
STATS LOCAL FORWARD   -4.5175  0.72004
HMM          A        C        D        E        F        G        H        I        K        L        M        N        P        Q        R        S        T        V        W        Y   
            m->m     m->i     m->d     i->m     i->i     d->m     d->d
  COMPO   2.33423  3.79987  3.04118  2.58566  4.25835  2.38816  2.96577  3.84956  2.77835  2.81496  4.65158  3.29365  3.09050  3.65984  2.04238  3.12214  2.51318  3.60346  3.11903  4.36517
          2.68591  4.41708  2.77517  2.73140  3.46371  2.40530  3.72512  3.29371  2.67758  2.69372  4.24707  2.90364  2.73757  3.18164  2.89801  2.37881  2.77478  2.98536  4.58494  3.61520
          0.87823  1.37545  1.10335  0.92938  0.50219  0.00000        *
      1   3.06851  4.80473  3.80099  3.74216  4.85953  0.39450  4.83468  4.53980  3.96243  4.15362  5.13881  3.96659  4.20428  4.26412  4.15706  3.25031  3.57220  4.01173  5.86774  4.97468      6 G - - -
          2.68618  4.42225  2.77519  2.73123  3.46354  2.40513  3.72494  3.29354  2.67741  2.69355  4.24690  2.90347  2.73739  3.18146  2.89801  2.37887  2.77519  2.98518  4.58477  3.61503
          0.02338  4.16335  4.88569  0.61958  0.77255  0.95111  0.48827
      2   2.96497  0.50253  4.53588  4.34903  4.28661  3.51744  4.93351  3.49005  4.18218  3.38681  4.52089  4.26052  4.24573  4.51655  4.25117  3.23573  3.45680  3.21198  5.62833  4.56934      7 C - - -
          2.68618  4.42225  2.77519  2.73123  3.46354  2.40513  3.72494  3.29354  2.67741  2.69355  4.24690  2.90347  2.73739  3.18146  2.89801  2.37887  2.77519  2.98518  4.58477  3.61503
          0.02338  4.16335  4.88569  0.61958  0.77255  0.87708  0.53784
      3   2.78669  4.44445  3.87888  3.47854  3.43392  3.66709  4.26055  2.69949  3.31860  1.07029  3.48588  3.73388  4.19298  3.68526  3.55453  2.46434  3.11579  2.57978  5.09645  3.80787      8 l - - -
          2.68618  4.42225  2.77519  2.73123  3.46354  2.40513  3.72494  3.29354  2.67741  2.69355  4.24690  2.90347  2.73739  3.18146  2.89801  2.37887  2.77519  2.98518  4.58477  3.61503
          0.02250  4.20132  4.92367  0.61958  0.77255  0.44846  1.01779
      4   3.67108  5.77362  2.96096  0.39254  5.22829  3.81381  4.51467  4.82770  3.49400  4.35557  5.35152  3.49921  4.46072  3.74794  3.93657  3.61343  3.99532  4.46187  6.26789  5.06039      9 E - - -
          2.68618  4.42225  2.77519  2.73123  3.46354  2.40513  3.72494  3.29354  2.67741  2.69355  4.24690  2.90347  2.73739  3.18146  2.89801  2.37887  2.77519  2.98518  4.58477  3.61503
          0.01681  4.48980  5.21215  0.61958  0.77255  0.64591  0.74273
      5   3.86229  5.56887  4.42722  3.85672  5.09356  4.17053  4.48130  4.72193  2.75767  4.12313  5.14037  4.15111  4.67397  3.70137  0.34637  3.93947  4.10562  4.42568  5.94070  4.92863     10 R - - -
          2.68618  4.42225  2.77519  2.73123  3.46354  2.40513  3.72494  3.29354  2.67741  2.69355  4.24690  2.90347  2.73739  3.18146  2.89801  2.37887  2.77519  2.98518  4.58477  3.61503
          0.01681  4.48980  5.21215  0.61958  0.77255  0.49216  0.94496
      6   3.88476  5.47205  4.56407  4.52708  5.39076  4.12479  5.49688  5.17876  4.65516  4.69592  5.80409  4.74857  0.18119  5.01590  4.77650  4.08292  4.38151  4.73265  6.33052  5.53425     11 P - - -
          2.68618  4.42225  2.77519  2.73123  3.46354  2.40513  3.72494  3.29354  2.67741  2.69355  4.24690  2.90347  2.73739  3.18146  2.89801  2.37887  2.77519  2.98518  4.58477  3.61503
          0.01585  4.54845  5.27079  0.61958  0.77255  0.55476  0.85381
      7   0.60607  4.50591  4.39958  4.10551  4.45285  3.46222  4.92385  3.28546  4.03225  3.35579  4.39265  4.02744  4.22603  4.30170  4.23133  2.93384  3.18174  2.34127  5.99894  4.81373     12 A - - -
          2.68618  4.42225  2.77519  2.73123  3.46354  2.40513  3.72494  3.29354  2.67741  2.69355  4.24690  2.90347  2.73739  3.18146  2.89801  2.37887  2.77519  2.98518  4.58477  3.61503
          0.01494  4.60671  5.32905  0.61958  0.77255  0.55476  0.85381
      8   4.18653  5.74764  4.22507  4.10998  4.14262  4.33750  0.24824  5.03067  3.95583  4.39055  5.53907  4.46616  4.94973  4.50395  4.14429  4.27150  4.53966  4.74803  5.56720  4.08480     13 H - - -
          2.68618  4.42225  2.77519  2.73123  3.46354  2.40513  3.72494  3.29354  2.67741  2.69355  4.24690  2.90347  2.73739  3.18146  2.89801  2.37887  2.77519  2.98518  4.58477  3.61503
          0.01473  4.62137  5.34372  0.61958  0.77255  0.55476  0.85381
      9   3.60993  5.59678  4.08698  3.37754  4.80739  4.13232  2.95550  4.48427  2.23999  3.86462  4.77994  3.71640  4.50812  3.19269  0.61875  3.60957  3.76042  4.18243  5.72374  4.50526     14 R - - -
          2.68618  4.42225  2.77519  2.73123  3.46354  2.40513  3.72494  3.29354  2.67741  2.69355  4.24690  2.90347  2.73739  3.18146  2.89801  2.37887  2.77519  2.98518  4.58477  3.61503
          0.01473  4.62137  5.34372  0.61958  0.77255  0.55476  0.85381
     10   3.04014  4.86770  4.34528  4.20917  4.88668  3.66519  5.13440  4.13573  4.17262  3.96210  5.00001  4.22987  4.44197  4.53122  4.34607  3.25409  0.35709  3.72477  6.22835  5.11834     15 T - - -
          2.68618  4.42225  2.77519  2.73123  3.46354  2.40513  3.72494  3.29354  2.67741  2.69355  4.24690  2.90347  2.73739  3.18146  2.89801  2.37887  2.77519  2.98518  4.58477  3.61503
          0.01473  4.62137  5.34372  0.61958  0.77255  0.44491  1.02410
     11   4.17487  5.43843  5.45299  5.15498  3.64803  4.97966  5.59039  2.93629  4.93525  0.29363  3.52549  5.37263  5.31963  5.09416  4.95845  4.75320  4.45052  3.16331  5.73574  4.62306     16 L - - -
          2.68618  4.42225  2.77519  2.73123  3.46354  2.40513  3.72494  3.29354  2.67741  2.69355  4.24690  2.90347  2.73739  3.18146  2.89801  2.37887  2.77519  2.98518  4.58477  3.61503
          0.01420  4.65770  5.38004  0.61958  0.77255  0.48576  0.95510
     12   3.30142  5.28724  3.98002  3.40826  4.98081  3.89648  4.16907  4.43587  2.44949  3.90533  4.79748  3.71752  4.41297  3.33492  0.61438  2.69420  3.59309  4.04552  5.90251  4.73727     17 R - - -
          2.68618  4.42225  2.77519  2.73123  3.46354  2.40513  3.72494  3.29354  2.67741  2.69355  4.24690  2.90347  2.73739  3.18146  2.89801  2.37887  2.77519  2.98518  4.58477  3.61503
          0.01420  4.65770  5.38004  0.61958  0.77255  0.48576  0.95510
     13   0.30717  4.79916  4.48066  4.38611  5.05526  3.59187  5.27638  4.32858  4.42971  4.16037  5.14146  4.26920  4.40429  4.69407  4.56911  3.16433  3.49699  3.81834  6.37731  5.30952     18 A - - -
          2.68618  4.42225  2.77519  2.73123  3.46354  2.40513  3.72494  3.29354  2.67741  2.69355  4.24690  2.90347  2.73739  3.18146  2.89801  2.37887  2.77519  2.98518  4.58477  3.61503
          0.01420  4.65770  5.38004  0.61958  0.77255  0.48576  0.95510
     14   4.89152  5.92668  5.42377  5.35357  3.87286  4.74746  5.16507  5.06035  5.13810  4.29029  5.63644  5.39532  5.33157  5.47169  5.10477  5.09315  5.24313  4.95892  0.15481  3.84650     19 W - - -
          2.68618  4.42225  2.77519  2.73123  3.46354  2.40513  3.72494  3.29354  2.67741  2.69355  4.24690  2.90347  2.73739  3.18146  2.89801  2.37887  2.77519  2.98518  4.58477  3.61503
          0.01420  4.65770  5.38004  0.61958  0.77255  0.48576  0.95510
     15   3.51812  5.52873  3.85515  3.28913  4.49867  4.06922  0.90226  4.39411  2.40891  3.82042  4.73481  3.67260  4.48121  3.26695  1.72452  3.52735  3.70683  4.08741  5.62655  4.29371     20 h - - -
          2.68618  4.42225  2.77519  2.73123  3.46354  2.40513  3.72494  3.29354  2.67741  2.69355  4.24690  2.90347  2.73739  3.18146  2.89801  2.37887  2.77519  2.98518  4.58477  3.61503
          0.01420  4.65770  5.38004  0.61958  0.77255  0.48576  0.95510
     16   3.89942  5.53006  4.71754  4.73332  5.73813  0.14215  5.72949  5.59712  5.00930  5.11235  6.13975  4.88547  4.93116  5.27324  5.09563  4.10198  4.43263  4.97724  6.56227  5.88736     21 G - - -
          2.68618  4.42225  2.77519  2.73123  3.46354  2.40513  3.72494  3.29354  2.67741  2.69355  4.24690  2.90347  2.73739  3.18146  2.89801  2.37887  2.77519  2.98518  4.58477  3.61503
          0.01420  4.65770  5.38004  0.61958  0.77255  0.48576  0.95510
     17   3.93892  5.99716  3.16730  0.29004  5.49557  4.01802  4.76597  5.14929  3.78249  4.64999  5.66625  3.73054  4.67781  4.01299  4.22678  3.87571  4.27242  4.77194  6.48704  5.32605     22 E - - -
          2.68618  4.42225  2.77519  2.73123  3.46354  2.40513  3.72494  3.29354  2.67741  2.69355  4.24690  2.90347  2.73739  3.18146  2.89801  2.37887  2.77519  2.98518  4.58477  3.61503
          0.01420  4.65770  5.38004  0.61958  0.77255  0.48576  0.95510
     18   3.42435  5.66247  1.59664  2.82276  5.41916  0.73245  4.51992  5.02702  3.66279  4.54358  5.43735  3.37190  4.38933  3.73537  4.24939  3.39011  3.81714  4.49904  6.55054  5.19109     23 g - - -
          2.68618  4.42225  2.77519  2.73123  3.46354  2.40513  3.72494  3.29354  2.67741  2.69355  4.24690  2.90347  2.73739  3.18146  2.89801  2.37887  2.77519  2.98518  4.58477  3.61503
          0.01420  4.65770  5.38004  0.61958  0.77255  0.48576  0.95510
     19   3.71598  5.52311  4.43515  3.67176  4.29108  4.25706  4.20476  4.33138  2.53889  3.74852  4.74025  3.97066  4.64748  3.46216  0.49875  3.77497  3.89203  4.08957  3.70423  4.17232     24 R - - -
          2.68618  4.42225  2.77519  2.73123  3.46354  2.40513  3.72494  3.29354  2.67741  2.69355  4.24690  2.90347  2.73739  3.18146  2.89801  2.37887  2.77519  2.98518  4.58477  3.61503
          0.01420  4.65770  5.38004  0.61958  0.77255  0.48576  0.95510
     20   1.62744  4.50238  4.22723  3.93467  4.77256  3.33105  4.85139  4.11492  3.91836  3.87390  4.70444  3.88771  4.12084  4.17511  4.15902  2.53824  0.78575  3.54741  6.14710  4.98605     25 t - - -
          2.68618  4.42225  2.77519  2.73123  3.46354  2.40513  3.72494  3.29354  2.67741  2.69355  4.24690  2.90347  2.73739  3.18146  2.89801  2.37887  2.77519  2.98518  4.58477  3.61503
          0.01420  4.65770  5.38004  0.61958  0.77255  0.48576  0.95510
     21   3.25736  5.59074  2.82039  2.68427  4.93184  3.66837  4.13004  4.54865  2.89157  4.03575  4.89696  0.89619  4.25260  2.01501  3.28653  3.20745  3.54921  4.13362  6.08454  4.67375     26 n - - -
          2.68618  4.42225  2.77519  2.73123  3.46354  2.40513  3.72494  3.29354  2.67741  2.69355  4.24690  2.90347  2.73739  3.18146  2.89801  2.37887  2.77519  2.98518  4.58477  3.61503
          0.01420  4.65770  5.38004  0.61958  0.77255  0.48576  0.95510
     22   3.94638  5.77811  4.16986  3.71529  5.36444  4.25907  4.49844  4.87599  0.32145  4.28880  5.26581  4.07820  4.75066  3.68672  2.94690  3.97289  4.16594  4.56067  6.12454  5.09873     27 K - - -
          2.68629  4.42236  2.77531  2.73134  3.46365  2.40482  3.72506  3.29365  2.67752  2.69366  4.24701  2.90358  2.73692  3.18158  2.89812  2.37898  2.77470  2.98530  4.58488  3.61514
          0.15578  1.96867  5.38004  0.98203  0.46929  0.48576  0.95510
     23   4.14883  5.79502  4.73307  4.15362  5.37158  4.39069  4.72757  5.03863  2.98586  4.40703  5.43552  4.42805  4.90118  3.95532  0.25443  4.23027  4.39079  4.73702  6.15815  5.19519     31 R - - -
          2.68618  4.42225  2.77519  2.73123  3.46354  2.40513  3.72494  3.29354  2.67741  2.69355  4.24690  2.90347  2.73739  3.18146  2.89801  2.37887  2.77519  2.98518  4.58477  3.61503
          0.01420  4.65770  5.38004  0.61958  0.77255  0.48576  0.95510
     24   3.50292  5.87710  0.60822  2.69236  5.49231  2.03335  4.44863  5.11232  3.61804  4.59861  5.50614  3.26741  4.37774  3.65501  4.25924  3.41401  3.87095  4.59990  6.62348  5.18959     32 D - - -
          2.68618  4.42225  2.77519  2.73123  3.46354  2.40513  3.72494  3.29354  2.67741  2.69355  4.24690  2.90347  2.73739  3.18146  2.89801  2.37887  2.77519  2.98518  4.58477  3.61503
          0.06553  4.63106  2.92458  0.61958  0.77255  0.48576  0.95510
     25   2.73742  4.66859  3.65433  3.47208  4.65680  3.41100  4.60258  4.04400  3.53186  3.80273  4.68671  3.06774  4.15579  3.89140  3.81525  2.90926  0.61691  3.56376  6.01326  4.76112     33 T - - -
          2.68618  4.42225  2.77519  2.73123  3.46354  2.40513  3.72494  3.29354  2.67741  2.69355  4.24690  2.90347  2.73739  3.18146  2.89801  2.37887  2.77519  2.98518  4.58477  3.61503
          0.07059  4.56559  2.85160  0.61958  0.77255  0.57693  0.82467
     26   0.61598  4.41550  4.06562  3.86167  4.78535  3.21171  4.82148  4.16767  3.90694  3.91775  4.74562  3.79544  4.02249  4.15178  4.13119  2.03667  3.03328  3.54042  6.15189  4.98755     34 A - - -
          2.68618  4.42225  2.77519  2.73123  3.46354  2.40513  3.72494  3.29354  2.67741  2.69355  4.24690  2.90347  2.73739  3.18146  2.89801  2.37887  2.77519  2.98518  4.58477  3.61503
          0.06931  4.49350  2.88632  0.61958  0.77255  0.66114  0.72621
     27   3.40316  4.80713  4.70622  4.24440  2.82714  4.33825  4.21770  2.17717  3.94232  2.35994  3.63725  4.31138  4.71295  4.21408  4.06519  3.74968  3.65846  2.83792  0.96790  2.94459     35 w - - -
          2.68684  4.41839  2.77380  2.73190  3.46420  2.40560  3.72182  3.29357  2.67807  2.69341  4.24756  2.90308  2.73790  3.18213  2.89683  2.37887  2.77586  2.98456  4.58543  3.61569
          0.54093  0.87276        *  1.87785  0.16596  0.00000        *
//
