# Supplementary material for: A refined genome phage display methodology delineates the human antibody response in patients with Chagas disease
Source: iScience. 2021 May 15;24(6):102540. doi: 10.1016/j.isci.2021.102540 (PMC8185243; doi:10.1016/j.isci.2021.102540)
Supplement: Data S2. Alignments and consensus sequences for all epitopes. Related to Figure 3 and Data S1 [file mmc3.zip › final clusters A and B/100.mafft.fasta]

>LRAWHGEGRTQKRDTAWDVNPH
---------------LRAWHGEGRTQK---RDTAWDVNPH--------
>AHRTLRAWHGEDRSQKRDTAW
-----------AHRTLRAWHGEDRSQK---RDTAW-------------
>AHRTLRAWHGEGRTQKRDTAW
-----------AHRTLRAWHGEGRTQK---RDTAW-------------
>GCSERPAHHTLRAWHGEGRTQKRDTAW
-----GCSERPAHHTLRAWHGEGRTQK---RDTAW-------------
>SERPAHHTLRAWHGEGRTQKRDTAW
-------SERPAHHTLRAWHGEGRTQK---RDTAW-------------
>HRTLRAWHGEGRTNKRDT
------------HRTLRAWHGEGRTNK---RDT---------------
>CGCLERPAHRTLRAWHGEGRTNKRDT
----CGCLERPAHRTLRAWHGEGRTNK---RDT---------------
>ASTCGCLERPAHRTLRAWHGEGRANKRDTAW
-ASTCGCLERPAHRTLRAWHGEGRANK---RDTAW-------------
>ARTCGCLERPAHRTLRAWHGEGRTNKRDTAWD
-ARTCGCLERPAHRTLRAWHGEGRTNK---RDTAWD------------
>PAHRTLRAWHGEGRTNKRDTAWD
----------PAHRTLRAWHGEGRTNK---RDTAWD------------
>TCGCLERPAHRTLRAWHGEGRANKRDTAWD
---TCGCLERPAHRTLRAWHGEGRANK---RDTAWD------------
>CGCLERPAHRTLRAWRGEGRTNKRDNAW
----CGCLERPAHRTLRAWRGEGRTNK---RDNAW-------------
>CGCLERPAHRTLRAWRGEGRTNKRDTAWD
----CGCLERPAHRTLRAWRGEGRTNK---RDTAWD------------
>GCLERPAHRTLRAWHGEGRTNKRD
-----GCLERPAHRTLRAWHGEGRTNK---RD----------------
>DASTCGCLERPAHRTLRAWRGEGRANKRDTA
DASTCGCLERPAHRTLRAWRGEGRANK---RDTA--------------
>AHRTLRAWRGEGRTNKRDTA
-----------AHRTLRAWRGEGRTNK---RDTA--------------
>ERPAHRTLRAWHGEDRTNKRDTAWDVNLHCNDRHRIR
--------ERPAHRTLRAWHGEDRTNK---RDTAWDVNLHCNDRHRIR
>ERPVHRTLRAWHGEGRTNKRDTAWGVSLHCSDRH
--------ERPVHRTLRAWHGEGRTNK---RDTAWGVSLHCSDRH---
>ERPAHRTLSAWRGEGRTNKRDTAWDVSLRCSD
--------ERPAHRTLSAWRGEGRTNK---RDTAWDVSLRCSD-----
>ERPAHRTLRAWHGEGWTQKRD
--------ERPAHRTLRAWHGEGWTQK---RD----------------
>GCLERPAHRTLRAWHGEGRANKGTPRGTSI
-----GCLERPAHRTLRAWHGEGRANKGTPRGTSI-------------
>GCLERPAHRTLRAWHGEDRTNKGTPRGT
-----GCLERPAHRTLRAWHGEDRTNKGTPRGT---------------
>PAHRTLRAWHGEDRTNKGTPRGTSI
----------PAHRTLRAWHGEDRTNKGTPRGTSI-------------
>CGCLERPAHRTLRAWHGEGRANKGTPRG
----CGCLERPAHRTLRAWHGEGRANKGTPRG----------------
