# Supplementary material for: A refined genome phage display methodology delineates the human antibody response in patients with Chagas disease
Source: iScience. 2021 May 15;24(6):102540. doi: 10.1016/j.isci.2021.102540 (PMC8185243; doi:10.1016/j.isci.2021.102540)
Supplement: Data S2. Alignments and consensus sequences for all epitopes. Related to Figure 3 and Data S1 [file mmc3.zip › final clusters A and B/1000.hmm]

HMMER3/f [3.1b2 | February 2015]
NAME  1000.mafft
LENG  34
ALPH  amino
RF    no
MM    no
CONS  yes
CS    no
MAP   yes
DATE  Wed Dec  6 22:58:51 2017
NSEQ  2
EFFN  1.292969
CKSUM 4226579026
STATS LOCAL MSV       -7.6132  0.71974
STATS LOCAL VITERBI   -7.7715  0.71974
STATS LOCAL FORWARD   -4.2624  0.71974
HMM          A        C        D        E        F        G        H        I        K        L        M        N        P        Q        R        S        T        V        W        Y   
            m->m     m->i     m->d     i->m     i->i     d->m     d->d
  COMPO   2.73096  4.94150  2.82850  2.79813  3.03819  2.45982  3.70069  3.33698  2.69036  2.65543  4.37474  2.56515  4.14427  2.76815  2.52774  2.95350  3.24880  2.80377  3.20936  3.32385
          2.68618  4.42225  2.77519  2.73123  3.46354  2.40513  3.72494  3.29354  2.67741  2.69355  4.24690  2.90347  2.73739  3.18146  2.89801  2.37887  2.77519  2.98518  4.58477  3.61503
          0.34894  4.33798  1.26761  0.61958  0.77255  0.00000        *
      1   3.14400  4.52567  4.53536  4.15832  3.47441  4.21811  4.86161  0.91586  3.98920  2.03341  3.38982  4.38378  4.63747  4.32403  4.16960  3.72913  3.44143  1.86016  5.39345  4.14272      1 i - - -
          2.68618  4.42225  2.77519  2.73123  3.46354  2.40513  3.72494  3.29354  2.67741  2.69355  4.24690  2.90347  2.73739  3.18146  2.89801  2.37887  2.77519  2.98518  4.58477  3.61503
          0.02714  4.01618  4.73852  0.61958  0.77255  0.82239  0.57872
      2   0.82496  4.26914  3.61329  3.41366  4.20008  3.08936  4.41806  3.34746  3.43373  3.22223  4.24003  3.52541  3.84239  3.76211  3.67292  2.61909  2.90652  2.97688  5.61284  4.42975      2 a - - -
          2.68618  4.42225  2.77519  2.73123  3.46354  2.40513  3.72494  3.29354  2.67741  2.69355  4.24690  2.90347  2.73739  3.18146  2.89801  2.37887  2.77519  2.98518  4.58477  3.61503
          0.02714  4.01618  4.73852  0.61958  0.77255  0.82239  0.57872
      3   3.08216  5.21637  2.55688  0.83707  4.58158  3.37122  3.97324  4.06433  2.87233  3.65930  4.62920  3.02306  3.98330  3.18730  3.29445  3.05124  3.38821  3.73417  5.72608  4.45100      3 e - - -
          2.68618  4.42225  2.77519  2.73123  3.46354  2.40513  3.72494  3.29354  2.67741  2.69355  4.24690  2.90347  2.73739  3.18146  2.89801  2.37887  2.77519  2.98518  4.58477  3.61503
          0.02714  4.01618  4.73852  0.61958  0.77255  0.82239  0.57872
      4   3.00183  4.98754  3.00486  2.76396  4.17472  3.46527  3.92280  3.82956  2.57527  3.31741  4.34328  3.22419  4.02210  0.99865  2.85574  3.04446  3.29965  3.55091  5.42218  4.12627      4 q - - -
          2.68618  4.42225  2.77519  2.73123  3.46354  2.40513  3.72494  3.29354  2.67741  2.69355  4.24690  2.90347  2.73739  3.18146  2.89801  2.37887  2.77519  2.98518  4.58477  3.61503
          0.02714  4.01618  4.73852  0.61958  0.77255  0.82239  0.57872
      5   2.84824  4.84594  2.79708  2.69814  4.23261  3.28488  4.04553  3.97617  2.96251  3.60728  4.56326  0.92672  3.94473  3.32026  3.32057  2.91104  3.23591  3.58374  5.52218  4.17196      5 n - - -
          2.68618  4.42225  2.77519  2.73123  3.46354  2.40513  3.72494  3.29354  2.67741  2.69355  4.24690  2.90347  2.73739  3.18146  2.89801  2.37887  2.77519  2.98518  4.58477  3.61503
          0.02714  4.01618  4.73852  0.61958  0.77255  0.82239  0.57872
      6   3.44610  4.80640  4.43583  4.17947  0.80294  4.09843  3.94830  2.95419  4.08337  2.29201  3.66430  4.18357  4.55521  4.21220  4.16751  3.70738  3.74803  2.95512  4.15826  2.50869      6 f - - -
          2.68618  4.42225  2.77519  2.73123  3.46354  2.40513  3.72494  3.29354  2.67741  2.69355  4.24690  2.90347  2.73739  3.18146  2.89801  2.37887  2.77519  2.98518  4.58477  3.61503
          0.02714  4.01618  4.73852  0.61958  0.77255  0.82239  0.57872
      7   3.14949  5.29315  0.73192  2.43521  4.69077  3.32448  4.06532  4.31283  3.17784  3.89639  4.87966  2.99802  3.98764  3.30615  3.71201  3.09704  3.49184  3.93738  5.83093  4.54256      7 d - - -
          2.68618  4.42225  2.77519  2.73123  3.46354  2.40513  3.72494  3.29354  2.67741  2.69355  4.24690  2.90347  2.73739  3.18146  2.89801  2.37887  2.77519  2.98518  4.58477  3.61503
          0.02714  4.01618  4.73852  0.61958  0.77255  0.82239  0.57872
      8   2.84824  4.84594  2.79708  2.69814  4.23261  3.28488  4.04553  3.97617  2.96251  3.60728  4.56326  0.92672  3.94473  3.32026  3.32057  2.91104  3.23591  3.58374  5.52218  4.17196      8 n - - -
          2.68618  4.42225  2.77519  2.73123  3.46354  2.40513  3.72494  3.29354  2.67741  2.69355  4.24690  2.90347  2.73739  3.18146  2.89801  2.37887  2.77519  2.98518  4.58477  3.61503
          0.02714  4.01618  4.73852  0.61958  0.77255  0.82239  0.57872
      9   2.49564  4.34026  3.56162  3.32296  4.10160  3.17412  4.32855  3.24649  3.26876  3.10482  4.14784  3.50747  3.89000  3.65686  3.51911  2.69874  0.94968  2.92585  5.52669  4.31891      9 t - - -
          2.68618  4.42225  2.77519  2.73123  3.46354  2.40513  3.72494  3.29354  2.67741  2.69355  4.24690  2.90347  2.73739  3.18146  2.89801  2.37887  2.77519  2.98518  4.58477  3.61503
          0.02714  4.01618  4.73852  0.61958  0.77255  0.82239  0.57872
     10   3.16339  4.95182  3.27650  3.05290  3.39359  3.57608  0.87226  3.88853  2.89241  3.36354  4.41932  3.45560  4.13754  3.42158  3.14847  3.23337  3.47249  3.62103  4.85632  3.34082     10 h - - -
          2.68618  4.42225  2.77519  2.73123  3.46354  2.40513  3.72494  3.29354  2.67741  2.69355  4.24690  2.90347  2.73739  3.18146  2.89801  2.37887  2.77519  2.98518  4.58477  3.61503
          0.02714  4.01618  4.73852  0.61958  0.77255  0.82239  0.57872
     11   3.58463  4.90638  4.31754  4.06057  2.82716  3.89672  4.08743  3.61641  3.78071  2.98561  4.24324  4.18109  4.42687  4.16089  3.88311  3.78687  3.89275  3.51067  0.63937  2.82207     11 W - - -
          2.68618  4.42225  2.77519  2.73123  3.46354  2.40513  3.72494  3.29354  2.67741  2.69355  4.24690  2.90347  2.73739  3.18146  2.89801  2.37887  2.77519  2.98518  4.58477  3.61503
          0.02714  4.01618  4.73852  0.61958  0.77255  0.82239  0.57872
     12   2.85283  4.61196  3.55586  3.47456  4.61032  0.53820  4.58419  4.24670  3.67525  3.88225  4.86058  3.72045  4.00760  3.98820  3.89372  3.02918  3.34526  3.74730  5.66562  4.71774     12 G - - -
          2.68618  4.42225  2.77519  2.73123  3.46354  2.40513  3.72494  3.29354  2.67741  2.69355  4.24690  2.90347  2.73739  3.18146  2.89801  2.37887  2.77519  2.98518  4.58477  3.61503
          0.02714  4.01618  4.73852  0.61958  0.77255  0.32130  1.29172
     13   3.34782  5.05108  4.11389  4.08287  5.16760  0.27341  5.14775  4.90684  4.32548  4.49037  5.48764  4.28071  4.45352  4.61358  4.48576  3.53672  3.86381  4.34460  6.11376  5.29381     13 G - - -
          2.68618  4.42225  2.77519  2.73123  3.46354  2.40513  3.72494  3.29354  2.67741  2.69355  4.24690  2.90347  2.73739  3.18146  2.89801  2.37887  2.77519  2.98518  4.58477  3.61503
          0.01960  4.33798  5.06033  0.61958  0.77255  0.48576  0.95510
     14   3.47883  5.40091  3.68249  3.24660  4.89890  3.88533  4.12000  4.36680  0.53956  3.84008  4.79984  3.64037  4.37179  3.30165  2.64689  3.50435  3.70799  4.05705  5.77580  4.67127     14 K - - -
          2.68618  4.42225  2.77519  2.73123  3.46354  2.40513  3.72494  3.29354  2.67741  2.69355  4.24690  2.90347  2.73739  3.18146  2.89801  2.37887  2.77519  2.98518  4.58477  3.61503
          0.01960  4.33798  5.06033  0.61958  0.77255  0.48576  0.95510
     15   3.20029  5.16665  3.09285  3.03816  4.61469  3.57254  4.41823  4.45753  3.38009  4.05387  5.02602  0.54200  4.25704  3.71357  3.73258  3.26268  3.61014  4.02858  5.86329  4.54639     15 N - - -
          2.68618  4.42225  2.77519  2.73123  3.46354  2.40513  3.72494  3.29354  2.67741  2.69355  4.24690  2.90347  2.73739  3.18146  2.89801  2.37887  2.77519  2.98518  4.58477  3.61503
          0.01960  4.33798  5.06033  0.61958  0.77255  0.48576  0.95510
     16   3.98790  5.28467  4.56133  4.39864  2.47256  4.40045  3.94028  3.94364  4.24673  3.27083  4.57127  4.34474  4.87257  4.43249  4.32393  4.06770  4.28191  3.83842  4.12644  0.44442     16 Y - - -
          2.68618  4.42225  2.77519  2.73123  3.46354  2.40513  3.72494  3.29354  2.67741  2.69355  4.24690  2.90347  2.73739  3.18146  2.89801  2.37887  2.77519  2.98518  4.58477  3.61503
          0.01960  4.33798  5.06033  0.61958  0.77255  0.48576  0.95510
     17   2.61578  4.52912  3.69513  3.56021  4.59151  3.25444  4.64091  4.19269  3.66854  3.88368  4.78418  3.68557  4.03630  3.98187  3.91921  0.55967  3.13507  3.61768  5.92811  4.68645     17 S - - -
          2.68618  4.42225  2.77519  2.73123  3.46354  2.40513  3.72494  3.29354  2.67741  2.69355  4.24690  2.90347  2.73739  3.18146  2.89801  2.37887  2.77519  2.98518  4.58477  3.61503
          0.01960  4.33798  5.06033  0.61958  0.77255  0.48576  0.95510
     18   3.61958  5.37380  4.16509  3.60747  4.85328  3.98269  4.28026  4.45191  2.57994  3.88235  4.89082  3.92026  4.48144  3.49574  0.45416  3.69481  3.86560  4.16014  5.75676  4.70371     18 R - - -
          2.68618  4.42225  2.77519  2.73123  3.46354  2.40513  3.72494  3.29354  2.67741  2.69355  4.24690  2.90347  2.73739  3.18146  2.89801  2.37887  2.77519  2.98518  4.58477  3.61503
          0.01960  4.33798  5.06033  0.61958  0.77255  0.48576  0.95510
     19   3.20032  4.64331  4.75542  4.45634  3.94350  4.19107  5.19567  2.14993  4.33426  2.56240  3.85799  4.56697  4.74302  4.67104  4.50000  3.74328  3.56103  0.58649  5.79821  4.55059     19 V - - -
          2.68618  4.42225  2.77519  2.73123  3.46354  2.40513  3.72494  3.29354  2.67741  2.69355  4.24690  2.90347  2.73739  3.18146  2.89801  2.37887  2.77519  2.98518  4.58477  3.61503
          0.01960  4.33798  5.06033  0.61958  0.77255  0.48576  0.95510
     20   3.72588  5.06387  4.93847  4.60449  3.38671  4.57027  5.11951  2.63646  4.37111  0.45923  3.30556  4.83790  4.94063  4.62220  4.46085  4.23603  4.00664  2.79001  5.40758  4.23073     20 L - - -
          2.68618  4.42225  2.77519  2.73123  3.46354  2.40513  3.72494  3.29354  2.67741  2.69355  4.24690  2.90347  2.73739  3.18146  2.89801  2.37887  2.77519  2.98518  4.58477  3.61503
          0.01960  4.33798  5.06033  0.61958  0.77255  0.48576  0.95510
     21   3.61958  5.37380  4.16509  3.60747  4.85328  3.98269  4.28026  4.45191  2.57994  3.88235  4.89082  3.92026  4.48144  3.49574  0.45416  3.69481  3.86560  4.16014  5.75676  4.70371     21 R - - -
          2.68618  4.42225  2.77519  2.73123  3.46354  2.40513  3.72494  3.29354  2.67741  2.69355  4.24690  2.90347  2.73739  3.18146  2.89801  2.37887  2.77519  2.98518  4.58477  3.61503
          0.01960  4.33798  5.06033  0.61958  0.77255  0.48576  0.95510
     22   3.91995  5.18970  4.88827  4.71211  0.47740  4.45188  4.17768  3.41553  4.61536  2.68559  4.08700  4.58165  4.91556  4.65849  4.61825  4.14895  4.22913  3.43683  4.32904  2.65446     22 F - - -
          2.68618  4.42225  2.77519  2.73123  3.46354  2.40513  3.72494  3.29354  2.67741  2.69355  4.24690  2.90347  2.73739  3.18146  2.89801  2.37887  2.77519  2.98518  4.58477  3.61503
          0.01960  4.33798  5.06033  0.61958  0.77255  0.48576  0.95510
     23   3.36469  5.30568  3.32187  3.11209  4.53709  3.75195  4.26407  4.27173  2.90530  3.72218  4.76354  3.56597  4.32865  0.58925  3.16807  3.40512  3.67396  3.97878  5.73176  4.47318     23 Q - - -
          2.68618  4.42225  2.77519  2.73123  3.46354  2.40513  3.72494  3.29354  2.67741  2.69355  4.24690  2.90347  2.73739  3.18146  2.89801  2.37887  2.77519  2.98518  4.58477  3.61503
          0.01960  4.33798  5.06033  0.61958  0.77255  0.48576  0.95510
     24   4.22113  5.40644  4.87042  4.70835  3.30112  4.31327  4.59525  4.29990  4.44274  3.60232  4.90570  4.77519  4.87276  4.80303  4.47948  4.42043  4.55061  4.20048  0.31048  3.28323     24 W - - -
          2.68618  4.42225  2.77519  2.73123  3.46354  2.40513  3.72494  3.29354  2.67741  2.69355  4.24690  2.90347  2.73739  3.18146  2.89801  2.37887  2.77519  2.98518  4.58477  3.61503
          0.01960  4.33798  5.06033  0.61958  0.77255  0.48576  0.95510
     25   3.61958  5.37380  4.16509  3.60747  4.85328  3.98269  4.28026  4.45191  2.57994  3.88235  4.89082  3.92026  4.48144  3.49574  0.45416  3.69481  3.86560  4.16014  5.75676  4.70371     25 R - - -
          2.68618  4.42225  2.77519  2.73123  3.46354  2.40513  3.72494  3.29354  2.67741  2.69355  4.24690  2.90347  2.73739  3.18146  2.89801  2.37887  2.77519  2.98518  4.58477  3.61503
          0.01960  4.33798  5.06033  0.61958  0.77255  0.48576  0.95510
     26   3.20029  5.16665  3.09285  3.03816  4.61469  3.57254  4.41823  4.45753  3.38009  4.05387  5.02602  0.54200  4.25704  3.71357  3.73258  3.26268  3.61014  4.02858  5.86329  4.54639     26 N - - -
          2.68618  4.42225  2.77519  2.73123  3.46354  2.40513  3.72494  3.29354  2.67741  2.69355  4.24690  2.90347  2.73739  3.18146  2.89801  2.37887  2.77519  2.98518  4.58477  3.61503
          0.01960  4.33798  5.06033  0.61958  0.77255  0.48576  0.95510
     27   3.34782  5.05108  4.11389  4.08287  5.16760  0.27341  5.14775  4.90684  4.32548  4.49037  5.48764  4.28071  4.45352  4.61358  4.48576  3.53672  3.86381  4.34460  6.11376  5.29381     27 G - - -
          2.68618  4.42225  2.77519  2.73123  3.46354  2.40513  3.72494  3.29354  2.67741  2.69355  4.24690  2.90347  2.73739  3.18146  2.89801  2.37887  2.77519  2.98518  4.58477  3.61503
          0.01960  4.33798  5.06033  0.61958  0.77255  0.48576  0.95510
     28   3.47883  5.40091  3.68249  3.24660  4.89890  3.88533  4.12000  4.36680  0.53956  3.84008  4.79984  3.64037  4.37179  3.30165  2.64689  3.50435  3.70799  4.05705  5.77580  4.67127     28 K - - -
          2.68618  4.42225  2.77519  2.73123  3.46354  2.40513  3.72494  3.29354  2.67741  2.69355  4.24690  2.90347  2.73739  3.18146  2.89801  2.37887  2.77519  2.98518  4.58477  3.61503
          0.01960  4.33798  5.06033  0.61958  0.77255  0.48576  0.95510
     29   3.45407  5.58230  2.80230  0.50874  5.00305  3.64979  4.31255  4.55984  3.26226  4.10997  5.09207  3.31709  4.28468  3.53630  3.70095  3.40312  3.77093  4.20460  6.08061  4.84152     29 E - - -
          2.68618  4.42225  2.77519  2.73123  3.46354  2.40513  3.72494  3.29354  2.67741  2.69355  4.24690  2.90347  2.73739  3.18146  2.89801  2.37887  2.77519  2.98518  4.58477  3.61503
          0.01960  4.33798  5.06033  0.61958  0.77255  0.48576  0.95510
     30   0.50897  4.49866  4.01074  3.85467  4.59100  3.30570  4.80984  3.79334  3.88537  3.65035  4.64828  3.86250  4.09066  4.18479  4.08337  2.85440  3.16535  3.36019  5.96611  4.83139     30 A - - -
          2.68618  4.42225  2.77519  2.73123  3.46354  2.40513  3.72494  3.29354  2.67741  2.69355  4.24690  2.90347  2.73739  3.18146  2.89801  2.37887  2.77519  2.98518  4.58477  3.61503
          0.01960  4.33798  5.06033  0.61958  0.77255  0.48576  0.95510
     31   3.20032  4.64331  4.75542  4.45634  3.94350  4.19107  5.19567  2.14993  4.33426  2.56240  3.85799  4.56697  4.74302  4.67104  4.50000  3.74328  3.56103  0.58649  5.79821  4.55059     31 V - - -
          2.68618  4.42225  2.77519  2.73123  3.46354  2.40513  3.72494  3.29354  2.67741  2.69355  4.24690  2.90347  2.73739  3.18146  2.89801  2.37887  2.77519  2.98518  4.58477  3.61503
          0.01960  4.33798  5.06033  0.61958  0.77255  0.48576  0.95510
     32   3.72588  5.06387  4.93847  4.60449  3.38671  4.57027  5.11951  2.63646  4.37111  0.45923  3.30556  4.83790  4.94063  4.62220  4.46085  4.23603  4.00664  2.79001  5.40758  4.23073     32 L - - -
          2.68618  4.42225  2.77519  2.73123  3.46354  2.40513  3.72494  3.29354  2.67741  2.69355  4.24690  2.90347  2.73739  3.18146  2.89801  2.37887  2.77519  2.98518  4.58477  3.61503
          0.01960  4.33798  5.06033  0.61958  0.77255  0.48576  0.95510
     33   3.36469  5.30568  3.32187  3.11209  4.53709  3.75195  4.26407  4.27173  2.90530  3.72218  4.76354  3.56597  4.32865  0.58925  3.16807  3.40512  3.67396  3.97878  5.73176  4.47318     33 Q - - -
          2.68618  4.42225  2.77519  2.73123  3.46354  2.40513  3.72494  3.29354  2.67741  2.69355  4.24690  2.90347  2.73739  3.18146  2.89801  2.37887  2.77519  2.98518  4.58477  3.61503
          0.01960  4.33798  5.06033  0.61958  0.77255  0.48576  0.95510
     34   3.57109  5.69241  0.43019  2.75503  5.15104  3.63846  4.44249  4.86309  3.62835  4.39337  5.40599  3.32645  4.32427  3.69864  4.18984  3.49668  3.92705  4.45913  6.21690  4.97810     34 D - - -
          2.68635  4.42242  2.77537  2.73141  3.46371  2.40465  3.72512  3.29371  2.67758  2.69286  4.24707  2.90364  2.73667  3.18164  2.89818  2.37904  2.77537  2.98536  4.58494  3.61520
          0.34258  1.23766        *  1.01556  0.44973  0.00000        *
//
