# Supplementary material for: A refined genome phage display methodology delineates the human antibody response in patients with Chagas disease
Source: iScience. 2021 May 15;24(6):102540. doi: 10.1016/j.isci.2021.102540 (PMC8185243; doi:10.1016/j.isci.2021.102540)
Supplement: Data S2. Alignments and consensus sequences for all epitopes. Related to Figure 3 and Data S1 [file mmc3.zip › final clusters A and B/1001.hmm]

HMMER3/f [3.1b2 | February 2015]
NAME  1001.mafft
LENG  32
ALPH  amino
RF    no
MM    no
CONS  yes
CS    no
MAP   yes
DATE  Wed Dec  6 22:58:51 2017
NSEQ  2
EFFN  1.332031
CKSUM 3757848906
STATS LOCAL MSV       -7.0934  0.71976
STATS LOCAL VITERBI   -7.6165  0.71976
STATS LOCAL FORWARD   -4.2316  0.71976
HMM          A        C        D        E        F        G        H        I        K        L        M        N        P        Q        R        S        T        V        W        Y   
            m->m     m->i     m->d     i->m     i->i     d->m     d->d
  COMPO   1.92555  2.78097  3.13875  2.75962  4.25084  2.92024  2.67811  3.65801  3.33581  2.83080  4.49273  3.75380  3.43449  3.28525  2.14721  2.39882  2.82632  3.18102  5.60507  4.42337
          2.68637  4.42244  2.77538  2.73142  3.46373  2.40531  3.71994  3.29373  2.67759  2.69374  4.24708  2.90365  2.73758  3.18165  2.89706  2.37905  2.77538  2.98537  4.58496  3.61522
          0.36859  1.19712  5.07852  1.02011  0.44715  0.00000        *
      1   0.49481  4.51392  4.03571  3.88280  4.61563  3.32015  4.83471  3.82148  3.91418  3.67732  4.67431  3.88398  4.10685  4.21181  4.10927  2.87014  3.18241  3.38437  5.98821  4.85677      4 A - - -
          2.68618  4.42225  2.77519  2.73123  3.46354  2.40513  3.72494  3.29354  2.67741  2.69355  4.24690  2.90347  2.73739  3.18146  2.89801  2.37887  2.77519  2.98518  4.58477  3.61503
          0.01924  4.35617  5.07852  0.61958  0.77255  0.48576  0.95510
      2   3.75038  5.08397  4.96796  4.63578  3.39976  4.59353  5.14575  2.65171  4.40274  0.44777  3.31580  4.86790  4.96186  4.64883  4.48876  4.26460  4.03082  2.80960  5.42508  4.25191      5 L - - -
          2.68618  4.42225  2.77519  2.73123  3.46354  2.40513  3.72494  3.29354  2.67741  2.69355  4.24690  2.90347  2.73739  3.18146  2.89801  2.37887  2.77519  2.98518  4.58477  3.61503
          0.01924  4.35617  5.07852  0.61958  0.77255  0.48576  0.95510
      3   0.49481  4.51392  4.03571  3.88280  4.61563  3.32015  4.83471  3.82148  3.91418  3.67732  4.67431  3.88398  4.10685  4.21181  4.10927  2.87014  3.18241  3.38437  5.98821  4.85677      6 A - - -
          2.68618  4.42225  2.77519  2.73123  3.46354  2.40513  3.72494  3.29354  2.67741  2.69355  4.24690  2.90347  2.73739  3.18146  2.89801  2.37887  2.77519  2.98518  4.58477  3.61503
          0.01924  4.35617  5.07852  0.61958  0.77255  0.48576  0.95510
      4   3.59741  5.71562  0.41704  2.77655  5.17831  3.65863  4.46658  4.89603  3.65680  4.42315  5.43793  3.34830  4.34559  3.72391  4.21940  3.52208  3.95423  4.49053  6.23939  5.00466      7 D - - -
          2.68618  4.42225  2.77519  2.73123  3.46354  2.40513  3.72494  3.29354  2.67741  2.69355  4.24690  2.90347  2.73739  3.18146  2.89801  2.37887  2.77519  2.98518  4.58477  3.61503
          0.01924  4.35617  5.07852  0.61958  0.77255  0.48576  0.95510
      5   3.47870  5.60458  2.81986  0.49358  5.02912  3.66834  4.33539  4.59070  3.28844  4.13825  5.12177  3.33748  4.30465  3.56013  3.72771  3.42686  3.79637  4.23418  6.10239  4.86657      8 E - - -
          2.68618  4.42225  2.77519  2.73123  3.46354  2.40513  3.72494  3.29354  2.67741  2.69355  4.24690  2.90347  2.73739  3.18146  2.89801  2.37887  2.77519  2.98518  4.58477  3.61503
          0.01924  4.35617  5.07852  0.61958  0.77255  0.48576  0.95510
      6   3.68558  5.36411  3.75382  3.58715  3.75759  3.96638  0.43920  4.47047  3.42429  3.88756  4.99011  3.96610  4.55645  3.96759  3.64665  3.76048  4.01673  4.19619  5.20606  3.70025      9 H - - -
          2.68618  4.42225  2.77519  2.73123  3.46354  2.40513  3.72494  3.29354  2.67741  2.69355  4.24690  2.90347  2.73739  3.18146  2.89801  2.37887  2.77519  2.98518  4.58477  3.61503
          0.01924  4.35617  5.07852  0.61958  0.77255  0.48576  0.95510
      7   2.76231  4.59952  3.95872  3.76874  4.49787  3.41454  4.73581  3.69234  3.72252  3.53633  4.57445  3.87134  4.16518  4.09613  3.93694  2.97148  0.55858  3.32737  5.88511  4.72241     10 T - - -
          2.68618  4.42225  2.77519  2.73123  3.46354  2.40513  3.72494  3.29354  2.67741  2.69355  4.24690  2.90347  2.73739  3.18146  2.89801  2.37887  2.77519  2.98518  4.58477  3.61503
          0.01924  4.35617  5.07852  0.61958  0.77255  0.48576  0.95510
      8   3.64768  5.39660  4.19555  3.63617  4.88139  4.00452  4.30313  4.48330  2.59969  3.91027  4.91971  3.94678  4.50373  3.51904  0.43987  3.72304  3.89331  4.19101  5.77807  4.72974     11 R - - -
          2.68618  4.42225  2.77519  2.73123  3.46354  2.40513  3.72494  3.29354  2.67741  2.69355  4.24690  2.90347  2.73739  3.18146  2.89801  2.37887  2.77519  2.98518  4.58477  3.61503
          0.01924  4.35617  5.07852  0.61958  0.77255  0.48576  0.95510
      9   3.64768  5.39660  4.19555  3.63617  4.88139  4.00452  4.30313  4.48330  2.59969  3.91027  4.91971  3.94678  4.50373  3.51904  0.43987  3.72304  3.89331  4.19101  5.77807  4.72974     12 R - - -
          2.68618  4.42225  2.77519  2.73123  3.46354  2.40513  3.72494  3.29354  2.67741  2.69355  4.24690  2.90347  2.73739  3.18146  2.89801  2.37887  2.77519  2.98518  4.58477  3.61503
          0.01924  4.35617  5.07852  0.61958  0.77255  0.48576  0.95510
     10   2.63073  4.54337  3.71814  3.58614  4.61436  3.26869  4.66493  4.21928  3.69604  3.90924  4.80906  3.70649  4.05229  4.00777  3.94443  0.54458  3.15164  3.63944  5.94940  4.71014     13 S - - -
          2.68618  4.42225  2.77519  2.73123  3.46354  2.40513  3.72494  3.29354  2.67741  2.69355  4.24690  2.90347  2.73739  3.18146  2.89801  2.37887  2.77519  2.98518  4.58477  3.61503
          0.01924  4.35617  5.07852  0.61958  0.77255  0.48576  0.95510
     11   0.49481  4.51392  4.03571  3.88280  4.61563  3.32015  4.83471  3.82148  3.91418  3.67732  4.67431  3.88398  4.10685  4.21181  4.10927  2.87014  3.18241  3.38437  5.98821  4.85677     14 A - - -
          2.68618  4.42225  2.77519  2.73123  3.46354  2.40513  3.72494  3.29354  2.67741  2.69355  4.24690  2.90347  2.73739  3.18146  2.89801  2.37887  2.77519  2.98518  4.58477  3.61503
          0.01924  4.35617  5.07852  0.61958  0.77255  0.48576  0.95510
     12   3.64768  5.39660  4.19555  3.63617  4.88139  4.00452  4.30313  4.48330  2.59969  3.91027  4.91971  3.94678  4.50373  3.51904  0.43987  3.72304  3.89331  4.19101  5.77807  4.72974     15 R - - -
          2.68618  4.42225  2.77519  2.73123  3.46354  2.40513  3.72494  3.29354  2.67741  2.69355  4.24690  2.90347  2.73739  3.18146  2.89801  2.37887  2.77519  2.98518  4.58477  3.61503
          0.01924  4.35617  5.07852  0.61958  0.77255  0.48576  0.95510
     13   2.63073  4.54337  3.71814  3.58614  4.61436  3.26869  4.66493  4.21928  3.69604  3.90924  4.80906  3.70649  4.05229  4.00777  3.94443  0.54458  3.15164  3.63944  5.94940  4.71014     16 S - - -
          2.68618  4.42225  2.77519  2.73123  3.46354  2.40513  3.72494  3.29354  2.67741  2.69355  4.24690  2.90347  2.73739  3.18146  2.89801  2.37887  2.77519  2.98518  4.58477  3.61503
          0.01924  4.35617  5.07852  0.61958  0.77255  0.48576  0.95510
     14   3.37806  5.07757  4.14748  4.11933  5.20011  0.26323  5.18089  4.94585  4.36415  4.52593  5.52466  4.31440  4.48019  4.65083  4.52055  3.56772  3.89523  4.38009  6.13953  5.32756     17 G - - -
          2.68618  4.42225  2.77519  2.73123  3.46354  2.40513  3.72494  3.29354  2.67741  2.69355  4.24690  2.90347  2.73739  3.18146  2.89801  2.37887  2.77519  2.98518  4.58477  3.61503
          0.01924  4.35617  5.07852  0.61958  0.77255  0.48576  0.95510
     15   3.64768  5.39660  4.19555  3.63617  4.88139  4.00452  4.30313  4.48330  2.59969  3.91027  4.91971  3.94678  4.50373  3.51904  0.43987  3.72304  3.89331  4.19101  5.77807  4.72974     18 R - - -
          2.68618  4.42225  2.77519  2.73123  3.46354  2.40513  3.72494  3.29354  2.67741  2.69355  4.24690  2.90347  2.73739  3.18146  2.89801  2.37887  2.77519  2.98518  4.58477  3.61503
          0.01924  4.35617  5.07852  0.61958  0.77255  0.48576  0.95510
     16   3.38938  5.32621  3.34389  3.13651  4.56052  3.77128  4.28780  4.30072  2.92881  3.74880  4.79163  3.58981  4.34944  0.57043  3.19028  3.42999  3.69961  4.00701  5.75197  4.49623     19 Q - - -
          2.68618  4.42225  2.77519  2.73123  3.46354  2.40513  3.72494  3.29354  2.67741  2.69355  4.24690  2.90347  2.73739  3.18146  2.89801  2.37887  2.77519  2.98518  4.58477  3.61503
          0.01924  4.35617  5.07852  0.61958  0.77255  0.48576  0.95510
     17   3.26921  0.33103  4.85014  4.71759  4.64004  3.76496  5.26397  3.90093  4.56352  3.77579  4.92082  4.58654  4.50363  4.88910  4.59151  3.53810  3.77701  3.60301  5.91394  4.91590     20 C - - -
          2.68618  4.42225  2.77519  2.73123  3.46354  2.40513  3.72494  3.29354  2.67741  2.69355  4.24690  2.90347  2.73739  3.18146  2.89801  2.37887  2.77519  2.98518  4.58477  3.61503
          0.01924  4.35617  5.07852  0.61958  0.77255  0.48576  0.95510
     18   3.47870  5.60458  2.81986  0.49358  5.02912  3.66834  4.33539  4.59070  3.28844  4.13825  5.12177  3.33748  4.30465  3.56013  3.72771  3.42686  3.79637  4.23418  6.10239  4.86657     21 E - - -
          2.68618  4.42225  2.77519  2.73123  3.46354  2.40513  3.72494  3.29354  2.67741  2.69355  4.24690  2.90347  2.73739  3.18146  2.89801  2.37887  2.77519  2.98518  4.58477  3.61503
          0.01924  4.35617  5.07852  0.61958  0.77255  0.48576  0.95510
     19   3.26921  0.33103  4.85014  4.71759  4.64004  3.76496  5.26397  3.90093  4.56352  3.77579  4.92082  4.58654  4.50363  4.88910  4.59151  3.53810  3.77701  3.60301  5.91394  4.91590     22 C - - -
          2.68618  4.42225  2.77519  2.73123  3.46354  2.40513  3.72494  3.29354  2.67741  2.69355  4.24690  2.90347  2.73739  3.18146  2.89801  2.37887  2.77519  2.98518  4.58477  3.61503
          0.01924  4.35617  5.07852  0.61958  0.77255  0.48576  0.95510
     20   2.63073  4.54337  3.71814  3.58614  4.61436  3.26869  4.66493  4.21928  3.69604  3.90924  4.80906  3.70649  4.05229  4.00777  3.94443  0.54458  3.15164  3.63944  5.94940  4.71014     23 S - - -
          2.68618  4.42225  2.77519  2.73123  3.46354  2.40513  3.72494  3.29354  2.67741  2.69355  4.24690  2.90347  2.73739  3.18146  2.89801  2.37887  2.77519  2.98518  4.58477  3.61503
          0.01924  4.35617  5.07852  0.61958  0.77255  0.48576  0.95510
     21   3.68558  5.36411  3.75382  3.58715  3.75759  3.96638  0.43920  4.47047  3.42429  3.88756  4.99011  3.96610  4.55645  3.96759  3.64665  3.76048  4.01673  4.19619  5.20606  3.70025     24 H - - -
          2.68618  4.42225  2.77519  2.73123  3.46354  2.40513  3.72494  3.29354  2.67741  2.69355  4.24690  2.90347  2.73739  3.18146  2.89801  2.37887  2.77519  2.98518  4.58477  3.61503
          0.01924  4.35617  5.07852  0.61958  0.77255  0.48576  0.95510
     22   3.64768  5.39660  4.19555  3.63617  4.88139  4.00452  4.30313  4.48330  2.59969  3.91027  4.91971  3.94678  4.50373  3.51904  0.43987  3.72304  3.89331  4.19101  5.77807  4.72974     25 R - - -
          2.68618  4.42225  2.77519  2.73123  3.46354  2.40513  3.72494  3.29354  2.67741  2.69355  4.24690  2.90347  2.73739  3.18146  2.89801  2.37887  2.77519  2.98518  4.58477  3.61503
          0.01924  4.35617  5.07852  0.61958  0.77255  0.48576  0.95510
     23   3.68558  5.36411  3.75382  3.58715  3.75759  3.96638  0.43920  4.47047  3.42429  3.88756  4.99011  3.96610  4.55645  3.96759  3.64665  3.76048  4.01673  4.19619  5.20606  3.70025     26 H - - -
          2.68618  4.42225  2.77519  2.73123  3.46354  2.40513  3.72494  3.29354  2.67741  2.69355  4.24690  2.90347  2.73739  3.18146  2.89801  2.37887  2.77519  2.98518  4.58477  3.61503
          0.01924  4.35617  5.07852  0.61958  0.77255  0.48576  0.95510
     24   0.49481  4.51392  4.03571  3.88280  4.61563  3.32015  4.83471  3.82148  3.91418  3.67732  4.67431  3.88398  4.10685  4.21181  4.10927  2.87014  3.18241  3.38437  5.98821  4.85677     27 A - - -
          2.68618  4.42225  2.77519  2.73123  3.46354  2.40513  3.72494  3.29354  2.67741  2.69355  4.24690  2.90347  2.73739  3.18146  2.89801  2.37887  2.77519  2.98518  4.58477  3.61503
          0.36859  4.35617  1.21921  0.61958  0.77255  0.48576  0.95510
     25   2.75780  0.69243  4.30735  4.08086  4.04172  3.34899  4.69685  3.21104  3.90924  3.11922  4.24586  4.03009  4.06698  4.24963  4.00772  3.02944  3.23670  2.94555  5.42564  4.32788     28 C - - -
          2.68618  4.42225  2.77519  2.73123  3.46354  2.40513  3.72494  3.29354  2.67741  2.69355  4.24690  2.90347  2.73739  3.18146  2.89801  2.37887  2.77519  2.98518  4.58477  3.61503
          0.02718  4.01476  4.73710  0.61958  0.77255  0.84232  0.56337
     26   3.31782  4.73906  4.41740  4.05990  3.19506  4.16163  4.67113  2.40899  3.82624  0.71797  3.17717  4.32152  4.57381  4.16041  3.97822  3.75208  3.60633  2.48288  5.12389  3.87939     29 l - - -
          2.68618  4.42225  2.77519  2.73123  3.46354  2.40513  3.72494  3.29354  2.67741  2.69355  4.24690  2.90347  2.73739  3.18146  2.89801  2.37887  2.77519  2.98518  4.58477  3.61503
          0.02718  4.01476  4.73710  0.61958  0.77255  0.84232  0.56337
     27   0.82666  4.26830  3.61173  3.41197  4.19855  3.08857  4.41655  3.34571  3.43200  3.22054  4.23846  3.52411  3.84146  3.76050  3.67132  2.61824  2.90557  2.97538  5.61145  4.42818     30 a - - -
          2.68618  4.42225  2.77519  2.73123  3.46354  2.40513  3.72494  3.29354  2.67741  2.69355  4.24690  2.90347  2.73739  3.18146  2.89801  2.37887  2.77519  2.98518  4.58477  3.61503
          0.02718  4.01476  4.73710  0.61958  0.77255  0.84232  0.56337
     28   2.92145  4.42693  4.32050  3.98998  3.65754  3.86903  4.76821  2.05330  3.85993  2.32113  3.60297  4.15642  4.42303  4.21038  4.05843  3.38305  3.28044  0.86285  5.46537  4.20497     31 v - - -
          2.68618  4.42225  2.77519  2.73123  3.46354  2.40513  3.72494  3.29354  2.67741  2.69355  4.24690  2.90347  2.73739  3.18146  2.89801  2.37887  2.77519  2.98518  4.58477  3.61503
          0.02718  4.01476  4.73710  0.61958  0.77255  0.84232  0.56337
     29   2.95032  4.68188  3.57321  3.43423  4.41395  3.36143  4.49841  3.99792  3.50409  3.60855  4.66576  3.72568  0.60098  3.88852  3.73187  3.12269  3.40347  3.62674  5.55960  4.53718     32 P - - -
          2.68618  4.42225  2.77519  2.73123  3.46354  2.40513  3.72494  3.29354  2.67741  2.69355  4.24690  2.90347  2.73739  3.18146  2.89801  2.37887  2.77519  2.98518  4.58477  3.61503
          0.02718  4.01476  4.73710  0.61958  0.77255  0.84232  0.56337
     30   0.82666  4.26830  3.61173  3.41197  4.19855  3.08857  4.41655  3.34571  3.43200  3.22054  4.23846  3.52411  3.84146  3.76050  3.67132  2.61824  2.90557  2.97538  5.61145  4.42818     33 a - - -
          2.68618  4.42225  2.77519  2.73123  3.46354  2.40513  3.72494  3.29354  2.67741  2.69355  4.24690  2.90347  2.73739  3.18146  2.89801  2.37887  2.77519  2.98518  4.58477  3.61503
          0.02718  4.01476  4.73710  0.61958  0.77255  0.84232  0.56337
     31   2.49474  4.33938  3.56020  3.32141  4.10020  3.17330  4.32713  3.24490  3.26719  3.10329  4.14636  3.50620  3.88905  3.65535  3.51764  2.69782  0.95168  2.92443  5.52541  4.31749     34 t - - -
          2.68618  4.42225  2.77519  2.73123  3.46354  2.40513  3.72494  3.29354  2.67741  2.69355  4.24690  2.90347  2.73739  3.18146  2.89801  2.37887  2.77519  2.98518  4.58477  3.61503
          0.02718  4.01476  4.73710  0.61958  0.77255  0.84232  0.56337
     32   0.82666  4.26830  3.61173  3.41197  4.19855  3.08857  4.41655  3.34571  3.43200  3.22054  4.23846  3.52411  3.84146  3.76050  3.67132  2.61824  2.90557  2.97538  5.61145  4.42818     35 a - - -
          2.68618  4.42225  2.77519  2.73123  3.46354  2.40513  3.72494  3.29354  2.67741  2.69355  4.24690  2.90347  2.73739  3.18146  2.89801  2.37887  2.77519  2.98518  4.58477  3.61503
          0.01837  4.00595        *  0.61958  0.77255  0.00000        *
//
