# Supplementary material for: A refined genome phage display methodology delineates the human antibody response in patients with Chagas disease
Source: iScience. 2021 May 15;24(6):102540. doi: 10.1016/j.isci.2021.102540 (PMC8185243; doi:10.1016/j.isci.2021.102540)
Supplement: Data S2. Alignments and consensus sequences for all epitopes. Related to Figure 3 and Data S1 [file mmc3.zip › final clusters A and B/1002.hmm]

HMMER3/f [3.1b2 | February 2015]
NAME  1002.mafft
LENG  34
ALPH  amino
RF    no
MM    no
CONS  yes
CS    no
MAP   yes
DATE  Wed Dec  6 22:58:51 2017
NSEQ  2
EFFN  1.066406
CKSUM 1333872528
STATS LOCAL MSV       -7.3966  0.71969
STATS LOCAL VITERBI   -7.6775  0.71969
STATS LOCAL FORWARD   -4.1034  0.71969
HMM          A        C        D        E        F        G        H        I        K        L        M        N        P        Q        R        S        T        V        W        Y   
            m->m     m->i     m->d     i->m     i->i     d->m     d->d
  COMPO   2.41743  4.83427  3.26376  3.55382  4.08784  2.25438  2.84195  3.09661  3.01938  2.97401  4.42688  3.33745  2.19446  3.38419  2.28570  2.76235  3.50064  2.40383  5.49971  3.55454
          2.68618  4.42225  2.77519  2.73123  3.46354  2.40513  3.72494  3.29354  2.67741  2.69355  4.24690  2.90347  2.73739  3.18146  2.89801  2.37887  2.77519  2.98518  4.58477  3.61503
          0.02196  4.22542  4.94776  0.61958  0.77255  0.00000        *
      1   3.79739  5.14129  4.38018  4.18841  2.40058  4.25767  3.84398  3.76324  4.03751  3.12210  4.40278  4.18642  4.72892  4.25455  4.14241  3.89286  4.08896  3.65198  4.05332  0.53431      1 Y - - -
          2.68618  4.42225  2.77519  2.73123  3.46354  2.40513  3.72494  3.29354  2.67741  2.69355  4.24690  2.90347  2.73739  3.18146  2.89801  2.37887  2.77519  2.98518  4.58477  3.61503
          0.02196  4.22542  4.94776  0.61958  0.77255  0.48576  0.95510
      2   3.46539  5.19235  3.55074  3.36010  3.59912  3.80241  0.57637  4.22539  3.19682  3.66697  4.74936  3.74922  4.38091  3.73518  3.43365  3.53738  3.78694  3.95405  5.05491  3.54299      2 H - - -
          2.68618  4.42225  2.77519  2.73123  3.46354  2.40513  3.72494  3.29354  2.67741  2.69355  4.24690  2.90347  2.73739  3.18146  2.89801  2.37887  2.77519  2.98518  4.58477  3.61503
          0.02196  4.22542  4.94776  0.61958  0.77255  0.48576  0.95510
      3   3.45222  5.23645  3.98325  3.43778  4.68387  3.85213  4.14663  4.26385  2.46766  3.71548  4.71876  3.76375  4.34879  3.36030  0.55171  3.52730  3.70120  3.97536  5.62967  4.54856      3 R - - -
          2.68618  4.42225  2.77519  2.73123  3.46354  2.40513  3.72494  3.29354  2.67741  2.69355  4.24690  2.90347  2.73739  3.18146  2.89801  2.37887  2.77519  2.98518  4.58477  3.61503
          0.02196  4.22542  4.94776  0.61958  0.77255  0.48576  0.95510
      4   0.60484  4.40954  3.86200  3.68779  4.44442  3.22152  4.66195  3.62616  3.71441  3.48992  4.49388  3.73501  3.99545  4.02448  3.92912  2.76262  3.06533  3.21642  5.83408  4.68041      4 A - - -
          2.68618  4.42225  2.77519  2.73123  3.46354  2.40513  3.72494  3.29354  2.67741  2.69355  4.24690  2.90347  2.73739  3.18146  2.89801  2.37887  2.77519  2.98518  4.58477  3.61503
          0.02196  4.22542  4.94776  0.61958  0.77255  0.48576  0.95510
      5   3.29159  4.97359  3.93880  3.83892  4.78009  3.64193  4.87380  4.43413  3.93005  4.01456  5.08887  4.10348  0.37311  4.30702  4.12224  3.47324  3.76308  4.03568  5.85303  4.91001      5 P - - -
          2.68618  4.42225  2.77519  2.73123  3.46354  2.40513  3.72494  3.29354  2.67741  2.69355  4.24690  2.90347  2.73739  3.18146  2.89801  2.37887  2.77519  2.98518  4.58477  3.61503
          0.02196  4.22542  4.94776  0.61958  0.77255  0.48576  0.95510
      6   3.57768  4.94352  4.75617  4.41197  3.31122  4.42690  4.95929  2.54756  4.17747  0.53678  3.24890  4.65422  4.81055  4.45870  4.28977  4.06221  3.86065  2.67385  5.30286  4.10297      6 L - - -
          2.68618  4.42225  2.77519  2.73123  3.46354  2.40513  3.72494  3.29354  2.67741  2.69355  4.24690  2.90347  2.73739  3.18146  2.89801  2.37887  2.77519  2.98518  4.58477  3.61503
          0.02196  4.22542  4.94776  0.61958  0.77255  0.48576  0.95510
      7   3.09914  4.56110  4.60449  4.29253  3.83717  4.07882  5.04296  2.10381  4.16688  2.47077  3.76105  4.42254  4.62999  4.50756  4.34391  3.61595  3.45844  0.67131  5.67655  4.42478      7 V - - -
          2.68618  4.42225  2.77519  2.73123  3.46354  2.40513  3.72494  3.29354  2.67741  2.69355  4.24690  2.90347  2.73739  3.18146  2.89801  2.37887  2.77519  2.98518  4.58477  3.61503
          0.02196  4.22542  4.94776  0.61958  0.77255  0.48576  0.95510
      8   3.09914  4.56110  4.60449  4.29253  3.83717  4.07882  5.04296  2.10381  4.16688  2.47077  3.76105  4.42254  4.62999  4.50756  4.34391  3.61595  3.45844  0.67131  5.67655  4.42478      8 V - - -
          2.68618  4.42225  2.77519  2.73123  3.46354  2.40513  3.72494  3.29354  2.67741  2.69355  4.24690  2.90347  2.73739  3.18146  2.89801  2.37887  2.77519  2.98518  4.58477  3.61503
          0.02196  4.22542  4.94776  0.61958  0.77255  0.48576  0.95510
      9   3.45222  5.23645  3.98325  3.43778  4.68387  3.85213  4.14663  4.26385  2.46766  3.71548  4.71876  3.76375  4.34879  3.36030  0.55171  3.52730  3.70120  3.97536  5.62967  4.54856      9 R - - -
          2.68618  4.42225  2.77519  2.73123  3.46354  2.40513  3.72494  3.29354  2.67741  2.69355  4.24690  2.90347  2.73739  3.18146  2.89801  2.37887  2.77519  2.98518  4.58477  3.61503
          0.02196  4.22542  4.94776  0.61958  0.77255  0.48576  0.95510
     10   3.29159  4.97359  3.93880  3.83892  4.78009  3.64193  4.87380  4.43413  3.93005  4.01456  5.08887  4.10348  0.37311  4.30702  4.12224  3.47324  3.76308  4.03568  5.85303  4.91001     10 P - - -
          2.68618  4.42225  2.77519  2.73123  3.46354  2.40513  3.72494  3.29354  2.67741  2.69355  4.24690  2.90347  2.73739  3.18146  2.89801  2.37887  2.77519  2.98518  4.58477  3.61503
          0.02196  4.22542  4.94776  0.61958  0.77255  0.48576  0.95510
     11   3.29159  4.97359  3.93880  3.83892  4.78009  3.64193  4.87380  4.43413  3.93005  4.01456  5.08887  4.10348  0.37311  4.30702  4.12224  3.47324  3.76308  4.03568  5.85303  4.91001     11 P - - -
          2.68618  4.42225  2.77519  2.73123  3.46354  2.40513  3.72494  3.29354  2.67741  2.69355  4.24690  2.90347  2.73739  3.18146  2.89801  2.37887  2.77519  2.98518  4.58477  3.61503
          0.02196  4.22542  4.94776  0.61958  0.77255  0.48576  0.95510
     12   3.09914  4.56110  4.60449  4.29253  3.83717  4.07882  5.04296  2.10381  4.16688  2.47077  3.76105  4.42254  4.62999  4.50756  4.34391  3.61595  3.45844  0.67131  5.67655  4.42478     12 V - - -
          2.68618  4.42225  2.77519  2.73123  3.46354  2.40513  3.72494  3.29354  2.67741  2.69355  4.24690  2.90347  2.73739  3.18146  2.89801  2.37887  2.77519  2.98518  4.58477  3.61503
          0.02196  4.22542  4.94776  0.61958  0.77255  0.48576  0.95510
     13   3.09914  4.56110  4.60449  4.29253  3.83717  4.07882  5.04296  2.10381  4.16688  2.47077  3.76105  4.42254  4.62999  4.50756  4.34391  3.61595  3.45844  0.67131  5.67655  4.42478     13 V - - -
          2.68618  4.42225  2.77519  2.73123  3.46354  2.40513  3.72494  3.29354  2.67741  2.69355  4.24690  2.90347  2.73739  3.18146  2.89801  2.37887  2.77519  2.98518  4.58477  3.61503
          0.02196  4.22542  4.94776  0.61958  0.77255  0.48576  0.95510
     14   3.22201  5.18501  3.19567  2.97236  4.39967  3.64001  4.12790  4.10239  2.77152  3.56689  4.60035  3.42939  4.20834  0.71571  3.04171  3.26202  3.52605  3.81415  5.61345  4.33916     14 q - - -
          2.68618  4.42225  2.77519  2.73123  3.46354  2.40513  3.72494  3.29354  2.67741  2.69355  4.24690  2.90347  2.73739  3.18146  2.89801  2.37887  2.77519  2.98518  4.58477  3.61503
          0.02196  4.22542  4.94776  0.61958  0.77255  0.48576  0.95510
     15   3.29159  4.97359  3.93880  3.83892  4.78009  3.64193  4.87380  4.43413  3.93005  4.01456  5.08887  4.10348  0.37311  4.30702  4.12224  3.47324  3.76308  4.03568  5.85303  4.91001     15 P - - -
          2.68618  4.42225  2.77519  2.73123  3.46354  2.40513  3.72494  3.29354  2.67741  2.69355  4.24690  2.90347  2.73739  3.18146  2.89801  2.37887  2.77519  2.98518  4.58477  3.61503
          0.02196  4.22542  4.94776  0.61958  0.77255  0.48576  0.95510
     16   3.29159  4.97359  3.93880  3.83892  4.78009  3.64193  4.87380  4.43413  3.93005  4.01456  5.08887  4.10348  0.37311  4.30702  4.12224  3.47324  3.76308  4.03568  5.85303  4.91001     16 P - - -
          2.68618  4.42225  2.77519  2.73123  3.46354  2.40513  3.72494  3.29354  2.67741  2.69355  4.24690  2.90347  2.73739  3.18146  2.89801  2.37887  2.77519  2.98518  4.58477  3.61503
          0.02196  4.22542  4.94776  0.61958  0.77255  0.48576  0.95510
     17   3.06499  5.04674  2.97424  2.90315  4.47163  3.46125  4.27332  4.27610  3.21712  3.88514  4.84980  0.65824  4.13661  3.55934  3.57320  3.12639  3.46605  3.86072  5.73593  4.40441     17 N - - -
          2.68618  4.42225  2.77519  2.73123  3.46354  2.40513  3.72494  3.29354  2.67741  2.69355  4.24690  2.90347  2.73739  3.18146  2.89801  2.37887  2.77519  2.98518  4.58477  3.61503
          0.02196  4.22542  4.94776  0.61958  0.77255  0.48576  0.95510
     18   3.45222  5.23645  3.98325  3.43778  4.68387  3.85213  4.14663  4.26385  2.46766  3.71548  4.71876  3.76375  4.34879  3.36030  0.55171  3.52730  3.70120  3.97536  5.62967  4.54856     18 R - - -
          2.68618  4.42225  2.77519  2.73123  3.46354  2.40513  3.72494  3.29354  2.67741  2.69355  4.24690  2.90347  2.73739  3.18146  2.89801  2.37887  2.77519  2.98518  4.58477  3.61503
          0.02196  4.22542  4.94776  0.61958  0.77255  0.48576  0.95510
     19   1.49373  4.31305  4.14443  3.73914  3.87193  3.53551  4.56373  2.41928  3.66087  2.68485  3.77540  3.85814  4.16836  3.95188  3.90269  2.96106  3.03470  1.33709  5.50236  4.29214     19 v - - -
          2.68618  4.42225  2.77519  2.73123  3.46354  2.40513  3.72494  3.29354  2.67741  2.69355  4.24690  2.90347  2.73739  3.18146  2.89801  2.37887  2.77519  2.98518  4.58477  3.61503
          0.02196  4.22542  4.94776  0.61958  0.77255  0.48576  0.95510
     20   3.16527  4.89042  3.90993  3.86096  4.96790  0.34616  4.94454  4.66836  4.08934  4.27200  5.26106  4.07600  4.29125  4.38623  4.27244  3.34954  3.67351  4.12811  5.95471  5.08678     20 G - - -
          2.68618  4.42225  2.77519  2.73123  3.46354  2.40513  3.72494  3.29354  2.67741  2.69355  4.24690  2.90347  2.73739  3.18146  2.89801  2.37887  2.77519  2.98518  4.58477  3.61503
          0.02196  4.22542  4.94776  0.61958  0.77255  0.48576  0.95510
     21   3.45222  5.23645  3.98325  3.43778  4.68387  3.85213  4.14663  4.26385  2.46766  3.71548  4.71876  3.76375  4.34879  3.36030  0.55171  3.52730  3.70120  3.97536  5.62967  4.54856     21 R - - -
          2.68618  4.42225  2.77519  2.73123  3.46354  2.40513  3.72494  3.29354  2.67741  2.69355  4.24690  2.90347  2.73739  3.18146  2.89801  2.37887  2.77519  2.98518  4.58477  3.61503
          0.02196  4.22542  4.94776  0.61958  0.77255  0.48576  0.95510
     22   3.41382  5.55027  0.52015  2.62962  4.98522  3.51922  4.29955  4.66352  3.45869  4.21284  5.21307  3.19864  4.19752  3.54904  4.01227  3.34578  3.76456  4.26919  6.07918  4.81818     22 D - - -
          2.68618  4.42225  2.77519  2.73123  3.46354  2.40513  3.72494  3.29354  2.67741  2.69355  4.24690  2.90347  2.73739  3.18146  2.89801  2.37887  2.77519  2.98518  4.58477  3.61503
          0.02196  4.22542  4.94776  0.61958  0.77255  0.48576  0.95510
     23   0.60484  4.40954  3.86200  3.68779  4.44442  3.22152  4.66195  3.62616  3.71441  3.48992  4.49388  3.73501  3.99545  4.02448  3.92912  2.76262  3.06533  3.21642  5.83408  4.68041     23 A - - -
          2.68618  4.42225  2.77519  2.73123  3.46354  2.40513  3.72494  3.29354  2.67741  2.69355  4.24690  2.90347  2.73739  3.18146  2.89801  2.37887  2.77519  2.98518  4.58477  3.61503
          0.02196  4.22542  4.94776  0.61958  0.77255  0.48576  0.95510
     24   2.52853  4.44572  3.55917  3.40746  4.45477  3.17131  4.49866  4.03380  3.50650  3.73116  4.63609  3.56209  3.94226  3.82917  3.76983  0.66141  3.03782  3.48771  5.80050  4.54512     24 S - - -
          2.68618  4.42225  2.77519  2.73123  3.46354  2.40513  3.72494  3.29354  2.67741  2.69355  4.24690  2.90347  2.73739  3.18146  2.89801  2.37887  2.77519  2.98518  4.58477  3.61503
          0.02196  4.22542  4.94776  0.61958  0.77255  0.48576  0.95510
     25   3.16527  4.89042  3.90993  3.86096  4.96790  0.34616  4.94454  4.66836  4.08934  4.27200  5.26106  4.07600  4.29125  4.38623  4.27244  3.34954  3.67351  4.12811  5.95471  5.08678     25 G - - -
          2.68618  4.42225  2.77519  2.73123  3.46354  2.40513  3.72494  3.29354  2.67741  2.69355  4.24690  2.90347  2.73739  3.18146  2.89801  2.37887  2.77519  2.98518  4.58477  3.61503
          0.02196  4.22542  4.94776  0.61958  0.77255  0.48576  0.95510
     26   3.45222  5.23645  3.98325  3.43778  4.68387  3.85213  4.14663  4.26385  2.46766  3.71548  4.71876  3.76375  4.34879  3.36030  0.55171  3.52730  3.70120  3.97536  5.62967  4.54856     26 R - - -
          2.68618  4.42225  2.77519  2.73123  3.46354  2.40513  3.72494  3.29354  2.67741  2.69355  4.24690  2.90347  2.73739  3.18146  2.89801  2.37887  2.77519  2.98518  4.58477  3.61503
          0.02196  4.22542  4.94776  0.61958  0.77255  0.48576  0.95510
     27   3.46539  5.19235  3.55074  3.36010  3.59912  3.80241  0.57637  4.22539  3.19682  3.66697  4.74936  3.74922  4.38091  3.73518  3.43365  3.53738  3.78694  3.95405  5.05491  3.54299     27 H - - -
          2.68618  4.42225  2.77519  2.73123  3.46354  2.40513  3.72494  3.29354  2.67741  2.69355  4.24690  2.90347  2.73739  3.18146  2.89801  2.37887  2.77519  2.98518  4.58477  3.61503
          0.02196  4.22542  4.94776  0.61958  0.77255  0.48576  0.95510
     28   3.33758  5.28081  3.53489  3.10835  4.75019  3.77047  4.01161  4.20652  0.63863  3.70094  4.65732  3.51144  4.25728  3.19300  2.57018  3.36475  3.57107  3.89958  5.66866  4.54066     28 K - - -
          2.68618  4.42225  2.77519  2.73123  3.46354  2.40513  3.72494  3.29354  2.67741  2.69355  4.24690  2.90347  2.73739  3.18146  2.89801  2.37887  2.77519  2.98518  4.58477  3.61503
          0.02196  4.22542  4.94776  0.61958  0.77255  0.48576  0.95510
     29   2.52853  4.44572  3.55917  3.40746  4.45477  3.17131  4.49866  4.03380  3.50650  3.73116  4.63609  3.56209  3.94226  3.82917  3.76983  0.66141  3.03782  3.48771  5.80050  4.54512     29 S - - -
          2.68618  4.42225  2.77519  2.73123  3.46354  2.40513  3.72494  3.29354  2.67741  2.69355  4.24690  2.90347  2.73739  3.18146  2.89801  2.37887  2.77519  2.98518  4.58477  3.61503
          0.02196  4.22542  4.94776  0.61958  0.77255  0.48576  0.95510
     30   3.16527  4.89042  3.90993  3.86096  4.96790  0.34616  4.94454  4.66836  4.08934  4.27200  5.26106  4.07600  4.29125  4.38623  4.27244  3.34954  3.67351  4.12811  5.95471  5.08678     30 G - - -
          2.68618  4.42225  2.77519  2.73123  3.46354  2.40513  3.72494  3.29354  2.67741  2.69355  4.24690  2.90347  2.73739  3.18146  2.89801  2.37887  2.77519  2.98518  4.58477  3.61503
          0.02196  4.22542  4.94776  0.61958  0.77255  0.48576  0.95510
     31   3.46539  5.19235  3.55074  3.36010  3.59912  3.80241  0.57637  4.22539  3.19682  3.66697  4.74936  3.74922  4.38091  3.73518  3.43365  3.53738  3.78694  3.95405  5.05491  3.54299     31 H - - -
          2.68618  4.42225  2.77519  2.73123  3.46354  2.40513  3.72494  3.29354  2.67741  2.69355  4.24690  2.90347  2.73739  3.18146  2.89801  2.37887  2.77519  2.98518  4.58477  3.61503
          0.02196  4.22542  4.94776  0.61958  0.77255  0.48576  0.95510
     32   3.31813  4.65817  4.81056  4.45162  3.63894  4.42883  5.12869  0.72321  4.28763  2.16741  3.53456  4.65042  4.83944  4.60850  4.44626  3.97163  3.61626  1.92209  5.59267  4.35266     32 i - - -
          2.68618  4.42225  2.77519  2.73123  3.46354  2.40513  3.72494  3.29354  2.67741  2.69355  4.24690  2.90347  2.73739  3.18146  2.89801  2.37887  2.77519  2.98518  4.58477  3.61503
          0.02196  4.22542  4.94776  0.61958  0.77255  0.48576  0.95510
     33   0.60484  4.40954  3.86200  3.68779  4.44442  3.22152  4.66195  3.62616  3.71441  3.48992  4.49388  3.73501  3.99545  4.02448  3.92912  2.76262  3.06533  3.21642  5.83408  4.68041     33 A - - -
          2.68618  4.42225  2.77519  2.73123  3.46354  2.40513  3.72494  3.29354  2.67741  2.69355  4.24690  2.90347  2.73739  3.18146  2.89801  2.37887  2.77519  2.98518  4.58477  3.61503
          0.02196  4.22542  4.94776  0.61958  0.77255  0.48576  0.95510
     34   3.16527  4.89042  3.90993  3.86096  4.96790  0.34616  4.94454  4.66836  4.08934  4.27200  5.26106  4.07600  4.29125  4.38623  4.27244  3.34954  3.67351  4.12811  5.95471  5.08678     34 G - - -
          2.68618  4.42225  2.77519  2.73123  3.46354  2.40513  3.72494  3.29354  2.67741  2.69355  4.24690  2.90347  2.73739  3.18146  2.89801  2.37887  2.77519  2.98518  4.58477  3.61503
          0.01483  4.21829        *  0.61958  0.77255  0.00000        *
//
