# Supplementary material for: A refined genome phage display methodology delineates the human antibody response in patients with Chagas disease
Source: iScience. 2021 May 15;24(6):102540. doi: 10.1016/j.isci.2021.102540 (PMC8185243; doi:10.1016/j.isci.2021.102540)
Supplement: Data S2. Alignments and consensus sequences for all epitopes. Related to Figure 3 and Data S1 [file mmc3.zip › final clusters A and B/1003.hmm]

HMMER3/f [3.1b2 | February 2015]
NAME  1003.mafft
LENG  37
ALPH  amino
RF    no
MM    no
CONS  yes
CS    no
MAP   yes
DATE  Wed Dec  6 22:58:52 2017
NSEQ  2
EFFN  1.144531
CKSUM 2567288698
STATS LOCAL MSV       -6.9928  0.71963
STATS LOCAL VITERBI   -7.7673  0.71963
STATS LOCAL FORWARD   -4.2205  0.71963
HMM          A        C        D        E        F        G        H        I        K        L        M        N        P        Q        R        S        T        V        W        Y   
            m->m     m->i     m->d     i->m     i->i     d->m     d->d
  COMPO   2.37722  4.85959  2.34456  3.05621  3.46504  2.01429  3.60890  3.17603  2.33332  2.35342  3.97645  3.71566  4.17895  3.80585  3.15991  2.95976  2.56184  3.02922  4.11915  4.24990
          2.68618  4.42225  2.77519  2.73123  3.46354  2.40513  3.72494  3.29354  2.67741  2.69355  4.24690  2.90347  2.73739  3.18146  2.89801  2.37887  2.77519  2.98518  4.58477  3.61503
          0.34002  4.26568  1.29389  0.61958  0.77255  0.00000        *
      1   3.03484  4.57097  4.13795  3.73802  3.24530  3.89549  4.45419  2.42916  3.50147  1.82803  1.22909  4.00525  4.35694  3.87819  3.69707  3.39232  3.34196  2.44468  5.09681  3.86557      1 m - - -
          2.68618  4.42225  2.77519  2.73123  3.46354  2.40513  3.72494  3.29354  2.67741  2.69355  4.24690  2.90347  2.73739  3.18146  2.89801  2.37887  2.77519  2.98518  4.58477  3.61503
          0.02889  3.95455  4.67690  0.61958  0.77255  0.79455  0.60109
      2   2.76918  4.53620  3.45974  3.36972  4.50997  0.61299  4.48472  4.12979  3.56213  3.77357  4.75018  3.62405  3.92996  3.87982  3.78892  2.94350  3.25681  3.64227  5.58319  4.61473      2 G - - -
          2.68618  4.42225  2.77519  2.73123  3.46354  2.40513  3.72494  3.29354  2.67741  2.69355  4.24690  2.90347  2.73739  3.18146  2.89801  2.37887  2.77519  2.98518  4.58477  3.61503
          0.02889  3.95455  4.67690  0.61958  0.77255  0.79455  0.60109
      3   3.07883  5.21839  0.80713  2.38853  4.60667  3.27378  4.00491  4.21375  3.10481  3.80763  4.78787  2.94889  3.93242  3.24444  3.63190  3.03217  3.41927  3.84432  5.75925  4.46647      3 d - - -
          2.68618  4.42225  2.77519  2.73123  3.46354  2.40513  3.72494  3.29354  2.67741  2.69355  4.24690  2.90347  2.73739  3.18146  2.89801  2.37887  2.77519  2.98518  4.58477  3.61503
          0.02889  3.95455  4.67690  0.61958  0.77255  0.79455  0.60109
      4   0.90168  4.23411  3.54682  3.34229  4.13494  3.05637  4.35451  3.27281  3.36067  3.15059  4.17372  3.47087  3.80339  3.69440  3.60532  2.58386  2.86691  2.91301  5.55391  4.36338      4 a - - -
          2.68618  4.42225  2.77519  2.73123  3.46354  2.40513  3.72494  3.29354  2.67741  2.69355  4.24690  2.90347  2.73739  3.18146  2.89801  2.37887  2.77519  2.98518  4.58477  3.61503
          0.02889  3.95455  4.67690  0.61958  0.77255  0.79455  0.60109
      5   2.45798  4.30308  3.50206  3.25833  4.04242  3.13953  4.26925  3.17959  3.20293  3.04016  4.08573  3.45426  3.84989  3.59373  3.45742  2.66020  1.04005  2.86576  5.47301  4.25917      5 t - - -
          2.68618  4.42225  2.77519  2.73123  3.46354  2.40513  3.72494  3.29354  2.67741  2.69355  4.24690  2.90347  2.73739  3.18146  2.89801  2.37887  2.77519  2.98518  4.58477  3.61503
          0.02889  3.95455  4.67690  0.61958  0.77255  0.79455  0.60109
      6   3.47440  4.81950  4.21826  3.94483  2.75357  3.82341  4.00333  3.50176  3.66540  2.88236  4.13172  4.07738  4.34806  4.04878  3.77923  3.67731  3.77902  3.39437  0.73488  2.75143      6 w - - -
          2.68618  4.42225  2.77519  2.73123  3.46354  2.40513  3.72494  3.29354  2.67741  2.69355  4.24690  2.90347  2.73739  3.18146  2.89801  2.37887  2.77519  2.98518  4.58477  3.61503
          0.02889  3.95455  4.67690  0.61958  0.77255  0.33206  1.26389
      7   3.46893  5.60079  0.48622  2.67291  5.04392  3.56074  4.34942  4.73403  3.51803  4.27663  5.28108  3.24285  4.24181  3.60116  4.07465  3.39847  3.82151  4.33623  6.12812  4.87448      7 D - - -
          2.68618  4.42225  2.77519  2.73123  3.46354  2.40513  3.72494  3.29354  2.67741  2.69355  4.24690  2.90347  2.73739  3.18146  2.89801  2.37887  2.77519  2.98518  4.58477  3.61503
          0.02108  4.26568  4.98803  0.61958  0.77255  0.48576  0.95510
      8   3.53083  5.24364  3.61083  3.42737  3.64549  3.85121  0.53060  4.29819  3.26399  3.73252  4.82088  3.81347  4.43325  3.80399  3.49655  3.60358  3.85521  4.02601  5.09930  3.58892      8 H - - -
          2.68618  4.42225  2.77519  2.73123  3.46354  2.40513  3.72494  3.29354  2.67741  2.69355  4.24690  2.90347  2.73739  3.18146  2.89801  2.37887  2.77519  2.98518  4.58477  3.61503
          0.02108  4.26568  4.98803  0.61958  0.77255  0.48576  0.95510
      9   0.56888  4.44034  3.91404  3.74601  4.49567  3.25058  4.71361  3.68457  3.77405  3.54600  4.54774  3.77950  4.02850  4.08040  3.98305  2.79432  3.09999  3.26667  5.88033  4.73317      9 A - - -
          2.68618  4.42225  2.77519  2.73123  3.46354  2.40513  3.72494  3.29354  2.67741  2.69355  4.24690  2.90347  2.73739  3.18146  2.89801  2.37887  2.77519  2.98518  4.58477  3.61503
          0.02108  4.26568  4.98803  0.61958  0.77255  0.48576  0.95510
     10   3.22960  4.94717  3.98203  3.93949  5.03894  0.31808  5.01675  4.75297  4.17305  4.34967  5.34150  4.14838  4.34869  4.46680  4.34825  3.41550  3.74069  4.20483  6.01146  5.16038     10 G - - -
          2.68618  4.42225  2.77519  2.73123  3.46354  2.40513  3.72494  3.29354  2.67741  2.69355  4.24690  2.90347  2.73739  3.18146  2.89801  2.37887  2.77519  2.98518  4.58477  3.61503
          0.02108  4.26568  4.98803  0.61958  0.77255  0.48576  0.95510
     11   3.80759  5.09780  4.78510  4.58984  0.53697  4.37020  4.11847  3.30326  4.49240  2.58835  3.98320  4.48874  4.83146  4.55461  4.51364  4.04517  4.11473  3.32026  4.28038  2.61029     11 F - - -
          2.68618  4.42225  2.77519  2.73123  3.46354  2.40513  3.72494  3.29354  2.67741  2.69355  4.24690  2.90347  2.73739  3.18146  2.89801  2.37887  2.77519  2.98518  4.58477  3.61503
          0.02108  4.26568  4.98803  0.61958  0.77255  0.48576  0.95510
     12   3.22960  4.94717  3.98203  3.93949  5.03894  0.31808  5.01675  4.75297  4.17305  4.34967  5.34150  4.14838  4.34869  4.46680  4.34825  3.41550  3.74069  4.20483  6.01146  5.16038     12 G - - -
          2.68618  4.42225  2.77519  2.73123  3.46354  2.40513  3.72494  3.29354  2.67741  2.69355  4.24690  2.90347  2.73739  3.18146  2.89801  2.37887  2.77519  2.98518  4.58477  3.61503
          0.02108  4.26568  4.98803  0.61958  0.77255  0.48576  0.95510
     13   3.62998  4.98575  4.82131  4.48057  3.33718  4.47805  5.01614  2.57825  4.24630  0.50768  3.26780  4.71949  4.85680  4.51690  4.35061  4.12376  3.91212  2.71436  5.33961  4.14800     13 L - - -
          2.68618  4.42225  2.77519  2.73123  3.46354  2.40513  3.72494  3.29354  2.67741  2.69355  4.24690  2.90347  2.73739  3.18146  2.89801  2.37887  2.77519  2.98518  4.58477  3.61503
          0.02108  4.26568  4.98803  0.61958  0.77255  0.48576  0.95510
     14   3.13480  4.58967  4.65852  4.35098  3.87437  4.11889  5.09713  2.11887  4.22648  2.50263  3.79476  4.47401  4.67020  4.56569  4.39945  3.66123  3.49452  0.63975  5.71938  4.46909     14 V - - -
          2.68618  4.42225  2.77519  2.73123  3.46354  2.40513  3.72494  3.29354  2.67741  2.69355  4.24690  2.90347  2.73739  3.18146  2.89801  2.37887  2.77519  2.98518  4.58477  3.61503
          0.02108  4.26568  4.98803  0.61958  0.77255  0.48576  0.95510
     15   2.68133  4.52113  3.84147  3.63569  4.38051  3.34174  4.61463  3.56009  3.58699  3.40848  4.44696  3.76306  4.08284  3.96471  3.81298  2.88879  0.64667  3.20834  5.77959  4.60268     15 T - - -
          2.68618  4.42225  2.77519  2.73123  3.46354  2.40513  3.72494  3.29354  2.67741  2.69355  4.24690  2.90347  2.73739  3.18146  2.89801  2.37887  2.77519  2.98518  4.58477  3.61503
          0.02108  4.26568  4.98803  0.61958  0.77255  0.48576  0.95510
     16   3.22960  4.94717  3.98203  3.93949  5.03894  0.31808  5.01675  4.75297  4.17305  4.34967  5.34150  4.14838  4.34869  4.46680  4.34825  3.41550  3.74069  4.20483  6.01146  5.16038     16 G - - -
          2.68618  4.42225  2.77519  2.73123  3.46354  2.40513  3.72494  3.29354  2.67741  2.69355  4.24690  2.90347  2.73739  3.18146  2.89801  2.37887  2.77519  2.98518  4.58477  3.61503
          0.02108  4.26568  4.98803  0.61958  0.77255  0.48576  0.95510
     17   0.56888  4.44034  3.91404  3.74601  4.49567  3.25058  4.71361  3.68457  3.77405  3.54600  4.54774  3.77950  4.02850  4.08040  3.98305  2.79432  3.09999  3.26667  5.88033  4.73317     17 A - - -
          2.68618  4.42225  2.77519  2.73123  3.46354  2.40513  3.72494  3.29354  2.67741  2.69355  4.24690  2.90347  2.73739  3.18146  2.89801  2.37887  2.77519  2.98518  4.58477  3.61503
          0.02108  4.26568  4.98803  0.61958  0.77255  0.48576  0.95510
     18   3.46893  5.60079  0.48622  2.67291  5.04392  3.56074  4.34942  4.73403  3.51803  4.27663  5.28108  3.24285  4.24181  3.60116  4.07465  3.39847  3.82151  4.33623  6.12812  4.87448     18 D - - -
          2.68618  4.42225  2.77519  2.73123  3.46354  2.40513  3.72494  3.29354  2.67741  2.69355  4.24690  2.90347  2.73739  3.18146  2.89801  2.37887  2.77519  2.98518  4.58477  3.61503
          0.02108  4.26568  4.98803  0.61958  0.77255  0.48576  0.95510
     19   3.22960  4.94717  3.98203  3.93949  5.03894  0.31808  5.01675  4.75297  4.17305  4.34967  5.34150  4.14838  4.34869  4.46680  4.34825  3.41550  3.74069  4.20483  6.01146  5.16038     19 G - - -
          2.68618  4.42225  2.77519  2.73123  3.46354  2.40513  3.72494  3.29354  2.67741  2.69355  4.24690  2.90347  2.73739  3.18146  2.89801  2.37887  2.77519  2.98518  4.58477  3.61503
          0.02108  4.26568  4.98803  0.61958  0.77255  0.48576  0.95510
     20   3.38664  5.32302  3.58621  3.15611  4.80247  3.81052  4.04883  4.26274  0.60178  3.74959  4.70697  3.55598  4.29704  3.23017  2.59586  3.41308  3.61851  3.95473  5.70605  4.58618     20 K - - -
          2.68618  4.42225  2.77519  2.73123  3.46354  2.40513  3.72494  3.29354  2.67741  2.69355  4.24690  2.90347  2.73739  3.18146  2.89801  2.37887  2.77519  2.98518  4.58477  3.61503
          0.02108  4.26568  4.98803  0.61958  0.77255  0.48576  0.95510
     21   3.38664  5.32302  3.58621  3.15611  4.80247  3.81052  4.04883  4.26274  0.60178  3.74959  4.70697  3.55598  4.29704  3.23017  2.59586  3.41308  3.61851  3.95473  5.70605  4.58618     21 K - - -
          2.68618  4.42225  2.77519  2.73123  3.46354  2.40513  3.72494  3.29354  2.67741  2.69355  4.24690  2.90347  2.73739  3.18146  2.89801  2.37887  2.77519  2.98518  4.58477  3.61503
          0.02108  4.26568  4.98803  0.61958  0.77255  0.48576  0.95510
     22   3.35340  4.68661  4.86235  4.50764  3.67320  4.46893  5.18093  0.69071  4.34497  2.19655  3.56580  4.70172  4.87873  4.66368  4.49967  4.01889  3.65195  1.93887  5.63291  4.39461     22 I - - -
          2.68618  4.42225  2.77519  2.73123  3.46354  2.40513  3.72494  3.29354  2.67741  2.69355  4.24690  2.90347  2.73739  3.18146  2.89801  2.37887  2.77519  2.98518  4.58477  3.61503
          0.02108  4.26568  4.98803  0.61958  0.77255  0.48576  0.95510
     23   3.38664  5.32302  3.58621  3.15611  4.80247  3.81052  4.04883  4.26274  0.60178  3.74959  4.70697  3.55598  4.29704  3.23017  2.59586  3.41308  3.61851  3.95473  5.70605  4.58618     23 K - - -
          2.68618  4.42225  2.77519  2.73123  3.46354  2.40513  3.72494  3.29354  2.67741  2.69355  4.24690  2.90347  2.73739  3.18146  2.89801  2.37887  2.77519  2.98518  4.58477  3.61503
          0.02108  4.26568  4.98803  0.61958  0.77255  0.48576  0.95510
     24   2.68133  4.52113  3.84147  3.63569  4.38051  3.34174  4.61463  3.56009  3.58699  3.40848  4.44696  3.76306  4.08284  3.96471  3.81298  2.88879  0.64667  3.20834  5.77959  4.60268     24 T - - -
          2.68618  4.42225  2.77519  2.73123  3.46354  2.40513  3.72494  3.29354  2.67741  2.69355  4.24690  2.90347  2.73739  3.18146  2.89801  2.37887  2.77519  2.98518  4.58477  3.61503
          0.02108  4.26568  4.98803  0.61958  0.77255  0.48576  0.95510
     25   3.51075  5.28481  4.04692  3.49685  4.74356  3.89791  4.19283  4.32986  2.50583  3.77396  4.77895  3.81819  4.39516  3.40698  0.51497  3.58574  3.75857  4.04019  5.67417  4.60286     25 R - - -
          2.68618  4.42225  2.77519  2.73123  3.46354  2.40513  3.72494  3.29354  2.67741  2.69355  4.24690  2.90347  2.73739  3.18146  2.89801  2.37887  2.77519  2.98518  4.58477  3.61503
          0.02108  4.26568  4.98803  0.61958  0.77255  0.48576  0.95510
     26   2.55869  4.47461  3.60650  3.46053  4.50274  3.20004  4.54823  4.08949  3.56282  3.78456  4.68785  3.60505  3.97491  3.88224  3.82189  0.62331  3.07155  3.53324  5.84530  4.59461     26 S - - -
          2.68618  4.42225  2.77519  2.73123  3.46354  2.40513  3.72494  3.29354  2.67741  2.69355  4.24690  2.90347  2.73739  3.18146  2.89801  2.37887  2.77519  2.98518  4.58477  3.61503
          0.02108  4.26568  4.98803  0.61958  0.77255  0.48576  0.95510
     27   3.22960  4.94717  3.98203  3.93949  5.03894  0.31808  5.01675  4.75297  4.17305  4.34967  5.34150  4.14838  4.34869  4.46680  4.34825  3.41550  3.74069  4.20483  6.01146  5.16038     27 G - - -
          2.68618  4.42225  2.77519  2.73123  3.46354  2.40513  3.72494  3.29354  2.67741  2.69355  4.24690  2.90347  2.73739  3.18146  2.89801  2.37887  2.77519  2.98518  4.58477  3.61503
          0.02108  4.26568  4.98803  0.61958  0.77255  0.48576  0.95510
     28   3.36002  5.49553  2.73641  0.57247  4.90198  3.57909  4.22558  4.44044  3.16255  4.00068  4.97789  3.24003  4.20838  3.44585  3.59862  3.31281  3.67381  4.09042  5.99594  4.74519     28 E - - -
          2.68618  4.42225  2.77519  2.73123  3.46354  2.40513  3.72494  3.29354  2.67741  2.69355  4.24690  2.90347  2.73739  3.18146  2.89801  2.37887  2.77519  2.98518  4.58477  3.61503
          0.02108  4.26568  4.98803  0.61958  0.77255  0.48576  0.95510
     29   2.68133  4.52113  3.84147  3.63569  4.38051  3.34174  4.61463  3.56009  3.58699  3.40848  4.44696  3.76306  4.08284  3.96471  3.81298  2.88879  0.64667  3.20834  5.77959  4.60268     29 T - - -
          2.68618  4.42225  2.77519  2.73123  3.46354  2.40513  3.72494  3.29354  2.67741  2.69355  4.24690  2.90347  2.73739  3.18146  2.89801  2.37887  2.77519  2.98518  4.58477  3.61503
          0.02108  4.26568  4.98803  0.61958  0.77255  0.48576  0.95510
     30   0.56888  4.44034  3.91404  3.74601  4.49567  3.25058  4.71361  3.68457  3.77405  3.54600  4.54774  3.77950  4.02850  4.08040  3.98305  2.79432  3.09999  3.26667  5.88033  4.73317     30 A - - -
          2.68618  4.42225  2.77519  2.73123  3.46354  2.40513  3.72494  3.29354  2.67741  2.69355  4.24690  2.90347  2.73739  3.18146  2.89801  2.37887  2.77519  2.98518  4.58477  3.61503
          0.02108  4.26568  4.98803  0.61958  0.77255  0.48576  0.95510
     31   3.38664  5.32302  3.58621  3.15611  4.80247  3.81052  4.04883  4.26274  0.60178  3.74959  4.70697  3.55598  4.29704  3.23017  2.59586  3.41308  3.61851  3.95473  5.70605  4.58618     31 K - - -
          2.68618  4.42225  2.77519  2.73123  3.46354  2.40513  3.72494  3.29354  2.67741  2.69355  4.24690  2.90347  2.73739  3.18146  2.89801  2.37887  2.77519  2.98518  4.58477  3.61503
          0.02108  4.26568  4.98803  0.61958  0.77255  0.48576  0.95510
     32   3.62998  4.98575  4.82131  4.48057  3.33718  4.47805  5.01614  2.57825  4.24630  0.50768  3.26780  4.71949  4.85680  4.51690  4.35061  4.12376  3.91212  2.71436  5.33961  4.14800     32 L - - -
          2.68618  4.42225  2.77519  2.73123  3.46354  2.40513  3.72494  3.29354  2.67741  2.69355  4.24690  2.90347  2.73739  3.18146  2.89801  2.37887  2.77519  2.98518  4.58477  3.61503
          0.02108  4.26568  4.98803  0.61958  0.77255  0.48576  0.95510
     33   3.38664  5.32302  3.58621  3.15611  4.80247  3.81052  4.04883  4.26274  0.60178  3.74959  4.70697  3.55598  4.29704  3.23017  2.59586  3.41308  3.61851  3.95473  5.70605  4.58618     33 K - - -
          2.68618  4.42225  2.77519  2.73123  3.46354  2.40513  3.72494  3.29354  2.67741  2.69355  4.24690  2.90347  2.73739  3.18146  2.89801  2.37887  2.77519  2.98518  4.58477  3.61503
          0.02108  4.26568  4.98803  0.61958  0.77255  0.48576  0.95510
     34   3.46893  5.60079  0.48622  2.67291  5.04392  3.56074  4.34942  4.73403  3.51803  4.27663  5.28108  3.24285  4.24181  3.60116  4.07465  3.39847  3.82151  4.33623  6.12812  4.87448     34 D - - -
          2.68618  4.42225  2.77519  2.73123  3.46354  2.40513  3.72494  3.29354  2.67741  2.69355  4.24690  2.90347  2.73739  3.18146  2.89801  2.37887  2.77519  2.98518  4.58477  3.61503
          0.02108  4.26568  4.98803  0.61958  0.77255  0.48576  0.95510
     35   3.62998  4.98575  4.82131  4.48057  3.33718  4.47805  5.01614  2.57825  4.24630  0.50768  3.26780  4.71949  4.85680  4.51690  4.35061  4.12376  3.91212  2.71436  5.33961  4.14800     35 L - - -
          2.68618  4.42225  2.77519  2.73123  3.46354  2.40513  3.72494  3.29354  2.67741  2.69355  4.24690  2.90347  2.73739  3.18146  2.89801  2.37887  2.77519  2.98518  4.58477  3.61503
          0.02108  4.26568  4.98803  0.61958  0.77255  0.48576  0.95510
     36   3.62998  4.98575  4.82131  4.48057  3.33718  4.47805  5.01614  2.57825  4.24630  0.50768  3.26780  4.71949  4.85680  4.51690  4.35061  4.12376  3.91212  2.71436  5.33961  4.14800     36 L - - -
          2.68618  4.42225  2.77519  2.73123  3.46354  2.40513  3.72494  3.29354  2.67741  2.69355  4.24690  2.90347  2.73739  3.18146  2.89801  2.37887  2.77519  2.98518  4.58477  3.61503
          0.02108  4.26568  4.98803  0.61958  0.77255  0.48576  0.95510
     37   3.46893  5.60079  0.48622  2.67291  5.04392  3.56074  4.34942  4.73403  3.51803  4.27663  5.28108  3.24285  4.24181  3.60116  4.07465  3.39847  3.82151  4.33623  6.12812  4.87448     37 D - - -
          2.68618  4.42225  2.77519  2.73123  3.46354  2.40513  3.72494  3.29354  2.67741  2.69355  4.24690  2.90347  2.73739  3.18146  2.89801  2.37887  2.77519  2.98518  4.58477  3.61503
          0.01424  4.25884        *  0.61958  0.77255  0.00000        *
//
