# Supplementary material for: A refined genome phage display methodology delineates the human antibody response in patients with Chagas disease
Source: iScience. 2021 May 15;24(6):102540. doi: 10.1016/j.isci.2021.102540 (PMC8185243; doi:10.1016/j.isci.2021.102540)
Supplement: Data S2. Alignments and consensus sequences for all epitopes. Related to Figure 3 and Data S1 [file mmc3.zip › final clusters A and B/1004.hmm]

HMMER3/f [3.1b2 | February 2015]
NAME  1004.mafft
LENG  43
ALPH  amino
RF    no
MM    no
CONS  yes
CS    no
MAP   yes
DATE  Wed Dec  6 22:58:52 2017
NSEQ  2
EFFN  1.035156
CKSUM 3824654872
STATS LOCAL MSV       -8.0098  0.71937
STATS LOCAL VITERBI   -8.1362  0.71937
STATS LOCAL FORWARD   -4.5186  0.71937
HMM          A        C        D        E        F        G        H        I        K        L        M        N        P        Q        R        S        T        V        W        Y   
            m->m     m->i     m->d     i->m     i->i     d->m     d->d
  COMPO   2.77276  4.79930  2.93079  2.73546  3.11665  2.88265  3.82028  3.44134  2.39678  2.48799  4.23875  3.62106  2.54926  3.63036  2.30538  2.59662  2.70563  2.94678  5.27104  3.26526
          2.68618  4.42225  2.77519  2.73123  3.46354  2.40513  3.72494  3.29354  2.67741  2.69355  4.24690  2.90347  2.73739  3.18146  2.89801  2.37887  2.77519  2.98518  4.58477  3.61503
          0.30120  4.20885  1.40567  0.61958  0.77255  0.00000        *
      1   3.07861  4.91318  3.57588  3.07355  4.28413  3.55419  3.87162  3.83033  2.26424  3.33453  4.33304  3.42835  4.05365  3.08876  0.88416  3.15968  3.34018  3.55149  5.34101  4.19748      1 r - - -
          2.68618  4.42225  2.77519  2.73123  3.46354  2.40513  3.72494  3.29354  2.67741  2.69355  4.24690  2.90347  2.73739  3.18146  2.89801  2.37887  2.77519  2.98518  4.58477  3.61503
          0.02941  3.93706  4.65941  0.61958  0.77255  0.75136  0.63814
      2   2.44786  4.29302  3.48579  3.24090  4.02625  3.13014  4.25324  3.16126  3.18514  3.02246  4.06892  3.43986  3.83901  3.57676  3.44067  2.64985  1.06699  2.84933  5.45838  4.24291      2 t - - -
          2.68618  4.42225  2.77519  2.73123  3.46354  2.40513  3.72494  3.29354  2.67741  2.69355  4.24690  2.90347  2.73739  3.18146  2.89801  2.37887  2.77519  2.98518  4.58477  3.61503
          0.02941  3.93706  4.65941  0.61958  0.77255  0.75136  0.63814
      3   2.85907  4.38386  4.21454  3.87973  3.59751  3.79051  4.67036  2.04801  3.74849  2.27338  3.55293  4.05917  4.34746  4.10367  3.95475  3.29814  3.21907  0.94729  5.39283  4.12843      3 v - - -
          2.68618  4.42225  2.77519  2.73123  3.46354  2.40513  3.72494  3.29354  2.67741  2.69355  4.24690  2.90347  2.73739  3.18146  2.89801  2.37887  2.77519  2.98518  4.58477  3.61503
          0.02941  3.93706  4.65941  0.61958  0.77255  0.75136  0.63814
      4   3.00820  5.13217  2.51544  0.93697  4.48654  3.31595  3.90841  3.95327  2.79707  3.56005  4.53128  2.97014  3.92361  3.12274  3.21257  2.98406  3.31294  3.63047  5.64596  4.36828      4 e - - -
          2.68618  4.42225  2.77519  2.73123  3.46354  2.40513  3.72494  3.29354  2.67741  2.69355  4.24690  2.90347  2.73739  3.18146  2.89801  2.37887  2.77519  2.98518  4.58477  3.61503
          0.02941  3.93706  4.65941  0.61958  0.77255  0.75136  0.63814
      5   0.92457  4.22469  3.52847  3.32280  4.11696  3.04749  4.33718  3.25217  3.34072  3.13078  4.15559  3.45600  3.79282  3.67599  3.58676  2.57447  2.85630  2.89540  5.53767  4.34512      5 a - - -
          2.68618  4.42225  2.77519  2.73123  3.46354  2.40513  3.72494  3.29354  2.67741  2.69355  4.24690  2.90347  2.73739  3.18146  2.89801  2.37887  2.77519  2.98518  4.58477  3.61503
          0.02941  3.93706  4.65941  0.61958  0.77255  0.34959  1.22070
      6   3.55639  4.92643  4.72939  4.38385  3.30089  4.40590  4.93605  2.53530  4.14929  0.54922  3.24157  4.62750  4.79161  4.43484  4.26484  4.03709  3.83973  2.65753  5.28797  4.08466      6 L - - -
          2.68618  4.42225  2.77519  2.73123  3.46354  2.40513  3.72494  3.29354  2.67741  2.69355  4.24690  2.90347  2.73739  3.18146  2.89801  2.37887  2.77519  2.98518  4.58477  3.61503
          0.02233  4.20885  4.93119  0.61958  0.77255  0.48576  0.95510
      7   2.63421  4.47544  3.77209  3.55731  4.31120  3.29938  4.54309  3.48219  3.50723  3.33306  4.37200  3.69920  4.03450  3.88736  3.73976  2.84060  0.70760  3.13815  5.71695  4.53199      7 t - - -
          2.68618  4.42225  2.77519  2.73123  3.46354  2.40513  3.72494  3.29354  2.67741  2.69355  4.24690  2.90347  2.73739  3.18146  2.89801  2.37887  2.77519  2.98518  4.58477  3.61503
          0.02233  4.20885  4.93119  0.61958  0.77255  0.48576  0.95510
      8   3.31786  5.26368  3.51424  3.08925  4.72896  3.75432  3.99679  4.18372  0.65426  3.68127  4.63731  3.49362  4.24130  3.17826  2.56017  3.34538  3.55204  3.87725  5.65356  4.52230      8 K - - -
          2.68618  4.42225  2.77519  2.73123  3.46354  2.40513  3.72494  3.29354  2.67741  2.69355  4.24690  2.90347  2.73739  3.18146  2.89801  2.37887  2.77519  2.98518  4.58477  3.61503
          0.02233  4.20885  4.93119  0.61958  0.77255  0.48576  0.95510
      9   3.76978  5.12061  4.35375  4.15778  2.39129  4.23682  3.83066  3.73730  4.00712  3.10079  4.37855  4.16343  4.70799  4.22864  4.11602  3.86748  4.06101  3.62515  4.04380  0.54910      9 Y - - -
          2.68618  4.42225  2.77519  2.73123  3.46354  2.40513  3.72494  3.29354  2.67741  2.69355  4.24690  2.90347  2.73739  3.18146  2.89801  2.37887  2.77519  2.98518  4.58477  3.61503
          0.02233  4.20885  4.93119  0.61958  0.77255  0.48576  0.95510
     10   3.72149  5.02769  4.70454  4.49457  0.58877  4.30686  4.07491  3.21837  4.39695  2.51533  3.90500  4.41703  4.76651  4.47426  4.43261  3.96531  4.02715  3.23188  4.24606  2.57992     10 F - - -
          2.68618  4.42225  2.77519  2.73123  3.46354  2.40513  3.72494  3.29354  2.67741  2.69355  4.24690  2.90347  2.73739  3.18146  2.89801  2.37887  2.77519  2.98518  4.58477  3.61503
          0.02233  4.20885  4.93119  0.61958  0.77255  0.48576  0.95510
     11   3.31786  5.26368  3.51424  3.08925  4.72896  3.75432  3.99679  4.18372  0.65426  3.68127  4.63731  3.49362  4.24130  3.17826  2.56017  3.34538  3.55204  3.87725  5.65356  4.52230     11 K - - -
          2.68618  4.42225  2.77519  2.73123  3.46354  2.40513  3.72494  3.29354  2.67741  2.69355  4.24690  2.90347  2.73739  3.18146  2.89801  2.37887  2.77519  2.98518  4.58477  3.61503
          0.02233  4.20885  4.93119  0.61958  0.77255  0.48576  0.95510
     12   3.26306  4.94936  3.90838  3.80526  4.74995  3.61856  4.84285  4.39792  3.89461  3.98103  5.05381  4.07205  0.38738  4.27225  4.08995  3.44392  3.73312  4.00175  5.82908  4.87925     12 P - - -
          2.68618  4.42225  2.77519  2.73123  3.46354  2.40513  3.72494  3.29354  2.67741  2.69355  4.24690  2.90347  2.73739  3.18146  2.89801  2.37887  2.77519  2.98518  4.58477  3.61503
          0.02233  4.20885  4.93119  0.61958  0.77255  0.48576  0.95510
     13   2.51647  4.43413  3.54012  3.38614  4.43533  3.15981  4.47869  4.01126  3.48387  3.70956  4.61520  3.54481  3.92915  3.80785  3.74886  0.67767  3.02428  3.46929  5.78235  4.52510     13 S - - -
          2.68618  4.42225  2.77519  2.73123  3.46354  2.40513  3.72494  3.29354  2.67741  2.69355  4.24690  2.90347  2.73739  3.18146  2.89801  2.37887  2.77519  2.98518  4.58477  3.61503
          0.02233  4.20885  4.93119  0.61958  0.77255  0.48576  0.95510
     14   3.72149  5.02769  4.70454  4.49457  0.58877  4.30686  4.07491  3.21837  4.39695  2.51533  3.90500  4.41703  4.76651  4.47426  4.43261  3.96531  4.02715  3.23188  4.24606  2.57992     14 F - - -
          2.68618  4.42225  2.77519  2.73123  3.46354  2.40513  3.72494  3.29354  2.67741  2.69355  4.24690  2.90347  2.73739  3.18146  2.89801  2.37887  2.77519  2.98518  4.58477  3.61503
          0.02233  4.20885  4.93119  0.61958  0.77255  0.48576  0.95510
     15   3.31786  5.26368  3.51424  3.08925  4.72896  3.75432  3.99679  4.18372  0.65426  3.68127  4.63731  3.49362  4.24130  3.17826  2.56017  3.34538  3.55204  3.87725  5.65356  4.52230     15 K - - -
          2.68618  4.42225  2.77519  2.73123  3.46354  2.40513  3.72494  3.29354  2.67741  2.69355  4.24690  2.90347  2.73739  3.18146  2.89801  2.37887  2.77519  2.98518  4.58477  3.61503
          0.02233  4.20885  4.93119  0.61958  0.77255  0.48576  0.95510
     16   3.42858  5.21679  3.95752  3.41402  4.65961  3.83360  4.12816  4.23709  2.45261  3.69180  4.69444  3.74187  4.33007  3.34168  0.56746  3.50373  3.67807  3.94910  5.61167  4.52661     16 R - - -
          2.68618  4.42225  2.77519  2.73123  3.46354  2.40513  3.72494  3.29354  2.67741  2.69355  4.24690  2.90347  2.73739  3.18146  2.89801  2.37887  2.77519  2.98518  4.58477  3.61503
          0.02233  4.20885  4.93119  0.61958  0.77255  0.48576  0.95510
     17   3.39152  5.52959  0.53470  2.61233  4.96126  3.50251  4.27945  4.63479  3.43473  4.18685  5.18543  3.18095  4.17965  3.52806  3.98700  3.32453  3.74153  4.24191  6.05915  4.79532     17 D - - -
          2.68618  4.42225  2.77519  2.73123  3.46354  2.40513  3.72494  3.29354  2.67741  2.69355  4.24690  2.90347  2.73739  3.18146  2.89801  2.37887  2.77519  2.98518  4.58477  3.61503
          0.02233  4.20885  4.93119  0.61958  0.77255  0.48576  0.95510
     18   3.42858  5.21679  3.95752  3.41402  4.65961  3.83360  4.12816  4.23709  2.45261  3.69180  4.69444  3.74187  4.33007  3.34168  0.56746  3.50373  3.67807  3.94910  5.61167  4.52661     18 R - - -
          2.68618  4.42225  2.77519  2.73123  3.46354  2.40513  3.72494  3.29354  2.67741  2.69355  4.24690  2.90347  2.73739  3.18146  2.89801  2.37887  2.77519  2.98518  4.58477  3.61503
          0.02233  4.20885  4.93119  0.61958  0.77255  0.48576  0.95510
     19   3.29042  5.42934  2.68901  0.62652  4.82534  3.52690  4.16159  4.35018  3.08914  3.91825  4.89243  3.18392  4.15193  3.37962  3.52275  3.24641  3.60203  4.00437  5.93154  4.67310     19 E - - -
          2.68618  4.42225  2.77519  2.73123  3.46354  2.40513  3.72494  3.29354  2.67741  2.69355  4.24690  2.90347  2.73739  3.18146  2.89801  2.37887  2.77519  2.98518  4.58477  3.61503
          0.02233  4.20885  4.93119  0.61958  0.77255  0.48576  0.95510
     20   3.29042  5.42934  2.68901  0.62652  4.82534  3.52690  4.16159  4.35018  3.08914  3.91825  4.89243  3.18392  4.15193  3.37962  3.52275  3.24641  3.60203  4.00437  5.93154  4.67310     20 E - - -
          2.68618  4.42225  2.77519  2.73123  3.46354  2.40513  3.72494  3.29354  2.67741  2.69355  4.24690  2.90347  2.73739  3.18146  2.89801  2.37887  2.77519  2.98518  4.58477  3.61503
          0.02233  4.20885  4.93119  0.61958  0.77255  0.48576  0.95510
     21   3.39152  5.52959  0.53470  2.61233  4.96126  3.50251  4.27945  4.63479  3.43473  4.18685  5.18543  3.18095  4.17965  3.52806  3.98700  3.32453  3.74153  4.24191  6.05915  4.79532     21 D - - -
          2.68618  4.42225  2.77519  2.73123  3.46354  2.40513  3.72494  3.29354  2.67741  2.69355  4.24690  2.90347  2.73739  3.18146  2.89801  2.37887  2.77519  2.98518  4.58477  3.61503
          0.02233  4.20885  4.93119  0.61958  0.77255  0.48576  0.95510
     22   3.13914  4.86732  3.88057  3.82896  4.93882  0.35845  4.91503  4.63380  4.05519  4.24022  5.22820  4.04652  4.26784  4.35336  4.24144  3.32274  3.64618  4.09680  5.93142  5.05668     22 G - - -
          2.68618  4.42225  2.77519  2.73123  3.46354  2.40513  3.72494  3.29354  2.67741  2.69355  4.24690  2.90347  2.73739  3.18146  2.89801  2.37887  2.77519  2.98518  4.58477  3.61503
          0.02233  4.20885  4.93119  0.61958  0.77255  0.48576  0.95510
     23   3.42858  5.21679  3.95752  3.41402  4.65961  3.83360  4.12816  4.23709  2.45261  3.69180  4.69444  3.74187  4.33007  3.34168  0.56746  3.50373  3.67807  3.94910  5.61167  4.52661     23 R - - -
          2.68618  4.42225  2.77519  2.73123  3.46354  2.40513  3.72494  3.29354  2.67741  2.69355  4.24690  2.90347  2.73739  3.18146  2.89801  2.37887  2.77519  2.98518  4.58477  3.61503
          0.02233  4.20885  4.93119  0.61958  0.77255  0.48576  0.95510
     24   3.26306  4.94936  3.90838  3.80526  4.74995  3.61856  4.84285  4.39792  3.89461  3.98103  5.05381  4.07205  0.38738  4.27225  4.08995  3.44392  3.73312  4.00175  5.82908  4.87925     24 P - - -
          2.68618  4.42225  2.77519  2.73123  3.46354  2.40513  3.72494  3.29354  2.67741  2.69355  4.24690  2.90347  2.73739  3.18146  2.89801  2.37887  2.77519  2.98518  4.58477  3.61503
          0.02233  4.20885  4.93119  0.61958  0.77255  0.48576  0.95510
     25   2.51647  4.43413  3.54012  3.38614  4.43533  3.15981  4.47869  4.01126  3.48387  3.70956  4.61520  3.54481  3.92915  3.80785  3.74886  0.67767  3.02428  3.46929  5.78235  4.52510     25 S - - -
          2.68618  4.42225  2.77519  2.73123  3.46354  2.40513  3.72494  3.29354  2.67741  2.69355  4.24690  2.90347  2.73739  3.18146  2.89801  2.37887  2.77519  2.98518  4.58477  3.61503
          0.02233  4.20885  4.93119  0.61958  0.77255  0.48576  0.95510
     26   3.42858  5.21679  3.95752  3.41402  4.65961  3.83360  4.12816  4.23709  2.45261  3.69180  4.69444  3.74187  4.33007  3.34168  0.56746  3.50373  3.67807  3.94910  5.61167  4.52661     26 R - - -
          2.68618  4.42225  2.77519  2.73123  3.46354  2.40513  3.72494  3.29354  2.67741  2.69355  4.24690  2.90347  2.73739  3.18146  2.89801  2.37887  2.77519  2.98518  4.58477  3.61503
          0.02233  4.20885  4.93119  0.61958  0.77255  0.48576  0.95510
     27   3.26306  4.94936  3.90838  3.80526  4.74995  3.61856  4.84285  4.39792  3.89461  3.98103  5.05381  4.07205  0.38738  4.27225  4.08995  3.44392  3.73312  4.00175  5.82908  4.87925     27 P - - -
          2.68618  4.42225  2.77519  2.73123  3.46354  2.40513  3.72494  3.29354  2.67741  2.69355  4.24690  2.90347  2.73739  3.18146  2.89801  2.37887  2.77519  2.98518  4.58477  3.61503
          0.02233  4.20885  4.93119  0.61958  0.77255  0.48576  0.95510
     28   3.31786  5.26368  3.51424  3.08925  4.72896  3.75432  3.99679  4.18372  0.65426  3.68127  4.63731  3.49362  4.24130  3.17826  2.56017  3.34538  3.55204  3.87725  5.65356  4.52230     28 K - - -
          2.68618  4.42225  2.77519  2.73123  3.46354  2.40513  3.72494  3.29354  2.67741  2.69355  4.24690  2.90347  2.73739  3.18146  2.89801  2.37887  2.77519  2.98518  4.58477  3.61503
          0.02233  4.20885  4.93119  0.61958  0.77255  0.48576  0.95510
     29   3.55639  4.92643  4.72939  4.38385  3.30089  4.40590  4.93605  2.53530  4.14929  0.54922  3.24157  4.62750  4.79161  4.43484  4.26484  4.03709  3.83973  2.65753  5.28797  4.08466     29 L - - -
          2.68618  4.42225  2.77519  2.73123  3.46354  2.40513  3.72494  3.29354  2.67741  2.69355  4.24690  2.90347  2.73739  3.18146  2.89801  2.37887  2.77519  2.98518  4.58477  3.61503
          0.02233  4.20885  4.93119  0.61958  0.77255  0.48576  0.95510
     30   3.42858  5.21679  3.95752  3.41402  4.65961  3.83360  4.12816  4.23709  2.45261  3.69180  4.69444  3.74187  4.33007  3.34168  0.56746  3.50373  3.67807  3.94910  5.61167  4.52661     30 R - - -
          2.68618  4.42225  2.77519  2.73123  3.46354  2.40513  3.72494  3.29354  2.67741  2.69355  4.24690  2.90347  2.73739  3.18146  2.89801  2.37887  2.77519  2.98518  4.58477  3.61503
          0.02233  4.20885  4.93119  0.61958  0.77255  0.48576  0.95510
     31   3.26306  4.94936  3.90838  3.80526  4.74995  3.61856  4.84285  4.39792  3.89461  3.98103  5.05381  4.07205  0.38738  4.27225  4.08995  3.44392  3.73312  4.00175  5.82908  4.87925     31 P - - -
          2.68618  4.42225  2.77519  2.73123  3.46354  2.40513  3.72494  3.29354  2.67741  2.69355  4.24690  2.90347  2.73739  3.18146  2.89801  2.37887  2.77519  2.98518  4.58477  3.61503
          0.02233  4.20885  4.93119  0.61958  0.77255  0.48576  0.95510
     32   2.63421  4.47544  3.77209  3.55731  4.31120  3.29938  4.54309  3.48219  3.50723  3.33306  4.37200  3.69920  4.03450  3.88736  3.73976  2.84060  0.70760  3.13815  5.71695  4.53199     32 t - - -
          2.68618  4.42225  2.77519  2.73123  3.46354  2.40513  3.72494  3.29354  2.67741  2.69355  4.24690  2.90347  2.73739  3.18146  2.89801  2.37887  2.77519  2.98518  4.58477  3.61503
          0.02233  4.20885  4.93119  0.61958  0.77255  0.48576  0.95510
     33   3.55639  4.92643  4.72939  4.38385  3.30089  4.40590  4.93605  2.53530  4.14929  0.54922  3.24157  4.62750  4.79161  4.43484  4.26484  4.03709  3.83973  2.65753  5.28797  4.08466     33 L - - -
          2.68618  4.42225  2.77519  2.73123  3.46354  2.40513  3.72494  3.29354  2.67741  2.69355  4.24690  2.90347  2.73739  3.18146  2.89801  2.37887  2.77519  2.98518  4.58477  3.61503
          0.02233  4.20885  4.93119  0.61958  0.77255  0.48576  0.95510
     34   3.08463  4.54962  4.58224  4.26853  3.82212  4.06234  5.02082  2.09810  4.14244  2.45797  3.74750  4.40142  4.61352  4.48376  4.32115  3.59740  3.44378  0.68473  5.65915  4.40676     34 V - - -
          2.68618  4.42225  2.77519  2.73123  3.46354  2.40513  3.72494  3.29354  2.67741  2.69355  4.24690  2.90347  2.73739  3.18146  2.89801  2.37887  2.77519  2.98518  4.58477  3.61503
          0.30120  4.20885  1.40567  0.61958  0.77255  0.48576  0.95510
     35   2.34718  4.26841  3.26294  3.08173  4.14077  2.99711  4.18979  3.67212  3.15985  3.38738  4.30811  3.29617  3.74124  3.50413  3.44388  0.99771  2.83215  3.19309  5.50811  4.22464     35 s - - -
          2.68618  4.42225  2.77519  2.73123  3.46354  2.40513  3.72494  3.29354  2.67741  2.69355  4.24690  2.90347  2.73739  3.18146  2.89801  2.37887  2.77519  2.98518  4.58477  3.61503
          0.02941  3.93706  4.65941  0.61958  0.77255  0.75136  0.63814
     36   3.03129  4.99747  3.21157  2.82106  4.39865  3.51373  3.79539  3.83197  0.95328  3.38302  4.34108  3.24266  4.00958  2.98326  2.44455  3.06909  3.27980  3.53615  5.42685  4.24893     36 k - - -
          2.68618  4.42225  2.77519  2.73123  3.46354  2.40513  3.72494  3.29354  2.67741  2.69355  4.24690  2.90347  2.73739  3.18146  2.89801  2.37887  2.77519  2.98518  4.58477  3.61503
          0.02941  3.93706  4.65941  0.61958  0.77255  0.75136  0.63814
     37   2.74624  4.51528  3.43324  3.34085  4.48197  0.63606  4.45717  4.09729  3.53091  3.74333  4.71960  3.59751  3.90849  3.84995  3.75986  2.92001  3.23250  3.61314  5.56006  4.58605     37 G - - -
          2.68618  4.42225  2.77519  2.73123  3.46354  2.40513  3.72494  3.29354  2.67741  2.69355  4.24690  2.90347  2.73739  3.18146  2.89801  2.37887  2.77519  2.98518  4.58477  3.61503
          0.02941  3.93706  4.65941  0.61958  0.77255  0.75136  0.63814
     38   3.06664  4.87255  3.18974  2.95626  3.33066  3.50269  1.01326  3.77954  2.79758  3.26538  4.31341  3.36295  4.05882  3.32335  3.05939  3.13676  3.37223  3.51343  4.79486  3.27972     38 h - - -
          2.68618  4.42225  2.77519  2.73123  3.46354  2.40513  3.72494  3.29354  2.67741  2.69355  4.24690  2.90347  2.73739  3.18146  2.89801  2.37887  2.77519  2.98518  4.58477  3.61503
          0.02941  3.93706  4.65941  0.61958  0.77255  0.75136  0.63814
     39   2.34718  4.26841  3.26294  3.08173  4.14077  2.99711  4.18979  3.67212  3.15985  3.38738  4.30811  3.29617  3.74124  3.50413  3.44388  0.99771  2.83215  3.19309  5.50811  4.22464     39 s - - -
          2.68618  4.42225  2.77519  2.73123  3.46354  2.40513  3.72494  3.29354  2.67741  2.69355  4.24690  2.90347  2.73739  3.18146  2.89801  2.37887  2.77519  2.98518  4.58477  3.61503
          0.02941  3.93706  4.65941  0.61958  0.77255  0.75136  0.63814
     40   0.92457  4.22469  3.52847  3.32280  4.11696  3.04749  4.33718  3.25217  3.34072  3.13078  4.15559  3.45600  3.79282  3.67599  3.58676  2.57447  2.85630  2.89540  5.53767  4.34512     40 a - - -
          2.68618  4.42225  2.77519  2.73123  3.46354  2.40513  3.72494  3.29354  2.67741  2.69355  4.24690  2.90347  2.73739  3.18146  2.89801  2.37887  2.77519  2.98518  4.58477  3.61503
          0.02941  3.93706  4.65941  0.61958  0.77255  0.75136  0.63814
     41   3.34084  4.80366  3.93372  3.67527  2.29659  3.90547  3.64949  3.34108  3.53093  2.77834  4.00942  3.80328  4.37784  3.82147  3.70139  3.47110  3.62785  3.21469  3.94281  0.86482     41 y - - -
          2.68618  4.42225  2.77519  2.73123  3.46354  2.40513  3.72494  3.29354  2.67741  2.69355  4.24690  2.90347  2.73739  3.18146  2.89801  2.37887  2.77519  2.98518  4.58477  3.61503
          0.02941  3.93706  4.65941  0.61958  0.77255  0.75136  0.63814
     42   3.22785  4.67100  4.29311  3.93331  3.16068  4.06405  4.56878  2.36834  3.70042  0.79962  3.16359  4.20252  4.48834  4.05330  3.86590  3.64252  3.51918  2.42243  5.06334  3.80156     42 l - - -
          2.68618  4.42225  2.77519  2.73123  3.46354  2.40513  3.72494  3.29354  2.67741  2.69355  4.24690  2.90347  2.73739  3.18146  2.89801  2.37887  2.77519  2.98518  4.58477  3.61503
          0.02941  3.93706  4.65941  0.61958  0.77255  0.75136  0.63814
     43   2.44786  4.29302  3.48579  3.24090  4.02625  3.13014  4.25324  3.16126  3.18514  3.02246  4.06892  3.43986  3.83901  3.57676  3.44067  2.64985  1.06699  2.84933  5.45838  4.24291     43 t - - -
          2.68618  4.42225  2.77519  2.73123  3.46354  2.40513  3.72494  3.29354  2.67741  2.69355  4.24690  2.90347  2.73739  3.18146  2.89801  2.37887  2.77519  2.98518  4.58477  3.61503
          0.01989  3.92754        *  0.61958  0.77255  0.00000        *
//
