# Supplementary material for: A refined genome phage display methodology delineates the human antibody response in patients with Chagas disease
Source: iScience. 2021 May 15;24(6):102540. doi: 10.1016/j.isci.2021.102540 (PMC8185243; doi:10.1016/j.isci.2021.102540)
Supplement: Data S2. Alignments and consensus sequences for all epitopes. Related to Figure 3 and Data S1 [file mmc3.zip › final clusters A and B/1005.hmm]

HMMER3/f [3.1b2 | February 2015]
NAME  1005.mafft
LENG  26
ALPH  amino
RF    no
MM    no
CONS  yes
CS    no
MAP   yes
DATE  Wed Dec  6 22:58:52 2017
NSEQ  2
EFFN  1.441406
CKSUM 3814235273
STATS LOCAL MSV       -6.7796  0.72009
STATS LOCAL VITERBI   -7.2148  0.72009
STATS LOCAL FORWARD   -4.2894  0.72009
HMM          A        C        D        E        F        G        H        I        K        L        M        N        P        Q        R        S        T        V        W        Y   
            m->m     m->i     m->d     i->m     i->i     d->m     d->d
  COMPO   2.28556  2.76806  3.90725  2.68338  3.31393  2.93586  2.46109  3.73963  2.94845  2.99109  4.67026  3.98465  2.63711  3.23028  2.12746  2.78056  3.06916  2.76176  5.65506  4.38295
          2.68618  4.42225  2.77519  2.73123  3.46354  2.40513  3.72494  3.29354  2.67741  2.69355  4.24690  2.90347  2.73739  3.18146  2.89801  2.37887  2.77519  2.98518  4.58477  3.61503
          0.39859  4.40541  1.15035  0.61958  0.77255  0.00000        *
      1   2.40107  4.32213  3.35380  3.17986  4.24039  3.04939  4.28385  3.78616  3.26458  3.49490  4.40926  3.37677  3.80207  3.60173  3.54368  0.87179  2.89377  3.28567  5.60048  4.32554      1 s - - -
          2.68618  4.42225  2.77519  2.73123  3.46354  2.40513  3.72494  3.29354  2.67741  2.69355  4.24690  2.90347  2.73739  3.18146  2.89801  2.37887  2.77519  2.98518  4.58477  3.61503
          0.02667  4.03348  4.75582  0.61958  0.77255  0.30031  1.34934
      2   3.26321  4.69601  4.84564  4.55499  4.01063  4.25869  5.28895  2.18344  4.43558  2.62112  3.92001  4.65425  4.81169  4.77035  4.59470  3.82071  3.62505  0.54047  5.87385  4.62880      2 V - - -
          2.68618  4.42225  2.77519  2.73123  3.46354  2.40513  3.72494  3.29354  2.67741  2.69355  4.24690  2.90347  2.73739  3.18146  2.89801  2.37887  2.77519  2.98518  4.58477  3.61503
          0.01831  4.40541  5.12775  0.61958  0.77255  0.48576  0.95510
      3   0.45824  4.55642  4.10450  3.96043  4.68353  3.36044  4.90324  3.89918  3.99372  3.75172  4.74618  3.94327  4.15177  4.28637  4.18063  2.91397  3.22977  3.45109  6.04898  4.92676      3 A - - -
          2.68618  4.42225  2.77519  2.73123  3.46354  2.40513  3.72494  3.29354  2.67741  2.69355  4.24690  2.90347  2.73739  3.18146  2.89801  2.37887  2.77519  2.98518  4.58477  3.61503
          0.01831  4.40541  5.12775  0.61958  0.77255  0.48576  0.95510
      4   3.77383  5.43234  3.83592  3.67867  3.82302  4.03194  0.39565  4.56885  3.51655  3.97602  5.08670  4.05354  4.62635  4.06138  3.73305  3.85017  4.10887  4.29328  5.26802  3.76538      4 H - - -
          2.68618  4.42225  2.77519  2.73123  3.46354  2.40513  3.72494  3.29354  2.67741  2.69355  4.24690  2.90347  2.73739  3.18146  2.89801  2.37887  2.77519  2.98518  4.58477  3.61503
          0.01831  4.40541  5.12775  0.61958  0.77255  0.48576  0.95510
      5   2.80941  4.64506  4.02589  3.84518  4.56524  3.45692  4.80527  3.76851  3.80045  3.60983  4.64788  3.93350  4.21270  4.17165  4.00803  3.01952  0.51504  3.39584  5.94531  4.79112      5 T - - -
          2.68618  4.42225  2.77519  2.73123  3.46354  2.40513  3.72494  3.29354  2.67741  2.69355  4.24690  2.90347  2.73739  3.18146  2.89801  2.37887  2.77519  2.98518  4.58477  3.61503
          0.01831  4.40541  5.12775  0.61958  0.77255  0.48576  0.95510
      6   3.72514  5.45913  4.27937  3.71552  4.95844  4.06457  4.36675  4.56963  2.65529  3.98717  4.99933  4.02018  4.56517  3.58398  0.40312  3.80100  3.96979  4.27590  5.83677  4.80149      6 R - - -
          2.68618  4.42225  2.77519  2.73123  3.46354  2.40513  3.72494  3.29354  2.67741  2.69355  4.24690  2.90347  2.73739  3.18146  2.89801  2.37887  2.77519  2.98518  4.58477  3.61503
          0.01831  4.40541  5.12775  0.61958  0.77255  0.48576  0.95510
      7   3.72514  5.45913  4.27937  3.71552  4.95844  4.06457  4.36675  4.56963  2.65529  3.98717  4.99933  4.02018  4.56517  3.58398  0.40312  3.80100  3.96979  4.27590  5.83677  4.80149      7 R - - -
          2.68618  4.42225  2.77519  2.73123  3.46354  2.40513  3.72494  3.29354  2.67741  2.69355  4.24690  2.90347  2.73739  3.18146  2.89801  2.37887  2.77519  2.98518  4.58477  3.61503
          0.01831  4.40541  5.12775  0.61958  0.77255  0.48576  0.95510
      8   3.72514  5.45913  4.27937  3.71552  4.95844  4.06457  4.36675  4.56963  2.65529  3.98717  4.99933  4.02018  4.56517  3.58398  0.40312  3.80100  3.96979  4.27590  5.83677  4.80149      8 R - - -
          2.68618  4.42225  2.77519  2.73123  3.46354  2.40513  3.72494  3.29354  2.67741  2.69355  4.24690  2.90347  2.73739  3.18146  2.89801  2.37887  2.77519  2.98518  4.58477  3.61503
          0.01831  4.40541  5.12775  0.61958  0.77255  0.48576  0.95510
      9   3.61514  5.24672  4.28172  4.21737  5.11697  3.90608  5.21875  4.84228  4.32874  4.39005  5.48250  4.45750  0.24869  4.69746  4.48341  3.80578  4.10153  4.41787  6.11809  5.25413      9 P - - -
          2.68618  4.42225  2.77519  2.73123  3.46354  2.40513  3.72494  3.29354  2.67741  2.69355  4.24690  2.90347  2.73739  3.18146  2.89801  2.37887  2.77519  2.98518  4.58477  3.61503
          0.01831  4.40541  5.12775  0.61958  0.77255  0.48576  0.95510
     10   4.02724  5.27780  4.98498  4.82683  0.42765  4.52901  4.23654  3.52430  4.73118  2.78043  4.18783  4.66979  4.99527  4.75676  4.71707  4.24770  4.33845  3.54940  4.37917  2.70091     10 F - - -
          2.68618  4.42225  2.77519  2.73123  3.46354  2.40513  3.72494  3.29354  2.67741  2.69355  4.24690  2.90347  2.73739  3.18146  2.89801  2.37887  2.77519  2.98518  4.58477  3.61503
          0.01831  4.40541  5.12775  0.61958  0.77255  0.48576  0.95510
     11   3.35203  0.29764  4.93202  4.81328  4.73493  3.83231  5.35074  4.01308  4.66383  3.88086  5.02877  4.67316  4.57298  4.98696  4.68106  3.62038  3.86362  3.70942  5.98927  5.00866     11 C - - -
          2.68618  4.42225  2.77519  2.73123  3.46354  2.40513  3.72494  3.29354  2.67741  2.69355  4.24690  2.90347  2.73739  3.18146  2.89801  2.37887  2.77519  2.98518  4.58477  3.61503
          0.01831  4.40541  5.12775  0.61958  0.77255  0.48576  0.95510
     12   3.35203  0.29764  4.93202  4.81328  4.73493  3.83231  5.35074  4.01308  4.66383  3.88086  5.02877  4.67316  4.57298  4.98696  4.68106  3.62038  3.86362  3.70942  5.98927  5.00866     12 C - - -
          2.68618  4.42225  2.77519  2.73123  3.46354  2.40513  3.72494  3.29354  2.67741  2.69355  4.24690  2.90347  2.73739  3.18146  2.89801  2.37887  2.77519  2.98518  4.58477  3.61503
          0.01831  4.40541  5.12775  0.61958  0.77255  0.48576  0.95510
     13   0.45824  4.55642  4.10450  3.96043  4.68353  3.36044  4.90324  3.89918  3.99372  3.75172  4.74618  3.94327  4.15177  4.28637  4.18063  2.91397  3.22977  3.45109  6.04898  4.92676     13 A - - -
          2.68618  4.42225  2.77519  2.73123  3.46354  2.40513  3.72494  3.29354  2.67741  2.69355  4.24690  2.90347  2.73739  3.18146  2.89801  2.37887  2.77519  2.98518  4.58477  3.61503
          0.01831  4.40541  5.12775  0.61958  0.77255  0.48576  0.95510
     14   2.67237  4.58301  3.78183  3.65797  4.67721  3.30838  4.73129  4.29249  3.77217  3.97962  4.87765  3.76436  4.09665  4.07947  4.01413  0.50556  3.19761  3.69939  6.00789  4.77539     14 S - - -
          2.68618  4.42225  2.77519  2.73123  3.46354  2.40513  3.72494  3.29354  2.67741  2.69355  4.24690  2.90347  2.73739  3.18146  2.89801  2.37887  2.77519  2.98518  4.58477  3.61503
          0.01831  4.40541  5.12775  0.61958  0.77255  0.48576  0.95510
     15   3.77383  5.43234  3.83592  3.67867  3.82302  4.03194  0.39565  4.56885  3.51655  3.97602  5.08670  4.05354  4.62635  4.06138  3.73305  3.85017  4.10887  4.29328  5.26802  3.76538     15 H - - -
          2.68618  4.42225  2.77519  2.73123  3.46354  2.40513  3.72494  3.29354  2.67741  2.69355  4.24690  2.90347  2.73739  3.18146  2.89801  2.37887  2.77519  2.98518  4.58477  3.61503
          0.01831  4.40541  5.12775  0.61958  0.77255  0.48576  0.95510
     16   3.26321  4.69601  4.84564  4.55499  4.01063  4.25869  5.28895  2.18344  4.43558  2.62112  3.92001  4.65425  4.81169  4.77035  4.59470  3.82071  3.62505  0.54047  5.87385  4.62880     16 V - - -
          2.68618  4.42225  2.77519  2.73123  3.46354  2.40513  3.72494  3.29354  2.67741  2.69355  4.24690  2.90347  2.73739  3.18146  2.89801  2.37887  2.77519  2.98518  4.58477  3.61503
          0.01831  4.40541  5.12775  0.61958  0.77255  0.48576  0.95510
     17   3.61514  5.24672  4.28172  4.21737  5.11697  3.90608  5.21875  4.84228  4.32874  4.39005  5.48250  4.45750  0.24869  4.69746  4.48341  3.80578  4.10153  4.41787  6.11809  5.25413     17 P - - -
          2.68618  4.42225  2.77519  2.73123  3.46354  2.40513  3.72494  3.29354  2.67741  2.69355  4.24690  2.90347  2.73739  3.18146  2.89801  2.37887  2.77519  2.98518  4.58477  3.61503
          0.01831  4.40541  5.12775  0.61958  0.77255  0.48576  0.95510
     18   3.77383  5.43234  3.83592  3.67867  3.82302  4.03194  0.39565  4.56885  3.51655  3.97602  5.08670  4.05354  4.62635  4.06138  3.73305  3.85017  4.10887  4.29328  5.26802  3.76538     18 H - - -
          2.68618  4.42225  2.77519  2.73123  3.46354  2.40513  3.72494  3.29354  2.67741  2.69355  4.24690  2.90347  2.73739  3.18146  2.89801  2.37887  2.77519  2.98518  4.58477  3.61503
          0.01831  4.40541  5.12775  0.61958  0.77255  0.48576  0.95510
     19   3.56953  5.47608  3.77708  3.33639  4.99185  3.95847  4.19132  4.46755  0.48600  3.92817  4.89074  3.72413  4.44532  3.37369  2.70014  3.59457  3.79634  4.15638  5.84394  4.75456     19 K - - -
          2.68618  4.42225  2.77519  2.73123  3.46354  2.40513  3.72494  3.29354  2.67741  2.69355  4.24690  2.90347  2.73739  3.18146  2.89801  2.37887  2.77519  2.98518  4.58477  3.61503
          0.01831  4.40541  5.12775  0.61958  0.77255  0.48576  0.95510
     20   3.72514  5.45913  4.27937  3.71552  4.95844  4.06457  4.36675  4.56963  2.65529  3.98717  4.99933  4.02018  4.56517  3.58398  0.40312  3.80100  3.96979  4.27590  5.83677  4.80149     20 R - - -
          2.68618  4.42225  2.77519  2.73123  3.46354  2.40513  3.72494  3.29354  2.67741  2.69355  4.24690  2.90347  2.73739  3.18146  2.89801  2.37887  2.77519  2.98518  4.58477  3.61503
          0.01831  4.40541  5.12775  0.61958  0.77255  0.48576  0.95510
     21   3.46077  5.14992  4.23909  4.21863  5.28831  0.23762  5.27084  5.05191  4.46932  4.62235  5.62521  4.40626  4.55284  4.75215  4.61494  3.65251  3.98104  4.47671  6.20926  5.41918     21 G - - -
          2.68618  4.42225  2.77519  2.73123  3.46354  2.40513  3.72494  3.29354  2.67741  2.69355  4.24690  2.90347  2.73739  3.18146  2.89801  2.37887  2.77519  2.98518  4.58477  3.61503
          0.01831  4.40541  5.12775  0.61958  0.77255  0.48576  0.95510
     22   3.81744  5.13920  5.04776  4.72065  3.43622  4.65659  5.21722  2.69415  4.48874  0.41811  3.34499  4.94949  5.01960  4.72112  4.56465  4.34257  4.09702  2.86373  5.47320  4.31000     22 L - - -
          2.68618  4.42225  2.77519  2.73123  3.46354  2.40513  3.72494  3.29354  2.67741  2.69355  4.24690  2.90347  2.73739  3.18146  2.89801  2.37887  2.77519  2.98518  4.58477  3.61503
          0.01831  4.40541  5.12775  0.61958  0.77255  0.48576  0.95510
     23   3.54726  5.66580  2.86939  0.45425  5.10095  3.72007  4.39913  4.67594  3.36151  4.21639  5.20407  3.39463  4.36028  3.62676  3.80219  3.49315  3.86725  4.31596  6.16227  4.93600     23 E - - -
          2.68618  4.42225  2.77519  2.73123  3.46354  2.40513  3.72494  3.29354  2.67741  2.69355  4.24690  2.90347  2.73739  3.18146  2.89801  2.37887  2.77519  2.98518  4.58477  3.61503
          0.01831  4.40541  5.12775  0.61958  0.77255  0.48576  0.95510
     24   3.54726  5.66580  2.86939  0.45425  5.10095  3.72007  4.39913  4.67594  3.36151  4.21639  5.20407  3.39463  4.36028  3.62676  3.80219  3.49315  3.86725  4.31596  6.16227  4.93600     24 E - - -
          2.68618  4.42225  2.77519  2.73123  3.46354  2.40513  3.72494  3.29354  2.67741  2.69355  4.24690  2.90347  2.73739  3.18146  2.89801  2.37887  2.77519  2.98518  4.58477  3.61503
          0.01831  4.40541  5.12775  0.61958  0.77255  0.48576  0.95510
     25   3.45850  5.38320  3.40578  3.20516  4.62569  3.82533  4.35442  4.38151  2.99509  3.82298  4.87009  3.65677  4.40755  0.52170  3.25290  3.49973  3.77145  4.08571  5.80819  4.56061     25 Q - - -
          2.68618  4.42225  2.77519  2.73123  3.46354  2.40513  3.72494  3.29354  2.67741  2.69355  4.24690  2.90347  2.73739  3.18146  2.89801  2.37887  2.77519  2.98518  4.58477  3.61503
          0.01831  4.40541  5.12775  0.61958  0.77255  0.48576  0.95510
     26   0.45824  4.55642  4.10450  3.96043  4.68353  3.36044  4.90324  3.89918  3.99372  3.75172  4.74618  3.94327  4.15177  4.28637  4.18063  2.91397  3.22977  3.45109  6.04898  4.92676     26 A - - -
          2.68618  4.42225  2.77519  2.73123  3.46354  2.40513  3.72494  3.29354  2.67741  2.69355  4.24690  2.90347  2.73739  3.18146  2.89801  2.37887  2.77519  2.98518  4.58477  3.61503
          0.01236  4.39946        *  0.61958  0.77255  0.00000        *
//
