# Supplementary material for: A refined genome phage display methodology delineates the human antibody response in patients with Chagas disease
Source: iScience. 2021 May 15;24(6):102540. doi: 10.1016/j.isci.2021.102540 (PMC8185243; doi:10.1016/j.isci.2021.102540)
Supplement: Data S2. Alignments and consensus sequences for all epitopes. Related to Figure 3 and Data S1 [file mmc3.zip › final clusters A and B/1006.hmm]

HMMER3/f [3.1b2 | February 2015]
NAME  1006.mafft
LENG  56
ALPH  amino
RF    no
MM    no
CONS  yes
CS    no
MAP   yes
DATE  Wed Dec  6 22:58:52 2017
NSEQ  2
EFFN  0.769531
CKSUM 1155504245
STATS LOCAL MSV       -8.3871  0.71891
STATS LOCAL VITERBI   -8.8044  0.71891
STATS LOCAL FORWARD   -4.1141  0.71891
HMM          A        C        D        E        F        G        H        I        K        L        M        N        P        Q        R        S        T        V        W        Y   
            m->m     m->i     m->d     i->m     i->i     d->m     d->d
  COMPO   2.50314  4.02125  2.73903  2.71110  3.85719  3.43242  4.20069  2.79424  2.54039  2.25622  3.53845  2.92579  3.57560  3.10869  2.56757  2.83657  2.77431  2.59027  5.35106  3.76531
          2.68618  4.42225  2.77519  2.73123  3.46354  2.40513  3.72494  3.29354  2.67741  2.69355  4.24690  2.90347  2.73739  3.18146  2.89801  2.37887  2.77519  2.98518  4.58477  3.61503
          0.30608  4.05568  1.40102  0.61958  0.77255  0.00000        *
      1   1.14955  4.15236  3.37600  3.16608  3.96713  2.97864  4.19814  3.07980  3.18008  2.96507  4.00903  3.33705  3.70975  3.53010  3.43516  2.50461  2.77595  2.74980  5.40333  4.19421      1 a - - -
          2.68618  4.42225  2.77519  2.73123  3.46354  2.40513  3.72494  3.29354  2.67741  2.69355  4.24690  2.90347  2.73739  3.18146  2.89801  2.37887  2.77519  2.98518  4.58477  3.61503
          0.03436  3.78395  4.50630  0.61958  0.77255  0.71763  0.66925
      2   2.81550  4.79362  2.84983  2.60606  3.94954  3.31014  3.76259  3.56923  2.43381  3.08017  4.11339  3.06392  3.86415  1.40072  2.71857  2.86834  3.11389  3.30532  5.23884  3.92747      2 q - - -
          2.68618  4.42225  2.77519  2.73123  3.46354  2.40513  3.72494  3.29354  2.67741  2.69355  4.24690  2.90347  2.73739  3.18146  2.89801  2.37887  2.77519  2.98518  4.58477  3.61503
          0.03436  3.78395  4.50630  0.61958  0.77255  0.71763  0.66925
      3   2.90976  4.75024  3.39181  2.92493  4.08239  3.41147  3.76777  3.62004  2.21306  3.15234  4.15730  3.29022  3.92059  2.99468  1.12313  2.99964  3.18324  3.34844  5.20287  4.03144      3 r - - -
          2.68618  4.42225  2.77519  2.73123  3.46354  2.40513  3.72494  3.29354  2.67741  2.69355  4.24690  2.90347  2.73739  3.18146  2.89801  2.37887  2.77519  2.98518  4.58477  3.61503
          0.03436  3.78395  4.50630  0.61958  0.77255  0.71763  0.66925
      4   2.88073  4.96648  2.45846  1.15869  4.30238  3.22017  3.80277  3.73873  2.67241  3.37144  4.35214  2.89044  3.82137  3.02210  3.06989  2.87397  3.18524  3.43280  5.49098  4.21618      4 e - - -
          2.68618  4.42225  2.77519  2.73123  3.46354  2.40513  3.72494  3.29354  2.67741  2.69355  4.24690  2.90347  2.73739  3.18146  2.89801  2.37887  2.77519  2.98518  4.58477  3.61503
          0.03436  3.78395  4.50630  0.61958  0.77255  0.71763  0.66925
      5   2.65397  4.64337  2.66724  2.54507  3.99334  3.12756  3.85656  3.68702  2.75418  3.34486  4.30261  1.32529  3.77629  3.13130  3.10396  2.72594  3.03423  3.31824  5.30989  3.94968      5 n - - -
          2.68618  4.42225  2.77519  2.73123  3.46354  2.40513  3.72494  3.29354  2.67741  2.69355  4.24690  2.90347  2.73739  3.18146  2.89801  2.37887  2.77519  2.98518  4.58477  3.61503
          0.03436  3.78395  4.50630  0.61958  0.77255  0.36405  1.18697
      6   2.95490  4.45098  4.37593  4.04831  3.69047  3.90997  4.82045  2.05917  3.91895  2.34792  3.63119  4.20776  4.46290  4.26718  4.11329  3.42788  3.31364  0.82172  5.50469  4.24616      6 v - - -
          2.68618  4.42225  2.77519  2.73123  3.46354  2.40513  3.72494  3.29354  2.67741  2.69355  4.24690  2.90347  2.73739  3.18146  2.89801  2.37887  2.77519  2.98518  4.58477  3.61503
          0.02607  4.05568  4.77802  0.61958  0.77255  0.48576  0.95510
      7   3.36645  4.77652  4.48293  4.12729  3.21500  4.21293  4.72585  2.43281  3.89327  0.67852  3.18729  4.38495  4.61914  4.21745  4.03786  3.81076  3.65368  2.51702  5.15692  3.92130      7 L - - -
          2.68618  4.42225  2.77519  2.73123  3.46354  2.40513  3.72494  3.29354  2.67741  2.69355  4.24690  2.90347  2.73739  3.18146  2.89801  2.37887  2.77519  2.98518  4.58477  3.61503
          0.02607  4.05568  4.77802  0.61958  0.77255  0.48576  0.95510
      8   3.22266  5.04176  3.73303  3.21040  4.44330  3.67069  3.97256  4.00087  2.33245  3.48363  4.48219  3.55446  4.16723  3.18656  0.73151  3.29995  3.47797  3.71768  5.45377  4.33429      8 r - - -
          2.68618  4.42225  2.77519  2.73123  3.46354  2.40513  3.72494  3.29354  2.67741  2.69355  4.24690  2.90347  2.73739  3.18146  2.89801  2.37887  2.77519  2.98518  4.58477  3.61503
          0.02607  4.05568  4.77802  0.61958  0.77255  0.48576  0.95510
      9   3.12260  4.64445  4.25091  3.86189  3.30094  3.97335  4.55474  2.49543  3.61885  1.87118  1.06580  4.11564  4.43817  3.99050  3.80190  3.48913  3.43319  2.52205  5.16403  3.94021      9 m - - -
          2.68618  4.42225  2.77519  2.73123  3.46354  2.40513  3.72494  3.29354  2.67741  2.69355  4.24690  2.90347  2.73739  3.18146  2.89801  2.37887  2.77519  2.98518  4.58477  3.61503
          0.02607  4.05568  4.77802  0.61958  0.77255  0.48576  0.95510
     10   3.36645  4.77652  4.48293  4.12729  3.21500  4.21293  4.72585  2.43281  3.89327  0.67852  3.18729  4.38495  4.61914  4.21745  4.03786  3.81076  3.65368  2.51702  5.15692  3.92130     10 L - - -
          2.68618  4.42225  2.77519  2.73123  3.46354  2.40513  3.72494  3.29354  2.67741  2.69355  4.24690  2.90347  2.73739  3.18146  2.89801  2.37887  2.77519  2.98518  4.58477  3.61503
          0.02607  4.05568  4.77802  0.61958  0.77255  0.48576  0.95510
     11   3.14824  5.11096  3.33585  2.92779  4.53951  3.61363  3.87367  3.98129  0.81230  3.50825  4.46343  3.34280  4.10400  3.05735  2.48358  3.18035  3.38966  3.68005  5.52153  4.36244     11 k - - -
          2.68618  4.42225  2.77519  2.73123  3.46354  2.40513  3.72494  3.29354  2.67741  2.69355  4.24690  2.90347  2.73739  3.18146  2.89801  2.37887  2.77519  2.98518  4.58477  3.61503
          0.02607  4.05568  4.77802  0.61958  0.77255  0.48576  0.95510
     12   2.88580  4.88191  2.82621  2.73215  4.27534  3.31530  4.08432  4.02929  3.00569  3.65627  4.61329  0.87034  3.97781  3.36051  3.36391  2.94795  3.27562  3.63273  5.56039  4.21293     12 n - - -
          2.68618  4.42225  2.77519  2.73123  3.46354  2.40513  3.72494  3.29354  2.67741  2.69355  4.24690  2.90347  2.73739  3.18146  2.89801  2.37887  2.77519  2.98518  4.58477  3.61503
          0.02607  4.05568  4.77802  0.61958  0.77255  0.48576  0.95510
     13   3.19648  5.34113  0.68702  2.46778  4.74513  3.35854  4.10616  4.37716  3.22707  3.95424  4.93998  3.03198  4.02460  3.34816  3.76540  3.14066  3.54022  3.99800  5.87709  4.59246     13 D - - -
          2.68618  4.42225  2.77519  2.73123  3.46354  2.40513  3.72494  3.29354  2.67741  2.69355  4.24690  2.90347  2.73739  3.18146  2.89801  2.37887  2.77519  2.98518  4.58477  3.61503
          0.02607  4.05568  4.77802  0.61958  0.77255  0.48576  0.95510
     14   3.52183  4.93619  4.11353  3.88055  2.32338  4.04733  3.71933  3.50665  3.73302  2.91237  4.16325  3.95607  4.51844  3.99441  3.87767  3.63889  3.81027  3.38631  3.97301  0.70813     14 y - - -
          2.68618  4.42225  2.77519  2.73123  3.46354  2.40513  3.72494  3.29354  2.67741  2.69355  4.24690  2.90347  2.73739  3.18146  2.89801  2.37887  2.77519  2.98518  4.58477  3.61503
          0.02607  4.05568  4.77802  0.61958  0.77255  0.48576  0.95510
     15   0.77883  4.29311  3.65747  3.46165  4.24340  3.11190  4.46080  3.39699  3.48286  3.26977  4.28454  3.56211  3.86885  3.80784  3.71811  2.64339  2.93367  3.01936  5.65208  4.47402     15 a - - -
          2.68618  4.42225  2.77519  2.73123  3.46354  2.40513  3.72494  3.29354  2.67741  2.69355  4.24690  2.90347  2.73739  3.18146  2.89801  2.37887  2.77519  2.98518  4.58477  3.61503
          0.02607  4.05568  4.77802  0.61958  0.77255  0.48576  0.95510
     16   0.77883  4.29311  3.65747  3.46165  4.24340  3.11190  4.46080  3.39699  3.48286  3.26977  4.28454  3.56211  3.86885  3.80784  3.71811  2.64339  2.93367  3.01936  5.65208  4.47402     16 a - - -
          2.68618  4.42225  2.77519  2.73123  3.46354  2.40513  3.72494  3.29354  2.67741  2.69355  4.24690  2.90347  2.73739  3.18146  2.89801  2.37887  2.77519  2.98518  4.58477  3.61503
          0.02607  4.05568  4.77802  0.61958  0.77255  0.48576  0.95510
     17   3.36645  4.77652  4.48293  4.12729  3.21500  4.21293  4.72585  2.43281  3.89327  0.67852  3.18729  4.38495  4.61914  4.21745  4.03786  3.81076  3.65368  2.51702  5.15692  3.92130     17 L - - -
          2.68618  4.42225  2.77519  2.73123  3.46354  2.40513  3.72494  3.29354  2.67741  2.69355  4.24690  2.90347  2.73739  3.18146  2.89801  2.37887  2.77519  2.98518  4.58477  3.61503
          0.02607  4.05568  4.77802  0.61958  0.77255  0.48576  0.95510
     18   3.14824  5.11096  3.33585  2.92779  4.53951  3.61363  3.87367  3.98129  0.81230  3.50825  4.46343  3.34280  4.10400  3.05735  2.48358  3.18035  3.38966  3.68005  5.52153  4.36244     18 k - - -
          2.68618  4.42225  2.77519  2.73123  3.46354  2.40513  3.72494  3.29354  2.67741  2.69355  4.24690  2.90347  2.73739  3.18146  2.89801  2.37887  2.77519  2.98518  4.58477  3.61503
          0.02607  4.05568  4.77802  0.61958  0.77255  0.48576  0.95510
     19   3.03915  5.02249  3.03680  2.79834  4.21467  3.49521  3.95689  3.87741  2.60725  3.36108  4.38757  3.25826  4.05371  0.94020  2.88618  3.08091  3.33776  3.59679  5.45576  4.16327     19 q - - -
          2.68618  4.42225  2.77519  2.73123  3.46354  2.40513  3.72494  3.29354  2.67741  2.69355  4.24690  2.90347  2.73739  3.18146  2.89801  2.37887  2.77519  2.98518  4.58477  3.61503
          0.02607  4.05568  4.77802  0.61958  0.77255  0.48576  0.95510
     20   3.12149  5.25886  2.58038  0.79029  4.62984  3.40059  4.00829  4.12081  2.91283  3.71012  4.68008  3.05235  4.01509  3.22267  3.33778  3.08754  3.42843  3.78722  5.76679  4.49395     20 e - - -
          2.68618  4.42225  2.77519  2.73123  3.46354  2.40513  3.72494  3.29354  2.67741  2.69355  4.24690  2.90347  2.73739  3.18146  2.89801  2.37887  2.77519  2.98518  4.58477  3.61503
          0.02607  4.05568  4.77802  0.61958  0.77255  0.48576  0.95510
     21   2.88580  4.88191  2.82621  2.73215  4.27534  3.31530  4.08432  4.02929  3.00569  3.65627  4.61329  0.87034  3.97781  3.36051  3.36391  2.94795  3.27562  3.63273  5.56039  4.21293     21 n - - -
          2.68618  4.42225  2.77519  2.73123  3.46354  2.40513  3.72494  3.29354  2.67741  2.69355  4.24690  2.90347  2.73739  3.18146  2.89801  2.37887  2.77519  2.98518  4.58477  3.61503
          0.02607  4.05568  4.77802  0.61958  0.77255  0.48576  0.95510
     22   2.41443  4.33526  3.37585  3.20399  4.26402  3.06225  4.30682  3.81334  3.29028  3.52068  4.43376  3.39652  3.81698  3.62580  3.56795  0.84485  2.90898  3.30779  5.62247  4.34960     22 s - - -
          2.68618  4.42225  2.77519  2.73123  3.46354  2.40513  3.72494  3.29354  2.67741  2.69355  4.24690  2.90347  2.73739  3.18146  2.89801  2.37887  2.77519  2.98518  4.58477  3.61503
          0.02607  4.05568  4.77802  0.61958  0.77255  0.48576  0.95510
     23   2.95490  4.45098  4.37593  4.04831  3.69047  3.90997  4.82045  2.05917  3.91895  2.34792  3.63119  4.20776  4.46290  4.26718  4.11329  3.42788  3.31364  0.82172  5.50469  4.24616     23 v - - -
          2.68618  4.42225  2.77519  2.73123  3.46354  2.40513  3.72494  3.29354  2.67741  2.69355  4.24690  2.90347  2.73739  3.18146  2.89801  2.37887  2.77519  2.98518  4.58477  3.61503
          0.02607  4.05568  4.77802  0.61958  0.77255  0.48576  0.95510
     24   2.95490  4.45098  4.37593  4.04831  3.69047  3.90997  4.82045  2.05917  3.91895  2.34792  3.63119  4.20776  4.46290  4.26718  4.11329  3.42788  3.31364  0.82172  5.50469  4.24616     24 v - - -
          2.68618  4.42225  2.77519  2.73123  3.46354  2.40513  3.72494  3.29354  2.67741  2.69355  4.24690  2.90347  2.73739  3.18146  2.89801  2.37887  2.77519  2.98518  4.58477  3.61503
          0.02607  4.05568  4.77802  0.61958  0.77255  0.48576  0.95510
     25   3.22266  5.04176  3.73303  3.21040  4.44330  3.67069  3.97256  4.00087  2.33245  3.48363  4.48219  3.55446  4.16723  3.18656  0.73151  3.29995  3.47797  3.71768  5.45377  4.33429     25 r - - -
          2.68618  4.42225  2.77519  2.73123  3.46354  2.40513  3.72494  3.29354  2.67741  2.69355  4.24690  2.90347  2.73739  3.18146  2.89801  2.37887  2.77519  2.98518  4.58477  3.61503
          0.02607  4.05568  4.77802  0.61958  0.77255  0.48576  0.95510
     26   3.01261  4.73548  3.64020  3.50837  4.48179  3.41280  4.56773  4.07817  3.58211  3.68355  4.74362  3.79491  0.54795  3.96523  3.80378  3.18664  3.46929  3.70198  5.61440  4.60610     26 P - - -
          2.68618  4.42225  2.77519  2.73123  3.46354  2.40513  3.72494  3.29354  2.67741  2.69355  4.24690  2.90347  2.73739  3.18146  2.89801  2.37887  2.77519  2.98518  4.58477  3.61503
          0.02607  4.05568  4.77802  0.61958  0.77255  0.48576  0.95510
     27   3.14824  5.11096  3.33585  2.92779  4.53951  3.61363  3.87367  3.98129  0.81230  3.50825  4.46343  3.34280  4.10400  3.05735  2.48358  3.18035  3.38966  3.68005  5.52153  4.36244     27 k - - -
          2.68618  4.42225  2.77519  2.73123  3.46354  2.40513  3.72494  3.29354  2.67741  2.69355  4.24690  2.90347  2.73739  3.18146  2.89801  2.37887  2.77519  2.98518  4.58477  3.61503
          0.02607  4.05568  4.77802  0.61958  0.77255  0.48576  0.95510
     28   3.36645  4.77652  4.48293  4.12729  3.21500  4.21293  4.72585  2.43281  3.89327  0.67852  3.18729  4.38495  4.61914  4.21745  4.03786  3.81076  3.65368  2.51702  5.15692  3.92130     28 L - - -
          2.68618  4.42225  2.77519  2.73123  3.46354  2.40513  3.72494  3.29354  2.67741  2.69355  4.24690  2.90347  2.73739  3.18146  2.89801  2.37887  2.77519  2.98518  4.58477  3.61503
          0.02607  4.05568  4.77802  0.61958  0.77255  0.48576  0.95510
     29   2.88580  4.88191  2.82621  2.73215  4.27534  3.31530  4.08432  4.02929  3.00569  3.65627  4.61329  0.87034  3.97781  3.36051  3.36391  2.94795  3.27562  3.63273  5.56039  4.21293     29 n - - -
          2.68618  4.42225  2.77519  2.73123  3.46354  2.40513  3.72494  3.29354  2.67741  2.69355  4.24690  2.90347  2.73739  3.18146  2.89801  2.37887  2.77519  2.98518  4.58477  3.61503
          0.02607  4.05568  4.77802  0.61958  0.77255  0.48576  0.95510
     30   2.52144  4.36558  3.60170  3.36700  4.14146  3.19761  4.36894  3.29140  3.31360  3.14829  4.19005  3.54364  3.91723  3.70004  3.56087  2.72516  0.89526  2.96626  5.56289  4.35928     30 t - - -
          2.68618  4.42225  2.77519  2.73123  3.46354  2.40513  3.72494  3.29354  2.67741  2.69355  4.24690  2.90347  2.73739  3.18146  2.89801  2.37887  2.77519  2.98518  4.58477  3.61503
          0.02607  4.05568  4.77802  0.61958  0.77255  0.48576  0.95510
     31   3.36645  4.77652  4.48293  4.12729  3.21500  4.21293  4.72585  2.43281  3.89327  0.67852  3.18729  4.38495  4.61914  4.21745  4.03786  3.81076  3.65368  2.51702  5.15692  3.92130     31 L - - -
          2.68618  4.42225  2.77519  2.73123  3.46354  2.40513  3.72494  3.29354  2.67741  2.69355  4.24690  2.90347  2.73739  3.18146  2.89801  2.37887  2.77519  2.98518  4.58477  3.61503
          0.02607  4.05568  4.77802  0.61958  0.77255  0.48576  0.95510
     32   3.17581  4.54870  4.58834  4.21413  3.50376  4.25842  4.91160  0.87606  4.04581  2.05639  3.41479  4.43431  4.67547  4.37758  4.22193  3.77471  3.47314  1.86841  5.42984  4.18148     32 i - - -
          2.68618  4.42225  2.77519  2.73123  3.46354  2.40513  3.72494  3.29354  2.67741  2.69355  4.24690  2.90347  2.73739  3.18146  2.89801  2.37887  2.77519  2.98518  4.58477  3.61503
          0.02607  4.05568  4.77802  0.61958  0.77255  0.48576  0.95510
     33   2.41443  4.33526  3.37585  3.20399  4.26402  3.06225  4.30682  3.81334  3.29028  3.52068  4.43376  3.39652  3.81698  3.62580  3.56795  0.84485  2.90898  3.30779  5.62247  4.34960     33 s - - -
          2.68618  4.42225  2.77519  2.73123  3.46354  2.40513  3.72494  3.29354  2.67741  2.69355  4.24690  2.90347  2.73739  3.18146  2.89801  2.37887  2.77519  2.98518  4.58477  3.61503
          0.02607  4.05568  4.77802  0.61958  0.77255  0.48576  0.95510
     34   3.12149  5.25886  2.58038  0.79029  4.62984  3.40059  4.00829  4.12081  2.91283  3.71012  4.68008  3.05235  4.01509  3.22267  3.33778  3.08754  3.42843  3.78722  5.76679  4.49395     34 e - - -
          2.68618  4.42225  2.77519  2.73123  3.46354  2.40513  3.72494  3.29354  2.67741  2.69355  4.24690  2.90347  2.73739  3.18146  2.89801  2.37887  2.77519  2.98518  4.58477  3.61503
          0.02607  4.05568  4.77802  0.61958  0.77255  0.48576  0.95510
     35   3.22266  5.04176  3.73303  3.21040  4.44330  3.67069  3.97256  4.00087  2.33245  3.48363  4.48219  3.55446  4.16723  3.18656  0.73151  3.29995  3.47797  3.71768  5.45377  4.33429     35 r - - -
          2.68618  4.42225  2.77519  2.73123  3.46354  2.40513  3.72494  3.29354  2.67741  2.69355  4.24690  2.90347  2.73739  3.18146  2.89801  2.37887  2.77519  2.98518  4.58477  3.61503
          0.02607  4.05568  4.77802  0.61958  0.77255  0.48576  0.95510
     36   3.19648  5.34113  0.68702  2.46778  4.74513  3.35854  4.10616  4.37716  3.22707  3.95424  4.93998  3.03198  4.02460  3.34816  3.76540  3.14066  3.54022  3.99800  5.87709  4.59246     36 D - - -
          2.68618  4.42225  2.77519  2.73123  3.46354  2.40513  3.72494  3.29354  2.67741  2.69355  4.24690  2.90347  2.73739  3.18146  2.89801  2.37887  2.77519  2.98518  4.58477  3.61503
          0.02607  4.05568  4.77802  0.61958  0.77255  0.48576  0.95510
     37   3.22266  5.04176  3.73303  3.21040  4.44330  3.67069  3.97256  4.00087  2.33245  3.48363  4.48219  3.55446  4.16723  3.18656  0.73151  3.29995  3.47797  3.71768  5.45377  4.33429     37 r - - -
          2.68618  4.42225  2.77519  2.73123  3.46354  2.40513  3.72494  3.29354  2.67741  2.69355  4.24690  2.90347  2.73739  3.18146  2.89801  2.37887  2.77519  2.98518  4.58477  3.61503
          0.02607  4.05568  4.77802  0.61958  0.77255  0.48576  0.95510
     38   2.81216  0.63403  4.36869  4.15276  4.10631  3.39318  4.75996  3.28421  3.98208  3.18966  4.31821  4.09134  4.11416  4.32085  4.07267  3.08362  3.29462  3.01548  5.47948  4.39170     38 C - - -
          2.68618  4.42225  2.77519  2.73123  3.46354  2.40513  3.72494  3.29354  2.67741  2.69355  4.24690  2.90347  2.73739  3.18146  2.89801  2.37887  2.77519  2.98518  4.58477  3.61503
          0.02607  4.05568  4.77802  0.61958  0.77255  0.48576  0.95510
     39   2.95490  4.45098  4.37593  4.04831  3.69047  3.90997  4.82045  2.05917  3.91895  2.34792  3.63119  4.20776  4.46290  4.26718  4.11329  3.42788  3.31364  0.82172  5.50469  4.24616     39 v - - -
          2.68618  4.42225  2.77519  2.73123  3.46354  2.40513  3.72494  3.29354  2.67741  2.69355  4.24690  2.90347  2.73739  3.18146  2.89801  2.37887  2.77519  2.98518  4.58477  3.61503
          0.02607  4.05568  4.77802  0.61958  0.77255  0.48576  0.95510
     40   3.14824  5.11096  3.33585  2.92779  4.53951  3.61363  3.87367  3.98129  0.81230  3.50825  4.46343  3.34280  4.10400  3.05735  2.48358  3.18035  3.38966  3.68005  5.52153  4.36244     40 k - - -
          2.68618  4.42225  2.77519  2.73123  3.46354  2.40513  3.72494  3.29354  2.67741  2.69355  4.24690  2.90347  2.73739  3.18146  2.89801  2.37887  2.77519  2.98518  4.58477  3.61503
          0.02607  4.05568  4.77802  0.61958  0.77255  0.48576  0.95510
     41   3.12149  5.25886  2.58038  0.79029  4.62984  3.40059  4.00829  4.12081  2.91283  3.71012  4.68008  3.05235  4.01509  3.22267  3.33778  3.08754  3.42843  3.78722  5.76679  4.49395     41 e - - -
          2.68618  4.42225  2.77519  2.73123  3.46354  2.40513  3.72494  3.29354  2.67741  2.69355  4.24690  2.90347  2.73739  3.18146  2.89801  2.37887  2.77519  2.98518  4.58477  3.61503
          0.02607  4.05568  4.77802  0.61958  0.77255  0.48576  0.95510
     42   3.36645  4.77652  4.48293  4.12729  3.21500  4.21293  4.72585  2.43281  3.89327  0.67852  3.18729  4.38495  4.61914  4.21745  4.03786  3.81076  3.65368  2.51702  5.15692  3.92130     42 L - - -
          2.68618  4.42225  2.77519  2.73123  3.46354  2.40513  3.72494  3.29354  2.67741  2.69355  4.24690  2.90347  2.73739  3.18146  2.89801  2.37887  2.77519  2.98518  4.58477  3.61503
          0.02607  4.05568  4.77802  0.61958  0.77255  0.48576  0.95510
     43   3.36645  4.77652  4.48293  4.12729  3.21500  4.21293  4.72585  2.43281  3.89327  0.67852  3.18729  4.38495  4.61914  4.21745  4.03786  3.81076  3.65368  2.51702  5.15692  3.92130     43 L - - -
          2.68618  4.42225  2.77519  2.73123  3.46354  2.40513  3.72494  3.29354  2.67741  2.69355  4.24690  2.90347  2.73739  3.18146  2.89801  2.37887  2.77519  2.98518  4.58477  3.61503
          0.02607  4.05568  4.77802  0.61958  0.77255  0.48576  0.95510
     44   2.52144  4.36558  3.60170  3.36700  4.14146  3.19761  4.36894  3.29140  3.31360  3.14829  4.19005  3.54364  3.91723  3.70004  3.56087  2.72516  0.89526  2.96626  5.56289  4.35928     44 t - - -
          2.68618  4.42225  2.77519  2.73123  3.46354  2.40513  3.72494  3.29354  2.67741  2.69355  4.24690  2.90347  2.73739  3.18146  2.89801  2.37887  2.77519  2.98518  4.58477  3.61503
          0.02607  4.05568  4.77802  0.61958  0.77255  0.48576  0.95510
     45   0.77883  4.29311  3.65747  3.46165  4.24340  3.11190  4.46080  3.39699  3.48286  3.26977  4.28454  3.56211  3.86885  3.80784  3.71811  2.64339  2.93367  3.01936  5.65208  4.47402     45 a - - -
          2.68618  4.42225  2.77519  2.73123  3.46354  2.40513  3.72494  3.29354  2.67741  2.69355  4.24690  2.90347  2.73739  3.18146  2.89801  2.37887  2.77519  2.98518  4.58477  3.61503
          0.02607  4.05568  4.77802  0.61958  0.77255  0.48576  0.95510
     46   3.14824  5.11096  3.33585  2.92779  4.53951  3.61363  3.87367  3.98129  0.81230  3.50825  4.46343  3.34280  4.10400  3.05735  2.48358  3.18035  3.38966  3.68005  5.52153  4.36244     46 k - - -
          2.68618  4.42225  2.77519  2.73123  3.46354  2.40513  3.72494  3.29354  2.67741  2.69355  4.24690  2.90347  2.73739  3.18146  2.89801  2.37887  2.77519  2.98518  4.58477  3.61503
          0.02607  4.05568  4.77802  0.61958  0.77255  0.48576  0.95510
     47   3.19648  5.34113  0.68702  2.46778  4.74513  3.35854  4.10616  4.37716  3.22707  3.95424  4.93998  3.03198  4.02460  3.34816  3.76540  3.14066  3.54022  3.99800  5.87709  4.59246     47 D - - -
          2.68618  4.42225  2.77519  2.73123  3.46354  2.40513  3.72494  3.29354  2.67741  2.69355  4.24690  2.90347  2.73739  3.18146  2.89801  2.37887  2.77519  2.98518  4.58477  3.61503
          0.02607  4.05568  4.77802  0.61958  0.77255  0.48576  0.95510
     48   2.52144  4.36558  3.60170  3.36700  4.14146  3.19761  4.36894  3.29140  3.31360  3.14829  4.19005  3.54364  3.91723  3.70004  3.56087  2.72516  0.89526  2.96626  5.56289  4.35928     48 t - - -
          2.68618  4.42225  2.77519  2.73123  3.46354  2.40513  3.72494  3.29354  2.67741  2.69355  4.24690  2.90347  2.73739  3.18146  2.89801  2.37887  2.77519  2.98518  4.58477  3.61503
          0.02607  4.05568  4.77802  0.61958  0.77255  0.48576  0.95510
     49   3.17581  4.54870  4.58834  4.21413  3.50376  4.25842  4.91160  0.87606  4.04581  2.05639  3.41479  4.43431  4.67547  4.37758  4.22193  3.77471  3.47314  1.86841  5.42984  4.18148     49 i - - -
          2.68618  4.42225  2.77519  2.73123  3.46354  2.40513  3.72494  3.29354  2.67741  2.69355  4.24690  2.90347  2.73739  3.18146  2.89801  2.37887  2.77519  2.98518  4.58477  3.61503
          0.02607  4.05568  4.77802  0.61958  0.77255  0.48576  0.95510
     50   0.77883  4.29311  3.65747  3.46165  4.24340  3.11190  4.46080  3.39699  3.48286  3.26977  4.28454  3.56211  3.86885  3.80784  3.71811  2.64339  2.93367  3.01936  5.65208  4.47402     50 a - - -
          2.68618  4.42225  2.77519  2.73123  3.46354  2.40513  3.72494  3.29354  2.67741  2.69355  4.24690  2.90347  2.73739  3.18146  2.89801  2.37887  2.77519  2.98518  4.58477  3.61503
          0.02607  4.05568  4.77802  0.61958  0.77255  0.48576  0.95510
     51   3.22266  5.04176  3.73303  3.21040  4.44330  3.67069  3.97256  4.00087  2.33245  3.48363  4.48219  3.55446  4.16723  3.18656  0.73151  3.29995  3.47797  3.71768  5.45377  4.33429     51 r - - -
          2.68618  4.42225  2.77519  2.73123  3.46354  2.40513  3.72494  3.29354  2.67741  2.69355  4.24690  2.90347  2.73739  3.18146  2.89801  2.37887  2.77519  2.98518  4.58477  3.61503
          0.02607  4.05568  4.77802  0.61958  0.77255  0.48576  0.95510
     52   3.12260  4.64445  4.25091  3.86189  3.30094  3.97335  4.55474  2.49543  3.61885  1.87118  1.06580  4.11564  4.43817  3.99050  3.80190  3.48913  3.43319  2.52205  5.16403  3.94021     52 m - - -
          2.68618  4.42225  2.77519  2.73123  3.46354  2.40513  3.72494  3.29354  2.67741  2.69355  4.24690  2.90347  2.73739  3.18146  2.89801  2.37887  2.77519  2.98518  4.58477  3.61503
          0.02607  4.05568  4.77802  0.61958  0.77255  0.48576  0.95510
     53   3.03915  5.02249  3.03680  2.79834  4.21467  3.49521  3.95689  3.87741  2.60725  3.36108  4.38757  3.25826  4.05371  0.94020  2.88618  3.08091  3.33776  3.59679  5.45576  4.16327     53 q - - -
          2.68618  4.42225  2.77519  2.73123  3.46354  2.40513  3.72494  3.29354  2.67741  2.69355  4.24690  2.90347  2.73739  3.18146  2.89801  2.37887  2.77519  2.98518  4.58477  3.61503
          0.02607  4.05568  4.77802  0.61958  0.77255  0.48576  0.95510
     54   3.19648  5.34113  0.68702  2.46778  4.74513  3.35854  4.10616  4.37716  3.22707  3.95424  4.93998  3.03198  4.02460  3.34816  3.76540  3.14066  3.54022  3.99800  5.87709  4.59246     54 D - - -
          2.68618  4.42225  2.77519  2.73123  3.46354  2.40513  3.72494  3.29354  2.67741  2.69355  4.24690  2.90347  2.73739  3.18146  2.89801  2.37887  2.77519  2.98518  4.58477  3.61503
          0.02607  4.05568  4.77802  0.61958  0.77255  0.48576  0.95510
     55   2.52144  4.36558  3.60170  3.36700  4.14146  3.19761  4.36894  3.29140  3.31360  3.14829  4.19005  3.54364  3.91723  3.70004  3.56087  2.72516  0.89526  2.96626  5.56289  4.35928     55 t - - -
          2.68618  4.42225  2.77519  2.73123  3.46354  2.40513  3.72494  3.29354  2.67741  2.69355  4.24690  2.90347  2.73739  3.18146  2.89801  2.37887  2.77519  2.98518  4.58477  3.61503
          0.02607  4.05568  4.77802  0.61958  0.77255  0.48576  0.95510
     56   3.17581  4.54870  4.58834  4.21413  3.50376  4.25842  4.91160  0.87606  4.04581  2.05639  3.41479  4.43431  4.67547  4.37758  4.22193  3.77471  3.47314  1.86841  5.42984  4.18148     56 i - - -
          2.68633  4.42240  2.77535  2.73021  3.46369  2.40528  3.72510  3.29369  2.67756  2.69314  4.24705  2.90362  2.73755  3.18161  2.89816  2.37902  2.77535  2.98533  4.58492  3.61376
          0.29763  1.35704        *  1.21826  0.35062  0.00000        *
//
