# Supplementary material for: A refined genome phage display methodology delineates the human antibody response in patients with Chagas disease
Source: iScience. 2021 May 15;24(6):102540. doi: 10.1016/j.isci.2021.102540 (PMC8185243; doi:10.1016/j.isci.2021.102540)
Supplement: Data S2. Alignments and consensus sequences for all epitopes. Related to Figure 3 and Data S1 [file mmc3.zip › final clusters A and B/1007.hmm]

HMMER3/f [3.1b2 | February 2015]
NAME  1007.mafft
LENG  37
ALPH  amino
RF    no
MM    no
CONS  yes
CS    no
MAP   yes
DATE  Wed Dec  6 22:58:53 2017
NSEQ  2
EFFN  1.042969
CKSUM 2453368800
STATS LOCAL MSV       -7.4239  0.71958
STATS LOCAL VITERBI   -7.6360  0.71958
STATS LOCAL FORWARD   -4.1345  0.71958
HMM          A        C        D        E        F        G        H        I        K        L        M        N        P        Q        R        S        T        V        W        Y   
            m->m     m->i     m->d     i->m     i->i     d->m     d->d
  COMPO   2.18231  4.79724  3.13490  2.62490  3.56699  2.46132  4.34361  3.95881  2.87029  3.57843  4.64136  2.74625  2.66537  3.70441  2.28178  2.26090  2.50465  3.59621  3.84812  3.57682
          2.68618  4.42225  2.77519  2.73123  3.46354  2.40513  3.72494  3.29354  2.67741  2.69355  4.24690  2.90347  2.73739  3.18146  2.89801  2.37887  2.77519  2.98518  4.58477  3.61503
          0.02223  4.21302  4.93536  0.61958  0.77255  0.00000        *
      1   2.51948  4.43703  3.54489  3.39148  4.44020  3.16268  4.48369  4.01691  3.48954  3.71497  4.62043  3.54913  3.93243  3.81318  3.75411  0.67355  3.02767  3.47391  5.78690  4.53012      1 S - - -
          2.68618  4.42225  2.77519  2.73123  3.46354  2.40513  3.72494  3.29354  2.67741  2.69355  4.24690  2.90347  2.73739  3.18146  2.89801  2.37887  2.77519  2.98518  4.58477  3.61503
          0.02223  4.21302  4.93536  0.61958  0.77255  0.48576  0.95510
      2   3.29539  5.43413  2.69235  0.62243  4.83088  3.53063  4.16615  4.35670  3.09437  3.92419  4.89857  3.18790  4.15597  3.38433  3.52818  3.25114  3.60716  4.01057  5.93619  4.67828      2 E - - -
          2.68618  4.42225  2.77519  2.73123  3.46354  2.40513  3.72494  3.29354  2.67741  2.69355  4.24690  2.90347  2.73739  3.18146  2.89801  2.37887  2.77519  2.98518  4.58477  3.61503
          0.02223  4.21302  4.93536  0.61958  0.77255  0.48576  0.95510
      3   3.43451  5.22172  3.96396  3.41997  4.66570  3.83824  4.13277  4.24380  2.45636  3.69773  4.70053  3.74734  4.33476  3.34633  0.56346  3.50963  3.68386  3.95568  5.61618  4.53211      3 R - - -
          2.68618  4.42225  2.77519  2.73123  3.46354  2.40513  3.72494  3.29354  2.67741  2.69355  4.24690  2.90347  2.73739  3.18146  2.89801  2.37887  2.77519  2.98518  4.58477  3.61503
          0.02223  4.21302  4.93536  0.61958  0.77255  0.48576  0.95510
      4   3.43451  5.22172  3.96396  3.41997  4.66570  3.83824  4.13277  4.24380  2.45636  3.69773  4.70053  3.74734  4.33476  3.34633  0.56346  3.50963  3.68386  3.95568  5.61618  4.53211      4 R - - -
          2.68618  4.42225  2.77519  2.73123  3.46354  2.40513  3.72494  3.29354  2.67741  2.69355  4.24690  2.90347  2.73739  3.18146  2.89801  2.37887  2.77519  2.98518  4.58477  3.61503
          0.02223  4.21302  4.93536  0.61958  0.77255  0.48576  0.95510
      5   0.61631  4.40030  3.84624  3.67020  4.42891  3.21280  4.64633  3.60849  3.69639  3.47294  4.47761  3.72156  3.98549  4.00759  3.91280  2.75312  3.05491  3.20121  5.82006  4.66444      5 A - - -
          2.68618  4.42225  2.77519  2.73123  3.46354  2.40513  3.72494  3.29354  2.67741  2.69355  4.24690  2.90347  2.73739  3.18146  2.89801  2.37887  2.77519  2.98518  4.58477  3.61503
          0.02223  4.21302  4.93536  0.61958  0.77255  0.48576  0.95510
      6   0.61631  4.40030  3.84624  3.67020  4.42891  3.21280  4.64633  3.60849  3.69639  3.47294  4.47761  3.72156  3.98549  4.00759  3.91280  2.75312  3.05491  3.20121  5.82006  4.66444      6 A - - -
          2.68618  4.42225  2.77519  2.73123  3.46354  2.40513  3.72494  3.29354  2.67741  2.69355  4.24690  2.90347  2.73739  3.18146  2.89801  2.37887  2.77519  2.98518  4.58477  3.61503
          0.02223  4.21302  4.93536  0.61958  0.77255  0.48576  0.95510
      7   3.14570  4.87312  3.88794  3.83699  4.94612  0.35531  4.92244  4.64248  4.06377  4.24820  5.23645  4.05391  4.27371  4.36161  4.24923  3.32946  3.65304  4.10466  5.93727  5.06424      7 G - - -
          2.68618  4.42225  2.77519  2.73123  3.46354  2.40513  3.72494  3.29354  2.67741  2.69355  4.24690  2.90347  2.73739  3.18146  2.89801  2.37887  2.77519  2.98518  4.58477  3.61503
          0.02223  4.21302  4.93536  0.61958  0.77255  0.48576  0.95510
      8   2.63756  4.47870  3.77706  3.56292  4.31617  3.30240  4.54821  3.48777  3.51293  3.33846  4.37737  3.70377  4.03795  3.89289  3.74500  2.84404  0.70298  3.14318  5.72145  4.53706      8 t - - -
          2.68618  4.42225  2.77519  2.73123  3.46354  2.40513  3.72494  3.29354  2.67741  2.69355  4.24690  2.90347  2.73739  3.18146  2.89801  2.37887  2.77519  2.98518  4.58477  3.61503
          0.02223  4.21302  4.93536  0.61958  0.77255  0.48576  0.95510
      9   3.43451  5.22172  3.96396  3.41997  4.66570  3.83824  4.13277  4.24380  2.45636  3.69773  4.70053  3.74734  4.33476  3.34633  0.56346  3.50963  3.68386  3.95568  5.61618  4.53211      9 R - - -
          2.68618  4.42225  2.77519  2.73123  3.46354  2.40513  3.72494  3.29354  2.67741  2.69355  4.24690  2.90347  2.73739  3.18146  2.89801  2.37887  2.77519  2.98518  4.58477  3.61503
          0.02223  4.21302  4.93536  0.61958  0.77255  0.48576  0.95510
     10   3.96455  5.20547  4.65128  4.45126  3.10140  4.14639  4.38655  4.02002  4.17627  3.34961  4.63502  4.53656  4.69468  4.54511  4.23955  4.16471  4.28530  3.91881  0.41051  3.08799     10 W - - -
          2.68618  4.42225  2.77519  2.73123  3.46354  2.40513  3.72494  3.29354  2.67741  2.69355  4.24690  2.90347  2.73739  3.18146  2.89801  2.37887  2.77519  2.98518  4.58477  3.61503
          0.02223  4.21302  4.93536  0.61958  0.77255  0.48576  0.95510
     11   3.43451  5.22172  3.96396  3.41997  4.66570  3.83824  4.13277  4.24380  2.45636  3.69773  4.70053  3.74734  4.33476  3.34633  0.56346  3.50963  3.68386  3.95568  5.61618  4.53211     11 R - - -
          2.68618  4.42225  2.77519  2.73123  3.46354  2.40513  3.72494  3.29354  2.67741  2.69355  4.24690  2.90347  2.73739  3.18146  2.89801  2.37887  2.77519  2.98518  4.58477  3.61503
          0.02223  4.21302  4.93536  0.61958  0.77255  0.48576  0.95510
     12   2.51948  4.43703  3.54489  3.39148  4.44020  3.16268  4.48369  4.01691  3.48954  3.71497  4.62043  3.54913  3.93243  3.81318  3.75411  0.67355  3.02767  3.47391  5.78690  4.53012     12 S - - -
          2.68618  4.42225  2.77519  2.73123  3.46354  2.40513  3.72494  3.29354  2.67741  2.69355  4.24690  2.90347  2.73739  3.18146  2.89801  2.37887  2.77519  2.98518  4.58477  3.61503
          0.02223  4.21302  4.93536  0.61958  0.77255  0.48576  0.95510
     13   3.05089  5.03407  2.96217  2.88931  4.45652  3.44971  4.25829  4.25699  3.20026  3.86738  4.83132  0.67218  4.12408  3.54341  3.55664  3.11225  3.45104  3.84305  5.72244  4.38951     13 N - - -
          2.68618  4.42225  2.77519  2.73123  3.46354  2.40513  3.72494  3.29354  2.67741  2.69355  4.24690  2.90347  2.73739  3.18146  2.89801  2.37887  2.77519  2.98518  4.58477  3.61503
          0.02223  4.21302  4.93536  0.61958  0.77255  0.48576  0.95510
     14   0.61631  4.40030  3.84624  3.67020  4.42891  3.21280  4.64633  3.60849  3.69639  3.47294  4.47761  3.72156  3.98549  4.00759  3.91280  2.75312  3.05491  3.20121  5.82006  4.66444     14 A - - -
          2.68618  4.42225  2.77519  2.73123  3.46354  2.40513  3.72494  3.29354  2.67741  2.69355  4.24690  2.90347  2.73739  3.18146  2.89801  2.37887  2.77519  2.98518  4.58477  3.61503
          0.02223  4.21302  4.93536  0.61958  0.77255  0.48576  0.95510
     15   3.72773  5.03276  4.71043  4.50153  0.58481  4.31148  4.07802  3.22449  4.40391  2.52058  3.91063  4.42225  4.77124  4.48011  4.43851  3.97111  4.03350  3.23826  4.24846  2.58201     15 F - - -
          2.68618  4.42225  2.77519  2.73123  3.46354  2.40513  3.72494  3.29354  2.67741  2.69355  4.24690  2.90347  2.73739  3.18146  2.89801  2.37887  2.77519  2.98518  4.58477  3.61503
          0.02223  4.21302  4.93536  0.61958  0.77255  0.48576  0.95510
     16   3.05089  5.03407  2.96217  2.88931  4.45652  3.44971  4.25829  4.25699  3.20026  3.86738  4.83132  0.67218  4.12408  3.54341  3.55664  3.11225  3.45104  3.84305  5.72244  4.38951     16 N - - -
          2.68618  4.42225  2.77519  2.73123  3.46354  2.40513  3.72494  3.29354  2.67741  2.69355  4.24690  2.90347  2.73739  3.18146  2.89801  2.37887  2.77519  2.98518  4.58477  3.61503
          0.02223  4.21302  4.93536  0.61958  0.77255  0.48576  0.95510
     17   2.63756  4.47870  3.77706  3.56292  4.31617  3.30240  4.54821  3.48777  3.51293  3.33846  4.37737  3.70377  4.03795  3.89289  3.74500  2.84404  0.70298  3.14318  5.72145  4.53706     17 t - - -
          2.68618  4.42225  2.77519  2.73123  3.46354  2.40513  3.72494  3.29354  2.67741  2.69355  4.24690  2.90347  2.73739  3.18146  2.89801  2.37887  2.77519  2.98518  4.58477  3.61503
          0.02223  4.21302  4.93536  0.61958  0.77255  0.48576  0.95510
     18   3.27021  4.95544  3.91600  3.81371  4.75751  3.62442  4.85062  4.40701  3.90350  3.98944  5.06260  4.07994  0.38374  4.28097  4.09805  3.45127  3.74063  4.01026  5.83509  4.88697     18 P - - -
          2.68618  4.42225  2.77519  2.73123  3.46354  2.40513  3.72494  3.29354  2.67741  2.69355  4.24690  2.90347  2.73739  3.18146  2.89801  2.37887  2.77519  2.98518  4.58477  3.61503
          0.02223  4.21302  4.93536  0.61958  0.77255  0.48576  0.95510
     19   3.27021  4.95544  3.91600  3.81371  4.75751  3.62442  4.85062  4.40701  3.90350  3.98944  5.06260  4.07994  0.38374  4.28097  4.09805  3.45127  3.74063  4.01026  5.83509  4.88697     19 P - - -
          2.68618  4.42225  2.77519  2.73123  3.46354  2.40513  3.72494  3.29354  2.67741  2.69355  4.24690  2.90347  2.73739  3.18146  2.89801  2.37887  2.77519  2.98518  4.58477  3.61503
          0.02223  4.21302  4.93536  0.61958  0.77255  0.48576  0.95510
     20   3.14570  4.87312  3.88794  3.83699  4.94612  0.35531  4.92244  4.64248  4.06377  4.24820  5.23645  4.05391  4.27371  4.36161  4.24923  3.32946  3.65304  4.10466  5.93727  5.06424     20 G - - -
          2.68618  4.42225  2.77519  2.73123  3.46354  2.40513  3.72494  3.29354  2.67741  2.69355  4.24690  2.90347  2.73739  3.18146  2.89801  2.37887  2.77519  2.98518  4.58477  3.61503
          0.02223  4.21302  4.93536  0.61958  0.77255  0.48576  0.95510
     21   3.27021  4.95544  3.91600  3.81371  4.75751  3.62442  4.85062  4.40701  3.90350  3.98944  5.06260  4.07994  0.38374  4.28097  4.09805  3.45127  3.74063  4.01026  5.83509  4.88697     21 P - - -
          2.68618  4.42225  2.77519  2.73123  3.46354  2.40513  3.72494  3.29354  2.67741  2.69355  4.24690  2.90347  2.73739  3.18146  2.89801  2.37887  2.77519  2.98518  4.58477  3.61503
          0.02223  4.21302  4.93536  0.61958  0.77255  0.48576  0.95510
     22   3.14570  4.87312  3.88794  3.83699  4.94612  0.35531  4.92244  4.64248  4.06377  4.24820  5.23645  4.05391  4.27371  4.36161  4.24923  3.32946  3.65304  4.10466  5.93727  5.06424     22 G - - -
          2.68618  4.42225  2.77519  2.73123  3.46354  2.40513  3.72494  3.29354  2.67741  2.69355  4.24690  2.90347  2.73739  3.18146  2.89801  2.37887  2.77519  2.98518  4.58477  3.61503
          0.02223  4.21302  4.93536  0.61958  0.77255  0.48576  0.95510
     23   0.61631  4.40030  3.84624  3.67020  4.42891  3.21280  4.64633  3.60849  3.69639  3.47294  4.47761  3.72156  3.98549  4.00759  3.91280  2.75312  3.05491  3.20121  5.82006  4.66444     23 A - - -
          2.68618  4.42225  2.77519  2.73123  3.46354  2.40513  3.72494  3.29354  2.67741  2.69355  4.24690  2.90347  2.73739  3.18146  2.89801  2.37887  2.77519  2.98518  4.58477  3.61503
          0.02223  4.21302  4.93536  0.61958  0.77255  0.48576  0.95510
     24   3.32279  5.26798  3.51941  3.09403  4.73428  3.75837  4.00049  4.18943  0.65030  3.68620  4.64232  3.49807  4.24530  3.18194  2.56266  3.35022  3.55680  3.88285  5.65735  4.52690     24 K - - -
          2.68618  4.42225  2.77519  2.73123  3.46354  2.40513  3.72494  3.29354  2.67741  2.69355  4.24690  2.90347  2.73739  3.18146  2.89801  2.37887  2.77519  2.98518  4.58477  3.61503
          0.02223  4.21302  4.93536  0.61958  0.77255  0.48576  0.95510
     25   2.63756  4.47870  3.77706  3.56292  4.31617  3.30240  4.54821  3.48777  3.51293  3.33846  4.37737  3.70377  4.03795  3.89289  3.74500  2.84404  0.70298  3.14318  5.72145  4.53706     25 t - - -
          2.68618  4.42225  2.77519  2.73123  3.46354  2.40513  3.72494  3.29354  2.67741  2.69355  4.24690  2.90347  2.73739  3.18146  2.89801  2.37887  2.77519  2.98518  4.58477  3.61503
          0.02223  4.21302  4.93536  0.61958  0.77255  0.48576  0.95510
     26   2.51948  4.43703  3.54489  3.39148  4.44020  3.16268  4.48369  4.01691  3.48954  3.71497  4.62043  3.54913  3.93243  3.81318  3.75411  0.67355  3.02767  3.47391  5.78690  4.53012     26 S - - -
          2.68618  4.42225  2.77519  2.73123  3.46354  2.40513  3.72494  3.29354  2.67741  2.69355  4.24690  2.90347  2.73739  3.18146  2.89801  2.37887  2.77519  2.98518  4.58477  3.61503
          0.02223  4.21302  4.93536  0.61958  0.77255  0.48576  0.95510
     27   3.29539  5.43413  2.69235  0.62243  4.83088  3.53063  4.16615  4.35670  3.09437  3.92419  4.89857  3.18790  4.15597  3.38433  3.52818  3.25114  3.60716  4.01057  5.93619  4.67828     27 E - - -
          2.68618  4.42225  2.77519  2.73123  3.46354  2.40513  3.72494  3.29354  2.67741  2.69355  4.24690  2.90347  2.73739  3.18146  2.89801  2.37887  2.77519  2.98518  4.58477  3.61503
          0.02223  4.21302  4.93536  0.61958  0.77255  0.48576  0.95510
     28   3.29539  5.43413  2.69235  0.62243  4.83088  3.53063  4.16615  4.35670  3.09437  3.92419  4.89857  3.18790  4.15597  3.38433  3.52818  3.25114  3.60716  4.01057  5.93619  4.67828     28 E - - -
          2.68618  4.42225  2.77519  2.73123  3.46354  2.40513  3.72494  3.29354  2.67741  2.69355  4.24690  2.90347  2.73739  3.18146  2.89801  2.37887  2.77519  2.98518  4.58477  3.61503
          0.02223  4.21302  4.93536  0.61958  0.77255  0.48576  0.95510
     29   2.51948  4.43703  3.54489  3.39148  4.44020  3.16268  4.48369  4.01691  3.48954  3.71497  4.62043  3.54913  3.93243  3.81318  3.75411  0.67355  3.02767  3.47391  5.78690  4.53012     29 S - - -
          2.68618  4.42225  2.77519  2.73123  3.46354  2.40513  3.72494  3.29354  2.67741  2.69355  4.24690  2.90347  2.73739  3.18146  2.89801  2.37887  2.77519  2.98518  4.58477  3.61503
          0.02223  4.21302  4.93536  0.61958  0.77255  0.48576  0.95510
     30   3.43451  5.22172  3.96396  3.41997  4.66570  3.83824  4.13277  4.24380  2.45636  3.69773  4.70053  3.74734  4.33476  3.34633  0.56346  3.50963  3.68386  3.95568  5.61618  4.53211     30 R - - -
          2.68618  4.42225  2.77519  2.73123  3.46354  2.40513  3.72494  3.29354  2.67741  2.69355  4.24690  2.90347  2.73739  3.18146  2.89801  2.37887  2.77519  2.98518  4.58477  3.61503
          0.02223  4.21302  4.93536  0.61958  0.77255  0.48576  0.95510
     31   3.25299  5.35256  3.73454  2.98178  4.87239  3.83591  3.70444  4.18865  1.23663  3.57997  4.45644  3.35473  4.18252  2.83340  1.32820  3.23596  3.39390  3.87058  5.57646  4.44950     31 k - - -
          2.68618  4.42225  2.77519  2.73123  3.46354  2.40513  3.72494  3.29354  2.67741  2.69355  4.24690  2.90347  2.73739  3.18146  2.89801  2.37887  2.77519  2.98518  4.58477  3.61503
          0.02223  4.21302  4.93536  0.61958  0.77255  0.48576  0.95510
     32   3.39711  5.53479  0.53101  2.61665  4.96727  3.50669  4.28448  4.64200  3.44074  4.19338  5.19237  3.18537  4.18413  3.53331  3.99334  3.32986  3.74730  4.24875  6.06418  4.80105     32 D - - -
          2.68618  4.42225  2.77519  2.73123  3.46354  2.40513  3.72494  3.29354  2.67741  2.69355  4.24690  2.90347  2.73739  3.18146  2.89801  2.37887  2.77519  2.98518  4.58477  3.61503
          0.02223  4.21302  4.93536  0.61958  0.77255  0.48576  0.95510
     33   3.05089  5.03407  2.96217  2.88931  4.45652  3.44971  4.25829  4.25699  3.20026  3.86738  4.83132  0.67218  4.12408  3.54341  3.55664  3.11225  3.45104  3.84305  5.72244  4.38951     33 N - - -
          2.68618  4.42225  2.77519  2.73123  3.46354  2.40513  3.72494  3.29354  2.67741  2.69355  4.24690  2.90347  2.73739  3.18146  2.89801  2.37887  2.77519  2.98518  4.58477  3.61503
          0.02223  4.21302  4.93536  0.61958  0.77255  0.48576  0.95510
     34   2.51948  4.43703  3.54489  3.39148  4.44020  3.16268  4.48369  4.01691  3.48954  3.71497  4.62043  3.54913  3.93243  3.81318  3.75411  0.67355  3.02767  3.47391  5.78690  4.53012     34 S - - -
          2.68618  4.42225  2.77519  2.73123  3.46354  2.40513  3.72494  3.29354  2.67741  2.69355  4.24690  2.90347  2.73739  3.18146  2.89801  2.37887  2.77519  2.98518  4.58477  3.61503
          0.02223  4.21302  4.93536  0.61958  0.77255  0.48576  0.95510
     35   2.63756  4.47870  3.77706  3.56292  4.31617  3.30240  4.54821  3.48777  3.51293  3.33846  4.37737  3.70377  4.03795  3.89289  3.74500  2.84404  0.70298  3.14318  5.72145  4.53706     35 t - - -
          2.68618  4.42225  2.77519  2.73123  3.46354  2.40513  3.72494  3.29354  2.67741  2.69355  4.24690  2.90347  2.73739  3.18146  2.89801  2.37887  2.77519  2.98518  4.58477  3.61503
          0.02223  4.21302  4.93536  0.61958  0.77255  0.48576  0.95510
     36   0.61631  4.40030  3.84624  3.67020  4.42891  3.21280  4.64633  3.60849  3.69639  3.47294  4.47761  3.72156  3.98549  4.00759  3.91280  2.75312  3.05491  3.20121  5.82006  4.66444     36 A - - -
          2.68618  4.42225  2.77519  2.73123  3.46354  2.40513  3.72494  3.29354  2.67741  2.69355  4.24690  2.90347  2.73739  3.18146  2.89801  2.37887  2.77519  2.98518  4.58477  3.61503
          0.02223  4.21302  4.93536  0.61958  0.77255  0.48576  0.95510
     37   3.77671  5.12580  4.36039  4.16547  2.39360  4.24206  3.83399  3.74381  4.01475  3.10614  4.38463  4.16921  4.71325  4.23515  4.12265  3.87385  4.06803  3.63188  4.04616  0.54534     37 Y - - -
          2.68618  4.42225  2.77519  2.73123  3.46354  2.40513  3.72494  3.29354  2.67741  2.69355  4.24690  2.90347  2.73739  3.18146  2.89801  2.37887  2.77519  2.98518  4.58477  3.61503
          0.01502  4.20580        *  0.61958  0.77255  0.00000        *
//
