# Supplementary material for: A refined genome phage display methodology delineates the human antibody response in patients with Chagas disease
Source: iScience. 2021 May 15;24(6):102540. doi: 10.1016/j.isci.2021.102540 (PMC8185243; doi:10.1016/j.isci.2021.102540)
Supplement: Data S2. Alignments and consensus sequences for all epitopes. Related to Figure 3 and Data S1 [file mmc3.zip › final clusters A and B/1008.hmm]

HMMER3/f [3.1b2 | February 2015]
NAME  1008.mafft
LENG  43
ALPH  amino
RF    no
MM    no
CONS  yes
CS    no
MAP   yes
DATE  Wed Dec  6 22:58:53 2017
NSEQ  2
EFFN  1.222656
CKSUM 4198867556
STATS LOCAL MSV       -8.0188  0.71940
STATS LOCAL VITERBI   -8.1948  0.71940
STATS LOCAL FORWARD   -4.3331  0.71940
HMM          A        C        D        E        F        G        H        I        K        L        M        N        P        Q        R        S        T        V        W        Y   
            m->m     m->i     m->d     i->m     i->i     d->m     d->d
  COMPO   2.60523  3.99877  3.38971  2.44668  4.30390  2.88254  3.16881  3.32609  2.21403  3.08105  4.43607  2.66455  3.39729  3.04033  2.41720  2.71365  2.31000  2.97225  5.60070  4.38649
          2.68618  4.42225  2.77519  2.73123  3.46354  2.40513  3.72494  3.29354  2.67741  2.69355  4.24690  2.90347  2.73739  3.18146  2.89801  2.37887  2.77519  2.98518  4.58477  3.61503
          0.32957  4.30438  1.31955  0.61958  0.77255  0.00000        *
      1   3.06877  5.20158  2.54909  0.85393  4.56482  3.36122  3.96139  4.04474  2.85861  3.64172  4.61171  3.01325  3.97248  3.17541  3.27967  3.03896  3.37455  3.71581  5.71195  4.43624      1 e - - -
          2.68618  4.42225  2.77519  2.73123  3.46354  2.40513  3.72494  3.29354  2.67741  2.69355  4.24690  2.90347  2.73739  3.18146  2.89801  2.37887  2.77519  2.98518  4.58477  3.61503
          0.02752  4.00234  4.72469  0.61958  0.77255  0.79812  0.59815
      2   3.06877  5.20158  2.54909  0.85393  4.56482  3.36122  3.96139  4.04474  2.85861  3.64172  4.61171  3.01325  3.97248  3.17541  3.27967  3.03896  3.37455  3.71581  5.71195  4.43624      2 e - - -
          2.68618  4.42225  2.77519  2.73123  3.46354  2.40513  3.72494  3.29354  2.67741  2.69355  4.24690  2.90347  2.73739  3.18146  2.89801  2.37887  2.77519  2.98518  4.58477  3.61503
          0.02752  4.00234  4.72469  0.61958  0.77255  0.79812  0.59815
      3   3.09423  5.05964  3.27863  2.87787  4.47581  3.56790  3.83663  3.91362  0.87349  3.45121  4.40723  3.29603  4.06036  3.02188  2.46376  3.12863  3.33863  3.61465  5.47831  4.31047      3 k - - -
          2.68618  4.42225  2.77519  2.73123  3.46354  2.40513  3.72494  3.29354  2.67741  2.69355  4.24690  2.90347  2.73739  3.18146  2.89801  2.37887  2.77519  2.98518  4.58477  3.61503
          0.02752  4.00234  4.72469  0.61958  0.77255  0.33065  1.26746
      4   2.71507  4.55381  3.89062  3.69138  4.42967  3.37207  4.66540  3.61542  3.64371  3.46201  4.50029  3.80840  4.11725  4.01971  3.86491  2.92326  0.60768  3.25816  5.82388  4.65283      4 T - - -
          2.68618  4.42225  2.77519  2.73123  3.46354  2.40513  3.72494  3.29354  2.67741  2.69355  4.24690  2.90347  2.73739  3.18146  2.89801  2.37887  2.77519  2.98518  4.58477  3.61503
          0.02027  4.30438  5.02673  0.61958  0.77255  0.48576  0.95510
      5   3.43534  5.36437  3.63709  3.20379  4.85367  3.85010  4.08624  4.31794  0.56785  3.79752  4.75609  3.60045  4.33652  3.26769  2.62239  3.46122  3.66572  4.00897  5.74297  4.63119      5 K - - -
          2.68618  4.42225  2.77519  2.73123  3.46354  2.40513  3.72494  3.29354  2.67741  2.69355  4.24690  2.90347  2.73739  3.18146  2.89801  2.37887  2.77519  2.98518  4.58477  3.61503
          0.02027  4.30438  5.02673  0.61958  0.77255  0.48576  0.95510
      6   3.15853  5.12994  3.05575  2.99612  4.57087  3.53809  4.37340  4.40188  3.32961  4.00211  4.97185  0.57479  4.21985  3.66575  3.68334  3.22052  3.56568  3.97708  5.82436  4.50273      6 N - - -
          2.68618  4.42225  2.77519  2.73123  3.46354  2.40513  3.72494  3.29354  2.67741  2.69355  4.24690  2.90347  2.73739  3.18146  2.89801  2.37887  2.77519  2.98518  4.58477  3.61503
          0.02027  4.30438  5.02673  0.61958  0.77255  0.48576  0.95510
      7   3.01604  5.39000  2.81745  1.57966  4.76863  3.54832  3.78024  4.19811  1.37168  3.66865  4.49498  3.03427  4.02422  2.91389  2.70122  2.96194  3.24274  3.81452  5.76262  4.43655      7 k - - -
          2.68618  4.42225  2.77519  2.73123  3.46354  2.40513  3.72494  3.29354  2.67741  2.69355  4.24690  2.90347  2.73739  3.18146  2.89801  2.37887  2.77519  2.98518  4.58477  3.61503
          0.02027  4.30438  5.02673  0.61958  0.77255  0.48576  0.95510
      8   3.43534  5.36437  3.63709  3.20379  4.85367  3.85010  4.08624  4.31794  0.56785  3.79752  4.75609  3.60045  4.33652  3.26769  2.62239  3.46122  3.66572  4.00897  5.74297  4.63119      8 K - - -
          2.68618  4.42225  2.77519  2.73123  3.46354  2.40513  3.72494  3.29354  2.67741  2.69355  4.24690  2.90347  2.73739  3.18146  2.89801  2.37887  2.77519  2.98518  4.58477  3.61503
          0.02027  4.30438  5.02673  0.61958  0.77255  0.48576  0.95510
      9   3.56842  5.33211  4.10958  3.55536  4.80189  3.94289  4.23893  4.39464  2.54463  3.83145  4.83824  3.87215  4.44088  3.45372  0.48161  3.64348  3.81524  4.10385  5.71796  4.65632      9 R - - -
          2.68618  4.42225  2.77519  2.73123  3.46354  2.40513  3.72494  3.29354  2.67741  2.69355  4.24690  2.90347  2.73739  3.18146  2.89801  2.37887  2.77519  2.98518  4.58477  3.61503
          0.02027  4.30438  5.02673  0.61958  0.77255  0.48576  0.95510
     10   3.29248  5.00250  4.05227  4.01591  5.10767  0.29330  5.08670  4.83507  4.25436  4.42483  5.41950  4.21888  4.40456  4.54508  4.42168  3.47998  3.80623  4.27937  6.06618  5.23163     10 G - - -
          2.68618  4.42225  2.77519  2.73123  3.46354  2.40513  3.72494  3.29354  2.67741  2.69355  4.24690  2.90347  2.73739  3.18146  2.89801  2.37887  2.77519  2.98518  4.58477  3.61503
          0.02027  4.30438  5.02673  0.61958  0.77255  0.48576  0.95510
     11   2.71507  4.55381  3.89062  3.69138  4.42967  3.37207  4.66540  3.61542  3.64371  3.46201  4.50029  3.80840  4.11725  4.01971  3.86491  2.92326  0.60768  3.25816  5.82388  4.65283     11 T - - -
          2.68618  4.42225  2.77519  2.73123  3.46354  2.40513  3.72494  3.29354  2.67741  2.69355  4.24690  2.90347  2.73739  3.18146  2.89801  2.37887  2.77519  2.98518  4.58477  3.61503
          0.02027  4.30438  5.02673  0.61958  0.77255  0.48576  0.95510
     12   2.71507  4.55381  3.89062  3.69138  4.42967  3.37207  4.66540  3.61542  3.64371  3.46201  4.50029  3.80840  4.11725  4.01971  3.86491  2.92326  0.60768  3.25816  5.82388  4.65283     12 T - - -
          2.68618  4.42225  2.77519  2.73123  3.46354  2.40513  3.72494  3.29354  2.67741  2.69355  4.24690  2.90347  2.73739  3.18146  2.89801  2.37887  2.77519  2.98518  4.58477  3.61503
          0.02027  4.30438  5.02673  0.61958  0.77255  0.48576  0.95510
     13   2.58878  4.50337  3.65337  3.51320  4.54985  3.22871  4.59728  4.14423  3.61870  3.83712  4.73889  3.64763  4.00734  3.93490  3.87339  0.58850  3.10509  3.57802  5.88927  4.64331     13 S - - -
          2.68618  4.42225  2.77519  2.73123  3.46354  2.40513  3.72494  3.29354  2.67741  2.69355  4.24690  2.90347  2.73739  3.18146  2.89801  2.37887  2.77519  2.98518  4.58477  3.61503
          0.02027  4.30438  5.02673  0.61958  0.77255  0.48576  0.95510
     14   0.53608  4.47109  3.96530  3.80354  4.54618  3.27962  4.76459  3.74218  3.83298  3.60129  4.60097  3.82344  4.06133  4.13567  4.03621  2.82599  3.13449  3.31621  5.92583  4.78521     14 A - - -
          2.68618  4.42225  2.77519  2.73123  3.46354  2.40513  3.72494  3.29354  2.67741  2.69355  4.24690  2.90347  2.73739  3.18146  2.89801  2.37887  2.77519  2.98518  4.58477  3.61503
          0.02027  4.30438  5.02673  0.61958  0.77255  0.48576  0.95510
     15   3.59577  5.29432  3.67068  3.49430  3.69212  3.89957  0.48962  4.37046  3.33102  3.79757  4.89187  3.87740  4.48504  3.87250  3.55932  3.66936  3.92298  4.09742  5.14380  3.63518     15 H - - -
          2.68618  4.42225  2.77519  2.73123  3.46354  2.40513  3.72494  3.29354  2.67741  2.69355  4.24690  2.90347  2.73739  3.18146  2.89801  2.37887  2.77519  2.98518  4.58477  3.61503
          0.02027  4.30438  5.02673  0.61958  0.77255  0.48576  0.95510
     16   2.71507  4.55381  3.89062  3.69138  4.42967  3.37207  4.66540  3.61542  3.64371  3.46201  4.50029  3.80840  4.11725  4.01971  3.86491  2.92326  0.60768  3.25816  5.82388  4.65283     16 T - - -
          2.68618  4.42225  2.77519  2.73123  3.46354  2.40513  3.72494  3.29354  2.67741  2.69355  4.24690  2.90347  2.73739  3.18146  2.89801  2.37887  2.77519  2.98518  4.58477  3.61503
          0.02027  4.30438  5.02673  0.61958  0.77255  0.48576  0.95510
     17   3.68101  5.02721  4.88401  4.54680  3.36323  4.52736  5.07128  2.60893  4.31293  0.48116  3.28741  4.78270  4.90156  4.57316  4.40947  4.18359  3.96240  2.75440  5.37568  4.19199     17 L - - -
          2.68618  4.42225  2.77519  2.73123  3.46354  2.40513  3.72494  3.29354  2.67741  2.69355  4.24690  2.90347  2.73739  3.18146  2.89801  2.37887  2.77519  2.98518  4.58477  3.61503
          0.02027  4.30438  5.02673  0.61958  0.77255  0.48576  0.95510
     18   3.38791  4.71484  4.91188  4.56145  3.70694  4.50744  5.23146  0.66068  4.40017  2.22555  3.59682  4.75113  4.91668  4.71692  4.55116  4.06457  3.68692  1.95641  5.67218  4.43547     18 I - - -
          2.68618  4.42225  2.77519  2.73123  3.46354  2.40513  3.72494  3.29354  2.67741  2.69355  4.24690  2.90347  2.73739  3.18146  2.89801  2.37887  2.77519  2.98518  4.58477  3.61503
          0.02027  4.30438  5.02673  0.61958  0.77255  0.48576  0.95510
     19   0.53608  4.47109  3.96530  3.80354  4.54618  3.27962  4.76459  3.74218  3.83298  3.60129  4.60097  3.82344  4.06133  4.13567  4.03621  2.82599  3.13449  3.31621  5.92583  4.78521     19 A - - -
          2.68618  4.42225  2.77519  2.73123  3.46354  2.40513  3.72494  3.29354  2.67741  2.69355  4.24690  2.90347  2.73739  3.18146  2.89801  2.37887  2.77519  2.98518  4.58477  3.61503
          0.02027  4.30438  5.02673  0.61958  0.77255  0.48576  0.95510
     20   3.43073  5.09141  4.08676  4.00245  4.92608  3.75574  5.02355  4.61019  4.10228  4.17711  5.25908  4.25630  0.31208  4.47588  4.27871  3.61624  3.90895  4.20062  5.96844  5.05905     20 P - - -
          2.68618  4.42225  2.77519  2.73123  3.46354  2.40513  3.72494  3.29354  2.67741  2.69355  4.24690  2.90347  2.73739  3.18146  2.89801  2.37887  2.77519  2.98518  4.58477  3.61503
          0.02027  4.30438  5.02673  0.61958  0.77255  0.48576  0.95510
     21   3.16963  4.61801  4.71041  4.40732  3.91101  4.15749  5.14968  2.13486  4.28406  2.53421  3.82818  4.52369  4.70908  4.62193  4.45314  3.70503  3.52985  0.61071  5.76128  4.51241     21 V - - -
          2.68618  4.42225  2.77519  2.73123  3.46354  2.40513  3.72494  3.29354  2.67741  2.69355  4.24690  2.90347  2.73739  3.18146  2.89801  2.37887  2.77519  2.98518  4.58477  3.61503
          0.02027  4.30438  5.02673  0.61958  0.77255  0.48576  0.95510
     22   3.43534  5.36437  3.63709  3.20379  4.85367  3.85010  4.08624  4.31794  0.56785  3.79752  4.75609  3.60045  4.33652  3.26769  2.62239  3.46122  3.66572  4.00897  5.74297  4.63119     22 K - - -
          2.68618  4.42225  2.77519  2.73123  3.46354  2.40513  3.72494  3.29354  2.67741  2.69355  4.24690  2.90347  2.73739  3.18146  2.89801  2.37887  2.77519  2.98518  4.58477  3.61503
          0.02027  4.30438  5.02673  0.61958  0.77255  0.48576  0.95510
     23   3.32027  5.26852  3.28239  3.06833  4.49472  3.71716  4.22150  4.21938  2.86325  3.67415  4.71291  3.52324  4.29123  0.62518  3.12837  3.36045  3.62786  3.92783  5.69523  4.43163     23 Q - - -
          2.68618  4.42225  2.77519  2.73123  3.46354  2.40513  3.72494  3.29354  2.67741  2.69355  4.24690  2.90347  2.73739  3.18146  2.89801  2.37887  2.77519  2.98518  4.58477  3.61503
          0.02027  4.30438  5.02673  0.61958  0.77255  0.48576  0.95510
     24   3.15853  5.12994  3.05575  2.99612  4.57087  3.53809  4.37340  4.40188  3.32961  4.00211  4.97185  0.57479  4.21985  3.66575  3.68334  3.22052  3.56568  3.97708  5.82436  4.50273     24 N - - -
          2.68618  4.42225  2.77519  2.73123  3.46354  2.40513  3.72494  3.29354  2.67741  2.69355  4.24690  2.90347  2.73739  3.18146  2.89801  2.37887  2.77519  2.98518  4.58477  3.61503
          0.02027  4.30438  5.02673  0.61958  0.77255  0.48576  0.95510
     25   3.56842  5.33211  4.10958  3.55536  4.80189  3.94289  4.23893  4.39464  2.54463  3.83145  4.83824  3.87215  4.44088  3.45372  0.48161  3.64348  3.81524  4.10385  5.71796  4.65632     25 R - - -
          2.68618  4.42225  2.77519  2.73123  3.46354  2.40513  3.72494  3.29354  2.67741  2.69355  4.24690  2.90347  2.73739  3.18146  2.89801  2.37887  2.77519  2.98518  4.58477  3.61503
          0.02027  4.30438  5.02673  0.61958  0.77255  0.48576  0.95510
     26   3.59577  5.29432  3.67068  3.49430  3.69212  3.89957  0.48962  4.37046  3.33102  3.79757  4.89187  3.87740  4.48504  3.87250  3.55932  3.66936  3.92298  4.09742  5.14380  3.63518     26 H - - -
          2.68618  4.42225  2.77519  2.73123  3.46354  2.40513  3.72494  3.29354  2.67741  2.69355  4.24690  2.90347  2.73739  3.18146  2.89801  2.37887  2.77519  2.98518  4.58477  3.61503
          0.02027  4.30438  5.02673  0.61958  0.77255  0.48576  0.95510
     27   2.80375  4.81124  3.46552  2.93178  4.33054  3.53000  3.90521  3.68263  2.44046  3.30103  4.18238  3.32195  4.03381  3.08526  1.61682  2.89803  1.54372  3.34908  5.51560  4.28011     27 t - - -
          2.68618  4.42225  2.77519  2.73123  3.46354  2.40513  3.72494  3.29354  2.67741  2.69355  4.24690  2.90347  2.73739  3.18146  2.89801  2.37887  2.77519  2.98518  4.58477  3.61503
          0.02027  4.30438  5.02673  0.61958  0.77255  0.48576  0.95510
     28   3.01323  5.32137  2.55981  1.23381  4.82610  1.64228  4.00114  4.32118  2.93142  3.86338  4.71414  3.00717  4.02723  3.17685  3.43007  2.97532  3.33064  3.89350  5.98656  4.60345     28 e - - -
          2.68618  4.42225  2.77519  2.73123  3.46354  2.40513  3.72494  3.29354  2.67741  2.69355  4.24690  2.90347  2.73739  3.18146  2.89801  2.37887  2.77519  2.98518  4.58477  3.61503
          0.02027  4.30438  5.02673  0.61958  0.77255  0.48576  0.95510
     29   2.90722  4.92639  3.41349  2.99703  4.60299  1.39180  4.04056  4.06722  2.59281  3.61787  4.47737  3.39203  4.08919  3.22411  1.47533  2.98750  3.23751  3.66123  5.69043  4.48803     29 g - - -
          2.68618  4.42225  2.77519  2.73123  3.46354  2.40513  3.72494  3.29354  2.67741  2.69355  4.24690  2.90347  2.73739  3.18146  2.89801  2.37887  2.77519  2.98518  4.58477  3.61503
          0.02027  4.30438  5.02673  0.61958  0.77255  0.48576  0.95510
     30   3.40961  5.54162  2.77090  0.53767  4.95559  3.61634  4.27137  4.50371  3.21505  4.05856  5.03825  3.28049  4.24860  3.49342  3.65259  3.36035  3.72499  4.15087  6.04088  4.79611     30 E - - -
          2.68618  4.42225  2.77519  2.73123  3.46354  2.40513  3.72494  3.29354  2.67741  2.69355  4.24690  2.90347  2.73739  3.18146  2.89801  2.37887  2.77519  2.98518  4.58477  3.61503
          0.02027  4.30438  5.02673  0.61958  0.77255  0.48576  0.95510
     31   3.56842  5.33211  4.10958  3.55536  4.80189  3.94289  4.23893  4.39464  2.54463  3.83145  4.83824  3.87215  4.44088  3.45372  0.48161  3.64348  3.81524  4.10385  5.71796  4.65632     31 R - - -
          2.68618  4.42225  2.77519  2.73123  3.46354  2.40513  3.72494  3.29354  2.67741  2.69355  4.24690  2.90347  2.73739  3.18146  2.89801  2.37887  2.77519  2.98518  4.58477  3.61503
          0.02027  4.30438  5.02673  0.61958  0.77255  0.48576  0.95510
     32   3.40961  5.54162  2.77090  0.53767  4.95559  3.61634  4.27137  4.50371  3.21505  4.05856  5.03825  3.28049  4.24860  3.49342  3.65259  3.36035  3.72499  4.15087  6.04088  4.79611     32 E - - -
          2.68618  4.42225  2.77519  2.73123  3.46354  2.40513  3.72494  3.29354  2.67741  2.69355  4.24690  2.90347  2.73739  3.18146  2.89801  2.37887  2.77519  2.98518  4.58477  3.61503
          0.02027  4.30438  5.02673  0.61958  0.77255  0.48576  0.95510
     33   2.88895  4.68751  3.73865  3.15571  3.93638  3.71681  4.00599  3.01103  2.59760  2.85303  3.86508  3.51427  4.16331  3.24721  1.50714  3.07261  3.15394  1.67065  5.32794  4.09312     33 r - - -
          2.68618  4.42225  2.77519  2.73123  3.46354  2.40513  3.72494  3.29354  2.67741  2.69355  4.24690  2.90347  2.73739  3.18146  2.89801  2.37887  2.77519  2.98518  4.58477  3.61503
          0.02027  4.30438  5.02673  0.61958  0.77255  0.48576  0.95510
     34   2.53314  4.33751  3.85267  3.47012  3.98234  3.34572  4.37744  2.99626  3.41841  2.99437  3.96545  3.63398  4.01508  3.72682  3.69542  1.36389  2.95758  1.52579  5.47961  4.24065     34 s - - -
          2.68618  4.42225  2.77519  2.73123  3.46354  2.40513  3.72494  3.29354  2.67741  2.69355  4.24690  2.90347  2.73739  3.18146  2.89801  2.37887  2.77519  2.98518  4.58477  3.61503
          0.32957  4.30438  1.31955  0.61958  0.77255  0.48576  0.95510
     35   2.38293  4.30420  3.32360  3.14699  4.20771  3.03188  4.25246  3.74865  3.22954  3.45941  4.37566  3.34983  3.78174  3.56898  3.51047  0.91082  2.87307  3.25517  5.57010  4.29235     35 s - - -
          2.68618  4.42225  2.77519  2.73123  3.46354  2.40513  3.72494  3.29354  2.67741  2.69355  4.24690  2.90347  2.73739  3.18146  2.89801  2.37887  2.77519  2.98518  4.58477  3.61503
          0.02752  4.00234  4.72469  0.61958  0.77255  0.79812  0.59815
     36   2.48691  4.33167  3.54793  3.30802  4.08801  3.16614  4.31484  3.23114  3.25355  3.08998  4.13350  3.49519  3.88075  3.64224  3.50489  2.68981  0.96937  2.91205  5.51434  4.30516     36 t - - -
          2.68618  4.42225  2.77519  2.73123  3.46354  2.40513  3.72494  3.29354  2.67741  2.69355  4.24690  2.90347  2.73739  3.18146  2.89801  2.37887  2.77519  2.98518  4.58477  3.61503
          0.02752  4.00234  4.72469  0.61958  0.77255  0.79812  0.59815
     37   2.98919  4.97551  2.99409  2.75245  4.16093  3.45508  3.91135  3.81313  2.56461  3.30242  4.32818  3.21274  4.01139  1.01971  2.84558  3.03217  3.28679  3.53520  5.41065  4.11360     37 q - - -
          2.68618  4.42225  2.77519  2.73123  3.46354  2.40513  3.72494  3.29354  2.67741  2.69355  4.24690  2.90347  2.73739  3.18146  2.89801  2.37887  2.77519  2.98518  4.58477  3.61503
          0.02752  4.00234  4.72469  0.61958  0.77255  0.79812  0.59815
     38   2.74174  0.71118  4.28901  4.05937  4.02258  3.33592  4.67805  3.18941  3.88752  3.09837  4.22445  4.01185  4.05298  4.22839  3.98836  3.01341  3.21955  2.92487  5.40963  4.30894     38 c - - -
          2.68618  4.42225  2.77519  2.73123  3.46354  2.40513  3.72494  3.29354  2.67741  2.69355  4.24690  2.90347  2.73739  3.18146  2.89801  2.37887  2.77519  2.98518  4.58477  3.61503
          0.02752  4.00234  4.72469  0.61958  0.77255  0.79812  0.59815
     39   2.83543  4.83352  2.78735  2.68676  4.21786  3.27452  4.03241  3.95790  2.94792  3.59047  4.54616  0.94716  3.93347  3.30671  3.30586  2.89850  3.22240  3.56691  5.50900  4.15789     39 n - - -
          2.68618  4.42225  2.77519  2.73123  3.46354  2.40513  3.72494  3.29354  2.67741  2.69355  4.24690  2.90347  2.73739  3.18146  2.89801  2.37887  2.77519  2.98518  4.58477  3.61503
          0.02752  4.00234  4.72469  0.61958  0.77255  0.79812  0.59815
     40   3.09423  5.05964  3.27863  2.87787  4.47581  3.56790  3.83663  3.91362  0.87349  3.45121  4.40723  3.29603  4.06036  3.02188  2.46376  3.12863  3.33863  3.61465  5.47831  4.31047     40 k - - -
          2.68618  4.42225  2.77519  2.73123  3.46354  2.40513  3.72494  3.29354  2.67741  2.69355  4.24690  2.90347  2.73739  3.18146  2.89801  2.37887  2.77519  2.98518  4.58477  3.61503
          0.02752  4.00234  4.72469  0.61958  0.77255  0.79812  0.59815
     41   2.83543  4.83352  2.78735  2.68676  4.21786  3.27452  4.03241  3.95790  2.94792  3.59047  4.54616  0.94716  3.93347  3.30671  3.30586  2.89850  3.22240  3.56691  5.50900  4.15789     41 n - - -
          2.68618  4.42225  2.77519  2.73123  3.46354  2.40513  3.72494  3.29354  2.67741  2.69355  4.24690  2.90347  2.73739  3.18146  2.89801  2.37887  2.77519  2.98518  4.58477  3.61503
          0.02752  4.00234  4.72469  0.61958  0.77255  0.79812  0.59815
     42   3.09423  5.05964  3.27863  2.87787  4.47581  3.56790  3.83663  3.91362  0.87349  3.45121  4.40723  3.29603  4.06036  3.02188  2.46376  3.12863  3.33863  3.61465  5.47831  4.31047     42 k - - -
          2.68618  4.42225  2.77519  2.73123  3.46354  2.40513  3.72494  3.29354  2.67741  2.69355  4.24690  2.90347  2.73739  3.18146  2.89801  2.37887  2.77519  2.98518  4.58477  3.61503
          0.02752  4.00234  4.72469  0.61958  0.77255  0.79812  0.59815
     43   2.48691  4.33167  3.54793  3.30802  4.08801  3.16614  4.31484  3.23114  3.25355  3.08998  4.13350  3.49519  3.88075  3.64224  3.50489  2.68981  0.96937  2.91205  5.51434  4.30516     43 t - - -
          2.68618  4.42225  2.77519  2.73123  3.46354  2.40513  3.72494  3.29354  2.67741  2.69355  4.24690  2.90347  2.73739  3.18146  2.89801  2.37887  2.77519  2.98518  4.58477  3.61503
          0.01861  3.99343        *  0.61958  0.77255  0.00000        *
//
