# Supplementary material for: A refined genome phage display methodology delineates the human antibody response in patients with Chagas disease
Source: iScience. 2021 May 15;24(6):102540. doi: 10.1016/j.isci.2021.102540 (PMC8185243; doi:10.1016/j.isci.2021.102540)
Supplement: Data S2. Alignments and consensus sequences for all epitopes. Related to Figure 3 and Data S1 [file mmc3.zip › final clusters A and B/1009.hmm]

HMMER3/f [3.1b2 | February 2015]
NAME  1009.mafft
LENG  45
ALPH  amino
RF    no
MM    no
CONS  yes
CS    no
MAP   yes
DATE  Wed Dec  6 22:58:53 2017
NSEQ  2
EFFN  0.917969
CKSUM 4266159281
STATS LOCAL MSV       -7.9303  0.71928
STATS LOCAL VITERBI   -8.4352  0.71928
STATS LOCAL FORWARD   -4.4421  0.71928
HMM          A        C        D        E        F        G        H        I        K        L        M        N        P        Q        R        S        T        V        W        Y   
            m->m     m->i     m->d     i->m     i->i     d->m     d->d
  COMPO   2.63705  3.37411  3.26762  2.76725  3.38887  3.01023  2.64548  2.86027  3.06594  2.80813  4.22580  2.76547  3.01844  3.25705  2.55463  2.50321  2.62565  3.14588  5.25226  3.50893
          2.68618  4.42225  2.77519  2.73123  3.46354  2.40513  3.72494  3.29354  2.67741  2.69355  4.24690  2.90347  2.73739  3.18146  2.89801  2.37887  2.77519  2.98518  4.58477  3.61503
          0.31111  4.14414  1.38026  0.61958  0.77255  0.00000        *
      1   2.94565  5.05503  2.48440  1.03650  4.40027  3.26908  3.85524  3.85263  2.73479  3.47101  4.44542  2.92857  3.87330  3.07108  3.14281  2.92885  3.24983  3.53729  5.57332  4.29559      1 e - - -
          2.68618  4.42225  2.77519  2.73123  3.46354  2.40513  3.72494  3.29354  2.67741  2.69355  4.24690  2.90347  2.73739  3.18146  2.89801  2.37887  2.77519  2.98518  4.58477  3.61503
          0.03165  3.86468  4.58703  0.61958  0.77255  0.74206  0.64652
      2   3.14656  4.61115  4.17697  3.81682  3.13279  3.97223  4.47500  2.33644  3.58464  0.88484  3.15822  4.09304  4.40894  3.95484  3.76197  3.54222  3.44117  2.37175  5.00922  3.73073      2 l - - -
          2.68618  4.42225  2.77519  2.73123  3.46354  2.40513  3.72494  3.29354  2.67741  2.69355  4.24690  2.90347  2.73739  3.18146  2.89801  2.37887  2.77519  2.98518  4.58477  3.61503
          0.03165  3.86468  4.58703  0.61958  0.77255  0.74206  0.64652
      3   3.24848  4.65254  4.22803  3.94106  1.02455  3.94003  3.87385  2.77315  3.84830  2.14501  3.50447  4.01042  4.39881  4.01842  3.96994  3.51880  3.54962  2.76327  4.12527  2.49327      3 f - - -
          2.68618  4.42225  2.77519  2.73123  3.46354  2.40513  3.72494  3.29354  2.67741  2.69355  4.24690  2.90347  2.73739  3.18146  2.89801  2.37887  2.77519  2.98518  4.58477  3.61503
          0.03165  3.86468  4.58703  0.61958  0.77255  0.74206  0.64652
      4   2.74121  4.49984  3.34755  3.18547  4.18129  3.18779  4.26355  3.72471  3.24210  3.35239  4.40192  3.49295  0.84224  3.63112  3.48851  2.90846  3.18217  3.37097  5.36996  4.30185      4 p - - -
          2.68618  4.42225  2.77519  2.73123  3.46354  2.40513  3.72494  3.29354  2.67741  2.69355  4.24690  2.90347  2.73739  3.18146  2.89801  2.37887  2.77519  2.98518  4.58477  3.61503
          0.03165  3.86468  4.58703  0.61958  0.77255  0.74206  0.64652
      5   3.24848  4.65254  4.22803  3.94106  1.02455  3.94003  3.87385  2.77315  3.84830  2.14501  3.50447  4.01042  4.39881  4.01842  3.96994  3.51880  3.54962  2.76327  4.12527  2.49327      5 f - - -
          2.68618  4.42225  2.77519  2.73123  3.46354  2.40513  3.72494  3.29354  2.67741  2.69355  4.24690  2.90347  2.73739  3.18146  2.89801  2.37887  2.77519  2.98518  4.58477  3.61503
          0.03165  3.86468  4.58703  0.61958  0.77255  0.74206  0.64652
      6   2.71701  4.71328  2.70407  2.58877  4.07558  3.17878  3.91478  3.78430  2.81783  3.43206  4.38738  1.17192  3.83027  3.18754  3.17221  2.78451  3.09863  3.40730  5.38239  4.02449      6 n - - -
          2.68618  4.42225  2.77519  2.73123  3.46354  2.40513  3.72494  3.29354  2.67741  2.69355  4.24690  2.90347  2.73739  3.18146  2.89801  2.37887  2.77519  2.98518  4.58477  3.61503
          0.03165  3.86468  4.58703  0.61958  0.77255  0.74206  0.64652
      7   2.74121  4.49984  3.34755  3.18547  4.18129  3.18779  4.26355  3.72471  3.24210  3.35239  4.40192  3.49295  0.84224  3.63112  3.48851  2.90846  3.18217  3.37097  5.36996  4.30185      7 p - - -
          2.68618  4.42225  2.77519  2.73123  3.46354  2.40513  3.72494  3.29354  2.67741  2.69355  4.24690  2.90347  2.73739  3.18146  2.89801  2.37887  2.77519  2.98518  4.58477  3.61503
          0.03165  3.86468  4.58703  0.61958  0.77255  0.35351  1.21139
      8   3.34028  5.09360  3.43651  3.23210  3.51226  3.70894  0.67919  4.08613  3.06948  3.54154  4.61266  3.62695  4.28047  3.60435  3.31441  3.41110  3.65651  3.81636  4.97136  3.45722      8 H - - -
          2.68618  4.42225  2.77519  2.73123  3.46354  2.40513  3.72494  3.29354  2.67741  2.69355  4.24690  2.90347  2.73739  3.18146  2.89801  2.37887  2.77519  2.98518  4.58477  3.61503
          0.02384  4.14414  4.86649  0.61958  0.77255  0.48576  0.95510
      9   3.12975  5.10448  3.11507  2.88362  4.30808  3.56724  4.04096  3.99044  2.68735  3.46439  4.49370  3.34234  4.13037  0.81797  2.96213  3.17021  3.43079  3.70572  5.53503  4.25128      9 q - - -
          2.68618  4.42225  2.77519  2.73123  3.46354  2.40513  3.72494  3.29354  2.67741  2.69355  4.24690  2.90347  2.73739  3.18146  2.89801  2.37887  2.77519  2.98518  4.58477  3.61503
          0.02384  4.14414  4.86649  0.61958  0.77255  0.48576  0.95510
     10   3.33881  5.14142  3.85970  3.32442  4.56652  3.76293  4.05904  4.13489  2.39763  3.60153  4.60201  3.65938  4.25901  3.27235  0.63258  3.41454  3.59050  3.84885  5.54312  4.44304     10 R - - -
          2.68618  4.42225  2.77519  2.73123  3.46354  2.40513  3.72494  3.29354  2.67741  2.69355  4.24690  2.90347  2.73739  3.18146  2.89801  2.37887  2.77519  2.98518  4.58477  3.61503
          0.02384  4.14414  4.86649  0.61958  0.77255  0.48576  0.95510
     11   3.24875  4.60364  4.70508  4.33825  3.57236  4.34763  5.02417  0.79299  4.17197  2.11183  3.47476  4.54701  4.76068  4.49766  4.33879  3.87698  3.54629  1.89285  5.51335  4.26963     11 i - - -
          2.68618  4.42225  2.77519  2.73123  3.46354  2.40513  3.72494  3.29354  2.67741  2.69355  4.24690  2.90347  2.73739  3.18146  2.89801  2.37887  2.77519  2.98518  4.58477  3.61503
          0.02384  4.14414  4.86649  0.61958  0.77255  0.48576  0.95510
     12   2.97550  4.96557  2.89873  2.81629  4.37488  3.38817  4.17831  4.15401  3.11065  3.77174  4.73214  0.75396  4.05715  3.45895  3.46830  3.03689  3.37082  3.74787  5.64946  4.30945     12 n - - -
          2.68618  4.42225  2.77519  2.73123  3.46354  2.40513  3.72494  3.29354  2.67741  2.69355  4.24690  2.90347  2.73739  3.18146  2.89801  2.37887  2.77519  2.98518  4.58477  3.61503
          0.02384  4.14414  4.86649  0.61958  0.77255  0.48576  0.95510
     13   2.93673  0.52383  4.50551  4.31337  4.25343  3.49446  4.90184  3.45199  4.14567  3.35046  4.48352  4.22956  4.22153  4.48085  4.21860  3.20764  3.42690  3.17567  5.60110  4.53670     13 C - - -
          2.68618  4.42225  2.77519  2.73123  3.46354  2.40513  3.72494  3.29354  2.67741  2.69355  4.24690  2.90347  2.73739  3.18146  2.89801  2.37887  2.77519  2.98518  4.58477  3.61503
          0.02384  4.14414  4.86649  0.61958  0.77255  0.48576  0.95510
     14   3.24875  4.60364  4.70508  4.33825  3.57236  4.34763  5.02417  0.79299  4.17197  2.11183  3.47476  4.54701  4.76068  4.49766  4.33879  3.87698  3.54629  1.89285  5.51335  4.26963     14 i - - -
          2.68618  4.42225  2.77519  2.73123  3.46354  2.40513  3.72494  3.29354  2.67741  2.69355  4.24690  2.90347  2.73739  3.18146  2.89801  2.37887  2.77519  2.98518  4.58477  3.61503
          0.02384  4.14414  4.86649  0.61958  0.77255  0.48576  0.95510
     15   3.15418  4.85666  3.79203  3.67648  4.63418  3.52924  4.72397  4.25938  3.75904  3.85243  4.91949  3.95182  0.44855  4.13913  3.96614  3.33204  3.61859  3.87188  5.73678  4.76122     15 P - - -
          2.68618  4.42225  2.77519  2.73123  3.46354  2.40513  3.72494  3.29354  2.67741  2.69355  4.24690  2.90347  2.73739  3.18146  2.89801  2.37887  2.77519  2.98518  4.58477  3.61503
          0.02384  4.14414  4.86649  0.61958  0.77255  0.48576  0.95510
     16   3.66333  5.04112  4.25129  4.03924  2.35849  4.15602  3.78096  3.63776  3.88973  3.01925  4.28557  4.07463  4.62698  4.12844  4.01402  3.76950  3.95329  3.52212  4.00996  0.61110     16 Y - - -
          2.68618  4.42225  2.77519  2.73123  3.46354  2.40513  3.72494  3.29354  2.67741  2.69355  4.24690  2.90347  2.73739  3.18146  2.89801  2.37887  2.77519  2.98518  4.58477  3.61503
          0.02384  4.14414  4.86649  0.61958  0.77255  0.48576  0.95510
     17   3.24875  4.60364  4.70508  4.33825  3.57236  4.34763  5.02417  0.79299  4.17197  2.11183  3.47476  4.54701  4.76068  4.49766  4.33879  3.87698  3.54629  1.89285  5.51335  4.26963     17 i - - -
          2.68618  4.42225  2.77519  2.73123  3.46354  2.40513  3.72494  3.29354  2.67741  2.69355  4.24690  2.90347  2.73739  3.18146  2.89801  2.37887  2.77519  2.98518  4.58477  3.61503
          0.02384  4.14414  4.86649  0.61958  0.77255  0.48576  0.95510
     18   2.58406  4.42670  3.69716  3.47315  4.23649  3.25424  4.46615  3.39825  3.42160  3.25176  4.29157  3.63051  3.98266  3.80441  3.66089  2.78928  0.78255  3.06251  5.64922  4.45587     18 t - - -
          2.68618  4.42225  2.77519  2.73123  3.46354  2.40513  3.72494  3.29354  2.67741  2.69355  4.24690  2.90347  2.73739  3.18146  2.89801  2.37887  2.77519  2.98518  4.58477  3.61503
          0.02384  4.14414  4.86649  0.61958  0.77255  0.48576  0.95510
     19   3.47463  4.86127  4.62503  4.27468  3.26246  4.32414  4.84623  2.48955  4.04015  0.60055  3.21562  4.52405  4.71818  4.34229  4.16821  3.94017  3.75947  2.59583  5.23116  4.01436     19 L - - -
          2.68618  4.42225  2.77519  2.73123  3.46354  2.40513  3.72494  3.29354  2.67741  2.69355  4.24690  2.90347  2.73739  3.18146  2.89801  2.37887  2.77519  2.98518  4.58477  3.61503
          0.02384  4.14414  4.86649  0.61958  0.77255  0.48576  0.95510
     20   3.33881  5.14142  3.85970  3.32442  4.56652  3.76293  4.05904  4.13489  2.39763  3.60153  4.60201  3.65938  4.25901  3.27235  0.63258  3.41454  3.59050  3.84885  5.54312  4.44304     20 R - - -
          2.68618  4.42225  2.77519  2.73123  3.46354  2.40513  3.72494  3.29354  2.67741  2.69355  4.24690  2.90347  2.73739  3.18146  2.89801  2.37887  2.77519  2.98518  4.58477  3.61503
          0.02384  4.14414  4.86649  0.61958  0.77255  0.48576  0.95510
     21   2.47127  4.39058  3.46812  3.30589  4.36115  3.11668  4.40327  3.92538  3.39864  3.62740  4.53595  3.47962  3.87977  3.72759  3.66957  0.74447  2.97340  3.39915  5.71306  4.44888     21 s - - -
          2.68618  4.42225  2.77519  2.73123  3.46354  2.40513  3.72494  3.29354  2.67741  2.69355  4.24690  2.90347  2.73739  3.18146  2.89801  2.37887  2.77519  2.98518  4.58477  3.61503
          0.02384  4.14414  4.86649  0.61958  0.77255  0.48576  0.95510
     22   3.03922  4.77871  3.76790  3.70605  4.82634  0.41081  4.80113  4.50056  3.92378  4.11740  5.10151  3.93335  4.17782  4.22695  4.12181  3.22027  3.54147  3.97625  5.84101  4.94039     22 G - - -
          2.68618  4.42225  2.77519  2.73123  3.46354  2.40513  3.72494  3.29354  2.67741  2.69355  4.24690  2.90347  2.73739  3.18146  2.89801  2.37887  2.77519  2.98518  4.58477  3.61503
          0.02384  4.14414  4.86649  0.61958  0.77255  0.48576  0.95510
     23   2.93673  0.52383  4.50551  4.31337  4.25343  3.49446  4.90184  3.45199  4.14567  3.35046  4.48352  4.22956  4.22153  4.48085  4.21860  3.20764  3.42690  3.17567  5.60110  4.53670     23 C - - -
          2.68618  4.42225  2.77519  2.73123  3.46354  2.40513  3.72494  3.29354  2.67741  2.69355  4.24690  2.90347  2.73739  3.18146  2.89801  2.37887  2.77519  2.98518  4.58477  3.61503
          0.02384  4.14414  4.86649  0.61958  0.77255  0.48576  0.95510
     24   2.47127  4.39058  3.46812  3.30589  4.36115  3.11668  4.40327  3.92538  3.39864  3.62740  4.53595  3.47962  3.87977  3.72759  3.66957  0.74447  2.97340  3.39915  5.71306  4.44888     24 s - - -
          2.68618  4.42225  2.77519  2.73123  3.46354  2.40513  3.72494  3.29354  2.67741  2.69355  4.24690  2.90347  2.73739  3.18146  2.89801  2.37887  2.77519  2.98518  4.58477  3.61503
          0.02384  4.14414  4.86649  0.61958  0.77255  0.48576  0.95510
     25   2.47127  4.39058  3.46812  3.30589  4.36115  3.11668  4.40327  3.92538  3.39864  3.62740  4.53595  3.47962  3.87977  3.72759  3.66957  0.74447  2.97340  3.39915  5.71306  4.44888     25 s - - -
          2.68618  4.42225  2.77519  2.73123  3.46354  2.40513  3.72494  3.29354  2.67741  2.69355  4.24690  2.90347  2.73739  3.18146  2.89801  2.37887  2.77519  2.98518  4.58477  3.61503
          0.02384  4.14414  4.86649  0.61958  0.77255  0.48576  0.95510
     26   2.58406  4.42670  3.69716  3.47315  4.23649  3.25424  4.46615  3.39825  3.42160  3.25176  4.29157  3.63051  3.98266  3.80441  3.66089  2.78928  0.78255  3.06251  5.64922  4.45587     26 t - - -
          2.68618  4.42225  2.77519  2.73123  3.46354  2.40513  3.72494  3.29354  2.67741  2.69355  4.24690  2.90347  2.73739  3.18146  2.89801  2.37887  2.77519  2.98518  4.58477  3.61503
          0.02384  4.14414  4.86649  0.61958  0.77255  0.48576  0.95510
     27   2.97550  4.96557  2.89873  2.81629  4.37488  3.38817  4.17831  4.15401  3.11065  3.77174  4.73214  0.75396  4.05715  3.45895  3.46830  3.03689  3.37082  3.74787  5.64946  4.30945     27 n - - -
          2.68618  4.42225  2.77519  2.73123  3.46354  2.40513  3.72494  3.29354  2.67741  2.69355  4.24690  2.90347  2.73739  3.18146  2.89801  2.37887  2.77519  2.98518  4.58477  3.61503
          0.02384  4.14414  4.86649  0.61958  0.77255  0.48576  0.95510
     28   2.58406  4.42670  3.69716  3.47315  4.23649  3.25424  4.46615  3.39825  3.42160  3.25176  4.29157  3.63051  3.98266  3.80441  3.66089  2.78928  0.78255  3.06251  5.64922  4.45587     28 t - - -
          2.68618  4.42225  2.77519  2.73123  3.46354  2.40513  3.72494  3.29354  2.67741  2.69355  4.24690  2.90347  2.73739  3.18146  2.89801  2.37887  2.77519  2.98518  4.58477  3.61503
          0.02384  4.14414  4.86649  0.61958  0.77255  0.48576  0.95510
     29   0.68346  4.35107  3.76106  3.57553  4.34512  3.16643  4.56217  3.51303  3.59945  3.38124  4.39001  3.64919  3.93223  3.91677  3.82472  2.70259  2.99931  3.11909  5.74425  4.57831     29 A - - -
          2.68618  4.42225  2.77519  2.73123  3.46354  2.40513  3.72494  3.29354  2.67741  2.69355  4.24690  2.90347  2.73739  3.18146  2.89801  2.37887  2.77519  2.98518  4.58477  3.61503
          0.02384  4.14414  4.86649  0.61958  0.77255  0.48576  0.95510
     30   0.68346  4.35107  3.76106  3.57553  4.34512  3.16643  4.56217  3.51303  3.59945  3.38124  4.39001  3.64919  3.93223  3.91677  3.82472  2.70259  2.99931  3.11909  5.74425  4.57831     30 A - - -
          2.68618  4.42225  2.77519  2.73123  3.46354  2.40513  3.72494  3.29354  2.67741  2.69355  4.24690  2.90347  2.73739  3.18146  2.89801  2.37887  2.77519  2.98518  4.58477  3.61503
          0.02384  4.14414  4.86649  0.61958  0.77255  0.48576  0.95510
     31   3.33881  5.14142  3.85970  3.32442  4.56652  3.76293  4.05904  4.13489  2.39763  3.60153  4.60201  3.65938  4.25901  3.27235  0.63258  3.41454  3.59050  3.84885  5.54312  4.44304     31 R - - -
          2.68618  4.42225  2.77519  2.73123  3.46354  2.40513  3.72494  3.29354  2.67741  2.69355  4.24690  2.90347  2.73739  3.18146  2.89801  2.37887  2.77519  2.98518  4.58477  3.61503
          0.02384  4.14414  4.86649  0.61958  0.77255  0.48576  0.95510
     32   3.34028  5.09360  3.43651  3.23210  3.51226  3.70894  0.67919  4.08613  3.06948  3.54154  4.61266  3.62695  4.28047  3.60435  3.31441  3.41110  3.65651  3.81636  4.97136  3.45722     32 H - - -
          2.68618  4.42225  2.77519  2.73123  3.46354  2.40513  3.72494  3.29354  2.67741  2.69355  4.24690  2.90347  2.73739  3.18146  2.89801  2.37887  2.77519  2.98518  4.58477  3.61503
          0.02384  4.14414  4.86649  0.61958  0.77255  0.48576  0.95510
     33   3.34028  5.09360  3.43651  3.23210  3.51226  3.70894  0.67919  4.08613  3.06948  3.54154  4.61266  3.62695  4.28047  3.60435  3.31441  3.41110  3.65651  3.81636  4.97136  3.45722     33 H - - -
          2.68618  4.42225  2.77519  2.73123  3.46354  2.40513  3.72494  3.29354  2.67741  2.69355  4.24690  2.90347  2.73739  3.18146  2.89801  2.37887  2.77519  2.98518  4.58477  3.61503
          0.31111  4.14414  1.38026  0.61958  0.77255  0.48576  0.95510
     34   2.98127  5.10829  0.92929  2.33015  4.48427  3.20480  3.92424  4.07067  3.00690  3.68040  4.65836  2.88612  3.85705  3.16339  3.52204  2.94453  3.31969  3.71070  5.65439  4.35848     34 d - - -
          2.68618  4.42225  2.77519  2.73123  3.46354  2.40513  3.72494  3.29354  2.67741  2.69355  4.24690  2.90347  2.73739  3.18146  2.89801  2.37887  2.77519  2.98518  4.58477  3.61503
          0.03165  3.86468  4.58703  0.61958  0.77255  0.35351  1.21139
     35   2.85358  4.66079  3.51362  2.97167  3.82346  3.70330  3.90687  1.84198  1.64829  2.69722  3.73011  3.38532  4.10498  3.13764  2.81395  3.02861  3.08749  2.63454  5.24774  3.99997     35 k - - -
          2.68618  4.42225  2.77519  2.73123  3.46354  2.40513  3.72494  3.29354  2.67741  2.69355  4.24690  2.90347  2.73739  3.18146  2.89801  2.37887  2.77519  2.98518  4.58477  3.61503
          0.02384  4.14414  4.86649  0.61958  0.77255  0.48576  0.95510
     36   3.21578  5.35603  2.63973  0.69240  4.74093  3.47105  4.09343  4.25101  3.01086  3.82797  4.79964  3.12485  4.09144  3.30947  3.44121  3.17575  3.52520  3.91018  5.86046  4.59482     36 E - - -
          2.68618  4.42225  2.77519  2.73123  3.46354  2.40513  3.72494  3.29354  2.67741  2.69355  4.24690  2.90347  2.73739  3.18146  2.89801  2.37887  2.77519  2.98518  4.58477  3.61503
          0.02384  4.14414  4.86649  0.61958  0.77255  0.48576  0.95510
     37   3.21578  5.35603  2.63973  0.69240  4.74093  3.47105  4.09343  4.25101  3.01086  3.82797  4.79964  3.12485  4.09144  3.30947  3.44121  3.17575  3.52520  3.91018  5.86046  4.59482     37 E - - -
          2.68618  4.42225  2.77519  2.73123  3.46354  2.40513  3.72494  3.29354  2.67741  2.69355  4.24690  2.90347  2.73739  3.18146  2.89801  2.37887  2.77519  2.98518  4.58477  3.61503
          0.02384  4.14414  4.86649  0.61958  0.77255  0.48576  0.95510
     38   2.91539  5.10712  2.93835  2.57033  4.05540  3.52564  1.91211  3.86478  2.33796  3.36813  4.24273  3.06330  3.98306  1.81868  2.65701  2.90904  3.14688  3.53704  5.32126  3.90224     38 q - - -
          2.68618  4.42225  2.77519  2.73123  3.46354  2.40513  3.72494  3.29354  2.67741  2.69355  4.24690  2.90347  2.73739  3.18146  2.89801  2.37887  2.77519  2.98518  4.58477  3.61503
          0.02384  4.14414  4.86649  0.61958  0.77255  0.48576  0.95510
     39   3.34028  5.09360  3.43651  3.23210  3.51226  3.70894  0.67919  4.08613  3.06948  3.54154  4.61266  3.62695  4.28047  3.60435  3.31441  3.41110  3.65651  3.81636  4.97136  3.45722     39 H - - -
          2.68618  4.42225  2.77519  2.73123  3.46354  2.40513  3.72494  3.29354  2.67741  2.69355  4.24690  2.90347  2.73739  3.18146  2.89801  2.37887  2.77519  2.98518  4.58477  3.61503
          0.02384  4.14414  4.86649  0.61958  0.77255  0.48576  0.95510
     40   3.33881  5.14142  3.85970  3.32442  4.56652  3.76293  4.05904  4.13489  2.39763  3.60153  4.60201  3.65938  4.25901  3.27235  0.63258  3.41454  3.59050  3.84885  5.54312  4.44304     40 R - - -
          2.68618  4.42225  2.77519  2.73123  3.46354  2.40513  3.72494  3.29354  2.67741  2.69355  4.24690  2.90347  2.73739  3.18146  2.89801  2.37887  2.77519  2.98518  4.58477  3.61503
          0.02384  4.14414  4.86649  0.61958  0.77255  0.48576  0.95510
     41   2.79912  4.82959  3.28354  2.85348  4.44584  1.74321  3.90327  3.89927  2.46329  3.45898  4.31826  3.26075  3.97935  3.08416  1.47605  2.87472  3.11593  3.51115  5.55423  4.33630     41 r - - -
          2.68618  4.42225  2.77519  2.73123  3.46354  2.40513  3.72494  3.29354  2.67741  2.69355  4.24690  2.90347  2.73739  3.18146  2.89801  2.37887  2.77519  2.98518  4.58477  3.61503
          0.02384  4.14414  4.86649  0.61958  0.77255  0.48576  0.95510
     42   2.47127  4.39058  3.46812  3.30589  4.36115  3.11668  4.40327  3.92538  3.39864  3.62740  4.53595  3.47962  3.87977  3.72759  3.66957  0.74447  2.97340  3.39915  5.71306  4.44888     42 s - - -
          2.68618  4.42225  2.77519  2.73123  3.46354  2.40513  3.72494  3.29354  2.67741  2.69355  4.24690  2.90347  2.73739  3.18146  2.89801  2.37887  2.77519  2.98518  4.58477  3.61503
          0.02384  4.14414  4.86649  0.61958  0.77255  0.48576  0.95510
     43   2.97550  4.96557  2.89873  2.81629  4.37488  3.38817  4.17831  4.15401  3.11065  3.77174  4.73214  0.75396  4.05715  3.45895  3.46830  3.03689  3.37082  3.74787  5.64946  4.30945     43 n - - -
          2.68618  4.42225  2.77519  2.73123  3.46354  2.40513  3.72494  3.29354  2.67741  2.69355  4.24690  2.90347  2.73739  3.18146  2.89801  2.37887  2.77519  2.98518  4.58477  3.61503
          0.02384  4.14414  4.86649  0.61958  0.77255  0.48576  0.95510
     44   3.34028  5.09360  3.43651  3.23210  3.51226  3.70894  0.67919  4.08613  3.06948  3.54154  4.61266  3.62695  4.28047  3.60435  3.31441  3.41110  3.65651  3.81636  4.97136  3.45722     44 H - - -
          2.68618  4.42225  2.77519  2.73123  3.46354  2.40513  3.72494  3.29354  2.67741  2.69355  4.24690  2.90347  2.73739  3.18146  2.89801  2.37887  2.77519  2.98518  4.58477  3.61503
          0.02384  4.14414  4.86649  0.61958  0.77255  0.48576  0.95510
     45   2.58406  4.42670  3.69716  3.47315  4.23649  3.25424  4.46615  3.39825  3.42160  3.25176  4.29157  3.63051  3.98266  3.80441  3.66089  2.78928  0.78255  3.06251  5.64922  4.45587     45 t - - -
          2.68622  4.42229  2.77524  2.73127  3.46358  2.40517  3.72499  3.29358  2.67745  2.69359  4.24694  2.90351  2.73678  3.18150  2.89805  2.37891  2.77524  2.98522  4.58481  3.61507
          0.30338  1.34062        *  0.20578  1.68208  0.00000        *
//
