# Supplementary material for: A refined genome phage display methodology delineates the human antibody response in patients with Chagas disease
Source: iScience. 2021 May 15;24(6):102540. doi: 10.1016/j.isci.2021.102540 (PMC8185243; doi:10.1016/j.isci.2021.102540)
Supplement: Data S2. Alignments and consensus sequences for all epitopes. Related to Figure 3 and Data S1 [file mmc3.zip › final clusters A and B/101.hmm]

HMMER3/f [3.1b2 | February 2015]
NAME  101.mafft
LENG  35
ALPH  amino
RF    no
MM    no
CONS  yes
CS    no
MAP   yes
DATE  Wed Dec  6 22:54:57 2017
NSEQ  23
EFFN  1.243774
CKSUM 1216111828
STATS LOCAL MSV       -7.5117  0.71964
STATS LOCAL VITERBI   -7.7193  0.71964
STATS LOCAL FORWARD   -4.0689  0.71964
HMM          A        C        D        E        F        G        H        I        K        L        M        N        P        Q        R        S        T        V        W        Y   
            m->m     m->i     m->d     i->m     i->i     d->m     d->d
  COMPO   2.84881  3.18980  2.38917  2.67273  4.18403  2.36332  3.54801  3.49881  2.41961  2.36908  4.36332  3.01696  3.28667  3.69320  3.49729  2.25048  3.41878  2.78590  3.77976  4.38879
          2.68596  4.41951  2.77482  2.73168  3.46399  2.40558  3.72539  3.29399  2.67786  2.69400  4.24735  2.90321  2.73784  3.18191  2.89846  2.37890  2.77410  2.98359  4.58522  3.61405
          0.31202  1.34116  5.03694  1.96468  0.15106  0.00000        *
      1   2.59690  4.51112  3.66596  3.52736  4.56243  3.23645  4.61043  4.15886  3.63371  3.85118  4.75256  3.65906  4.01606  3.94905  3.88720  0.57960  3.11412  3.58999  5.90101  4.65634     11 S - - -
          2.68618  4.42225  2.77519  2.73123  3.46354  2.40513  3.72494  3.29354  2.67741  2.69355  4.24690  2.90347  2.73739  3.18146  2.89801  2.37887  2.77519  2.98518  4.58477  3.61503
          0.02007  4.31459  5.03694  0.61958  0.77255  0.48576  0.95510
      2   3.69459  5.03829  4.90056  4.56431  3.37028  4.54039  5.08590  2.61721  4.33058  0.47439  3.29282  4.79944  4.91341  4.58804  4.42506  4.19948  3.97578  2.76514  5.38532  4.20371     12 L - - -
          2.68618  4.42225  2.77519  2.73123  3.46354  2.40513  3.72494  3.29354  2.67741  2.69355  4.24690  2.90347  2.73739  3.18146  2.89801  2.37887  2.77519  2.98518  4.58477  3.61503
          0.02007  4.31459  5.03694  0.61958  0.77255  0.48576  0.95510
      3   3.44907  5.10690  4.10621  4.02392  4.94520  3.77071  5.04314  4.63334  4.12490  4.19842  5.28141  4.27638  0.30498  4.49804  4.29921  3.63509  3.92814  4.22229  5.98349  5.07858     13 P - - -
          2.68618  4.42225  2.77519  2.73123  3.46354  2.40513  3.72494  3.29354  2.67741  2.69355  4.24690  2.90347  2.73739  3.18146  2.89801  2.37887  2.77519  2.98518  4.58477  3.61503
          0.02007  4.31459  5.03694  0.61958  0.77255  0.48576  0.95510
      4   3.30923  5.01721  4.07093  4.03620  5.12586  0.28710  5.10522  4.85684  4.27592  4.44472  5.44017  4.23761  4.41940  4.56585  4.44113  3.49715  3.82366  4.29914  6.08063  5.25050     14 G - - -
          2.68618  4.42225  2.77519  2.73123  3.46354  2.40513  3.72494  3.29354  2.67741  2.69355  4.24690  2.90347  2.73739  3.18146  2.89801  2.37887  2.77519  2.98518  4.58477  3.61503
          0.02007  4.31459  5.03694  0.61958  0.77255  0.48576  0.95510
      5   2.59690  4.51112  3.66596  3.52736  4.56243  3.23645  4.61043  4.15886  3.63371  3.85118  4.75256  3.65906  4.01606  3.94905  3.88720  0.57960  3.11412  3.58999  5.90101  4.65634     15 S - - -
          2.68618  4.42225  2.77519  2.73123  3.46354  2.40513  3.72494  3.29354  2.67741  2.69355  4.24690  2.90347  2.73739  3.18146  2.89801  2.37887  2.77519  2.98518  4.58477  3.61503
          0.02007  4.31459  5.03694  0.61958  0.77255  0.48576  0.95510
      6   3.69459  5.03829  4.90056  4.56431  3.37028  4.54039  5.08590  2.61721  4.33058  0.47439  3.29282  4.79944  4.91341  4.58804  4.42506  4.19948  3.97578  2.76514  5.38532  4.20371     16 L - - -
          2.68618  4.42225  2.77519  2.73123  3.46354  2.40513  3.72494  3.29354  2.67741  2.69355  4.24690  2.90347  2.73739  3.18146  2.89801  2.37887  2.77519  2.98518  4.58477  3.61503
          0.02007  4.31459  5.03694  0.61958  0.77255  0.48576  0.95510
      7   3.07040  5.35491  2.33761  2.46946  4.76141  3.40736  4.06625  4.39791  3.06976  3.95924  4.84482  0.85089  4.06115  3.27037  3.58087  3.03028  3.41429  3.96454  6.00472  4.56356     17 n - - -
          2.68618  4.42225  2.77519  2.73123  3.46354  2.40513  3.72494  3.29354  2.67741  2.69355  4.24690  2.90347  2.73739  3.18146  2.89801  2.37887  2.77519  2.98518  4.58477  3.61503
          0.02007  4.31459  5.03694  0.61958  0.77255  0.48576  0.95510
      8   2.99771  4.96425  2.70195  3.03782  4.90197  0.59505  4.49079  4.47981  3.56900  4.09554  4.99163  3.46682  4.15788  3.76447  3.97565  3.09328  3.44781  3.95993  6.05405  4.88281     18 G - - -
          2.68618  4.42225  2.77519  2.73123  3.46354  2.40513  3.72494  3.29354  2.67741  2.69355  4.24690  2.90347  2.73739  3.18146  2.89801  2.37887  2.77519  2.98518  4.58477  3.61503
          0.02007  4.31459  5.03694  0.61958  0.77255  0.48576  0.95510
      9   2.54574  4.48252  3.49809  3.42047  4.75347  0.67325  4.61907  4.29974  3.67381  3.97891  4.82462  3.57733  3.97219  3.93416  3.94549  2.46605  3.07360  3.64709  6.04909  4.85079     19 G - - -
          2.68618  4.42225  2.77519  2.73123  3.46354  2.40513  3.72494  3.29354  2.67741  2.69355  4.24690  2.90347  2.73739  3.18146  2.89801  2.37887  2.77519  2.98518  4.58477  3.61503
          0.02007  4.31459  5.03694  0.61958  0.77255  0.48576  0.95510
     10   3.27448  5.59575  0.62907  2.48235  5.11886  3.00030  4.19871  4.73071  3.33593  4.25431  5.17292  3.05561  4.14051  3.41055  3.93942  3.19243  3.62808  4.26916  6.25268  4.86334     20 D - - -
          2.68618  4.42225  2.77519  2.73123  3.46354  2.40513  3.72494  3.29354  2.67741  2.69355  4.24690  2.90347  2.73739  3.18146  2.89801  2.37887  2.77519  2.98518  4.58477  3.61503
          0.02007  4.31459  5.03694  0.61958  0.77255  0.48576  0.95510
     11   2.59690  4.51112  3.66596  3.52736  4.56243  3.23645  4.61043  4.15886  3.63371  3.85118  4.75256  3.65906  4.01606  3.94905  3.88720  0.57960  3.11412  3.58999  5.90101  4.65634     21 S - - -
          2.68618  4.42225  2.77519  2.73123  3.46354  2.40513  3.72494  3.29354  2.67741  2.69355  4.24690  2.90347  2.73739  3.18146  2.89801  2.37887  2.77519  2.98518  4.58477  3.61503
          0.02007  4.31459  5.03694  0.61958  0.77255  0.48576  0.95510
     12   4.17253  5.36845  4.82926  4.66007  3.26247  4.28173  4.55533  4.24643  4.39228  3.55402  4.85406  4.73007  4.83918  4.75427  4.43406  4.37194  4.50035  4.14675  0.32708  3.24538     22 W - - -
          2.68618  4.42225  2.77519  2.73123  3.46354  2.40513  3.72494  3.29354  2.67741  2.69355  4.24690  2.90347  2.73739  3.18146  2.89801  2.37887  2.77519  2.98518  4.58477  3.61503
          0.02007  4.31459  5.03694  0.61958  0.77255  0.48576  0.95510
     13   3.20074  0.36219  4.78132  4.63702  4.56115  3.70926  5.19123  3.80830  4.47949  3.68865  4.83126  4.51427  4.44603  4.80708  4.51650  3.47008  3.70524  3.51502  5.85089  4.83870     23 C - - -
          2.68618  4.42225  2.77519  2.73123  3.46354  2.40513  3.72494  3.29354  2.67741  2.69355  4.24690  2.90347  2.73739  3.18146  2.89801  2.37887  2.77519  2.98518  4.58477  3.61503
          0.02007  4.31459  5.03694  0.61958  0.77255  0.48576  0.95510
     14   3.69459  5.03829  4.90056  4.56431  3.37028  4.54039  5.08590  2.61721  4.33058  0.47439  3.29282  4.79944  4.91341  4.58804  4.42506  4.19948  3.97578  2.76514  5.38532  4.20371     24 L - - -
          2.68618  4.42225  2.77519  2.73123  3.46354  2.40513  3.72494  3.29354  2.67741  2.69355  4.24690  2.90347  2.73739  3.18146  2.89801  2.37887  2.77519  2.98518  4.58477  3.61503
          0.02007  4.31459  5.03694  0.61958  0.77255  0.48576  0.95510
     15   3.53761  5.66265  0.44765  2.72787  5.11616  3.61288  4.41191  4.82101  3.59216  4.35531  5.36521  3.29883  4.29719  3.66658  4.15215  3.46442  3.89246  4.41903  6.18806  4.94424     25 D - - -
          2.68618  4.42225  2.77519  2.73123  3.46354  2.40513  3.72494  3.29354  2.67741  2.69355  4.24690  2.90347  2.73739  3.18146  2.89801  2.37887  2.77519  2.98518  4.58477  3.61503
          0.02007  4.31459  5.03694  0.61958  0.77255  0.48576  0.95510
     16   0.72627  4.33238  4.00422  3.72735  4.29418  3.22709  4.63045  3.28709  3.67493  3.24391  4.26156  3.73055  3.98966  3.97583  3.90362  2.70138  2.97338  2.67152  5.79965  4.59273     26 a - - -
          2.68618  4.42225  2.77519  2.73123  3.46354  2.40513  3.72494  3.29354  2.67741  2.69355  4.24690  2.90347  2.73739  3.18146  2.89801  2.37887  2.77519  2.98518  4.58477  3.61503
          0.02007  4.31459  5.03694  0.61958  0.77255  0.48576  0.95510
     17   3.42298  5.55391  2.78030  0.52875  4.96992  3.62640  4.28374  4.52065  3.22924  4.07407  5.05446  3.29147  4.25945  3.50630  3.66714  3.37320  3.73881  4.16708  6.05289  4.80979     27 E - - -
          2.68618  4.42225  2.77519  2.73123  3.46354  2.40513  3.72494  3.29354  2.67741  2.69355  4.24690  2.90347  2.73739  3.18146  2.89801  2.37887  2.77519  2.98518  4.58477  3.61503
          0.02007  4.31459  5.03694  0.61958  0.77255  0.48576  0.95510
     18   3.69459  5.03829  4.90056  4.56431  3.37028  4.54039  5.08590  2.61721  4.33058  0.47439  3.29282  4.79944  4.91341  4.58804  4.42506  4.19948  3.97578  2.76514  5.38532  4.20371     28 L - - -
          2.68618  4.42225  2.77519  2.73123  3.46354  2.40513  3.72494  3.29354  2.67741  2.69355  4.24690  2.90347  2.73739  3.18146  2.89801  2.37887  2.77519  2.98518  4.58477  3.61503
          0.29533  4.31459  1.41741  0.61958  0.77255  0.48576  0.95510
     19   2.55244  4.33583  4.24197  3.87633  3.73552  3.75519  4.70219  2.04188  3.76829  2.40076  3.61572  4.02717  4.33128  4.09959  3.99073  3.20051  3.14234  0.96930  5.51829  4.28097     29 v - - -
          2.68618  4.42225  2.77519  2.73123  3.46354  2.40513  3.72494  3.29354  2.67741  2.69355  4.24690  2.90347  2.73739  3.18146  2.89801  2.37887  2.77519  2.98518  4.58477  3.61503
          0.02634  4.04561  4.76795  0.61958  0.77255  0.33996  1.24411
     20   3.42298  5.55391  2.78030  0.52875  4.96992  3.62640  4.28374  4.52065  3.22924  4.07407  5.05446  3.29147  4.25945  3.50630  3.66714  3.37320  3.73881  4.16708  6.05289  4.80979     30 E - - -
          2.68618  4.42225  2.77519  2.73123  3.46354  2.40513  3.72494  3.29354  2.67741  2.69355  4.24690  2.90347  2.73739  3.18146  2.89801  2.37887  2.77519  2.98518  4.58477  3.61503
          0.02007  4.31459  5.03694  0.61958  0.77255  0.48576  0.95510
     21   3.44843  5.37541  3.65076  3.21666  4.86734  3.86072  4.09637  4.33270  0.55914  3.81036  4.76928  3.61246  4.34714  3.27787  2.62969  3.47420  3.67844  4.02348  5.75287  4.64327     31 K - - -
          2.68618  4.42225  2.77519  2.73123  3.46354  2.40513  3.72494  3.29354  2.67741  2.69355  4.24690  2.90347  2.73739  3.18146  2.89801  2.37887  2.77519  2.98518  4.58477  3.61503
          0.02007  4.31459  5.03694  0.61958  0.77255  0.48576  0.95510
     22   3.17306  5.40014  3.10504  2.37240  4.83732  3.68664  3.81567  4.21539  0.90586  3.67459  4.53978  3.20429  4.13742  2.95581  2.47654  3.13657  3.37604  3.86899  5.72792  4.49587     32 k - - -
          2.68618  4.42225  2.77519  2.73123  3.46354  2.40513  3.72494  3.29354  2.67741  2.69355  4.24690  2.90347  2.73739  3.18146  2.89801  2.37887  2.77519  2.98518  4.58477  3.61503
          0.02007  4.31459  5.03694  0.61958  0.77255  0.48576  0.95510
     23   3.27448  5.59575  0.62907  2.48235  5.11886  3.00030  4.19871  4.73071  3.33593  4.25431  5.17292  3.05561  4.14051  3.41055  3.93942  3.19243  3.62808  4.26916  6.25268  4.86334     33 D - - -
          2.68618  4.42225  2.77519  2.73123  3.46354  2.40513  3.72494  3.29354  2.67741  2.69355  4.24690  2.90347  2.73739  3.18146  2.89801  2.37887  2.77519  2.98518  4.58477  3.61503
          0.02007  4.31459  5.03694  0.61958  0.77255  0.48576  0.95510
     24   3.53761  5.66265  0.44765  2.72787  5.11616  3.61288  4.41191  4.82101  3.59216  4.35531  5.36521  3.29883  4.29719  3.66658  4.15215  3.46442  3.89246  4.41903  6.18806  4.94424     34 D - - -
          2.68618  4.42225  2.77519  2.73123  3.46354  2.40513  3.72494  3.29354  2.67741  2.69355  4.24690  2.90347  2.73739  3.18146  2.89801  2.37887  2.77519  2.98518  4.58477  3.61503
          0.02007  4.31459  5.03694  0.61958  0.77255  0.48576  0.95510
     25   3.07040  5.35491  2.33761  2.46946  4.76141  3.40736  4.06625  4.39791  3.06976  3.95924  4.84482  0.85089  4.06115  3.27037  3.58087  3.03028  3.41429  3.96454  6.00472  4.56356     35 n - - -
          2.68618  4.42225  2.77519  2.73123  3.46354  2.40513  3.72494  3.29354  2.67741  2.69355  4.24690  2.90347  2.73739  3.18146  2.89801  2.37887  2.77519  2.98518  4.58477  3.61503
          0.02007  4.31459  5.03694  0.61958  0.77255  0.48576  0.95510
     26   2.49107  4.48294  3.29030  3.11095  4.62361  2.86637  4.34917  4.12708  3.30980  3.76977  4.58571  3.02888  3.90204  3.59712  3.65669  0.81115  2.97496  3.53124  5.93037  4.66513     36 s - - -
          2.68618  4.42225  2.77519  2.73123  3.46354  2.40513  3.72494  3.29354  2.67741  2.69355  4.24690  2.90347  2.73739  3.18146  2.89801  2.37887  2.77519  2.98518  4.58477  3.61503
          0.02007  4.31459  5.03694  0.61958  0.77255  0.48576  0.95510
     27   3.23767  5.39241  3.24078  2.62849  4.85373  3.73867  3.84568  4.21963  0.81251  3.68240  4.56732  3.28620  4.18587  2.99090  2.43022  3.21335  3.43641  3.88749  5.71860  4.52134     37 k - - -
          2.68618  4.42225  2.77519  2.73123  3.46354  2.40513  3.72494  3.29354  2.67741  2.69355  4.24690  2.90347  2.73739  3.18146  2.89801  2.37887  2.77519  2.98518  4.58477  3.61503
          0.02007  4.31459  5.03694  0.61958  0.77255  0.48576  0.95510
     28   3.61322  5.30791  3.68680  3.51232  3.70475  3.91256  0.47929  4.38988  3.34909  3.81505  4.91096  3.89461  4.49894  3.89095  3.57624  3.68705  3.94119  4.11661  5.15583  3.64772     38 H - - -
          2.68618  4.42225  2.77519  2.73123  3.46354  2.40513  3.72494  3.29354  2.67741  2.69355  4.24690  2.90347  2.73739  3.18146  2.89801  2.37887  2.77519  2.98518  4.58477  3.61503
          0.02007  4.31459  5.03694  0.61958  0.77255  0.48576  0.95510
     29   3.44843  5.37541  3.65076  3.21666  4.86734  3.86072  4.09637  4.33270  0.55914  3.81036  4.76928  3.61246  4.34714  3.27787  2.62969  3.47420  3.67844  4.02348  5.75287  4.64327     39 K - - -
          2.68618  4.42225  2.77519  2.73123  3.46354  2.40513  3.72494  3.29354  2.67741  2.69355  4.24690  2.90347  2.73739  3.18146  2.89801  2.37887  2.77519  2.98518  4.58477  3.61503
          0.02007  4.31459  5.03694  0.61958  0.77255  0.48576  0.95510
     30   2.47288  4.42011  3.56529  3.40774  4.67518  2.79796  4.54572  4.19402  3.55989  3.86857  4.69558  3.54570  3.92573  3.83979  3.84474  0.68010  2.99093  3.55515  5.98878  4.77452     40 S - - -
          2.68618  4.42225  2.77519  2.73123  3.46354  2.40513  3.72494  3.29354  2.67741  2.69355  4.24690  2.90347  2.73739  3.18146  2.89801  2.37887  2.77519  2.98518  4.58477  3.61503
          0.02007  4.31459  5.03694  0.61958  0.77255  0.48576  0.95510
     31   3.17891  4.62563  4.72409  4.42221  3.92082  4.16769  5.16362  2.13933  4.29930  2.54271  3.83716  4.53682  4.71937  4.63683  4.46736  3.71663  3.53927  0.60325  5.77245  4.52396     41 V - - -
          2.68618  4.42225  2.77519  2.73123  3.46354  2.40513  3.72494  3.29354  2.67741  2.69355  4.24690  2.90347  2.73739  3.18146  2.89801  2.37887  2.77519  2.98518  4.58477  3.61503
          0.02007  4.31459  5.03694  0.61958  0.77255  0.48576  0.95510
     32   3.21785  5.38812  3.46046  2.70065  4.86790  3.79548  3.75643  4.20601  0.89174  3.62366  4.48594  3.30074  4.17652  2.88647  2.10545  3.19214  3.38263  3.87360  5.65054  4.47649     42 k - - -
          2.68618  4.42225  2.77519  2.73123  3.46354  2.40513  3.72494  3.29354  2.67741  2.69355  4.24690  2.90347  2.73739  3.18146  2.89801  2.37887  2.77519  2.98518  4.58477  3.61503
          0.17822  4.31459  1.89798  0.61958  0.77255  0.48576  0.95510
     33   3.06313  4.79996  3.79492  3.73554  4.85345  0.39743  4.82853  4.53261  3.95535  4.14698  5.13198  3.96049  4.19943  4.25730  4.15060  3.24479  3.56656  4.00523  5.86285  4.96839     43 G - - -
          2.68618  4.42225  2.77519  2.73123  3.46354  2.40513  3.72494  3.29354  2.67741  2.69355  4.24690  2.90347  2.73739  3.18146  2.89801  2.37887  2.77519  2.98518  4.58477  3.61503
          0.02346  4.15984  4.88218  0.61958  0.77255  0.67118  0.71561
     34   3.04229  4.51658  4.51637  4.19774  3.77855  4.01363  4.95586  2.08286  4.07045  2.42111  3.70850  4.33916  4.56502  4.41378  4.25416  3.54279  3.40111  0.72591  5.60847  4.35422     44 v - - -
          2.68618  4.42225  2.77519  2.73123  3.46354  2.40513  3.72494  3.29354  2.67741  2.69355  4.24690  2.90347  2.73739  3.18146  2.89801  2.37887  2.77519  2.98518  4.58477  3.61503
          0.02346  4.15984  4.88218  0.61958  0.77255  0.67118  0.71561
     35   2.95978  0.50635  4.53032  4.34250  4.28052  3.51321  4.92770  3.48305  4.17548  3.38013  4.51402  4.25484  4.24129  4.51000  4.24520  3.23057  3.45131  3.20531  5.62333  4.56334     45 C - - -
          2.68604  4.42230  2.77525  2.73128  3.46359  2.40518  3.72500  3.29359  2.67746  2.69340  4.24695  2.90352  2.73745  3.18120  2.89806  2.37892  2.77525  2.98497  4.58482  3.61508
          0.09493  2.40166        *  1.04521  0.43328  0.00000        *
//
