# Supplementary material for: A refined genome phage display methodology delineates the human antibody response in patients with Chagas disease
Source: iScience. 2021 May 15;24(6):102540. doi: 10.1016/j.isci.2021.102540 (PMC8185243; doi:10.1016/j.isci.2021.102540)
Supplement: Data S2. Alignments and consensus sequences for all epitopes. Related to Figure 3 and Data S1 [file mmc3.zip › final clusters A and B/101.mafft.fasta]

>SLPGSLNGGDSWCLDAELVEKKDDNSKHKSVKGVC
----------SLPGSLNGGDSWCLDAELVEKKDDNSKHKSVKGVC----
>SLPGSLNGGDSWCLDAELVEKKDDNNKHKSVKGVC
----------SLPGSLNGGDSWCLDAELVEKKDDNNKHKSVKGVC----
>SLPGSLNGGDSWCLDAELVEKKDDNGKHKSVKGVC
----------SLPGSLNGGDSWCLDAELVEKKDDNGKHKSVKGVC----
>SLPGSLNGGDSWCLDAELVEKKDDNSEHKSVKGVC
----------SLPGSLNGGDSWCLDAELVEKKDDNSEHKSVKGVC----
>SLPGSLNGGDSWCLDAELAEKKDDNSKHKSVKGVC
----------SLPGSLNGGDSWCLDAELAEKKDDNSKHKSVKGVC----
>SLPGSLNGGDSWCLDAELVEKEDDNSKHKSVKGVC
----------SLPGSLNGGDSWCLDAELVEKEDDNSKHKSVKGVC----
>SLPGSLNGGDSWCLDAELVEKKDDNSKHKSVEGVC
----------SLPGSLNGGDSWCLDAELVEKKDDNSKHKSVEGVC----
>SLPGSLNGGDSWCLDVELVEKKDDNSKHKSVKGVC
----------SLPGSLNGGDSWCLDVELVEKKDDNSKHKSVKGVC----
>SLPGSLNGSDSWCLDAELVEKKDDNSKHKSVKGVC
----------SLPGSLNGSDSWCLDAELVEKKDDNSKHKSVKGVC----
>SLPGSLDGGDSWCLDAELVEKKDDNSKHKSVKGVC
----------SLPGSLDGGDSWCLDAELVEKKDDNSKHKSVKGVC----
>SLPGSLNGGDSWCLDAELVEKKDDDSKHKSVKGVC
----------SLPGSLNGGDSWCLDAELVEKKDDDSKHKSVKGVC----
>SLPGSLNGGDSWCLDAELVEKKDDNSKHKGVKGVC
----------SLPGSLNGGDSWCLDAELVEKKDDNSKHKGVKGVC----
>SLPGSLNGGGSWCLDAELVEKKDDNSKHKSVKGVC
----------SLPGSLNGGGSWCLDAELVEKKDDNSKHKSVKGVC----
>SLPGSLNGGDSWCLDAELVEKKGDNSKHKSVKGVC
----------SLPGSLNGGDSWCLDAELVEKKGDNSKHKSVKGVC----
>SLPGSLNDGDSWCLDAELVEKKDDNSKHKSVKGVC
----------SLPGSLNDGDSWCLDAELVEKKDDNSKHKSVKGVC----
>YNACSDVTVTSLPGSLNGGDSWCLDAELEKKDDNSKHKSVK
YNACSDVTVTSLPGSLNGGDSWCLDAEL-EKKDDNSKHKSVK-------
>YNACSDVTVTSLPGSLNGGDSWCLDAELEKKDDNSKHKSVR
YNACSDVTVTSLPGSLNGGDSWCLDAEL-EKKDDNSKHKSVR-------
>YNACSDVTVTSLPGSLNGGDSWCLDAELEKEDDNSKHKSVK
YNACSDVTVTSLPGSLNGGDSWCLDAEL-EKEDDNSKHKSVK-------
>YNACSDVTVASLPGSLNGGDSWCLDAELEKKDDNSKHKSVK
YNACSDVTVASLPGSLNGGDSWCLDAEL-EKKDDNSKHKSVK-------
>YNACSDVTVTSLPGSLNGGDSWCLDAELEKKDDNSKHKSVKGVC
YNACSDVTVTSLPGSLNGGDSWCLDAEL-EKKDDNSKHKSVKGVC----
>YNACSDVTVTSLPGSLNGGDSWCLDAELVEKKDDNSKHKSVKGVC
YNACSDVTVTSLPGSLNGGDSWCLDAELVEKKDDNSKHKSVKGVC----
>SLPGSLNGGDSWCLDAELEKKDDNSKHKSVK
----------SLPGSLNGGDSWCLDAEL-EKKDDNSKHKSVK-------
>DVTVTSLPGSLNGGDSWCLDAELEKKDDNSKHKSVKGVCAQVL
-----DVTVTSLPGSLNGGDSWCLDAEL-EKKDDNSKHKSVKGVCAQVL
