# Supplementary material for: A refined genome phage display methodology delineates the human antibody response in patients with Chagas disease
Source: iScience. 2021 May 15;24(6):102540. doi: 10.1016/j.isci.2021.102540 (PMC8185243; doi:10.1016/j.isci.2021.102540)
Supplement: Data S2. Alignments and consensus sequences for all epitopes. Related to Figure 3 and Data S1 [file mmc3.zip › final clusters A and B/1010.hmm]

HMMER3/f [3.1b2 | February 2015]
NAME  1010.mafft
LENG  37
ALPH  amino
RF    no
MM    no
CONS  yes
CS    no
MAP   yes
DATE  Wed Dec  6 22:58:53 2017
NSEQ  2
EFFN  1.152344
CKSUM 3987155949
STATS LOCAL MSV       -7.2935  0.71956
STATS LOCAL VITERBI   -7.7813  0.71956
STATS LOCAL FORWARD   -4.2569  0.71956
HMM          A        C        D        E        F        G        H        I        K        L        M        N        P        Q        R        S        T        V        W        Y   
            m->m     m->i     m->d     i->m     i->i     d->m     d->d
  COMPO   2.25736  4.88692  2.79432  2.28373  4.03016  2.39554  3.12828  3.21085  2.70815  2.66530  3.74697  3.65270  2.92867  3.72868  2.61514  2.95222  3.12447  3.05053  3.78137  3.53873
          2.68618  4.42225  2.77519  2.73123  3.46354  2.40513  3.72494  3.29354  2.67741  2.69355  4.24690  2.90347  2.73739  3.18146  2.89801  2.37887  2.77519  2.98518  4.58477  3.61503
          0.32744  4.26962  1.32708  0.61958  0.77255  0.00000        *
      1   3.26631  4.69989  4.34676  3.98774  3.17496  4.10623  4.61272  2.38512  3.75451  0.76323  3.16851  4.25367  4.52516  4.09935  3.91425  3.68953  3.55636  2.44779  5.08914  3.83489      1 l - - -
          2.68618  4.42225  2.77519  2.73123  3.46354  2.40513  3.72494  3.29354  2.67741  2.69355  4.24690  2.90347  2.73739  3.18146  2.89801  2.37887  2.77519  2.98518  4.58477  3.61503
          0.02842  3.97060  4.69294  0.61958  0.77255  0.78667  0.60763
      2   3.03879  5.16778  2.53208  0.89357  4.52663  3.33882  3.93502  4.00009  2.82804  3.60177  4.57219  2.99163  3.94828  3.14909  3.24651  3.01165  3.34401  3.67408  5.67975  4.40286      2 e - - -
          2.68618  4.42225  2.77519  2.73123  3.46354  2.40513  3.72494  3.29354  2.67741  2.69355  4.24690  2.90347  2.73739  3.18146  2.89801  2.37887  2.77519  2.98518  4.58477  3.61503
          0.02842  3.97060  4.69294  0.61958  0.77255  0.78667  0.60763
      3   2.79055  4.55562  3.48436  3.39655  4.53585  0.59257  4.51027  4.15987  3.59113  3.80155  4.77853  3.64873  3.94989  3.90758  3.81586  2.96538  3.27943  3.66927  5.60452  4.64127      3 G - - -
          2.68618  4.42225  2.77519  2.73123  3.46354  2.40513  3.72494  3.29354  2.67741  2.69355  4.24690  2.90347  2.73739  3.18146  2.89801  2.37887  2.77519  2.98518  4.58477  3.61503
          0.02842  3.97060  4.69294  0.61958  0.77255  0.78667  0.60763
      4   3.04824  4.58202  4.15555  3.75716  3.25344  3.90764  4.46963  2.43895  3.51963  1.83405  1.20181  4.02232  4.36947  3.89547  3.71328  3.40724  3.35583  2.45627  5.10690  3.87691      4 m - - -
          2.68618  4.42225  2.77519  2.73123  3.46354  2.40513  3.72494  3.29354  2.67741  2.69355  4.24690  2.90347  2.73739  3.18146  2.89801  2.37887  2.77519  2.98518  4.58477  3.61503
          0.02842  3.97060  4.69294  0.61958  0.77255  0.78667  0.60763
      5   3.03879  5.16778  2.53208  0.89357  4.52663  3.33882  3.93502  4.00009  2.82804  3.60177  4.57219  2.99163  3.94828  3.14909  3.24651  3.01165  3.34401  3.67408  5.67975  4.40286      5 e - - -
          2.68618  4.42225  2.77519  2.73123  3.46354  2.40513  3.72494  3.29354  2.67741  2.69355  4.24690  2.90347  2.73739  3.18146  2.89801  2.37887  2.77519  2.98518  4.58477  3.61503
          0.02842  3.97060  4.69294  0.61958  0.77255  0.78667  0.60763
      6   3.26631  4.69989  4.34676  3.98774  3.17496  4.10623  4.61272  2.38512  3.75451  0.76323  3.16851  4.25367  4.52516  4.09935  3.91425  3.68953  3.55636  2.44779  5.08914  3.83489      6 l - - -
          2.68618  4.42225  2.77519  2.73123  3.46354  2.40513  3.72494  3.29354  2.67741  2.69355  4.24690  2.90347  2.73739  3.18146  2.89801  2.37887  2.77519  2.98518  4.58477  3.61503
          0.02842  3.97060  4.69294  0.61958  0.77255  0.78667  0.60763
      7   3.03879  5.16778  2.53208  0.89357  4.52663  3.33882  3.93502  4.00009  2.82804  3.60177  4.57219  2.99163  3.94828  3.14909  3.24651  3.01165  3.34401  3.67408  5.67975  4.40286      7 e - - -
          2.68618  4.42225  2.77519  2.73123  3.46354  2.40513  3.72494  3.29354  2.67741  2.69355  4.24690  2.90347  2.73739  3.18146  2.89801  2.37887  2.77519  2.98518  4.58477  3.61503
          0.02842  3.97060  4.69294  0.61958  0.77255  0.33518  1.25600
      8   3.87163  5.19703  4.45102  4.27057  2.42706  4.31351  3.88061  3.83325  4.11913  3.17970  4.46819  4.24818  4.78505  4.32406  4.21325  3.96105  4.16414  3.72438  4.08032  0.49690      8 Y - - -
          2.68618  4.42225  2.77519  2.73123  3.46354  2.40513  3.72494  3.29354  2.67741  2.69355  4.24690  2.90347  2.73739  3.18146  2.89801  2.37887  2.77519  2.98518  4.58477  3.61503
          0.02100  4.26962  4.99197  0.61958  0.77255  0.48576  0.95510
      9   3.36499  5.50018  2.73983  0.56886  4.90739  3.58282  4.23016  4.44681  3.16780  4.00650  4.98395  3.24406  4.21241  3.45060  3.60403  3.31756  3.67893  4.09650  6.00047  4.75031      9 E - - -
          2.68618  4.42225  2.77519  2.73123  3.46354  2.40513  3.72494  3.29354  2.67741  2.69355  4.24690  2.90347  2.73739  3.18146  2.89801  2.37887  2.77519  2.98518  4.58477  3.61503
          0.02100  4.26962  4.99197  0.61958  0.77255  0.48576  0.95510
     10   3.47439  5.60576  0.48300  2.67724  5.04970  3.56487  4.35437  4.74098  3.52392  4.28292  5.28779  3.24727  4.24620  3.60634  4.08082  3.40370  3.82715  4.34284  6.13293  4.88004     10 D - - -
          2.68618  4.42225  2.77519  2.73123  3.46354  2.40513  3.72494  3.29354  2.67741  2.69355  4.24690  2.90347  2.73739  3.18146  2.89801  2.37887  2.77519  2.98518  4.58477  3.61503
          0.02100  4.26962  4.99197  0.61958  0.77255  0.48576  0.95510
     11   3.23595  4.95276  3.98914  3.94723  5.04592  0.31547  5.02385  4.76130  4.18129  4.35730  5.34940  4.15552  4.35435  4.47473  4.35570  3.42202  3.74732  4.21238  6.01702  5.16761     11 G - - -
          2.68618  4.42225  2.77519  2.73123  3.46354  2.40513  3.72494  3.29354  2.67741  2.69355  4.24690  2.90347  2.73739  3.18146  2.89801  2.37887  2.77519  2.98518  4.58477  3.61503
          0.02100  4.26962  4.99197  0.61958  0.77255  0.48576  0.95510
     12   0.56546  4.44342  3.91920  3.75180  4.50075  3.25348  4.71874  3.69036  3.77997  3.55156  4.55309  3.78392  4.03179  4.08595  3.98840  2.79749  3.10344  3.27165  5.88491  4.73840     12 A - - -
          2.68618  4.42225  2.77519  2.73123  3.46354  2.40513  3.72494  3.29354  2.67741  2.69355  4.24690  2.90347  2.73739  3.18146  2.89801  2.37887  2.77519  2.98518  4.58477  3.61503
          0.02100  4.26962  4.99197  0.61958  0.77255  0.48576  0.95510
     13   2.56170  4.47749  3.61121  3.46581  4.50749  3.20291  4.55316  4.09500  3.56843  3.78986  4.69299  3.60933  3.97817  3.88753  3.82707  0.61969  3.07491  3.53775  5.84974  4.59952     13 S - - -
          2.68618  4.42225  2.77519  2.73123  3.46354  2.40513  3.72494  3.29354  2.67741  2.69355  4.24690  2.90347  2.73739  3.18146  2.89801  2.37887  2.77519  2.98518  4.58477  3.61503
          0.02100  4.26962  4.99197  0.61958  0.77255  0.48576  0.95510
     14   0.56546  4.44342  3.91920  3.75180  4.50075  3.25348  4.71874  3.69036  3.77997  3.55156  4.55309  3.78392  4.03179  4.08595  3.98840  2.79749  3.10344  3.27165  5.88491  4.73840     14 A - - -
          2.68618  4.42225  2.77519  2.73123  3.46354  2.40513  3.72494  3.29354  2.67741  2.69355  4.24690  2.90347  2.73739  3.18146  2.89801  2.37887  2.77519  2.98518  4.58477  3.61503
          0.02100  4.26962  4.99197  0.61958  0.77255  0.48576  0.95510
     15   3.51656  5.28959  4.05323  3.50273  4.74945  3.90244  4.19744  4.33639  2.50968  3.77976  4.78492  3.82361  4.39976  3.41165  0.51149  3.59155  3.76427  4.04661  5.67858  4.60825     15 R - - -
          2.68618  4.42225  2.77519  2.73123  3.46354  2.40513  3.72494  3.29354  2.67741  2.69355  4.24690  2.90347  2.73739  3.18146  2.89801  2.37887  2.77519  2.98518  4.58477  3.61503
          0.02100  4.26962  4.99197  0.61958  0.77255  0.48576  0.95510
     16   3.39152  5.32719  3.59132  3.16088  4.80764  3.81450  4.05257  4.26831  0.59826  3.75442  4.71191  3.56043  4.30100  3.23391  2.59848  3.41791  3.62324  3.96019  5.70976  4.59070     16 K - - -
          2.68618  4.42225  2.77519  2.73123  3.46354  2.40513  3.72494  3.29354  2.67741  2.69355  4.24690  2.90347  2.73739  3.18146  2.89801  2.37887  2.77519  2.98518  4.58477  3.61503
          0.02100  4.26962  4.99197  0.61958  0.77255  0.48576  0.95510
     17   3.35689  4.68944  4.86740  4.51312  3.67660  4.47285  5.18606  0.68760  4.35059  2.19946  3.56891  4.70675  4.88258  4.66909  4.50490  4.02352  3.65548  1.94060  5.63688  4.39874     17 I - - -
          2.68618  4.42225  2.77519  2.73123  3.46354  2.40513  3.72494  3.29354  2.67741  2.69355  4.24690  2.90347  2.73739  3.18146  2.89801  2.37887  2.77519  2.98518  4.58477  3.61503
          0.02100  4.26962  4.99197  0.61958  0.77255  0.48576  0.95510
     18   3.36886  5.03909  4.02105  3.92986  4.86138  3.70517  4.95722  4.53200  4.02582  4.10502  5.18355  4.18844  0.33759  4.40095  4.20934  3.55265  3.84414  4.12738  5.91739  4.99298     18 P - - -
          2.68618  4.42225  2.77519  2.73123  3.46354  2.40513  3.72494  3.29354  2.67741  2.69355  4.24690  2.90347  2.73739  3.18146  2.89801  2.37887  2.77519  2.98518  4.58477  3.61503
          0.02100  4.26962  4.99197  0.61958  0.77255  0.48576  0.95510
     19   3.53735  5.24874  3.61683  3.43408  3.65014  3.85606  0.52630  4.30545  3.27071  3.73905  4.82800  3.81988  4.43845  3.81086  3.50284  3.61018  3.86201  4.03318  5.10375  3.59353     19 H - - -
          2.68618  4.42225  2.77519  2.73123  3.46354  2.40513  3.72494  3.29354  2.67741  2.69355  4.24690  2.90347  2.73739  3.18146  2.89801  2.37887  2.77519  2.98518  4.58477  3.61503
          0.02100  4.26962  4.99197  0.61958  0.77255  0.48576  0.95510
     20   4.07974  5.29582  4.75023  4.56735  3.18974  4.22144  4.47962  4.14493  4.29593  3.46237  4.75594  4.64382  4.77487  4.66105  4.34732  4.27943  4.40440  4.04466  0.36162  3.17422     20 W - - -
          2.68618  4.42225  2.77519  2.73123  3.46354  2.40513  3.72494  3.29354  2.67741  2.69355  4.24690  2.90347  2.73739  3.18146  2.89801  2.37887  2.77519  2.98518  4.58477  3.61503
          0.02100  4.26962  4.99197  0.61958  0.77255  0.48576  0.95510
     21   3.39152  5.32719  3.59132  3.16088  4.80764  3.81450  4.05257  4.26831  0.59826  3.75442  4.71191  3.56043  4.30100  3.23391  2.59848  3.41791  3.62324  3.96019  5.70976  4.59070     21 K - - -
          2.68618  4.42225  2.77519  2.73123  3.46354  2.40513  3.72494  3.29354  2.67741  2.69355  4.24690  2.90347  2.73739  3.18146  2.89801  2.37887  2.77519  2.98518  4.58477  3.61503
          0.02100  4.26962  4.99197  0.61958  0.77255  0.48576  0.95510
     22   3.36499  5.50018  2.73983  0.56886  4.90739  3.58282  4.23016  4.44681  3.16780  4.00650  4.98395  3.24406  4.21241  3.45060  3.60403  3.31756  3.67893  4.09650  6.00047  4.75031     22 E - - -
          2.68618  4.42225  2.77519  2.73123  3.46354  2.40513  3.72494  3.29354  2.67741  2.69355  4.24690  2.90347  2.73739  3.18146  2.89801  2.37887  2.77519  2.98518  4.58477  3.61503
          0.02100  4.26962  4.99197  0.61958  0.77255  0.48576  0.95510
     23   3.51656  5.28959  4.05323  3.50273  4.74945  3.90244  4.19744  4.33639  2.50968  3.77976  4.78492  3.82361  4.39976  3.41165  0.51149  3.59155  3.76427  4.04661  5.67858  4.60825     23 R - - -
          2.68618  4.42225  2.77519  2.73123  3.46354  2.40513  3.72494  3.29354  2.67741  2.69355  4.24690  2.90347  2.73739  3.18146  2.89801  2.37887  2.77519  2.98518  4.58477  3.61503
          0.02100  4.26962  4.99197  0.61958  0.77255  0.48576  0.95510
     24   3.53735  5.24874  3.61683  3.43408  3.65014  3.85606  0.52630  4.30545  3.27071  3.73905  4.82800  3.81988  4.43845  3.81086  3.50284  3.61018  3.86201  4.03318  5.10375  3.59353     24 H - - -
          2.68618  4.42225  2.77519  2.73123  3.46354  2.40513  3.72494  3.29354  2.67741  2.69355  4.24690  2.90347  2.73739  3.18146  2.89801  2.37887  2.77519  2.98518  4.58477  3.61503
          0.02100  4.26962  4.99197  0.61958  0.77255  0.48576  0.95510
     25   0.56546  4.44342  3.91920  3.75180  4.50075  3.25348  4.71874  3.69036  3.77997  3.55156  4.55309  3.78392  4.03179  4.08595  3.98840  2.79749  3.10344  3.27165  5.88491  4.73840     25 A - - -
          2.68618  4.42225  2.77519  2.73123  3.46354  2.40513  3.72494  3.29354  2.67741  2.69355  4.24690  2.90347  2.73739  3.18146  2.89801  2.37887  2.77519  2.98518  4.58477  3.61503
          0.02100  4.26962  4.99197  0.61958  0.77255  0.48576  0.95510
     26   3.51656  5.28959  4.05323  3.50273  4.74945  3.90244  4.19744  4.33639  2.50968  3.77976  4.78492  3.82361  4.39976  3.41165  0.51149  3.59155  3.76427  4.04661  5.67858  4.60825     26 R - - -
          2.68618  4.42225  2.77519  2.73123  3.46354  2.40513  3.72494  3.29354  2.67741  2.69355  4.24690  2.90347  2.73739  3.18146  2.89801  2.37887  2.77519  2.98518  4.58477  3.61503
          0.02100  4.26962  4.99197  0.61958  0.77255  0.48576  0.95510
     27   3.47439  5.60576  0.48300  2.67724  5.04970  3.56487  4.35437  4.74098  3.52392  4.28292  5.28779  3.24727  4.24620  3.60634  4.08082  3.40370  3.82715  4.34284  6.13293  4.88004     27 D - - -
          2.68618  4.42225  2.77519  2.73123  3.46354  2.40513  3.72494  3.29354  2.67741  2.69355  4.24690  2.90347  2.73739  3.18146  2.89801  2.37887  2.77519  2.98518  4.58477  3.61503
          0.02100  4.26962  4.99197  0.61958  0.77255  0.48576  0.95510
     28   3.36499  5.50018  2.73983  0.56886  4.90739  3.58282  4.23016  4.44681  3.16780  4.00650  4.98395  3.24406  4.21241  3.45060  3.60403  3.31756  3.67893  4.09650  6.00047  4.75031     28 E - - -
          2.68618  4.42225  2.77519  2.73123  3.46354  2.40513  3.72494  3.29354  2.67741  2.69355  4.24690  2.90347  2.73739  3.18146  2.89801  2.37887  2.77519  2.98518  4.58477  3.61503
          0.02100  4.26962  4.99197  0.61958  0.77255  0.48576  0.95510
     29   3.63514  4.98993  4.82769  4.48729  3.33978  4.48306  5.02173  2.58132  4.25306  0.50492  3.26973  4.72591  4.86134  4.52262  4.35658  4.12982  3.91720  2.71838  5.34324  4.15244     29 L - - -
          2.68618  4.42225  2.77519  2.73123  3.46354  2.40513  3.72494  3.29354  2.67741  2.69355  4.24690  2.90347  2.73739  3.18146  2.89801  2.37887  2.77519  2.98518  4.58477  3.61503
          0.02100  4.26962  4.99197  0.61958  0.77255  0.48576  0.95510
     30   2.90578  4.79150  3.50924  2.94528  3.92101  3.70746  3.87231  3.21304  1.61344  2.79401  1.81641  3.36328  4.10773  3.08423  2.71593  3.03070  3.13264  3.02103  5.28754  4.04943     30 k - - -
          2.68618  4.42225  2.77519  2.73123  3.46354  2.40513  3.72494  3.29354  2.67741  2.69355  4.24690  2.90347  2.73739  3.18146  2.89801  2.37887  2.77519  2.98518  4.58477  3.61503
          0.02100  4.26962  4.99197  0.61958  0.77255  0.48576  0.95510
     31   0.56546  4.44342  3.91920  3.75180  4.50075  3.25348  4.71874  3.69036  3.77997  3.55156  4.55309  3.78392  4.03179  4.08595  3.98840  2.79749  3.10344  3.27165  5.88491  4.73840     31 A - - -
          2.68618  4.42225  2.77519  2.73123  3.46354  2.40513  3.72494  3.29354  2.67741  2.69355  4.24690  2.90347  2.73739  3.18146  2.89801  2.37887  2.77519  2.98518  4.58477  3.61503
          0.02100  4.26962  4.99197  0.61958  0.77255  0.48576  0.95510
     32   3.36886  5.03909  4.02105  3.92986  4.86138  3.70517  4.95722  4.53200  4.02582  4.10502  5.18355  4.18844  0.33759  4.40095  4.20934  3.55265  3.84414  4.12738  5.91739  4.99298     32 P - - -
          2.68618  4.42225  2.77519  2.73123  3.46354  2.40513  3.72494  3.29354  2.67741  2.69355  4.24690  2.90347  2.73739  3.18146  2.89801  2.37887  2.77519  2.98518  4.58477  3.61503
          0.02100  4.26962  4.99197  0.61958  0.77255  0.48576  0.95510
     33   2.68470  4.52440  3.84641  3.64127  4.38544  3.34477  4.61972  3.56564  3.59268  3.41385  4.45230  3.76761  4.08628  3.97022  3.81818  2.89223  0.64261  3.21333  5.78404  4.60771     33 T - - -
          2.68618  4.42225  2.77519  2.73123  3.46354  2.40513  3.72494  3.29354  2.67741  2.69355  4.24690  2.90347  2.73739  3.18146  2.89801  2.37887  2.77519  2.98518  4.58477  3.61503
          0.02100  4.26962  4.99197  0.61958  0.77255  0.48576  0.95510
     34   3.13832  4.59251  4.66380  4.35670  3.87806  4.12282  5.10245  2.12043  4.23233  2.50580  3.79812  4.47906  4.67414  4.57139  4.40490  3.66567  3.49808  0.63674  5.72361  4.47347     34 V - - -
          2.68618  4.42225  2.77519  2.73123  3.46354  2.40513  3.72494  3.29354  2.67741  2.69355  4.24690  2.90347  2.73739  3.18146  2.89801  2.37887  2.77519  2.98518  4.58477  3.61503
          0.02100  4.26962  4.99197  0.61958  0.77255  0.48576  0.95510
     35   3.23595  4.95276  3.98914  3.94723  5.04592  0.31547  5.02385  4.76130  4.18129  4.35730  5.34940  4.15552  4.35435  4.47473  4.35570  3.42202  3.74732  4.21238  6.01702  5.16761     35 G - - -
          2.68618  4.42225  2.77519  2.73123  3.46354  2.40513  3.72494  3.29354  2.67741  2.69355  4.24690  2.90347  2.73739  3.18146  2.89801  2.37887  2.77519  2.98518  4.58477  3.61503
          0.32744  4.26962  1.32708  0.61958  0.77255  0.48576  0.95510
     36   0.88112  4.24295  3.56385  3.36046  4.15163  3.06471  4.37069  3.29195  3.37928  3.16896  4.19062  3.48475  3.81328  3.71160  3.62258  2.59271  2.87690  2.92937  5.56899  4.38035     36 a - - -
          2.68618  4.42225  2.77519  2.73123  3.46354  2.40513  3.72494  3.29354  2.67741  2.69355  4.24690  2.90347  2.73739  3.18146  2.89801  2.37887  2.77519  2.98518  4.58477  3.61503
          0.02842  3.97060  4.69294  0.61958  0.77255  0.78667  0.60763
     37   2.79055  4.55562  3.48436  3.39655  4.53585  0.59257  4.51027  4.15987  3.59113  3.80155  4.77853  3.64873  3.94989  3.90758  3.81586  2.96538  3.27943  3.66927  5.60452  4.64127     37 G - - -
          2.68618  4.42225  2.77519  2.73123  3.46354  2.40513  3.72494  3.29354  2.67741  2.69355  4.24690  2.90347  2.73739  3.18146  2.89801  2.37887  2.77519  2.98518  4.58477  3.61503
          0.01922  3.96139        *  0.61958  0.77255  0.00000        *
//
