# Supplementary material for: A refined genome phage display methodology delineates the human antibody response in patients with Chagas disease
Source: iScience. 2021 May 15;24(6):102540. doi: 10.1016/j.isci.2021.102540 (PMC8185243; doi:10.1016/j.isci.2021.102540)
Supplement: Data S2. Alignments and consensus sequences for all epitopes. Related to Figure 3 and Data S1 [file mmc3.zip › final clusters A and B/1011.hmm]

HMMER3/f [3.1b2 | February 2015]
NAME  1011.mafft
LENG  44
ALPH  amino
RF    no
MM    no
CONS  yes
CS    no
MAP   yes
DATE  Wed Dec  6 22:58:54 2017
NSEQ  2
EFFN  0.902344
CKSUM 1824288200
STATS LOCAL MSV       -8.2730  0.71944
STATS LOCAL VITERBI   -8.3096  0.71944
STATS LOCAL FORWARD   -4.0792  0.71944
HMM          A        C        D        E        F        G        H        I        K        L        M        N        P        Q        R        S        T        V        W        Y   
            m->m     m->i     m->d     i->m     i->i     d->m     d->d
  COMPO   2.53073  4.79889  2.98034  3.12800  4.04245  3.08246  2.62666  3.19060  2.68595  3.23001  3.87185  2.29860  2.82373  2.81749  2.55203  2.62329  3.10310  2.76713  4.01215  4.11620
          2.68618  4.42225  2.77519  2.73123  3.46354  2.40513  3.72494  3.29354  2.67741  2.69355  4.24690  2.90347  2.73739  3.18146  2.89801  2.37887  2.77519  2.98518  4.58477  3.61503
          0.31765  4.13519  1.36203  0.61958  0.77255  0.00000        *
      1   2.95170  4.91403  3.12614  2.75222  4.29525  3.44333  3.74728  3.72315  1.06990  3.29335  4.25628  3.17760  3.94549  2.94024  2.42829  2.99533  3.20680  3.43232  5.35947  4.16906      1 k - - -
          2.68618  4.42225  2.77519  2.73123  3.46354  2.40513  3.72494  3.29354  2.67741  2.69355  4.24690  2.90347  2.73739  3.18146  2.89801  2.37887  2.77519  2.98518  4.58477  3.61503
          0.03213  3.84968  4.57203  0.61958  0.77255  0.74423  0.64455
      2   2.98025  4.82044  3.46862  2.98481  4.16926  3.47226  3.80859  3.70962  2.22938  3.22972  4.23075  3.34615  3.97619  3.03027  1.01379  3.06567  3.24791  3.43462  5.26170  4.10183      2 r - - -
          2.68618  4.42225  2.77519  2.73123  3.46354  2.40513  3.72494  3.29354  2.67741  2.69355  4.24690  2.90347  2.73739  3.18146  2.89801  2.37887  2.77519  2.98518  4.58477  3.61503
          0.03213  3.84968  4.57203  0.61958  0.77255  0.35259  1.21357
      3   3.29521  5.43838  0.60382  2.53930  4.85616  3.43090  4.19324  4.50916  3.33166  4.07329  5.06510  3.10597  4.10278  3.43831  3.87764  3.23324  3.64205  4.12277  5.97092  4.69586      3 D - - -
          2.68618  4.42225  2.77519  2.73123  3.46354  2.40513  3.72494  3.29354  2.67741  2.69355  4.24690  2.90347  2.73739  3.18146  2.89801  2.37887  2.77519  2.98518  4.58477  3.61503
          0.02406  4.13519  4.85754  0.61958  0.77255  0.48576  0.95510
      4   3.23350  5.18906  3.42572  3.00822  4.63643  3.68479  3.93447  4.08463  0.72714  3.59617  4.55125  3.41798  4.17297  3.11663  2.51975  3.26289  3.47095  3.78047  5.58846  4.44330      4 k - - -
          2.68618  4.42225  2.77519  2.73123  3.46354  2.40513  3.72494  3.29354  2.67741  2.69355  4.24690  2.90347  2.73739  3.18146  2.89801  2.37887  2.77519  2.98518  4.58477  3.61503
          0.02406  4.13519  4.85754  0.61958  0.77255  0.48576  0.95510
      5   2.46526  4.38476  3.45846  3.29516  4.35109  3.11094  4.39316  3.91376  3.38724  3.61630  4.52528  3.47089  3.87317  3.71687  3.65893  0.75414  2.96661  3.38966  5.70367  4.43858      5 s - - -
          2.68618  4.42225  2.77519  2.73123  3.46354  2.40513  3.72494  3.29354  2.67741  2.69355  4.24690  2.90347  2.73739  3.18146  2.89801  2.37887  2.77519  2.98518  4.58477  3.61503
          0.02406  4.13519  4.85754  0.61958  0.77255  0.48576  0.95510
      6   3.32710  5.08312  3.42452  3.21866  3.50325  3.69907  0.69141  4.07144  3.05615  3.52831  4.59826  3.61411  4.26985  3.59062  3.30192  3.39782  3.64277  3.80183  4.96266  3.44834      6 H - - -
          2.68618  4.42225  2.77519  2.73123  3.46354  2.40513  3.72494  3.29354  2.67741  2.69355  4.24690  2.90347  2.73739  3.18146  2.89801  2.37887  2.77519  2.98518  4.58477  3.61503
          0.02406  4.13519  4.85754  0.61958  0.77255  0.48576  0.95510
      7   2.96607  4.95689  2.89093  2.80728  4.36455  3.38048  4.16835  4.14101  3.09951  3.75968  4.71968  0.76514  4.04879  3.44847  3.45727  3.02749  3.36079  3.73586  5.64021  4.29937      7 n - - -
          2.68618  4.42225  2.77519  2.73123  3.46354  2.40513  3.72494  3.29354  2.67741  2.69355  4.24690  2.90347  2.73739  3.18146  2.89801  2.37887  2.77519  2.98518  4.58477  3.61503
          0.02406  4.13519  4.85754  0.61958  0.77255  0.48576  0.95510
      8   3.32710  5.08312  3.42452  3.21866  3.50325  3.69907  0.69141  4.07144  3.05615  3.52831  4.59826  3.61411  4.26985  3.59062  3.30192  3.39782  3.64277  3.80183  4.96266  3.44834      8 H - - -
          2.68618  4.42225  2.77519  2.73123  3.46354  2.40513  3.72494  3.29354  2.67741  2.69355  4.24690  2.90347  2.73739  3.18146  2.89801  2.37887  2.77519  2.98518  4.58477  3.61503
          0.02406  4.13519  4.85754  0.61958  0.77255  0.48576  0.95510
      9   0.69263  4.34494  3.75028  3.56361  4.33453  3.16066  4.55156  3.50096  3.58724  3.36964  4.37898  3.64008  3.92556  3.90535  3.81359  2.69630  2.99237  3.10870  5.73465  4.56743      9 A - - -
          2.68618  4.42225  2.77519  2.73123  3.46354  2.40513  3.72494  3.29354  2.67741  2.69355  4.24690  2.90347  2.73739  3.18146  2.89801  2.37887  2.77519  2.98518  4.58477  3.61503
          0.02406  4.13519  4.85754  0.61958  0.77255  0.48576  0.95510
     10   3.13945  4.84409  3.77627  3.65902  4.61843  3.51715  4.70780  4.24059  3.74066  3.83495  4.90126  3.93553  0.45773  4.12107  3.94932  3.31691  3.60308  3.85427  5.72418  4.74517     10 P - - -
          2.68618  4.42225  2.77519  2.73123  3.46354  2.40513  3.72494  3.29354  2.67741  2.69355  4.24690  2.90347  2.73739  3.18146  2.89801  2.37887  2.77519  2.98518  4.58477  3.61503
          0.02406  4.13519  4.85754  0.61958  0.77255  0.48576  0.95510
     11   2.46526  4.38476  3.45846  3.29516  4.35109  3.11094  4.39316  3.91376  3.38724  3.61630  4.52528  3.47089  3.87317  3.71687  3.65893  0.75414  2.96661  3.38966  5.70367  4.43858     11 s - - -
          2.68618  4.42225  2.77519  2.73123  3.46354  2.40513  3.72494  3.29354  2.67741  2.69355  4.24690  2.90347  2.73739  3.18146  2.89801  2.37887  2.77519  2.98518  4.58477  3.61503
          0.02406  4.13519  4.85754  0.61958  0.77255  0.48576  0.95510
     12   3.32710  5.08312  3.42452  3.21866  3.50325  3.69907  0.69141  4.07144  3.05615  3.52831  4.59826  3.61411  4.26985  3.59062  3.30192  3.39782  3.64277  3.80183  4.96266  3.44834     12 H - - -
          2.68618  4.42225  2.77519  2.73123  3.46354  2.40513  3.72494  3.29354  2.67741  2.69355  4.24690  2.90347  2.73739  3.18146  2.89801  2.37887  2.77519  2.98518  4.58477  3.61503
          0.02406  4.13519  4.85754  0.61958  0.77255  0.48576  0.95510
     13   3.13945  4.84409  3.77627  3.65902  4.61843  3.51715  4.70780  4.24059  3.74066  3.83495  4.90126  3.93553  0.45773  4.12107  3.94932  3.31691  3.60308  3.85427  5.72418  4.74517     13 P - - -
          2.68618  4.42225  2.77519  2.73123  3.46354  2.40513  3.72494  3.29354  2.67741  2.69355  4.24690  2.90347  2.73739  3.18146  2.89801  2.37887  2.77519  2.98518  4.58477  3.61503
          0.02406  4.13519  4.85754  0.61958  0.77255  0.48576  0.95510
     14   0.69263  4.34494  3.75028  3.56361  4.33453  3.16066  4.55156  3.50096  3.58724  3.36964  4.37898  3.64008  3.92556  3.90535  3.81359  2.69630  2.99237  3.10870  5.73465  4.56743     14 A - - -
          2.68618  4.42225  2.77519  2.73123  3.46354  2.40513  3.72494  3.29354  2.67741  2.69355  4.24690  2.90347  2.73739  3.18146  2.89801  2.37887  2.77519  2.98518  4.58477  3.61503
          0.02406  4.13519  4.85754  0.61958  0.77255  0.48576  0.95510
     15   3.19750  4.70884  4.34358  3.96504  3.35212  4.03719  4.63952  2.55539  3.71658  1.91378  0.95052  4.20761  4.50610  4.08489  3.88935  3.57031  3.51162  2.59055  5.22319  4.00470     15 m - - -
          2.68618  4.42225  2.77519  2.73123  3.46354  2.40513  3.72494  3.29354  2.67741  2.69355  4.24690  2.90347  2.73739  3.18146  2.89801  2.37887  2.77519  2.98518  4.58477  3.61503
          0.02406  4.13519  4.85754  0.61958  0.77255  0.48576  0.95510
     16   3.32671  5.13116  3.84651  3.31243  4.55384  3.75337  4.04986  4.12104  2.39050  3.58932  4.58954  3.64835  4.24944  3.26319  0.64206  3.40255  3.57873  3.83527  5.53386  4.43175     16 R - - -
          2.68618  4.42225  2.77519  2.73123  3.46354  2.40513  3.72494  3.29354  2.67741  2.69355  4.24690  2.90347  2.73739  3.18146  2.89801  2.37887  2.77519  2.98518  4.58477  3.61503
          0.02406  4.13519  4.85754  0.61958  0.77255  0.48576  0.95510
     17   3.02130  4.50049  4.48320  4.16226  3.75715  3.98914  4.92350  2.07617  4.03443  2.40316  3.68951  4.30796  4.54075  4.37883  4.22065  3.51547  3.38002  0.74752  5.58343  4.32822     17 v - - -
          2.68618  4.42225  2.77519  2.73123  3.46354  2.40513  3.72494  3.29354  2.67741  2.69355  4.24690  2.90347  2.73739  3.18146  2.89801  2.37887  2.77519  2.98518  4.58477  3.61503
          0.02406  4.13519  4.85754  0.61958  0.77255  0.48576  0.95510
     18   2.57742  4.42023  3.68714  3.46194  4.22650  3.24825  4.45589  3.38703  3.41020  3.24089  4.28085  3.62135  3.97575  3.79337  3.65036  2.78248  0.79340  3.05240  5.64015  4.44570     18 t - - -
          2.68618  4.42225  2.77519  2.73123  3.46354  2.40513  3.72494  3.29354  2.67741  2.69355  4.24690  2.90347  2.73739  3.18146  2.89801  2.37887  2.77519  2.98518  4.58477  3.61503
          0.02406  4.13519  4.85754  0.61958  0.77255  0.48576  0.95510
     19   3.32710  5.08312  3.42452  3.21866  3.50325  3.69907  0.69141  4.07144  3.05615  3.52831  4.59826  3.61411  4.26985  3.59062  3.30192  3.39782  3.64277  3.80183  4.96266  3.44834     19 H - - -
          2.68618  4.42225  2.77519  2.73123  3.46354  2.40513  3.72494  3.29354  2.67741  2.69355  4.24690  2.90347  2.73739  3.18146  2.89801  2.37887  2.77519  2.98518  4.58477  3.61503
          0.02406  4.13519  4.85754  0.61958  0.77255  0.48576  0.95510
     20   3.32710  5.08312  3.42452  3.21866  3.50325  3.69907  0.69141  4.07144  3.05615  3.52831  4.59826  3.61411  4.26985  3.59062  3.30192  3.39782  3.64277  3.80183  4.96266  3.44834     20 H - - -
          2.68618  4.42225  2.77519  2.73123  3.46354  2.40513  3.72494  3.29354  2.67741  2.69355  4.24690  2.90347  2.73739  3.18146  2.89801  2.37887  2.77519  2.98518  4.58477  3.61503
          0.02406  4.13519  4.85754  0.61958  0.77255  0.48576  0.95510
     21   2.96607  4.95689  2.89093  2.80728  4.36455  3.38048  4.16835  4.14101  3.09951  3.75968  4.71968  0.76514  4.04879  3.44847  3.45727  3.02749  3.36079  3.73586  5.64021  4.29937     21 n - - -
          2.68618  4.42225  2.77519  2.73123  3.46354  2.40513  3.72494  3.29354  2.67741  2.69355  4.24690  2.90347  2.73739  3.18146  2.89801  2.37887  2.77519  2.98518  4.58477  3.61503
          0.02406  4.13519  4.85754  0.61958  0.77255  0.48576  0.95510
     22   2.96607  4.95689  2.89093  2.80728  4.36455  3.38048  4.16835  4.14101  3.09951  3.75968  4.71968  0.76514  4.04879  3.44847  3.45727  3.02749  3.36079  3.73586  5.64021  4.29937     22 n - - -
          2.68618  4.42225  2.77519  2.73123  3.46354  2.40513  3.72494  3.29354  2.67741  2.69355  4.24690  2.90347  2.73739  3.18146  2.89801  2.37887  2.77519  2.98518  4.58477  3.61503
          0.02406  4.13519  4.85754  0.61958  0.77255  0.48576  0.95510
     23   2.96607  4.95689  2.89093  2.80728  4.36455  3.38048  4.16835  4.14101  3.09951  3.75968  4.71968  0.76514  4.04879  3.44847  3.45727  3.02749  3.36079  3.73586  5.64021  4.29937     23 n - - -
          2.68618  4.42225  2.77519  2.73123  3.46354  2.40513  3.72494  3.29354  2.67741  2.69355  4.24690  2.90347  2.73739  3.18146  2.89801  2.37887  2.77519  2.98518  4.58477  3.61503
          0.02406  4.13519  4.85754  0.61958  0.77255  0.48576  0.95510
     24   3.80995  5.08392  4.51691  4.29373  2.98642  4.04525  4.26330  3.85423  4.01553  3.20001  4.47427  4.39225  4.58635  4.38912  4.09472  4.01088  4.12549  3.75142  0.48896  2.97612     24 W - - -
          2.68618  4.42225  2.77519  2.73123  3.46354  2.40513  3.72494  3.29354  2.67741  2.69355  4.24690  2.90347  2.73739  3.18146  2.89801  2.37887  2.77519  2.98518  4.58477  3.61503
          0.02406  4.13519  4.85754  0.61958  0.77255  0.48576  0.95510
     25   3.02130  4.50049  4.48320  4.16226  3.75715  3.98914  4.92350  2.07617  4.03443  2.40316  3.68951  4.30796  4.54075  4.37883  4.22065  3.51547  3.38002  0.74752  5.58343  4.32822     25 v - - -
          2.68618  4.42225  2.77519  2.73123  3.46354  2.40513  3.72494  3.29354  2.67741  2.69355  4.24690  2.90347  2.73739  3.18146  2.89801  2.37887  2.77519  2.98518  4.58477  3.61503
          0.02406  4.13519  4.85754  0.61958  0.77255  0.48576  0.95510
     26   3.02567  4.76666  3.75257  3.68932  4.81093  0.41864  4.78556  4.48236  3.90587  4.10059  5.08421  3.91796  4.16555  4.20973  4.10546  3.20638  3.52725  3.95980  5.82858  4.92447     26 G - - -
          2.68618  4.42225  2.77519  2.73123  3.46354  2.40513  3.72494  3.29354  2.67741  2.69355  4.24690  2.90347  2.73739  3.18146  2.89801  2.37887  2.77519  2.98518  4.58477  3.61503
          0.02406  4.13519  4.85754  0.61958  0.77255  0.48576  0.95510
     27   0.69263  4.34494  3.75028  3.56361  4.33453  3.16066  4.55156  3.50096  3.58724  3.36964  4.37898  3.64008  3.92556  3.90535  3.81359  2.69630  2.99237  3.10870  5.73465  4.56743     27 A - - -
          2.68618  4.42225  2.77519  2.73123  3.46354  2.40513  3.72494  3.29354  2.67741  2.69355  4.24690  2.90347  2.73739  3.18146  2.89801  2.37887  2.77519  2.98518  4.58477  3.61503
          0.02406  4.13519  4.85754  0.61958  0.77255  0.48576  0.95510
     28   3.02130  4.50049  4.48320  4.16226  3.75715  3.98914  4.92350  2.07617  4.03443  2.40316  3.68951  4.30796  4.54075  4.37883  4.22065  3.51547  3.38002  0.74752  5.58343  4.32822     28 v - - -
          2.68618  4.42225  2.77519  2.73123  3.46354  2.40513  3.72494  3.29354  2.67741  2.69355  4.24690  2.90347  2.73739  3.18146  2.89801  2.37887  2.77519  2.98518  4.58477  3.61503
          0.31765  4.13519  1.36203  0.61958  0.77255  0.48576  0.95510
     29   2.86325  4.84775  2.88847  2.64317  4.01321  3.35130  3.80117  3.64076  2.46562  3.14535  4.17416  3.10259  3.90463  1.27513  2.75011  2.91211  3.16038  3.37194  5.28941  3.98175     29 q - - -
          2.68618  4.42225  2.77519  2.73123  3.46354  2.40513  3.72494  3.29354  2.67741  2.69355  4.24690  2.90347  2.73739  3.18146  2.89801  2.37887  2.77519  2.98518  4.58477  3.61503
          0.03213  3.84968  4.57203  0.61958  0.77255  0.35259  1.21357
     30   3.12012  5.09592  3.10671  2.87446  4.29835  3.55962  4.03196  3.97861  2.67870  3.45357  4.48250  3.33333  4.12223  0.82981  2.95394  3.16068  3.42088  3.69428  5.52673  4.24202     30 q - - -
          2.68618  4.42225  2.77519  2.73123  3.46354  2.40513  3.72494  3.29354  2.67741  2.69355  4.24690  2.90347  2.73739  3.18146  2.89801  2.37887  2.77519  2.98518  4.58477  3.61503
          0.02406  4.13519  4.85754  0.61958  0.77255  0.48576  0.95510
     31   3.12012  5.09592  3.10671  2.87446  4.29835  3.55962  4.03196  3.97861  2.67870  3.45357  4.48250  3.33333  4.12223  0.82981  2.95394  3.16068  3.42088  3.69428  5.52673  4.24202     31 q - - -
          2.68618  4.42225  2.77519  2.73123  3.46354  2.40513  3.72494  3.29354  2.67741  2.69355  4.24690  2.90347  2.73739  3.18146  2.89801  2.37887  2.77519  2.98518  4.58477  3.61503
          0.02406  4.13519  4.85754  0.61958  0.77255  0.48576  0.95510
     32   2.46526  4.38476  3.45846  3.29516  4.35109  3.11094  4.39316  3.91376  3.38724  3.61630  4.52528  3.47089  3.87317  3.71687  3.65893  0.75414  2.96661  3.38966  5.70367  4.43858     32 s - - -
          2.68618  4.42225  2.77519  2.73123  3.46354  2.40513  3.72494  3.29354  2.67741  2.69355  4.24690  2.90347  2.73739  3.18146  2.89801  2.37887  2.77519  2.98518  4.58477  3.61503
          0.02406  4.13519  4.85754  0.61958  0.77255  0.48576  0.95510
     33   2.84865  4.62660  3.54044  3.00350  3.78250  3.71353  3.92942  1.75322  1.73812  2.65282  3.69460  3.41101  4.11541  3.17150  2.85715  3.04094  3.08448  2.57357  5.22905  3.98331     33 k - - -
          2.68618  4.42225  2.77519  2.73123  3.46354  2.40513  3.72494  3.29354  2.67741  2.69355  4.24690  2.90347  2.73739  3.18146  2.89801  2.37887  2.77519  2.98518  4.58477  3.61503
          0.02406  4.13519  4.85754  0.61958  0.77255  0.48576  0.95510
     34   2.96607  4.95689  2.89093  2.80728  4.36455  3.38048  4.16835  4.14101  3.09951  3.75968  4.71968  0.76514  4.04879  3.44847  3.45727  3.02749  3.36079  3.73586  5.64021  4.29937     34 n - - -
          2.68618  4.42225  2.77519  2.73123  3.46354  2.40513  3.72494  3.29354  2.67741  2.69355  4.24690  2.90347  2.73739  3.18146  2.89801  2.37887  2.77519  2.98518  4.58477  3.61503
          0.02406  4.13519  4.85754  0.61958  0.77255  0.48576  0.95510
     35   2.96607  4.95689  2.89093  2.80728  4.36455  3.38048  4.16835  4.14101  3.09951  3.75968  4.71968  0.76514  4.04879  3.44847  3.45727  3.02749  3.36079  3.73586  5.64021  4.29937     35 n - - -
          2.68618  4.42225  2.77519  2.73123  3.46354  2.40513  3.72494  3.29354  2.67741  2.69355  4.24690  2.90347  2.73739  3.18146  2.89801  2.37887  2.77519  2.98518  4.58477  3.61503
          0.02406  4.13519  4.85754  0.61958  0.77255  0.48576  0.95510
     36   2.90308  5.17521  2.83668  2.50542  4.56184  3.46987  3.72394  4.01691  1.50712  3.52119  4.35911  1.83395  3.95306  2.86950  2.61204  2.88036  3.14543  3.64435  5.61443  4.29911     36 k - - -
          2.68618  4.42225  2.77519  2.73123  3.46354  2.40513  3.72494  3.29354  2.67741  2.69355  4.24690  2.90347  2.73739  3.18146  2.89801  2.37887  2.77519  2.98518  4.58477  3.61503
          0.02406  4.13519  4.85754  0.61958  0.77255  0.48576  0.95510
     37   3.12012  5.09592  3.10671  2.87446  4.29835  3.55962  4.03196  3.97861  2.67870  3.45357  4.48250  3.33333  4.12223  0.82981  2.95394  3.16068  3.42088  3.69428  5.52673  4.24202     37 q - - -
          2.68618  4.42225  2.77519  2.73123  3.46354  2.40513  3.72494  3.29354  2.67741  2.69355  4.24690  2.90347  2.73739  3.18146  2.89801  2.37887  2.77519  2.98518  4.58477  3.61503
          0.02406  4.13519  4.85754  0.61958  0.77255  0.48576  0.95510
     38   3.32671  5.13116  3.84651  3.31243  4.55384  3.75337  4.04986  4.12104  2.39050  3.58932  4.58954  3.64835  4.24944  3.26319  0.64206  3.40255  3.57873  3.83527  5.53386  4.43175     38 R - - -
          2.68618  4.42225  2.77519  2.73123  3.46354  2.40513  3.72494  3.29354  2.67741  2.69355  4.24690  2.90347  2.73739  3.18146  2.89801  2.37887  2.77519  2.98518  4.58477  3.61503
          0.02406  4.13519  4.85754  0.61958  0.77255  0.48576  0.95510
     39   3.24126  4.59787  4.69337  4.32573  3.56524  4.33865  5.01273  0.80104  4.15923  2.10598  3.46845  4.53562  4.75204  4.48549  4.32697  3.86660  3.53875  1.89001  5.50477  4.26061     39 i - - -
          2.68618  4.42225  2.77519  2.73123  3.46354  2.40513  3.72494  3.29354  2.67741  2.69355  4.24690  2.90347  2.73739  3.18146  2.89801  2.37887  2.77519  2.98518  4.58477  3.61503
          0.02406  4.13519  4.85754  0.61958  0.77255  0.48576  0.95510
     40   2.96607  4.95689  2.89093  2.80728  4.36455  3.38048  4.16835  4.14101  3.09951  3.75968  4.71968  0.76514  4.04879  3.44847  3.45727  3.02749  3.36079  3.73586  5.64021  4.29937     40 n - - -
          2.68618  4.42225  2.77519  2.73123  3.46354  2.40513  3.72494  3.29354  2.67741  2.69355  4.24690  2.90347  2.73739  3.18146  2.89801  2.37887  2.77519  2.98518  4.58477  3.61503
          0.02406  4.13519  4.85754  0.61958  0.77255  0.48576  0.95510
     41   3.13945  4.84409  3.77627  3.65902  4.61843  3.51715  4.70780  4.24059  3.74066  3.83495  4.90126  3.93553  0.45773  4.12107  3.94932  3.31691  3.60308  3.85427  5.72418  4.74517     41 P - - -
          2.68618  4.42225  2.77519  2.73123  3.46354  2.40513  3.72494  3.29354  2.67741  2.69355  4.24690  2.90347  2.73739  3.18146  2.89801  2.37887  2.77519  2.98518  4.58477  3.61503
          0.02406  4.13519  4.85754  0.61958  0.77255  0.48576  0.95510
     42   3.32671  5.13116  3.84651  3.31243  4.55384  3.75337  4.04986  4.12104  2.39050  3.58932  4.58954  3.64835  4.24944  3.26319  0.64206  3.40255  3.57873  3.83527  5.53386  4.43175     42 R - - -
          2.68618  4.42225  2.77519  2.73123  3.46354  2.40513  3.72494  3.29354  2.67741  2.69355  4.24690  2.90347  2.73739  3.18146  2.89801  2.37887  2.77519  2.98518  4.58477  3.61503
          0.02406  4.13519  4.85754  0.61958  0.77255  0.48576  0.95510
     43   3.01383  5.10260  3.37414  2.79880  4.20001  3.66147  1.95898  3.88010  2.10489  3.36403  4.24339  3.22479  4.05904  2.86918  1.50094  3.02827  3.21146  3.56903  5.32732  4.01201     43 r - - -
          2.68618  4.42225  2.77519  2.73123  3.46354  2.40513  3.72494  3.29354  2.67741  2.69355  4.24690  2.90347  2.73739  3.18146  2.89801  2.37887  2.77519  2.98518  4.58477  3.61503
          0.31765  4.13519  1.36203  0.61958  0.77255  0.48576  0.95510
     44   2.96557  5.08960  0.95129  2.32162  4.46367  3.19381  3.91166  4.04676  2.99158  3.65927  4.63714  2.87673  3.84502  3.15096  3.50449  2.93069  3.30375  3.68846  5.63669  4.34068     44 d - - -
          2.68618  4.42225  2.77519  2.73123  3.46354  2.40513  3.72494  3.29354  2.67741  2.69355  4.24690  2.90347  2.73739  3.18146  2.89801  2.37887  2.77519  2.98518  4.58477  3.61503
          0.02174  3.83929        *  0.61958  0.77255  0.00000        *
//
