# Supplementary material for: A refined genome phage display methodology delineates the human antibody response in patients with Chagas disease
Source: iScience. 2021 May 15;24(6):102540. doi: 10.1016/j.isci.2021.102540 (PMC8185243; doi:10.1016/j.isci.2021.102540)
Supplement: Data S2. Alignments and consensus sequences for all epitopes. Related to Figure 3 and Data S1 [file mmc3.zip › final clusters A and B/1012.hmm]

HMMER3/f [3.1b2 | February 2015]
NAME  1012.mafft
LENG  26
ALPH  amino
RF    no
MM    no
CONS  yes
CS    no
MAP   yes
DATE  Wed Dec  6 22:58:54 2017
NSEQ  2
EFFN  2.000000
CKSUM 1253417138
STATS LOCAL MSV       -6.9713  0.72044
STATS LOCAL VITERBI   -7.2689  0.72044
STATS LOCAL FORWARD   -4.3161  0.72044
HMM          A        C        D        E        F        G        H        I        K        L        M        N        P        Q        R        S        T        V        W        Y   
            m->m     m->i     m->d     i->m     i->i     d->m     d->d
  COMPO   2.15067  4.93964  3.37277  3.72248  4.48067  3.59503  3.56116  2.96040  2.99202  3.52919  4.73292  2.63525  2.16360  2.89609  3.04130  2.46566  1.77597  2.91052  5.80885  4.67558
          2.68618  4.42225  2.77519  2.73123  3.46354  2.40513  3.72494  3.29354  2.67741  2.69355  4.24690  2.90347  2.73739  3.18146  2.89801  2.37887  2.77519  2.98518  4.58477  3.61503
          0.42408  4.62483  1.09117  0.61958  0.77255  0.00000        *
      1   3.41024  5.54696  0.52245  2.62683  4.98138  3.51653  4.29632  4.65891  3.45484  4.20867  5.20864  3.19579  4.19465  3.54566  4.00821  3.34237  3.76086  4.26482  6.07597  4.81451      1 D - - -
          2.68618  4.42225  2.77519  2.73123  3.46354  2.40513  3.72494  3.29354  2.67741  2.69355  4.24690  2.90347  2.73739  3.18146  2.89801  2.37887  2.77519  2.98518  4.58477  3.61503
          0.02202  4.22277  4.94511  0.61958  0.77255  0.98137  0.46968
      2   3.21885  5.18230  3.19290  2.96931  4.39659  3.63753  4.12492  4.09861  2.76861  3.56342  4.59673  3.42640  4.20568  0.71890  3.03896  3.25887  3.52279  3.81048  5.61080  4.33618      2 q - - -
          2.68618  4.42225  2.77519  2.73123  3.46354  2.40513  3.72494  3.29354  2.67741  2.69355  4.24690  2.90347  2.73739  3.18146  2.89801  2.37887  2.77519  2.98518  4.58477  3.61503
          0.02202  4.22277  4.94511  0.61958  0.77255  0.98137  0.46968
      3   3.28701  4.96970  3.93391  3.83352  4.77526  3.63818  4.86884  4.42832  3.92436  4.00918  5.08324  4.09844  0.37536  4.30144  4.11706  3.46853  3.75827  4.03024  5.84919  4.90508      3 P - - -
          2.68618  4.42225  2.77519  2.73123  3.46354  2.40513  3.72494  3.29354  2.67741  2.69355  4.24690  2.90347  2.73739  3.18146  2.89801  2.37887  2.77519  2.98518  4.58477  3.61503
          0.02202  4.22277  4.94511  0.61958  0.77255  0.98137  0.46968
      4   3.28701  4.96970  3.93391  3.83352  4.77526  3.63818  4.86884  4.42832  3.92436  4.00918  5.08324  4.09844  0.37536  4.30144  4.11706  3.46853  3.75827  4.03024  5.84919  4.90508      4 P - - -
          2.68618  4.42225  2.77519  2.73123  3.46354  2.40513  3.72494  3.29354  2.67741  2.69355  4.24690  2.90347  2.73739  3.18146  2.89801  2.37887  2.77519  2.98518  4.58477  3.61503
          0.02202  4.22277  4.94511  0.61958  0.77255  0.98137  0.46968
      5   3.28701  4.96970  3.93391  3.83352  4.77526  3.63818  4.86884  4.42832  3.92436  4.00918  5.08324  4.09844  0.37536  4.30144  4.11706  3.46853  3.75827  4.03024  5.84919  4.90508      5 P - - -
          2.68618  4.42225  2.77519  2.73123  3.46354  2.40513  3.72494  3.29354  2.67741  2.69355  4.24690  2.90347  2.73739  3.18146  2.89801  2.37887  2.77519  2.98518  4.58477  3.61503
          0.02202  4.22277  4.94511  0.61958  0.77255  0.98137  0.46968
      6   2.64548  4.48638  3.78877  3.57612  4.32786  3.30952  4.56027  3.50090  3.52637  3.35118  4.38999  3.71454  4.04609  3.90592  3.75735  2.85214  0.69226  3.15501  5.73203  4.54898      6 T - - -
          2.68618  4.42225  2.77519  2.73123  3.46354  2.40513  3.72494  3.29354  2.67741  2.69355  4.24690  2.90347  2.73739  3.18146  2.89801  2.37887  2.77519  2.98518  4.58477  3.61503
          0.02202  4.22277  4.94511  0.61958  0.77255  0.98137  0.46968
      7   3.46116  5.18903  3.54687  3.35576  3.59614  3.79926  0.57950  4.22068  3.19249  3.66273  4.74474  3.74508  4.37752  3.73074  3.42960  3.53311  3.78253  3.94939  5.05205  3.54005      7 H - - -
          2.68618  4.42225  2.77519  2.73123  3.46354  2.40513  3.72494  3.29354  2.67741  2.69355  4.24690  2.90347  2.73739  3.18146  2.89801  2.37887  2.77519  2.98518  4.58477  3.61503
          0.02202  4.22277  4.94511  0.61958  0.77255  0.98137  0.46968
      8   3.31582  4.65633  4.80714  4.44792  3.63671  4.42619  5.12526  0.72539  4.28386  2.16553  3.53254  4.64705  4.83686  4.60487  4.44274  3.96853  3.61393  1.92104  5.59004  4.34992      8 i - - -
          2.68618  4.42225  2.77519  2.73123  3.46354  2.40513  3.72494  3.29354  2.67741  2.69355  4.24690  2.90347  2.73739  3.18146  2.89801  2.37887  2.77519  2.98518  4.58477  3.61503
          0.02202  4.22277  4.94511  0.61958  0.77255  0.98137  0.46968
      9   3.31582  4.65633  4.80714  4.44792  3.63671  4.42619  5.12526  0.72539  4.28386  2.16553  3.53254  4.64705  4.83686  4.60487  4.44274  3.96853  3.61393  1.92104  5.59004  4.34992      9 i - - -
          2.68618  4.42225  2.77519  2.73123  3.46354  2.40513  3.72494  3.29354  2.67741  2.69355  4.24690  2.90347  2.73739  3.18146  2.89801  2.37887  2.77519  2.98518  4.58477  3.61503
          0.02202  4.22277  4.94511  0.61958  0.77255  0.26710  1.45071
     10   0.32372  4.76536  4.42980  4.32857  5.00499  3.55951  5.22620  4.27004  4.37081  4.10495  5.08789  4.22499  4.36948  4.63911  4.51684  3.12947  3.46009  3.76842  6.33337  5.25783     10 A - - -
          2.68618  4.42225  2.77519  2.73123  3.46354  2.40513  3.72494  3.29354  2.67741  2.69355  4.24690  2.90347  2.73739  3.18146  2.89801  2.37887  2.77519  2.98518  4.58477  3.61503
          0.01467  4.62483  5.34718  0.61958  0.77255  0.48576  0.95510
     11   3.60067  5.51035  3.46504  3.45238  5.02536  3.90666  4.84926  4.97985  3.86819  4.53794  5.53585  0.32094  4.61321  4.17687  4.20480  3.66979  4.03504  4.51220  6.22324  4.96066     11 N - - -
          2.68618  4.42225  2.77519  2.73123  3.46354  2.40513  3.72494  3.29354  2.67741  2.69355  4.24690  2.90347  2.73739  3.18146  2.89801  2.37887  2.77519  2.98518  4.58477  3.61503
          0.01467  4.62483  5.34718  0.61958  0.77255  0.48576  0.95510
     12   0.32372  4.76536  4.42980  4.32857  5.00499  3.55951  5.22620  4.27004  4.37081  4.10495  5.08789  4.22499  4.36948  4.63911  4.51684  3.12947  3.46009  3.76842  6.33337  5.25783     12 A - - -
          2.68618  4.42225  2.77519  2.73123  3.46354  2.40513  3.72494  3.29354  2.67741  2.69355  4.24690  2.90347  2.73739  3.18146  2.89801  2.37887  2.77519  2.98518  4.58477  3.61503
          0.01467  4.62483  5.34718  0.61958  0.77255  0.48576  0.95510
     13   2.87755  4.77801  4.08812  4.00356  4.97298  3.50443  5.04700  4.63743  4.13784  4.31116  5.20151  4.04209  4.31192  4.42291  4.34624  0.36096  3.42109  3.98257  6.28115  5.08376     13 S - - -
          2.68618  4.42225  2.77519  2.73123  3.46354  2.40513  3.72494  3.29354  2.67741  2.69355  4.24690  2.90347  2.73739  3.18146  2.89801  2.37887  2.77519  2.98518  4.58477  3.61503
          0.01467  4.62483  5.34718  0.61958  0.77255  0.48576  0.95510
     14   3.80442  5.66093  3.72105  3.55415  4.94637  4.09521  4.69133  4.78133  3.33586  4.19045  5.26064  3.99667  4.69675  0.34231  3.57534  3.85110  4.13181  4.47545  6.08407  4.88153     14 Q - - -
          2.68618  4.42225  2.77519  2.73123  3.46354  2.40513  3.72494  3.29354  2.67741  2.69355  4.24690  2.90347  2.73739  3.18146  2.89801  2.37887  2.77519  2.98518  4.58477  3.61503
          0.01467  4.62483  5.34718  0.61958  0.77255  0.48576  0.95510
     15   2.87755  4.77801  4.08812  4.00356  4.97298  3.50443  5.04700  4.63743  4.13784  4.31116  5.20151  4.04209  4.31192  4.42291  4.34624  0.36096  3.42109  3.98257  6.28115  5.08376     15 S - - -
          2.68618  4.42225  2.77519  2.73123  3.46354  2.40513  3.72494  3.29354  2.67741  2.69355  4.24690  2.90347  2.73739  3.18146  2.89801  2.37887  2.77519  2.98518  4.58477  3.61503
          0.01467  4.62483  5.34718  0.61958  0.77255  0.48576  0.95510
     16   3.04414  4.87155  4.35068  4.21532  4.89213  3.66881  5.13994  4.14202  4.17893  3.96810  5.00600  4.23490  4.44590  4.53729  4.35178  3.25814  0.35496  3.73038  6.23308  5.12388     16 T - - -
          2.68618  4.42225  2.77519  2.73123  3.46354  2.40513  3.72494  3.29354  2.67741  2.69355  4.24690  2.90347  2.73739  3.18146  2.89801  2.37887  2.77519  2.98518  4.58477  3.61503
          0.01467  4.62483  5.34718  0.61958  0.77255  0.48576  0.95510
     17   3.04414  4.87155  4.35068  4.21532  4.89213  3.66881  5.13994  4.14202  4.17893  3.96810  5.00600  4.23490  4.44590  4.53729  4.35178  3.25814  0.35496  3.73038  6.23308  5.12388     17 T - - -
          2.68618  4.42225  2.77519  2.73123  3.46354  2.40513  3.72494  3.29354  2.67741  2.69355  4.24690  2.90347  2.73739  3.18146  2.89801  2.37887  2.77519  2.98518  4.58477  3.61503
          0.01467  4.62483  5.34718  0.61958  0.77255  0.48576  0.95510
     18   3.04414  4.87155  4.35068  4.21532  4.89213  3.66881  5.13994  4.14202  4.17893  3.96810  5.00600  4.23490  4.44590  4.53729  4.35178  3.25814  0.35496  3.73038  6.23308  5.12388     18 T - - -
          2.68618  4.42225  2.77519  2.73123  3.46354  2.40513  3.72494  3.29354  2.67741  2.69355  4.24690  2.90347  2.73739  3.18146  2.89801  2.37887  2.77519  2.98518  4.58477  3.61503
          0.01467  4.62483  5.34718  0.61958  0.77255  0.48576  0.95510
     19   3.60067  5.51035  3.46504  3.45238  5.02536  3.90666  4.84926  4.97985  3.86819  4.53794  5.53585  0.32094  4.61321  4.17687  4.20480  3.66979  4.03504  4.51220  6.22324  4.96066     19 N - - -
          2.68618  4.42225  2.77519  2.73123  3.46354  2.40513  3.72494  3.29354  2.67741  2.69355  4.24690  2.90347  2.73739  3.18146  2.89801  2.37887  2.77519  2.98518  4.58477  3.61503
          0.01467  4.62483  5.34718  0.61958  0.77255  0.48576  0.95510
     20   3.04414  4.87155  4.35068  4.21532  4.89213  3.66881  5.13994  4.14202  4.17893  3.96810  5.00600  4.23490  4.44590  4.53729  4.35178  3.25814  0.35496  3.73038  6.23308  5.12388     20 T - - -
          2.68618  4.42225  2.77519  2.73123  3.46354  2.40513  3.72494  3.29354  2.67741  2.69355  4.24690  2.90347  2.73739  3.18146  2.89801  2.37887  2.77519  2.98518  4.58477  3.61503
          0.01467  4.62483  5.34718  0.61958  0.77255  0.48576  0.95510
     21   0.32372  4.76536  4.42980  4.32857  5.00499  3.55951  5.22620  4.27004  4.37081  4.10495  5.08789  4.22499  4.36948  4.63911  4.51684  3.12947  3.46009  3.76842  6.33337  5.25783     21 A - - -
          2.68618  4.42225  2.77519  2.73123  3.46354  2.40513  3.72494  3.29354  2.67741  2.69355  4.24690  2.90347  2.73739  3.18146  2.89801  2.37887  2.77519  2.98518  4.58477  3.61503
          0.01467  4.62483  5.34718  0.61958  0.77255  0.48576  0.95510
     22   3.89424  5.73706  4.11550  3.66242  5.31390  4.21773  4.45504  4.82014  0.33984  4.23921  5.21406  4.02871  4.70845  3.64228  2.91062  3.92028  4.11461  4.50529  6.08583  5.05117     22 K - - -
          2.68618  4.42225  2.77519  2.73123  3.46354  2.40513  3.72494  3.29354  2.67741  2.69355  4.24690  2.90347  2.73739  3.18146  2.89801  2.37887  2.77519  2.98518  4.58477  3.61503
          0.01467  4.62483  5.34718  0.61958  0.77255  0.48576  0.95510
     23   4.09153  5.75008  4.67229  4.09411  5.31638  4.34678  4.67762  4.97541  2.93879  4.35023  5.37643  4.37234  4.85576  3.90366  0.27042  4.17197  4.33362  4.67489  6.11461  5.14175     23 R - - -
          2.68618  4.42225  2.77519  2.73123  3.46354  2.40513  3.72494  3.29354  2.67741  2.69355  4.24690  2.90347  2.73739  3.18146  2.89801  2.37887  2.77519  2.98518  4.58477  3.61503
          0.01467  4.62483  5.34718  0.61958  0.77255  0.48576  0.95510
     24   3.48020  4.88506  5.13802  4.87715  4.24638  4.48140  5.59995  2.32145  4.76955  2.83193  4.14161  4.94179  5.04021  5.09894  4.90810  4.07890  3.84676  0.41190  6.13252  4.89734     24 V - - -
          2.68618  4.42225  2.77519  2.73123  3.46354  2.40513  3.72494  3.29354  2.67741  2.69355  4.24690  2.90347  2.73739  3.18146  2.89801  2.37887  2.77519  2.98518  4.58477  3.61503
          0.01467  4.62483  5.34718  0.61958  0.77255  0.48576  0.95510
     25   4.03124  5.59357  4.71592  4.69270  5.53678  4.24299  5.64411  5.35980  4.82963  4.85903  5.97586  4.90496  0.15351  5.18563  4.93230  4.23350  4.53279  4.90205  6.44294  5.68377     25 P - - -
          2.68618  4.42225  2.77519  2.73123  3.46354  2.40513  3.72494  3.29354  2.67741  2.69355  4.24690  2.90347  2.73739  3.18146  2.89801  2.37887  2.77519  2.98518  4.58477  3.61503
          0.01467  4.62483  5.34718  0.61958  0.77255  0.48576  0.95510
     26   3.04414  4.87155  4.35068  4.21532  4.89213  3.66881  5.13994  4.14202  4.17893  3.96810  5.00600  4.23490  4.44590  4.53729  4.35178  3.25814  0.35496  3.73038  6.23308  5.12388     26 T - - -
          2.68518  4.42262  2.77557  2.73161  3.46391  2.40550  3.72532  3.29391  2.67778  2.69392  4.24727  2.90384  2.73487  3.18184  2.89838  2.37924  2.77406  2.98556  4.58514  3.61540
          0.41931  1.07149        *  1.30732  0.31546  0.00000        *
//
