# Supplementary material for: A refined genome phage display methodology delineates the human antibody response in patients with Chagas disease
Source: iScience. 2021 May 15;24(6):102540. doi: 10.1016/j.isci.2021.102540 (PMC8185243; doi:10.1016/j.isci.2021.102540)
Supplement: Data S2. Alignments and consensus sequences for all epitopes. Related to Figure 3 and Data S1 [file mmc3.zip › final clusters A and B/1013.hmm]

HMMER3/f [3.1b2 | February 2015]
NAME  1013.mafft
LENG  24
ALPH  amino
RF    no
MM    no
CONS  yes
CS    no
MAP   yes
DATE  Wed Dec  6 22:58:54 2017
NSEQ  2
EFFN  1.714844
CKSUM 2242370583
STATS LOCAL MSV       -6.8177  0.72019
STATS LOCAL VITERBI   -6.8660  0.72019
STATS LOCAL FORWARD   -4.0299  0.72019
HMM          A        C        D        E        F        G        H        I        K        L        M        N        P        Q        R        S        T        V        W        Y   
            m->m     m->i     m->d     i->m     i->i     d->m     d->d
  COMPO   2.80905  5.10604  4.11178  3.87923  4.33126  1.78490  1.82869  3.66698  3.55121  2.95423  4.74808  4.11998  2.29994  4.13082  2.33084  2.90751  2.47017  3.80806  3.29251  4.44944
          2.68618  4.42225  2.77519  2.73123  3.46354  2.40513  3.72494  3.29354  2.67741  2.69355  4.24690  2.90347  2.73739  3.18146  2.89801  2.37887  2.77519  2.98518  4.58477  3.61503
          0.40445  4.51883  1.13397  0.61958  0.77255  0.00000        *
      1   3.33098  5.13479  3.85117  3.31666  4.55832  3.75675  4.05310  4.12593  2.39301  3.59363  4.59394  3.65224  4.25282  3.26642  0.63869  3.40678  3.58288  3.84007  5.53713  4.43574      1 R - - -
          2.68618  4.42225  2.77519  2.73123  3.46354  2.40513  3.72494  3.29354  2.67741  2.69355  4.24690  2.90347  2.73739  3.18146  2.89801  2.37887  2.77519  2.98518  4.58477  3.61503
          0.02398  4.13836  4.86071  0.61958  0.77255  0.92500  0.50506
      2   3.33098  5.13479  3.85117  3.31666  4.55832  3.75675  4.05310  4.12593  2.39301  3.59363  4.59394  3.65224  4.25282  3.26642  0.63869  3.40678  3.58288  3.84007  5.53713  4.43574      2 R - - -
          2.68618  4.42225  2.77519  2.73123  3.46354  2.40513  3.72494  3.29354  2.67741  2.69355  4.24690  2.90347  2.73739  3.18146  2.89801  2.37887  2.77519  2.98518  4.58477  3.61503
          0.02398  4.13836  4.86071  0.61958  0.77255  0.92500  0.50506
      3   3.46743  4.85558  4.61572  4.26497  3.25918  4.31685  4.83827  2.48564  4.03047  0.60537  3.21351  4.51488  4.71166  4.33407  4.15963  3.93160  3.75241  2.59048  5.22619  4.00817      3 L - - -
          2.68618  4.42225  2.77519  2.73123  3.46354  2.40513  3.72494  3.29354  2.67741  2.69355  4.24690  2.90347  2.73739  3.18146  2.89801  2.37887  2.77519  2.98518  4.58477  3.61503
          0.02398  4.13836  4.86071  0.61958  0.77255  0.28502  1.39434
      4   3.65544  5.31934  4.45300  4.44963  5.49158  0.18815  5.47822  5.29751  4.71281  4.84427  5.85751  4.62061  4.72216  4.98691  4.83244  3.85202  4.18215  4.70128  6.36922  5.63058      4 G - - -
          2.68618  4.42225  2.77519  2.73123  3.46354  2.40513  3.72494  3.29354  2.67741  2.69355  4.24690  2.90347  2.73739  3.18146  2.89801  2.37887  2.77519  2.98518  4.58477  3.61503
          0.01633  4.51883  5.24118  0.61958  0.77255  0.48576  0.95510
      5   2.92586  4.75750  4.18896  4.03104  4.72916  3.56189  4.97367  3.95492  3.99026  3.78911  4.82713  4.08470  4.32908  4.35529  4.18069  3.13804  0.42570  3.56307  6.09055  4.95814      5 T - - -
          2.68618  4.42225  2.77519  2.73123  3.46354  2.40513  3.72494  3.29354  2.67741  2.69355  4.24690  2.90347  2.73739  3.18146  2.89801  2.37887  2.77519  2.98518  4.58477  3.61503
          0.01633  4.51883  5.24118  0.61958  0.77255  0.48576  0.95510
      6   3.98617  5.59531  4.03508  3.89995  3.98470  4.18937  0.31010  4.80609  3.74098  4.18912  5.31934  4.26511  4.79346  4.28832  3.94320  4.06656  4.33057  4.52712  5.42008  3.92674      6 H - - -
          2.68618  4.42225  2.77519  2.73123  3.46354  2.40513  3.72494  3.29354  2.67741  2.69355  4.24690  2.90347  2.73739  3.18146  2.89801  2.37887  2.77519  2.98518  4.58477  3.61503
          0.01633  4.51883  5.24118  0.61958  0.77255  0.48576  0.95510
      7   0.38322  4.66062  4.26921  4.14676  4.84625  3.45951  5.06712  4.08620  4.18461  3.93029  4.91891  4.08568  4.26093  4.46511  4.35120  3.02144  3.34513  3.61135  6.19366  5.09443      7 A - - -
          2.68618  4.42225  2.77519  2.73123  3.46354  2.40513  3.72494  3.29354  2.67741  2.69355  4.24690  2.90347  2.73739  3.18146  2.89801  2.37887  2.77519  2.98518  4.58477  3.61503
          0.01633  4.51883  5.24118  0.61958  0.77255  0.48576  0.95510
      8   3.98617  5.59531  4.03508  3.89995  3.98470  4.18937  0.31010  4.80609  3.74098  4.18912  5.31934  4.26511  4.79346  4.28832  3.94320  4.06656  4.33057  4.52712  5.42008  3.92674      8 H - - -
          2.68618  4.42225  2.77519  2.73123  3.46354  2.40513  3.72494  3.29354  2.67741  2.69355  4.24690  2.90347  2.73739  3.18146  2.89801  2.37887  2.77519  2.98518  4.58477  3.61503
          0.01633  4.51883  5.24118  0.61958  0.77255  0.48576  0.95510
      9   3.11746  5.11690  3.65850  3.23873  4.86890  1.23572  4.23806  4.34379  2.73725  3.86895  4.73290  3.61220  4.28228  3.42180  1.24709  3.20028  3.45542  3.91848  5.89544  4.72797      9 g - - -
          2.68618  4.42225  2.77519  2.73123  3.46354  2.40513  3.72494  3.29354  2.67741  2.69355  4.24690  2.90347  2.73739  3.18146  2.89801  2.37887  2.77519  2.98518  4.58477  3.61503
          0.01633  4.51883  5.24118  0.61958  0.77255  0.48576  0.95510
     10   3.98617  5.59531  4.03508  3.89995  3.98470  4.18937  0.31010  4.80609  3.74098  4.18912  5.31934  4.26511  4.79346  4.28832  3.94320  4.06656  4.33057  4.52712  5.42008  3.92674     10 H - - -
          2.68618  4.42225  2.77519  2.73123  3.46354  2.40513  3.72494  3.29354  2.67741  2.69355  4.24690  2.90347  2.73739  3.18146  2.89801  2.37887  2.77519  2.98518  4.58477  3.61503
          0.01633  4.51883  5.24118  0.61958  0.77255  0.48576  0.95510
     11   3.98617  5.59531  4.03508  3.89995  3.98470  4.18937  0.31010  4.80609  3.74098  4.18912  5.31934  4.26511  4.79346  4.28832  3.94320  4.06656  4.33057  4.52712  5.42008  3.92674     11 H - - -
          2.68618  4.42225  2.77519  2.73123  3.46354  2.40513  3.72494  3.29354  2.67741  2.69355  4.24690  2.90347  2.73739  3.18146  2.89801  2.37887  2.77519  2.98518  4.58477  3.61503
          0.01633  4.51883  5.24118  0.61958  0.77255  0.48576  0.95510
     12   3.82833  5.42507  4.50528  4.46277  5.33399  4.07914  5.43943  5.10867  4.58738  4.63249  5.73734  4.68798  0.19335  4.94987  4.71582  4.02493  4.32309  4.66708  6.28667  5.47614     12 P - - -
          2.68618  4.42225  2.77519  2.73123  3.46354  2.40513  3.72494  3.29354  2.67741  2.69355  4.24690  2.90347  2.73739  3.18146  2.89801  2.37887  2.77519  2.98518  4.58477  3.61503
          0.01633  4.51883  5.24118  0.61958  0.77255  0.48576  0.95510
     13   3.98617  5.59531  4.03508  3.89995  3.98470  4.18937  0.31010  4.80609  3.74098  4.18912  5.31934  4.26511  4.79346  4.28832  3.94320  4.06656  4.33057  4.52712  5.42008  3.92674     13 H - - -
          2.68618  4.42225  2.77519  2.73123  3.46354  2.40513  3.72494  3.29354  2.67741  2.69355  4.24690  2.90347  2.73739  3.18146  2.89801  2.37887  2.77519  2.98518  4.58477  3.61503
          0.01633  4.51883  5.24118  0.61958  0.77255  0.48576  0.95510
     14   2.77457  4.68017  3.93588  3.83189  4.82718  3.40593  4.89087  4.46736  3.95634  4.14777  5.04179  3.90422  4.20452  4.25266  4.18188  0.42515  3.30953  3.84278  6.14691  4.93153     14 S - - -
          2.68618  4.42225  2.77519  2.73123  3.46354  2.40513  3.72494  3.29354  2.67741  2.69355  4.24690  2.90347  2.73739  3.18146  2.89801  2.37887  2.77519  2.98518  4.58477  3.61503
          0.01633  4.51883  5.24118  0.61958  0.77255  0.48576  0.95510
     15   4.60096  5.70198  5.18699  5.07877  3.61606  4.55915  4.91353  4.72546  4.83689  3.98699  5.31549  5.12694  5.13345  5.18280  4.83400  4.80053  4.94326  4.62628  0.20855  3.59283     15 W - - -
          2.68618  4.42225  2.77519  2.73123  3.46354  2.40513  3.72494  3.29354  2.67741  2.69355  4.24690  2.90347  2.73739  3.18146  2.89801  2.37887  2.77519  2.98518  4.58477  3.61503
          0.01633  4.51883  5.24118  0.61958  0.77255  0.48576  0.95510
     16   3.65544  5.31934  4.45300  4.44963  5.49158  0.18815  5.47822  5.29751  4.71281  4.84427  5.85751  4.62061  4.72216  4.98691  4.83244  3.85202  4.18215  4.70128  6.36922  5.63058     16 G - - -
          2.68618  4.42225  2.77519  2.73123  3.46354  2.40513  3.72494  3.29354  2.67741  2.69355  4.24690  2.90347  2.73739  3.18146  2.89801  2.37887  2.77519  2.98518  4.58477  3.61503
          0.01633  4.51883  5.24118  0.61958  0.77255  0.48576  0.95510
     17   3.12831  4.78602  4.10780  3.48558  3.88602  4.01939  4.21593  1.37021  2.80041  2.71336  3.82001  3.81184  4.41258  3.49540  1.49348  3.38490  3.36391  2.70887  5.38017  4.16083     17 i - - -
          2.68618  4.42225  2.77519  2.73123  3.46354  2.40513  3.72494  3.29354  2.67741  2.69355  4.24690  2.90347  2.73739  3.18146  2.89801  2.37887  2.77519  2.98518  4.58477  3.61503
          0.01633  4.51883  5.24118  0.61958  0.77255  0.48576  0.95510
     18   3.65544  5.31934  4.45300  4.44963  5.49158  0.18815  5.47822  5.29751  4.71281  4.84427  5.85751  4.62061  4.72216  4.98691  4.83244  3.85202  4.18215  4.70128  6.36922  5.63058     18 G - - -
          2.68618  4.42225  2.77519  2.73123  3.46354  2.40513  3.72494  3.29354  2.67741  2.69355  4.24690  2.90347  2.73739  3.18146  2.89801  2.37887  2.77519  2.98518  4.58477  3.61503
          0.01633  4.51883  5.24118  0.61958  0.77255  0.48576  0.95510
     19   3.91063  5.60729  4.47913  3.90667  5.14083  4.20778  4.52221  4.77547  2.79487  4.17102  5.19011  4.19753  4.71231  3.74342  0.32857  3.98840  4.15361  4.47833  5.97735  4.97349     19 R - - -
          2.68618  4.42225  2.77519  2.73123  3.46354  2.40513  3.72494  3.29354  2.67741  2.69355  4.24690  2.90347  2.73739  3.18146  2.89801  2.37887  2.77519  2.98518  4.58477  3.61503
          0.01633  4.51883  5.24118  0.61958  0.77255  0.48576  0.95510
     20   2.92586  4.75750  4.18896  4.03104  4.72916  3.56189  4.97367  3.95492  3.99026  3.78911  4.82713  4.08470  4.32908  4.35529  4.18069  3.13804  0.42570  3.56307  6.09055  4.95814     20 T - - -
          2.68618  4.42225  2.77519  2.73123  3.46354  2.40513  3.72494  3.29354  2.67741  2.69355  4.24690  2.90347  2.73739  3.18146  2.89801  2.37887  2.77519  2.98518  4.58477  3.61503
          0.01633  4.51883  5.24118  0.61958  0.77255  0.48576  0.95510
     21   3.65544  5.31934  4.45300  4.44963  5.49158  0.18815  5.47822  5.29751  4.71281  4.84427  5.85751  4.62061  4.72216  4.98691  4.83244  3.85202  4.18215  4.70128  6.36922  5.63058     21 G - - -
          2.68618  4.42225  2.77519  2.73123  3.46354  2.40513  3.72494  3.29354  2.67741  2.69355  4.24690  2.90347  2.73739  3.18146  2.89801  2.37887  2.77519  2.98518  4.58477  3.61503
          0.01633  4.51883  5.24118  0.61958  0.77255  0.48576  0.95510
     22   2.64767  4.57456  3.78113  3.50546  4.61729  3.35357  4.57232  3.96970  3.51754  3.69092  4.57079  3.68413  1.27346  3.85049  3.81306  2.82682  1.28102  3.48736  5.96119  4.75865     22 p - - -
          2.68618  4.42225  2.77519  2.73123  3.46354  2.40513  3.72494  3.29354  2.67741  2.69355  4.24690  2.90347  2.73739  3.18146  2.89801  2.37887  2.77519  2.98518  4.58477  3.61503
          0.01633  4.51883  5.24118  0.61958  0.77255  0.48576  0.95510
     23   3.13892  4.78233  4.15590  3.76763  3.69928  3.96802  4.58677  2.99125  3.62221  1.10028  3.67825  4.04998  1.48356  3.98285  3.85790  3.42127  3.46400  2.93705  5.40961  4.18545     23 l - - -
          2.68618  4.42225  2.77519  2.73123  3.46354  2.40513  3.72494  3.29354  2.67741  2.69355  4.24690  2.90347  2.73739  3.18146  2.89801  2.37887  2.77519  2.98518  4.58477  3.61503
          0.01633  4.51883  5.24118  0.61958  0.77255  0.48576  0.95510
     24   3.82833  5.42507  4.50528  4.46277  5.33399  4.07914  5.43943  5.10867  4.58738  4.63249  5.73734  4.68798  0.19335  4.94987  4.71582  4.02493  4.32309  4.66708  6.28667  5.47614     24 P - - -
          2.68618  4.42225  2.77519  2.73123  3.46354  2.40513  3.72494  3.29354  2.67741  2.69355  4.24690  2.90347  2.73739  3.18146  2.89801  2.37887  2.77519  2.98518  4.58477  3.61503
          0.01102  4.51352        *  0.61958  0.77255  0.00000        *
//
