# Supplementary material for: A refined genome phage display methodology delineates the human antibody response in patients with Chagas disease
Source: iScience. 2021 May 15;24(6):102540. doi: 10.1016/j.isci.2021.102540 (PMC8185243; doi:10.1016/j.isci.2021.102540)
Supplement: Data S2. Alignments and consensus sequences for all epitopes. Related to Figure 3 and Data S1 [file mmc3.zip › final clusters A and B/1014.hmm]

HMMER3/f [3.1b2 | February 2015]
NAME  1014.mafft
LENG  54
ALPH  amino
RF    no
MM    no
CONS  yes
CS    no
MAP   yes
DATE  Wed Dec  6 22:58:54 2017
NSEQ  2
EFFN  0.722656
CKSUM 1011090620
STATS LOCAL MSV       -8.4849  0.71902
STATS LOCAL VITERBI   -8.8643  0.71902
STATS LOCAL FORWARD   -3.9151  0.71902
HMM          A        C        D        E        F        G        H        I        K        L        M        N        P        Q        R        S        T        V        W        Y   
            m->m     m->i     m->d     i->m     i->i     d->m     d->d
  COMPO   2.93572  4.74301  2.82450  2.46778  3.31536  2.75222  3.30637  3.20101  2.48036  2.94801  4.21463  2.99343  2.90992  3.16402  2.54669  2.83162  2.81704  2.95165  3.69074  3.11062
          2.68618  4.42225  2.77519  2.73123  3.46354  2.40513  3.72494  3.29354  2.67741  2.69355  4.24690  2.90347  2.73739  3.18146  2.89801  2.37887  2.77519  2.98518  4.58477  3.61503
          0.02687  4.02603  4.74838  0.61958  0.77255  0.00000        *
      1   3.17612  4.96213  3.28795  3.06570  3.40196  3.58568  0.85593  3.90280  2.90501  3.37640  4.43324  3.46786  4.14786  3.43462  3.16028  3.24611  3.48570  3.63512  4.86447  3.34899      1 h - - -
          2.68618  4.42225  2.77519  2.73123  3.46354  2.40513  3.72494  3.29354  2.67741  2.69355  4.24690  2.90347  2.73739  3.18146  2.89801  2.37887  2.77519  2.98518  4.58477  3.61503
          0.02687  4.02603  4.74838  0.61958  0.77255  0.48576  0.95510
      2   2.86659  4.62436  3.57162  3.49175  4.62661  0.52711  4.60043  4.26574  3.69376  3.89992  4.87860  3.73625  4.02030  4.00597  3.91080  3.04329  3.35980  3.76442  5.67893  4.73448      2 G - - -
          2.68618  4.42225  2.77519  2.73123  3.46354  2.40513  3.72494  3.29354  2.67741  2.69355  4.24690  2.90347  2.73739  3.18146  2.89801  2.37887  2.77519  2.98518  4.58477  3.61503
          0.02687  4.02603  4.74838  0.61958  0.77255  0.48576  0.95510
      3   3.60269  4.92062  4.33369  4.07942  2.83951  3.90868  4.10134  3.63530  3.79957  3.00263  4.26161  4.19806  4.43973  4.17923  3.90011  3.80482  3.91140  3.52983  0.62531  2.83397      3 W - - -
          2.68618  4.42225  2.77519  2.73123  3.46354  2.40513  3.72494  3.29354  2.67741  2.69355  4.24690  2.90347  2.73739  3.18146  2.89801  2.37887  2.77519  2.98518  4.58477  3.61503
          0.02687  4.02603  4.74838  0.61958  0.77255  0.48576  0.95510
      4   3.11792  5.08235  3.30376  2.89965  4.50400  3.58803  3.85271  3.94354  0.84589  3.47637  4.43194  3.31645  4.07950  3.03721  2.47211  3.15125  3.36096  3.64353  5.49736  4.33335      4 k - - -
          2.68618  4.42225  2.77519  2.73123  3.46354  2.40513  3.72494  3.29354  2.67741  2.69355  4.24690  2.90347  2.73739  3.18146  2.89801  2.37887  2.77519  2.98518  4.58477  3.61503
          0.02687  4.02603  4.74838  0.61958  0.77255  0.48576  0.95510
      5   3.15190  4.53133  4.54864  4.17227  3.48166  4.22820  4.87407  0.90576  4.00335  2.03904  3.39594  4.39640  4.64696  4.33739  4.18267  3.74050  3.44929  1.86206  5.40248  4.15236      5 i - - -
          2.68618  4.42225  2.77519  2.73123  3.46354  2.40513  3.72494  3.29354  2.67741  2.69355  4.24690  2.90347  2.73739  3.18146  2.89801  2.37887  2.77519  2.98518  4.58477  3.61503
          0.02687  4.02603  4.74838  0.61958  0.77255  0.48576  0.95510
      6   2.96727  4.69648  3.59145  3.45441  4.43246  3.37542  4.51730  4.01980  3.52532  3.62900  4.68698  3.74453  0.58589  3.90940  3.75147  3.14009  3.42139  3.64725  5.57457  4.55597      6 P - - -
          2.68618  4.42225  2.77519  2.73123  3.46354  2.40513  3.72494  3.29354  2.67741  2.69355  4.24690  2.90347  2.73739  3.18146  2.89801  2.37887  2.77519  2.98518  4.58477  3.61503
          0.02687  4.02603  4.74838  0.61958  0.77255  0.48576  0.95510
      7   3.47560  4.90213  4.06804  3.82839  2.31437  4.01145  3.70043  3.46413  3.68162  2.87784  4.12364  3.91718  4.48274  3.95040  3.83287  3.59611  3.76360  3.34224  3.96326  0.74420      7 y - - -
          2.68618  4.42225  2.77519  2.73123  3.46354  2.40513  3.72494  3.29354  2.67741  2.69355  4.24690  2.90347  2.73739  3.18146  2.89801  2.37887  2.77519  2.98518  4.58477  3.61503
          0.02687  4.02603  4.74838  0.61958  0.77255  0.48576  0.95510
      8   2.85747  4.85485  2.80416  2.70642  4.24318  3.29235  4.05502  3.98928  2.97307  3.61936  4.57557  0.91239  3.95285  3.33009  3.33120  2.92009  3.24566  3.59583  5.53163  4.18207      8 n - - -
          2.68618  4.42225  2.77519  2.73123  3.46354  2.40513  3.72494  3.29354  2.67741  2.69355  4.24690  2.90347  2.73739  3.18146  2.89801  2.37887  2.77519  2.98518  4.58477  3.61503
          0.02687  4.02603  4.74838  0.61958  0.77255  0.48576  0.95510
      9   2.86659  4.62436  3.57162  3.49175  4.62661  0.52711  4.60043  4.26574  3.69376  3.89992  4.87860  3.73625  4.02030  4.00597  3.91080  3.04329  3.35980  3.76442  5.67893  4.73448      9 G - - -
          2.68618  4.42225  2.77519  2.73123  3.46354  2.40513  3.72494  3.29354  2.67741  2.69355  4.24690  2.90347  2.73739  3.18146  2.89801  2.37887  2.77519  2.98518  4.58477  3.61503
          0.02687  4.02603  4.74838  0.61958  0.77255  0.48576  0.95510
     10   3.11792  5.08235  3.30376  2.89965  4.50400  3.58803  3.85271  3.94354  0.84589  3.47637  4.43194  3.31645  4.07950  3.03721  2.47211  3.15125  3.36096  3.64353  5.49736  4.33335     10 k - - -
          2.68618  4.42225  2.77519  2.73123  3.46354  2.40513  3.72494  3.29354  2.67741  2.69355  4.24690  2.90347  2.73739  3.18146  2.89801  2.37887  2.77519  2.98518  4.58477  3.61503
          0.02687  4.02603  4.74838  0.61958  0.77255  0.48576  0.95510
     11   2.96727  4.69648  3.59145  3.45441  4.43246  3.37542  4.51730  4.01980  3.52532  3.62900  4.68698  3.74453  0.58589  3.90940  3.75147  3.14009  3.42139  3.64725  5.57457  4.55597     11 P - - -
          2.68618  4.42225  2.77519  2.73123  3.46354  2.40513  3.72494  3.29354  2.67741  2.69355  4.24690  2.90347  2.73739  3.18146  2.89801  2.37887  2.77519  2.98518  4.58477  3.61503
          0.02687  4.02603  4.74838  0.61958  0.77255  0.48576  0.95510
     12   3.18544  5.00915  3.69241  3.17445  4.40296  3.64086  3.94571  3.95734  2.31328  3.44547  4.44372  3.52137  4.13785  3.16022  0.76740  3.26347  3.44213  3.67517  5.42490  4.29919     12 r - - -
          2.68618  4.42225  2.77519  2.73123  3.46354  2.40513  3.72494  3.29354  2.67741  2.69355  4.24690  2.90347  2.73739  3.18146  2.89801  2.37887  2.77519  2.98518  4.58477  3.61503
          0.02687  4.02603  4.74838  0.61958  0.77255  0.48576  0.95510
     13   2.93062  4.43346  4.33579  4.00603  3.66652  3.88033  4.78255  2.05472  3.87617  2.32840  3.61062  4.17055  4.43401  4.22598  4.07352  3.39539  3.28953  0.85130  5.47612  4.21625     13 v - - -
          2.68618  4.42225  2.77519  2.73123  3.46354  2.40513  3.72494  3.29354  2.67741  2.69355  4.24690  2.90347  2.73739  3.18146  2.89801  2.37887  2.77519  2.98518  4.58477  3.61503
          0.02687  4.02603  4.74838  0.61958  0.77255  0.48576  0.95510
     14   2.50195  4.34647  3.57147  3.33375  4.11140  3.17988  4.33845  3.25754  3.27975  3.11551  4.15819  3.51634  3.89668  3.66743  3.52936  2.70520  0.93586  2.93579  5.53559  4.32883     14 t - - -
          2.68618  4.42225  2.77519  2.73123  3.46354  2.40513  3.72494  3.29354  2.67741  2.69355  4.24690  2.90347  2.73739  3.18146  2.89801  2.37887  2.77519  2.98518  4.58477  3.61503
          0.02687  4.02603  4.74838  0.61958  0.77255  0.48576  0.95510
     15   3.11792  5.08235  3.30376  2.89965  4.50400  3.58803  3.85271  3.94354  0.84589  3.47637  4.43194  3.31645  4.07950  3.03721  2.47211  3.15125  3.36096  3.64353  5.49736  4.33335     15 k - - -
          2.68618  4.42225  2.77519  2.73123  3.46354  2.40513  3.72494  3.29354  2.67741  2.69355  4.24690  2.90347  2.73739  3.18146  2.89801  2.37887  2.77519  2.98518  4.58477  3.61503
          0.02687  4.02603  4.74838  0.61958  0.77255  0.48576  0.95510
     16   3.09182  5.22693  2.56257  0.82522  4.59355  3.37843  3.98181  4.07834  2.88225  3.67189  4.64176  3.03019  3.99110  3.19593  3.30510  3.06012  3.39808  3.74731  5.73618  4.46161     16 e - - -
          2.68618  4.42225  2.77519  2.73123  3.46354  2.40513  3.72494  3.29354  2.67741  2.69355  4.24690  2.90347  2.73739  3.18146  2.89801  2.37887  2.77519  2.98518  4.58477  3.61503
          0.02687  4.02603  4.74838  0.61958  0.77255  0.48576  0.95510
     17   3.09182  5.22693  2.56257  0.82522  4.59355  3.37843  3.98181  4.07834  2.88225  3.67189  4.64176  3.03019  3.99110  3.19593  3.30510  3.06012  3.39808  3.74731  5.73618  4.46161     17 e - - -
          2.68618  4.42225  2.77519  2.73123  3.46354  2.40513  3.72494  3.29354  2.67741  2.69355  4.24690  2.90347  2.73739  3.18146  2.89801  2.37887  2.77519  2.98518  4.58477  3.61503
          0.02687  4.02603  4.74838  0.61958  0.77255  0.48576  0.95510
     18   3.33113  4.74927  4.43544  4.07842  3.20042  4.17576  4.68615  2.41539  3.84466  0.70688  3.17976  4.33894  4.58627  4.17608  3.99462  3.76818  3.61927  2.49214  5.13291  3.89087     18 l - - -
          2.68618  4.42225  2.77519  2.73123  3.46354  2.40513  3.72494  3.29354  2.67741  2.69355  4.24690  2.90347  2.73739  3.18146  2.89801  2.37887  2.77519  2.98518  4.58477  3.61503
          0.02687  4.02603  4.74838  0.61958  0.77255  0.48576  0.95510
     19   3.09182  5.22693  2.56257  0.82522  4.59355  3.37843  3.98181  4.07834  2.88225  3.67189  4.64176  3.03019  3.99110  3.19593  3.30510  3.06012  3.39808  3.74731  5.73618  4.46161     19 e - - -
          2.68618  4.42225  2.77519  2.73123  3.46354  2.40513  3.72494  3.29354  2.67741  2.69355  4.24690  2.90347  2.73739  3.18146  2.89801  2.37887  2.77519  2.98518  4.58477  3.61503
          0.02687  4.02603  4.74838  0.61958  0.77255  0.48576  0.95510
     20   2.86659  4.62436  3.57162  3.49175  4.62661  0.52711  4.60043  4.26574  3.69376  3.89992  4.87860  3.73625  4.02030  4.00597  3.91080  3.04329  3.35980  3.76442  5.67893  4.73448     20 G - - -
          2.68618  4.42225  2.77519  2.73123  3.46354  2.40513  3.72494  3.29354  2.67741  2.69355  4.24690  2.90347  2.73739  3.18146  2.89801  2.37887  2.77519  2.98518  4.58477  3.61503
          0.02687  4.02603  4.74838  0.61958  0.77255  0.48576  0.95510
     21   2.50195  4.34647  3.57147  3.33375  4.11140  3.17988  4.33845  3.25754  3.27975  3.11551  4.15819  3.51634  3.89668  3.66743  3.52936  2.70520  0.93586  2.93579  5.53559  4.32883     21 t - - -
          2.68618  4.42225  2.77519  2.73123  3.46354  2.40513  3.72494  3.29354  2.67741  2.69355  4.24690  2.90347  2.73739  3.18146  2.89801  2.37887  2.77519  2.98518  4.58477  3.61503
          0.02687  4.02603  4.74838  0.61958  0.77255  0.48576  0.95510
     22   3.18544  5.00915  3.69241  3.17445  4.40296  3.64086  3.94571  3.95734  2.31328  3.44547  4.44372  3.52137  4.13785  3.16022  0.76740  3.26347  3.44213  3.67517  5.42490  4.29919     22 r - - -
          2.68618  4.42225  2.77519  2.73123  3.46354  2.40513  3.72494  3.29354  2.67741  2.69355  4.24690  2.90347  2.73739  3.18146  2.89801  2.37887  2.77519  2.98518  4.58477  3.61503
          0.02687  4.02603  4.74838  0.61958  0.77255  0.48576  0.95510
     23   3.47560  4.90213  4.06804  3.82839  2.31437  4.01145  3.70043  3.46413  3.68162  2.87784  4.12364  3.91718  4.48274  3.95040  3.83287  3.59611  3.76360  3.34224  3.96326  0.74420     23 y - - -
          2.68618  4.42225  2.77519  2.73123  3.46354  2.40513  3.72494  3.29354  2.67741  2.69355  4.24690  2.90347  2.73739  3.18146  2.89801  2.37887  2.77519  2.98518  4.58477  3.61503
          0.02687  4.02603  4.74838  0.61958  0.77255  0.48576  0.95510
     24   3.45953  4.81705  4.44941  4.19525  0.79034  4.10886  3.95395  2.96679  4.09900  2.30248  3.67564  4.19513  4.56567  4.22518  4.18068  3.72007  3.76159  2.96839  4.16159  2.51104     24 f - - -
          2.68618  4.42225  2.77519  2.73123  3.46354  2.40513  3.72494  3.29354  2.67741  2.69355  4.24690  2.90347  2.73739  3.18146  2.89801  2.37887  2.77519  2.98518  4.58477  3.61503
          0.02687  4.02603  4.74838  0.61958  0.77255  0.48576  0.95510
     25   2.50195  4.34647  3.57147  3.33375  4.11140  3.17988  4.33845  3.25754  3.27975  3.11551  4.15819  3.51634  3.89668  3.66743  3.52936  2.70520  0.93586  2.93579  5.53559  4.32883     25 t - - -
          2.68618  4.42225  2.77519  2.73123  3.46354  2.40513  3.72494  3.29354  2.67741  2.69355  4.24690  2.90347  2.73739  3.18146  2.89801  2.37887  2.77519  2.98518  4.58477  3.61503
          0.02687  4.02603  4.74838  0.61958  0.77255  0.48576  0.95510
     26   3.01097  4.99617  3.01266  2.77233  4.18460  3.47262  3.93111  3.84136  2.58303  3.32817  4.35416  3.23249  4.02984  0.98383  2.86314  3.05336  3.30897  3.56221  5.43046  4.13538     26 q - - -
          2.68618  4.42225  2.77519  2.73123  3.46354  2.40513  3.72494  3.29354  2.67741  2.69355  4.24690  2.90347  2.73739  3.18146  2.89801  2.37887  2.77519  2.98518  4.58477  3.61503
          0.02687  4.02603  4.74838  0.61958  0.77255  0.48576  0.95510
     27   3.18544  5.00915  3.69241  3.17445  4.40296  3.64086  3.94571  3.95734  2.31328  3.44547  4.44372  3.52137  4.13785  3.16022  0.76740  3.26347  3.44213  3.67517  5.42490  4.29919     27 r - - -
          2.68618  4.42225  2.77519  2.73123  3.46354  2.40513  3.72494  3.29354  2.67741  2.69355  4.24690  2.90347  2.73739  3.18146  2.89801  2.37887  2.77519  2.98518  4.58477  3.61503
          0.02687  4.02603  4.74838  0.61958  0.77255  0.48576  0.95510
     28   2.96727  4.69648  3.59145  3.45441  4.43246  3.37542  4.51730  4.01980  3.52532  3.62900  4.68698  3.74453  0.58589  3.90940  3.75147  3.14009  3.42139  3.64725  5.57457  4.55597     28 P - - -
          2.68618  4.42225  2.77519  2.73123  3.46354  2.40513  3.72494  3.29354  2.67741  2.69355  4.24690  2.90347  2.73739  3.18146  2.89801  2.37887  2.77519  2.98518  4.58477  3.61503
          0.02687  4.02603  4.74838  0.61958  0.77255  0.48576  0.95510
     29   3.11792  5.08235  3.30376  2.89965  4.50400  3.58803  3.85271  3.94354  0.84589  3.47637  4.43194  3.31645  4.07950  3.03721  2.47211  3.15125  3.36096  3.64353  5.49736  4.33335     29 k - - -
          2.68618  4.42225  2.77519  2.73123  3.46354  2.40513  3.72494  3.29354  2.67741  2.69355  4.24690  2.90347  2.73739  3.18146  2.89801  2.37887  2.77519  2.98518  4.58477  3.61503
          0.02687  4.02603  4.74838  0.61958  0.77255  0.48576  0.95510
     30   3.09182  5.22693  2.56257  0.82522  4.59355  3.37843  3.98181  4.07834  2.88225  3.67189  4.64176  3.03019  3.99110  3.19593  3.30510  3.06012  3.39808  3.74731  5.73618  4.46161     30 e - - -
          2.68618  4.42225  2.77519  2.73123  3.46354  2.40513  3.72494  3.29354  2.67741  2.69355  4.24690  2.90347  2.73739  3.18146  2.89801  2.37887  2.77519  2.98518  4.58477  3.61503
          0.02687  4.02603  4.74838  0.61958  0.77255  0.48576  0.95510
     31   3.11792  5.08235  3.30376  2.89965  4.50400  3.58803  3.85271  3.94354  0.84589  3.47637  4.43194  3.31645  4.07950  3.03721  2.47211  3.15125  3.36096  3.64353  5.49736  4.33335     31 k - - -
          2.68618  4.42225  2.77519  2.73123  3.46354  2.40513  3.72494  3.29354  2.67741  2.69355  4.24690  2.90347  2.73739  3.18146  2.89801  2.37887  2.77519  2.98518  4.58477  3.61503
          0.02687  4.02603  4.74838  0.61958  0.77255  0.48576  0.95510
     32   3.60269  4.92062  4.33369  4.07942  2.83951  3.90868  4.10134  3.63530  3.79957  3.00263  4.26161  4.19806  4.43973  4.17923  3.90011  3.80482  3.91140  3.52983  0.62531  2.83397     32 W - - -
          2.68618  4.42225  2.77519  2.73123  3.46354  2.40513  3.72494  3.29354  2.67741  2.69355  4.24690  2.90347  2.73739  3.18146  2.89801  2.37887  2.77519  2.98518  4.58477  3.61503
          0.02687  4.02603  4.74838  0.61958  0.77255  0.48576  0.95510
     33   3.16109  5.30511  0.72049  2.44315  4.70429  3.33286  4.07536  4.32881  3.18994  3.91075  4.89460  3.00632  3.99674  3.31645  3.72518  3.10777  3.50377  3.95242  5.84242  4.55492     33 d - - -
          2.68618  4.42225  2.77519  2.73123  3.46354  2.40513  3.72494  3.29354  2.67741  2.69355  4.24690  2.90347  2.73739  3.18146  2.89801  2.37887  2.77519  2.98518  4.58477  3.61503
          0.02687  4.02603  4.74838  0.61958  0.77255  0.48576  0.95510
     34   3.47560  4.90213  4.06804  3.82839  2.31437  4.01145  3.70043  3.46413  3.68162  2.87784  4.12364  3.91718  4.48274  3.95040  3.83287  3.59611  3.76360  3.34224  3.96326  0.74420     34 y - - -
          2.68618  4.42225  2.77519  2.73123  3.46354  2.40513  3.72494  3.29354  2.67741  2.69355  4.24690  2.90347  2.73739  3.18146  2.89801  2.37887  2.77519  2.98518  4.58477  3.61503
          0.02687  4.02603  4.74838  0.61958  0.77255  0.48576  0.95510
     35   3.17612  4.96213  3.28795  3.06570  3.40196  3.58568  0.85593  3.90280  2.90501  3.37640  4.43324  3.46786  4.14786  3.43462  3.16028  3.24611  3.48570  3.63512  4.86447  3.34899     35 h - - -
          2.68618  4.42225  2.77519  2.73123  3.46354  2.40513  3.72494  3.29354  2.67741  2.69355  4.24690  2.90347  2.73739  3.18146  2.89801  2.37887  2.77519  2.98518  4.58477  3.61503
          0.02687  4.02603  4.74838  0.61958  0.77255  0.48576  0.95510
     36   3.18544  5.00915  3.69241  3.17445  4.40296  3.64086  3.94571  3.95734  2.31328  3.44547  4.44372  3.52137  4.13785  3.16022  0.76740  3.26347  3.44213  3.67517  5.42490  4.29919     36 r - - -
          2.68618  4.42225  2.77519  2.73123  3.46354  2.40513  3.72494  3.29354  2.67741  2.69355  4.24690  2.90347  2.73739  3.18146  2.89801  2.37887  2.77519  2.98518  4.58477  3.61503
          0.02687  4.02603  4.74838  0.61958  0.77255  0.48576  0.95510
     37   2.93062  4.43346  4.33579  4.00603  3.66652  3.88033  4.78255  2.05472  3.87617  2.32840  3.61062  4.17055  4.43401  4.22598  4.07352  3.39539  3.28953  0.85130  5.47612  4.21625     37 v - - -
          2.68618  4.42225  2.77519  2.73123  3.46354  2.40513  3.72494  3.29354  2.67741  2.69355  4.24690  2.90347  2.73739  3.18146  2.89801  2.37887  2.77519  2.98518  4.58477  3.61503
          0.02687  4.02603  4.74838  0.61958  0.77255  0.48576  0.95510
     38   3.16109  5.30511  0.72049  2.44315  4.70429  3.33286  4.07536  4.32881  3.18994  3.91075  4.89460  3.00632  3.99674  3.31645  3.72518  3.10777  3.50377  3.95242  5.84242  4.55492     38 d - - -
          2.68618  4.42225  2.77519  2.73123  3.46354  2.40513  3.72494  3.29354  2.67741  2.69355  4.24690  2.90347  2.73739  3.18146  2.89801  2.37887  2.77519  2.98518  4.58477  3.61503
          0.02687  4.02603  4.74838  0.61958  0.77255  0.48576  0.95510
     39   3.09182  5.22693  2.56257  0.82522  4.59355  3.37843  3.98181  4.07834  2.88225  3.67189  4.64176  3.03019  3.99110  3.19593  3.30510  3.06012  3.39808  3.74731  5.73618  4.46161     39 e - - -
          2.68618  4.42225  2.77519  2.73123  3.46354  2.40513  3.72494  3.29354  2.67741  2.69355  4.24690  2.90347  2.73739  3.18146  2.89801  2.37887  2.77519  2.98518  4.58477  3.61503
          0.02687  4.02603  4.74838  0.61958  0.77255  0.48576  0.95510
     40   2.85747  4.85485  2.80416  2.70642  4.24318  3.29235  4.05502  3.98928  2.97307  3.61936  4.57557  0.91239  3.95285  3.33009  3.33120  2.92009  3.24566  3.59583  5.53163  4.18207     40 n - - -
          2.68618  4.42225  2.77519  2.73123  3.46354  2.40513  3.72494  3.29354  2.67741  2.69355  4.24690  2.90347  2.73739  3.18146  2.89801  2.37887  2.77519  2.98518  4.58477  3.61503
          0.26375  4.02603  1.54183  0.61958  0.77255  0.48576  0.95510
     41   2.97180  4.41437  4.22319  3.83773  3.32488  3.98068  4.58133  1.17790  3.66420  1.92898  3.27458  4.09384  4.42104  4.02160  3.86962  3.47026  3.27313  1.84994  5.19844  3.92874     41 i - - -
          2.68618  4.42225  2.77519  2.73123  3.46354  2.40513  3.72494  3.29354  2.67741  2.69355  4.24690  2.90347  2.73739  3.18146  2.89801  2.37887  2.77519  2.98518  4.58477  3.61503
          0.03393  3.79621  4.51856  0.61958  0.77255  0.68347  0.70292
     42   2.66330  4.65409  2.67221  2.55099  4.00591  3.13517  3.86489  3.70171  2.76324  3.35793  4.31515  1.30077  3.78422  3.13916  3.11387  2.73448  3.04366  3.33167  5.32094  3.96099     42 n - - -
          2.68618  4.42225  2.77519  2.73123  3.46354  2.40513  3.72494  3.29354  2.67741  2.69355  4.24690  2.90347  2.73739  3.18146  2.89801  2.37887  2.77519  2.98518  4.58477  3.61503
          0.03393  3.79621  4.51856  0.61958  0.77255  0.68347  0.70292
     43   2.28087  4.19917  3.14333  2.95753  4.00119  2.93061  4.06855  3.51437  3.02603  3.24128  4.17522  3.19332  3.66354  3.38183  3.31308  1.21224  2.75564  3.06631  5.38027  4.08476     43 s - - -
          2.68618  4.42225  2.77519  2.73123  3.46354  2.40513  3.72494  3.29354  2.67741  2.69355  4.24690  2.90347  2.73739  3.18146  2.89801  2.37887  2.77519  2.98518  4.58477  3.61503
          0.03393  3.79621  4.51856  0.61958  0.77255  0.68347  0.70292
     44   2.28087  4.19917  3.14333  2.95753  4.00119  2.93061  4.06855  3.51437  3.02603  3.24128  4.17522  3.19332  3.66354  3.38183  3.31308  1.21224  2.75564  3.06631  5.38027  4.08476     44 s - - -
          2.68618  4.42225  2.77519  2.73123  3.46354  2.40513  3.72494  3.29354  2.67741  2.69355  4.24690  2.90347  2.73739  3.18146  2.89801  2.37887  2.77519  2.98518  4.58477  3.61503
          0.03393  3.79621  4.51856  0.61958  0.77255  0.68347  0.70292
     45   2.28087  4.19917  3.14333  2.95753  4.00119  2.93061  4.06855  3.51437  3.02603  3.24128  4.17522  3.19332  3.66354  3.38183  3.31308  1.21224  2.75564  3.06631  5.38027  4.08476     45 s - - -
          2.68618  4.42225  2.77519  2.73123  3.46354  2.40513  3.72494  3.29354  2.67741  2.69355  4.24690  2.90347  2.73739  3.18146  2.89801  2.37887  2.77519  2.98518  4.58477  3.61503
          0.03393  3.79621  4.51856  0.61958  0.77255  0.68347  0.70292
     46   2.89031  4.98023  2.46174  1.13926  4.31749  3.22741  3.81027  3.75628  2.68141  3.38670  4.36623  2.89563  3.82901  3.02892  3.08067  2.88187  3.19469  3.44883  5.50369  4.22822     46 e - - -
          2.68618  4.42225  2.77519  2.73123  3.46354  2.40513  3.72494  3.29354  2.67741  2.69355  4.24690  2.90347  2.73739  3.18146  2.89801  2.37887  2.77519  2.98518  4.58477  3.61503
          0.03393  3.79621  4.51856  0.61958  0.77255  0.68347  0.70292
     47   3.16404  4.58905  4.13335  3.83502  1.14549  3.86834  3.84830  2.69904  3.74434  2.08777  3.44184  3.93430  4.33004  3.93395  3.88289  3.43683  3.46586  2.68378  4.12324  2.50114     47 f - - -
          2.68618  4.42225  2.77519  2.73123  3.46354  2.40513  3.72494  3.29354  2.67741  2.69355  4.24690  2.90347  2.73739  3.18146  2.89801  2.37887  2.77519  2.98518  4.58477  3.61503
          0.03393  3.79621  4.51856  0.61958  0.77255  0.68347  0.70292
     48   2.92271  4.76343  3.40593  2.93564  4.09870  3.42282  3.77494  3.63673  2.21539  3.16674  4.17080  3.30027  3.93082  3.00072  1.10185  3.01168  3.19501  3.36446  5.21385  4.04453     48 r - - -
          2.68618  4.42225  2.77519  2.73123  3.46354  2.40513  3.72494  3.29354  2.67741  2.69355  4.24690  2.90347  2.73739  3.18146  2.89801  2.37887  2.77519  2.98518  4.58477  3.61503
          0.03393  3.79621  4.51856  0.61958  0.77255  0.68347  0.70292
     49   2.82416  4.80378  2.85675  2.61252  3.96155  3.31773  3.76938  3.58256  2.43921  3.09233  4.12454  3.07074  3.87150  1.37643  2.72399  2.87618  3.12224  3.31768  5.24829  3.93758     49 q - - -
          2.68618  4.42225  2.77519  2.73123  3.46354  2.40513  3.72494  3.29354  2.67741  2.69355  4.24690  2.90347  2.73739  3.18146  2.89801  2.37887  2.77519  2.98518  4.58477  3.61503
          0.03393  3.79621  4.51856  0.61958  0.77255  0.68347  0.70292
     50   2.37523  4.21945  3.36372  3.11455  3.90468  3.06063  4.13725  3.02266  3.05598  2.88875  3.94589  3.33486  3.75910  3.45517  3.31715  2.57586  1.30827  2.72583  5.34936  4.12190     50 t - - -
          2.68618  4.42225  2.77519  2.73123  3.46354  2.40513  3.72494  3.29354  2.67741  2.69355  4.24690  2.90347  2.73739  3.18146  2.89801  2.37887  2.77519  2.98518  4.58477  3.61503
          0.03393  3.79621  4.51856  0.61958  0.77255  0.68347  0.70292
     51   2.91743  4.74526  3.05689  2.81103  3.23552  3.38668  1.31421  3.60826  2.65640  3.11111  4.14963  3.22270  3.93602  3.17683  2.92575  2.98936  3.21899  3.34503  4.70130  3.18893     51 h - - -
          2.68618  4.42225  2.77519  2.73123  3.46354  2.40513  3.72494  3.29354  2.67741  2.69355  4.24690  2.90347  2.73739  3.18146  2.89801  2.37887  2.77519  2.98518  4.58477  3.61503
          0.03393  3.79621  4.51856  0.61958  0.77255  0.68347  0.70292
     52   2.91076  5.02165  1.03401  2.29432  4.38927  3.15563  3.86892  3.96077  2.93946  3.58370  4.56207  2.84600  3.80330  3.10940  3.44364  2.88319  3.24844  3.60880  5.57258  4.27732     52 d - - -
          2.68618  4.42225  2.77519  2.73123  3.46354  2.40513  3.72494  3.29354  2.67741  2.69355  4.24690  2.90347  2.73739  3.18146  2.89801  2.37887  2.77519  2.98518  4.58477  3.61503
          0.03393  3.79621  4.51856  0.61958  0.77255  0.68347  0.70292
     53   2.92271  4.76343  3.40593  2.93564  4.09870  3.42282  3.77494  3.63673  2.21539  3.16674  4.17080  3.30027  3.93082  3.00072  1.10185  3.01168  3.19501  3.36446  5.21385  4.04453     53 r - - -
          2.68618  4.42225  2.77519  2.73123  3.46354  2.40513  3.72494  3.29354  2.67741  2.69355  4.24690  2.90347  2.73739  3.18146  2.89801  2.37887  2.77519  2.98518  4.58477  3.61503
          0.03393  3.79621  4.51856  0.61958  0.77255  0.68347  0.70292
     54   2.65665  4.42451  3.25596  3.08558  4.08375  3.11643  4.16783  3.61126  3.13665  3.24577  4.29376  3.39900  0.98250  3.52787  3.38924  2.82222  3.09268  3.26518  5.28956  4.20404     54 p - - -
          2.68618  4.42225  2.77519  2.73123  3.46354  2.40513  3.72494  3.29354  2.67741  2.69355  4.24690  2.90347  2.73739  3.18146  2.89801  2.37887  2.77519  2.98518  4.58477  3.61503
          0.02296  3.78525        *  0.61958  0.77255  0.00000        *
//
