# Supplementary material for: A refined genome phage display methodology delineates the human antibody response in patients with Chagas disease
Source: iScience. 2021 May 15;24(6):102540. doi: 10.1016/j.isci.2021.102540 (PMC8185243; doi:10.1016/j.isci.2021.102540)
Supplement: Data S2. Alignments and consensus sequences for all epitopes. Related to Figure 3 and Data S1 [file mmc3.zip › final clusters A and B/1015.hmm]

HMMER3/f [3.1b2 | February 2015]
NAME  1015.mafft
LENG  33
ALPH  amino
RF    no
MM    no
CONS  yes
CS    no
MAP   yes
DATE  Wed Dec  6 22:58:55 2017
NSEQ  2
EFFN  1.316406
CKSUM 832483543
STATS LOCAL MSV       -7.2216  0.71970
STATS LOCAL VITERBI   -7.6336  0.71970
STATS LOCAL FORWARD   -4.3971  0.71970
HMM          A        C        D        E        F        G        H        I        K        L        M        N        P        Q        R        S        T        V        W        Y   
            m->m     m->i     m->d     i->m     i->i     d->m     d->d
  COMPO   3.05704  2.64181  3.62141  2.82994  4.30241  1.95513  3.74209  3.24108  2.56629  2.96998  4.46975  3.09603  2.81016  3.43933  2.75304  2.44670  2.68356  2.69511  5.63960  4.48601
          2.68623  4.42230  2.77525  2.73129  3.46359  2.40518  3.72500  3.29359  2.67746  2.69360  4.24695  2.90352  2.73745  3.18152  2.89806  2.37832  2.77525  2.98524  4.58482  3.61508
          0.32689  1.29989  5.07128  0.17099  1.85042  0.00000        *
      1   2.75556  4.59299  3.94905  3.75774  4.48818  3.40847  4.72581  3.68140  3.71131  3.52576  4.56390  3.86239  4.15836  4.08526  3.92671  2.96460  0.56524  3.31753  5.87642  4.71252      2 T - - -
          2.68618  4.42225  2.77519  2.73123  3.46354  2.40513  3.72494  3.29354  2.67741  2.69355  4.24690  2.90347  2.73739  3.18146  2.89801  2.37887  2.77519  2.98518  4.58477  3.61503
          0.01938  4.34893  5.07128  0.61958  0.77255  0.48576  0.95510
      2   3.49326  5.41296  3.69754  3.26083  4.91380  3.89699  4.13126  4.38292  0.53057  3.85414  4.81432  3.65365  4.38348  3.31300  2.65517  3.51867  3.72202  4.07293  5.78667  4.68454      3 K - - -
          2.68618  4.42225  2.77519  2.73123  3.46354  2.40513  3.72494  3.29354  2.67741  2.69355  4.24690  2.90347  2.73739  3.18146  2.89801  2.37887  2.77519  2.98518  4.58477  3.61503
          0.01938  4.34893  5.07128  0.61958  0.77255  0.48576  0.95510
      3   3.63647  5.38751  4.18339  3.62471  4.87019  3.99581  4.29399  4.47078  2.59178  3.89913  4.90818  3.93619  4.49483  3.50973  0.44551  3.71177  3.88225  4.17870  5.76957  4.71935      4 R - - -
          2.68618  4.42225  2.77519  2.73123  3.46354  2.40513  3.72494  3.29354  2.67741  2.69355  4.24690  2.90347  2.73739  3.18146  2.89801  2.37887  2.77519  2.98518  4.58477  3.61503
          0.01938  4.34893  5.07128  0.61958  0.77255  0.48576  0.95510
      4   2.62475  4.53768  3.70895  3.57578  4.60524  3.26299  4.65534  4.20868  3.68506  3.89905  4.79913  3.69814  4.04590  3.99743  3.93436  0.55054  3.14502  3.63076  5.94091  4.70069      5 S - - -
          2.68618  4.42225  2.77519  2.73123  3.46354  2.40513  3.72494  3.29354  2.67741  2.69355  4.24690  2.90347  2.73739  3.18146  2.89801  2.37887  2.77519  2.98518  4.58477  3.61503
          0.01938  4.34893  5.07128  0.61958  0.77255  0.48576  0.95510
      5   3.36601  5.06702  4.13410  4.10480  5.18717  0.26723  5.16770  4.93032  4.34875  4.51178  5.50992  4.30098  4.46957  4.63600  4.50670  3.55536  3.88271  4.36596  6.12928  5.31413      6 G - - -
          2.68618  4.42225  2.77519  2.73123  3.46354  2.40513  3.72494  3.29354  2.67741  2.69355  4.24690  2.90347  2.73739  3.18146  2.89801  2.37887  2.77519  2.98518  4.58477  3.61503
          0.01938  4.34893  5.07128  0.61958  0.77255  0.48576  0.95510
      6   3.49326  5.41296  3.69754  3.26083  4.91380  3.89699  4.13126  4.38292  0.53057  3.85414  4.81432  3.65365  4.38348  3.31300  2.65517  3.51867  3.72202  4.07293  5.78667  4.68454      7 K - - -
          2.68618  4.42225  2.77519  2.73123  3.46354  2.40513  3.72494  3.29354  2.67741  2.69355  4.24690  2.90347  2.73739  3.18146  2.89801  2.37887  2.77519  2.98518  4.58477  3.61503
          0.01938  4.34893  5.07128  0.61958  0.77255  0.48576  0.95510
      7   3.51128  5.15937  4.17208  4.09659  5.00982  3.82147  5.10929  4.71174  4.20147  4.27047  5.35698  4.34437  0.28227  4.57300  4.36851  3.69903  3.99317  4.29570  6.03426  5.14461      8 P - - -
          2.68618  4.42225  2.77519  2.73123  3.46354  2.40513  3.72494  3.29354  2.67741  2.69355  4.24690  2.90347  2.73739  3.18146  2.89801  2.37887  2.77519  2.98518  4.58477  3.61503
          0.01938  4.34893  5.07128  0.61958  0.77255  0.48576  0.95510
      8   3.63647  5.38751  4.18339  3.62471  4.87019  3.99581  4.29399  4.47078  2.59178  3.89913  4.90818  3.93619  4.49483  3.50973  0.44551  3.71177  3.88225  4.17870  5.76957  4.71935      9 R - - -
          2.68618  4.42225  2.77519  2.73123  3.46354  2.40513  3.72494  3.29354  2.67741  2.69355  4.24690  2.90347  2.73739  3.18146  2.89801  2.37887  2.77519  2.98518  4.58477  3.61503
          0.01938  4.34893  5.07128  0.61958  0.77255  0.48576  0.95510
      9   3.36601  5.06702  4.13410  4.10480  5.18717  0.26723  5.16770  4.93032  4.34875  4.51178  5.50992  4.30098  4.46957  4.63600  4.50670  3.55536  3.88271  4.36596  6.12928  5.31413     10 G - - -
          2.68618  4.42225  2.77519  2.73123  3.46354  2.40513  3.72494  3.29354  2.67741  2.69355  4.24690  2.90347  2.73739  3.18146  2.89801  2.37887  2.77519  2.98518  4.58477  3.61503
          0.01938  4.34893  5.07128  0.61958  0.77255  0.48576  0.95510
     10   3.25719  0.33625  4.83813  4.70354  4.62622  3.75518  5.25127  3.88467  4.54884  3.76051  4.90512  4.57390  4.49354  4.87478  4.57841  3.52616  3.76443  3.58756  5.90293  4.90238     11 C - - -
          2.68618  4.42225  2.77519  2.73123  3.46354  2.40513  3.72494  3.29354  2.67741  2.69355  4.24690  2.90347  2.73739  3.18146  2.89801  2.37887  2.77519  2.98518  4.58477  3.61503
          0.01938  4.34893  5.07128  0.61958  0.77255  0.48576  0.95510
     11   2.62475  4.53768  3.70895  3.57578  4.60524  3.26299  4.65534  4.20868  3.68506  3.89905  4.79913  3.69814  4.04590  3.99743  3.93436  0.55054  3.14502  3.63076  5.94091  4.70069     12 S - - -
          2.68618  4.42225  2.77519  2.73123  3.46354  2.40513  3.72494  3.29354  2.67741  2.69355  4.24690  2.90347  2.73739  3.18146  2.89801  2.37887  2.77519  2.98518  4.58477  3.61503
          0.01938  4.34893  5.07128  0.61958  0.77255  0.48576  0.95510
     12   3.25719  0.33625  4.83813  4.70354  4.62622  3.75518  5.25127  3.88467  4.54884  3.76051  4.90512  4.57390  4.49354  4.87478  4.57841  3.52616  3.76443  3.58756  5.90293  4.90238     13 C - - -
          2.68618  4.42225  2.77519  2.73123  3.46354  2.40513  3.72494  3.29354  2.67741  2.69355  4.24690  2.90347  2.73739  3.18146  2.89801  2.37887  2.77519  2.98518  4.58477  3.61503
          0.01938  4.34893  5.07128  0.61958  0.77255  0.48576  0.95510
     13   3.21042  4.65169  4.77008  4.47235  3.95423  4.20203  5.21074  2.15508  4.35067  2.57175  3.86787  4.58111  4.75413  4.68711  4.51533  3.75580  3.57129  0.57878  5.81036  4.56315     14 V - - -
          2.68618  4.42225  2.77519  2.73123  3.46354  2.40513  3.72494  3.29354  2.67741  2.69355  4.24690  2.90347  2.73739  3.18146  2.89801  2.37887  2.77519  2.98518  4.58477  3.61503
          0.01938  4.34893  5.07128  0.61958  0.77255  0.48576  0.95510
     14   3.51128  5.15937  4.17208  4.09659  5.00982  3.82147  5.10929  4.71174  4.20147  4.27047  5.35698  4.34437  0.28227  4.57300  4.36851  3.69903  3.99317  4.29570  6.03426  5.14461     15 P - - -
          2.68618  4.42225  2.77519  2.73123  3.46354  2.40513  3.72494  3.29354  2.67741  2.69355  4.24690  2.90347  2.73739  3.18146  2.89801  2.37887  2.77519  2.98518  4.58477  3.61503
          0.01938  4.34893  5.07128  0.61958  0.77255  0.48576  0.95510
     15   3.25719  0.33625  4.83813  4.70354  4.62622  3.75518  5.25127  3.88467  4.54884  3.76051  4.90512  4.57390  4.49354  4.87478  4.57841  3.52616  3.76443  3.58756  5.90293  4.90238     16 C - - -
          2.68618  4.42225  2.77519  2.73123  3.46354  2.40513  3.72494  3.29354  2.67741  2.69355  4.24690  2.90347  2.73739  3.18146  2.89801  2.37887  2.77519  2.98518  4.58477  3.61503
          0.01938  4.34893  5.07128  0.61958  0.77255  0.48576  0.95510
     16   3.36601  5.06702  4.13410  4.10480  5.18717  0.26723  5.16770  4.93032  4.34875  4.51178  5.50992  4.30098  4.46957  4.63600  4.50670  3.55536  3.88271  4.36596  6.12928  5.31413     17 G - - -
          2.68618  4.42225  2.77519  2.73123  3.46354  2.40513  3.72494  3.29354  2.67741  2.69355  4.24690  2.90347  2.73739  3.18146  2.89801  2.37887  2.77519  2.98518  4.58477  3.61503
          0.01938  4.34893  5.07128  0.61958  0.77255  0.48576  0.95510
     17   2.62475  4.53768  3.70895  3.57578  4.60524  3.26299  4.65534  4.20868  3.68506  3.89905  4.79913  3.69814  4.04590  3.99743  3.93436  0.55054  3.14502  3.63076  5.94091  4.70069     18 S - - -
          2.68618  4.42225  2.77519  2.73123  3.46354  2.40513  3.72494  3.29354  2.67741  2.69355  4.24690  2.90347  2.73739  3.18146  2.89801  2.37887  2.77519  2.98518  4.58477  3.61503
          0.01938  4.34893  5.07128  0.61958  0.77255  0.48576  0.95510
     18   3.74062  5.07595  4.95623  4.62332  3.39454  4.58427  5.13530  2.64561  4.39015  0.45229  3.31169  4.85595  4.95341  4.63823  4.47765  4.25322  4.02118  2.80178  5.41810  4.24347     19 L - - -
          2.68618  4.42225  2.77519  2.73123  3.46354  2.40513  3.72494  3.29354  2.67741  2.69355  4.24690  2.90347  2.73739  3.18146  2.89801  2.37887  2.77519  2.98518  4.58477  3.61503
          0.01938  4.34893  5.07128  0.61958  0.77255  0.48576  0.95510
     19   3.46885  5.59569  2.81283  0.49957  5.01872  3.66093  4.32626  4.57839  3.27797  4.12696  5.10991  3.32932  4.29667  3.55060  3.71702  3.41737  3.78620  4.22237  6.09370  4.85657     20 E - - -
          2.68618  4.42225  2.77519  2.73123  3.46354  2.40513  3.72494  3.29354  2.67741  2.69355  4.24690  2.90347  2.73739  3.18146  2.89801  2.37887  2.77519  2.98518  4.58477  3.61503
          0.32689  4.34893  1.32458  0.61958  0.77255  0.48576  0.95510
     20   2.89810  4.65268  3.60761  3.53105  4.66365  0.50289  4.63745  4.30911  3.73604  3.94017  4.91970  3.77239  4.04926  4.04654  3.94976  3.07558  3.39303  3.80348  5.70915  4.77261     21 G - - -
          2.68618  4.42225  2.77519  2.73123  3.46354  2.40513  3.72494  3.29354  2.67741  2.69355  4.24690  2.90347  2.73739  3.18146  2.89801  2.37887  2.77519  2.98518  4.58477  3.61503
          0.02627  4.04831  4.77066  0.61958  0.77255  0.80915  0.58921
     21   2.94885  4.44658  4.36597  4.03780  3.68448  3.90262  4.81102  2.05797  3.90831  2.34302  3.62602  4.19851  4.45572  4.25693  4.10340  3.41980  3.30762  0.82897  5.49756  4.23870     22 v - - -
          2.68618  4.42225  2.77519  2.73123  3.46354  2.40513  3.72494  3.29354  2.67741  2.69355  4.24690  2.90347  2.73739  3.18146  2.89801  2.37887  2.77519  2.98518  4.58477  3.61503
          0.02627  4.04831  4.77066  0.61958  0.77255  0.80915  0.58921
     22   2.94885  4.44658  4.36597  4.03780  3.68448  3.90262  4.81102  2.05797  3.90831  2.34302  3.62602  4.19851  4.45572  4.25693  4.10340  3.41980  3.30762  0.82897  5.49756  4.23870     23 v - - -
          2.68618  4.42225  2.77519  2.73123  3.46354  2.40513  3.72494  3.29354  2.67741  2.69355  4.24690  2.90347  2.73739  3.18146  2.89801  2.37887  2.77519  2.98518  4.58477  3.61503
          0.02627  4.04831  4.77066  0.61958  0.77255  0.80915  0.58921
     23   2.87869  4.87515  2.82062  2.72564  4.26730  3.30953  4.07694  4.01928  2.99747  3.64702  4.60382  0.88064  3.97153  3.35283  3.35568  2.94094  3.26809  3.62349  5.55320  4.20520     24 n - - -
          2.68618  4.42225  2.77519  2.73123  3.46354  2.40513  3.72494  3.29354  2.67741  2.69355  4.24690  2.90347  2.73739  3.18146  2.89801  2.37887  2.77519  2.98518  4.58477  3.61503
          0.02627  4.04831  4.77066  0.61958  0.77255  0.80915  0.58921
     24   2.89810  4.65268  3.60761  3.53105  4.66365  0.50289  4.63745  4.30911  3.73604  3.94017  4.91970  3.77239  4.04926  4.04654  3.94976  3.07558  3.39303  3.80348  5.70915  4.77261     25 G - - -
          2.68618  4.42225  2.77519  2.73123  3.46354  2.40513  3.72494  3.29354  2.67741  2.69355  4.24690  2.90347  2.73739  3.18146  2.89801  2.37887  2.77519  2.98518  4.58477  3.61503
          0.02627  4.04831  4.77066  0.61958  0.77255  0.80915  0.58921
     25   3.16985  4.54434  4.57851  4.20375  3.49823  4.25093  4.90227  0.88335  4.03528  2.05202  3.41005  4.42490  4.66839  4.36760  4.21219  3.76621  3.46719  1.86675  5.42302  4.17423     26 i - - -
          2.68618  4.42225  2.77519  2.73123  3.46354  2.40513  3.72494  3.29354  2.67741  2.69355  4.24690  2.90347  2.73739  3.18146  2.89801  2.37887  2.77519  2.98518  4.58477  3.61503
          0.02627  4.04831  4.77066  0.61958  0.77255  0.80915  0.58921
     26   2.51653  4.36077  3.59411  3.35864  4.13391  3.19315  4.36127  3.28290  3.30509  3.14006  4.18203  3.53677  3.91206  3.69183  3.55296  2.72013  0.90521  2.95861  5.55603  4.35163     27 t - - -
          2.68618  4.42225  2.77519  2.73123  3.46354  2.40513  3.72494  3.29354  2.67741  2.69355  4.24690  2.90347  2.73739  3.18146  2.89801  2.37887  2.77519  2.98518  4.58477  3.61503
          0.02627  4.04831  4.77066  0.61958  0.77255  0.80915  0.58921
     27   3.03205  5.01590  3.03071  2.79176  4.20715  3.48953  3.95038  3.86838  2.60111  3.35284  4.37918  3.25175  4.04770  0.95091  2.88035  3.07396  3.33050  3.58812  5.44942  4.15628     28 q - - -
          2.68618  4.42225  2.77519  2.73123  3.46354  2.40513  3.72494  3.29354  2.67741  2.69355  4.24690  2.90347  2.73739  3.18146  2.89801  2.37887  2.77519  2.98518  4.58477  3.61503
          0.02627  4.04831  4.77066  0.61958  0.77255  0.80915  0.58921
     28   3.20545  4.98582  3.31438  3.09526  3.42136  3.60777  0.81992  3.93565  2.93413  3.40598  4.46531  3.49615  4.17163  3.46473  3.18760  3.27552  3.51618  3.66758  4.88334  3.36795     29 h - - -
          2.68618  4.42225  2.77519  2.73123  3.46354  2.40513  3.72494  3.29354  2.67741  2.69355  4.24690  2.90347  2.73739  3.18146  2.89801  2.37887  2.77519  2.98518  4.58477  3.61503
          0.02627  4.04831  4.77066  0.61958  0.77255  0.80915  0.58921
     29   2.87869  4.87515  2.82062  2.72564  4.26730  3.30953  4.07694  4.01928  2.99747  3.64702  4.60382  0.88064  3.97153  3.35283  3.35568  2.94094  3.26809  3.62349  5.55320  4.20520     30 n - - -
          2.68618  4.42225  2.77519  2.73123  3.46354  2.40513  3.72494  3.29354  2.67741  2.69355  4.24690  2.90347  2.73739  3.18146  2.89801  2.37887  2.77519  2.98518  4.58477  3.61503
          0.02627  4.04831  4.77066  0.61958  0.77255  0.80915  0.58921
     30   3.11403  5.25091  2.57586  0.79886  4.62079  3.39502  4.00162  4.11022  2.90513  3.70057  4.67049  3.04675  4.00906  3.21592  3.32957  3.08064  3.42079  3.77725  5.75916  4.48585     31 e - - -
          2.68618  4.42225  2.77519  2.73123  3.46354  2.40513  3.72494  3.29354  2.67741  2.69355  4.24690  2.90347  2.73739  3.18146  2.89801  2.37887  2.77519  2.98518  4.58477  3.61503
          0.02627  4.04831  4.77066  0.61958  0.77255  0.80915  0.58921
     31   2.89810  4.65268  3.60761  3.53105  4.66365  0.50289  4.63745  4.30911  3.73604  3.94017  4.91970  3.77239  4.04926  4.04654  3.94976  3.07558  3.39303  3.80348  5.70915  4.77261     32 G - - -
          2.68618  4.42225  2.77519  2.73123  3.46354  2.40513  3.72494  3.29354  2.67741  2.69355  4.24690  2.90347  2.73739  3.18146  2.89801  2.37887  2.77519  2.98518  4.58477  3.61503
          0.02627  4.04831  4.77066  0.61958  0.77255  0.80915  0.58921
     32   3.14064  5.10383  3.32782  2.92071  4.53067  3.60723  3.86838  3.97188  0.82055  3.50029  4.45555  3.33617  4.09785  3.05225  2.48063  3.17304  3.38245  3.67094  5.51549  4.35516     33 k - - -
          2.68618  4.42225  2.77519  2.73123  3.46354  2.40513  3.72494  3.29354  2.67741  2.69355  4.24690  2.90347  2.73739  3.18146  2.89801  2.37887  2.77519  2.98518  4.58477  3.61503
          0.02627  4.04831  4.77066  0.61958  0.77255  0.80915  0.58921
     33   2.51653  4.36077  3.59411  3.35864  4.13391  3.19315  4.36127  3.28290  3.30509  3.14006  4.18203  3.53677  3.91206  3.69183  3.55296  2.72013  0.90521  2.95861  5.55603  4.35163     34 t - - -
          2.68618  4.42225  2.77519  2.73123  3.46354  2.40513  3.72494  3.29354  2.67741  2.69355  4.24690  2.90347  2.73739  3.18146  2.89801  2.37887  2.77519  2.98518  4.58477  3.61503
          0.01776  4.03980        *  0.61958  0.77255  0.00000        *
//
