# Supplementary material for: A refined genome phage display methodology delineates the human antibody response in patients with Chagas disease
Source: iScience. 2021 May 15;24(6):102540. doi: 10.1016/j.isci.2021.102540 (PMC8185243; doi:10.1016/j.isci.2021.102540)
Supplement: Data S2. Alignments and consensus sequences for all epitopes. Related to Figure 3 and Data S1 [file mmc3.zip › final clusters A and B/1016.hmm]

HMMER3/f [3.1b2 | February 2015]
NAME  1016.mafft
LENG  50
ALPH  amino
RF    no
MM    no
CONS  yes
CS    no
MAP   yes
DATE  Wed Dec  6 22:58:55 2017
NSEQ  2
EFFN  0.863281
CKSUM 2090468249
STATS LOCAL MSV       -8.3567  0.71923
STATS LOCAL VITERBI   -8.7840  0.71923
STATS LOCAL FORWARD   -3.7223  0.71923
HMM          A        C        D        E        F        G        H        I        K        L        M        N        P        Q        R        S        T        V        W        Y   
            m->m     m->i     m->d     i->m     i->i     d->m     d->d
  COMPO   2.61091  4.64855  3.23285  3.02789  3.58233  2.86195  3.90836  3.15439  2.63959  2.75490  3.80009  3.40049  2.01977  3.58727  2.44494  2.59633  3.14738  2.36997  4.12275  4.11220
          2.68621  4.42228  2.77523  2.73071  3.46357  2.40516  3.72498  3.29357  2.67744  2.69358  4.24693  2.90350  2.73743  3.18150  2.89804  2.37890  2.77523  2.98522  4.58480  3.61506
          0.27024  1.47467  4.83480  0.22948  1.58449  0.00000        *
      1   3.29632  5.10528  3.81338  3.28243  4.52186  3.72932  4.02698  4.08614  2.37293  3.55858  4.55822  3.62074  4.22542  3.24040  0.66666  3.37251  3.54922  3.80110  5.51055  4.40337      2 R - - -
          2.68618  4.42225  2.77519  2.73123  3.46354  2.40513  3.72494  3.29354  2.67741  2.69355  4.24690  2.90347  2.73739  3.18146  2.89801  2.37887  2.77519  2.98518  4.58477  3.61503
          0.02462  4.11245  4.83480  0.61958  0.77255  0.48576  0.95510
      2   3.58038  4.91361  4.56923  4.33524  0.68785  4.20136  4.00736  3.08153  4.23798  2.39877  3.77966  4.29830  4.65900  4.34102  4.29800  3.83369  3.88389  3.08888  4.19634  2.53783      3 F - - -
          2.68618  4.42225  2.77519  2.73123  3.46354  2.40513  3.72494  3.29354  2.67741  2.69355  4.24690  2.90347  2.73739  3.18146  2.89801  2.37887  2.77519  2.98518  4.58477  3.61503
          0.02462  4.11245  4.83480  0.61958  0.77255  0.48576  0.95510
      3   3.20851  5.16649  3.39944  2.98448  4.60843  3.66405  3.91640  4.05473  0.75078  3.57064  4.52562  3.39580  4.15275  3.09890  2.50861  3.23861  3.44705  3.75135  5.56898  4.41973      4 k - - -
          2.68618  4.42225  2.77519  2.73123  3.46354  2.40513  3.72494  3.29354  2.67741  2.69355  4.24690  2.90347  2.73739  3.18146  2.89801  2.37887  2.77519  2.98518  4.58477  3.61503
          0.02462  4.11245  4.83480  0.61958  0.77255  0.48576  0.95510
      4   3.00212  4.48596  4.45258  4.12959  3.73772  3.96653  4.89382  2.07058  4.00129  2.38694  3.67237  4.27924  4.51842  4.34673  4.18984  3.49034  3.36079  0.76802  5.56060  4.30447      5 v - - -
          2.68618  4.42225  2.77519  2.73123  3.46354  2.40513  3.72494  3.29354  2.67741  2.69355  4.24690  2.90347  2.73739  3.18146  2.89801  2.37887  2.77519  2.98518  4.58477  3.61503
          0.02462  4.11245  4.83480  0.61958  0.77255  0.48576  0.95510
      5   3.76577  5.04913  4.47816  4.24835  2.95437  4.01624  4.22844  3.80724  3.96955  3.15762  4.42866  4.35093  4.55524  4.34446  4.05329  3.96694  4.07983  3.70391  0.51464  2.94502      6 W - - -
          2.68618  4.42225  2.77519  2.73123  3.46354  2.40513  3.72494  3.29354  2.67741  2.69355  4.24690  2.90347  2.73739  3.18146  2.89801  2.37887  2.77519  2.98518  4.58477  3.61503
          0.02462  4.11245  4.83480  0.61958  0.77255  0.48576  0.95510
      6   3.29632  5.10528  3.81338  3.28243  4.52186  3.72932  4.02698  4.08614  2.37293  3.55858  4.55822  3.62074  4.22542  3.24040  0.66666  3.37251  3.54922  3.80110  5.51055  4.40337      7 R - - -
          2.68618  4.42225  2.77519  2.73123  3.46354  2.40513  3.72494  3.29354  2.67741  2.69355  4.24690  2.90347  2.73739  3.18146  2.89801  2.37887  2.77519  2.98518  4.58477  3.61503
          0.02462  4.11245  4.83480  0.61958  0.77255  0.48576  0.95510
      7   3.10244  4.81246  3.73661  3.61511  4.57874  3.48673  4.66708  4.19332  3.69445  3.79094  4.85538  3.89455  0.48192  4.07566  3.90698  3.27889  3.56407  3.80994  5.69238  4.70475      8 P - - -
          2.68618  4.42225  2.77519  2.73123  3.46354  2.40513  3.72494  3.29354  2.67741  2.69355  4.24690  2.90347  2.73739  3.18146  2.89801  2.37887  2.77519  2.98518  4.58477  3.61503
          0.02462  4.11245  4.83480  0.61958  0.77255  0.48576  0.95510
      8   3.00212  4.48596  4.45258  4.12959  3.73772  3.96653  4.89382  2.07058  4.00129  2.38694  3.67237  4.27924  4.51842  4.34673  4.18984  3.49034  3.36079  0.76802  5.56060  4.30447      9 v - - -
          2.68618  4.42225  2.77519  2.73123  3.46354  2.40513  3.72494  3.29354  2.67741  2.69355  4.24690  2.90347  2.73739  3.18146  2.89801  2.37887  2.77519  2.98518  4.58477  3.61503
          0.02462  4.11245  4.83480  0.61958  0.77255  0.48576  0.95510
      9   3.00212  4.48596  4.45258  4.12959  3.73772  3.96653  4.89382  2.07058  4.00129  2.38694  3.67237  4.27924  4.51842  4.34673  4.18984  3.49034  3.36079  0.76802  5.56060  4.30447     10 v - - -
          2.68618  4.42225  2.77519  2.73123  3.46354  2.40513  3.72494  3.29354  2.67741  2.69355  4.24690  2.90347  2.73739  3.18146  2.89801  2.37887  2.77519  2.98518  4.58477  3.61503
          0.02462  4.11245  4.83480  0.61958  0.77255  0.48576  0.95510
     10   2.99159  4.73631  3.71396  3.64717  4.77198  0.43921  4.74627  4.43641  3.86071  4.05811  5.04054  3.87918  4.13463  4.16630  4.06416  3.17143  3.49145  3.91830  5.79710  4.88426     11 G - - -
          2.68618  4.42225  2.77519  2.73123  3.46354  2.40513  3.72494  3.29354  2.67741  2.69355  4.24690  2.90347  2.73739  3.18146  2.89801  2.37887  2.77519  2.98518  4.58477  3.61503
          0.02462  4.11245  4.83480  0.61958  0.77255  0.48576  0.95510
     11   3.10244  4.81246  3.73661  3.61511  4.57874  3.48673  4.66708  4.19332  3.69445  3.79094  4.85538  3.89455  0.48192  4.07566  3.90698  3.27889  3.56407  3.80994  5.69238  4.70475     12 P - - -
          2.68618  4.42225  2.77519  2.73123  3.46354  2.40513  3.72494  3.29354  2.67741  2.69355  4.24690  2.90347  2.73739  3.18146  2.89801  2.37887  2.77519  2.98518  4.58477  3.61503
          0.02462  4.11245  4.83480  0.61958  0.77255  0.48576  0.95510
     12   3.10244  4.81246  3.73661  3.61511  4.57874  3.48673  4.66708  4.19332  3.69445  3.79094  4.85538  3.89455  0.48192  4.07566  3.90698  3.27889  3.56407  3.80994  5.69238  4.70475     13 P - - -
          2.68618  4.42225  2.77519  2.73123  3.46354  2.40513  3.72494  3.29354  2.67741  2.69355  4.24690  2.90347  2.73739  3.18146  2.89801  2.37887  2.77519  2.98518  4.58477  3.61503
          0.02462  4.11245  4.83480  0.61958  0.77255  0.48576  0.95510
     13   3.43540  4.83033  4.57405  4.22162  3.24478  4.28424  4.80278  2.46844  3.98723  0.62740  3.20449  4.47391  4.68253  4.29734  4.12129  3.89340  3.72104  2.56684  5.20411  3.98063     14 L - - -
          2.68618  4.42225  2.77519  2.73123  3.46354  2.40513  3.72494  3.29354  2.67741  2.69355  4.24690  2.90347  2.73739  3.18146  2.89801  2.37887  2.77519  2.98518  4.58477  3.61503
          0.02462  4.11245  4.83480  0.61958  0.77255  0.48576  0.95510
     14   3.29632  5.10528  3.81338  3.28243  4.52186  3.72932  4.02698  4.08614  2.37293  3.55858  4.55822  3.62074  4.22542  3.24040  0.66666  3.37251  3.54922  3.80110  5.51055  4.40337     15 R - - -
          2.68618  4.42225  2.77519  2.73123  3.46354  2.40513  3.72494  3.29354  2.67741  2.69355  4.24690  2.90347  2.73739  3.18146  2.89801  2.37887  2.77519  2.98518  4.58477  3.61503
          0.02462  4.11245  4.83480  0.61958  0.77255  0.48576  0.95510
     15   3.29632  5.10528  3.81338  3.28243  4.52186  3.72932  4.02698  4.08614  2.37293  3.55858  4.55822  3.62074  4.22542  3.24040  0.66666  3.37251  3.54922  3.80110  5.51055  4.40337     16 R - - -
          2.68618  4.42225  2.77519  2.73123  3.46354  2.40513  3.72494  3.29354  2.67741  2.69355  4.24690  2.90347  2.73739  3.18146  2.89801  2.37887  2.77519  2.98518  4.58477  3.61503
          0.02462  4.11245  4.83480  0.61958  0.77255  0.48576  0.95510
     16   3.26642  5.41046  0.62666  2.51806  4.82417  3.40968  4.16769  4.47104  3.30102  4.03887  5.02881  3.08406  4.07991  3.41179  3.84491  3.20612  3.61233  4.08669  5.94395  4.66587     17 D - - -
          2.68618  4.42225  2.77519  2.73123  3.46354  2.40513  3.72494  3.29354  2.67741  2.69355  4.24690  2.90347  2.73739  3.18146  2.89801  2.37887  2.77519  2.98518  4.58477  3.61503
          0.02462  4.11245  4.83480  0.61958  0.77255  0.48576  0.95510
     17   3.20851  5.16649  3.39944  2.98448  4.60843  3.66405  3.91640  4.05473  0.75078  3.57064  4.52562  3.39580  4.15275  3.09890  2.50861  3.23861  3.44705  3.75135  5.56898  4.41973     18 k - - -
          2.68618  4.42225  2.77519  2.73123  3.46354  2.40513  3.72494  3.29354  2.67741  2.69355  4.24690  2.90347  2.73739  3.18146  2.89801  2.37887  2.77519  2.98518  4.58477  3.61503
          0.02462  4.11245  4.83480  0.61958  0.77255  0.48576  0.95510
     18   0.71640  4.32963  3.72320  3.53373  4.30793  3.14625  4.52497  3.47063  3.55665  3.34050  4.35131  3.61723  3.90887  3.87673  3.78568  2.68063  2.97504  3.08263  5.71055  4.54013     19 a - - -
          2.68618  4.42225  2.77519  2.73123  3.46354  2.40513  3.72494  3.29354  2.67741  2.69355  4.24690  2.90347  2.73739  3.18146  2.89801  2.37887  2.77519  2.98518  4.58477  3.61503
          0.02462  4.11245  4.83480  0.61958  0.77255  0.48576  0.95510
     19   2.99159  4.73631  3.71396  3.64717  4.77198  0.43921  4.74627  4.43641  3.86071  4.05811  5.04054  3.87918  4.13463  4.16630  4.06416  3.17143  3.49145  3.91830  5.79710  4.88426     20 G - - -
          2.68618  4.42225  2.77519  2.73123  3.46354  2.40513  3.72494  3.29354  2.67741  2.69355  4.24690  2.90347  2.73739  3.18146  2.89801  2.37887  2.77519  2.98518  4.58477  3.61503
          0.02462  4.11245  4.83480  0.61958  0.77255  0.48576  0.95510
     20   2.45025  4.37021  3.43426  3.26834  4.32580  3.09659  4.36782  3.88454  3.35873  3.58843  4.49851  3.44904  3.85665  3.69006  3.63226  0.77918  2.94963  3.36582  5.68006  4.41267     21 s - - -
          2.68618  4.42225  2.77519  2.73123  3.46354  2.40513  3.72494  3.29354  2.67741  2.69355  4.24690  2.90347  2.73739  3.18146  2.89801  2.37887  2.77519  2.98518  4.58477  3.61503
          0.02462  4.11245  4.83480  0.61958  0.77255  0.48576  0.95510
     21   3.17552  4.68982  4.31670  3.93500  3.33680  4.01867  4.61474  2.53752  3.68810  1.90081  0.98240  4.18082  4.48629  4.05733  3.86385  3.54661  3.48857  2.57025  5.20569  3.98571     22 m - - -
          2.68618  4.42225  2.77519  2.73123  3.46354  2.40513  3.72494  3.29354  2.67741  2.69355  4.24690  2.90347  2.73739  3.18146  2.89801  2.37887  2.77519  2.98518  4.58477  3.61503
          0.02462  4.11245  4.83480  0.61958  0.77255  0.48576  0.95510
     22   3.10244  4.81246  3.73661  3.61511  4.57874  3.48673  4.66708  4.19332  3.69445  3.79094  4.85538  3.89455  0.48192  4.07566  3.90698  3.27889  3.56407  3.80994  5.69238  4.70475     23 P - - -
          2.68618  4.42225  2.77519  2.73123  3.46354  2.40513  3.72494  3.29354  2.67741  2.69355  4.24690  2.90347  2.73739  3.18146  2.89801  2.37887  2.77519  2.98518  4.58477  3.61503
          0.02462  4.11245  4.83480  0.61958  0.77255  0.48576  0.95510
     23   3.10244  4.81246  3.73661  3.61511  4.57874  3.48673  4.66708  4.19332  3.69445  3.79094  4.85538  3.89455  0.48192  4.07566  3.90698  3.27889  3.56407  3.80994  5.69238  4.70475     24 P - - -
          2.68618  4.42225  2.77519  2.73123  3.46354  2.40513  3.72494  3.29354  2.67741  2.69355  4.24690  2.90347  2.73739  3.18146  2.89801  2.37887  2.77519  2.98518  4.58477  3.61503
          0.02462  4.11245  4.83480  0.61958  0.77255  0.48576  0.95510
     24   3.00212  4.48596  4.45258  4.12959  3.73772  3.96653  4.89382  2.07058  4.00129  2.38694  3.67237  4.27924  4.51842  4.34673  4.18984  3.49034  3.36079  0.76802  5.56060  4.30447     25 v - - -
          2.68618  4.42225  2.77519  2.73123  3.46354  2.40513  3.72494  3.29354  2.67741  2.69355  4.24690  2.90347  2.73739  3.18146  2.89801  2.37887  2.77519  2.98518  4.58477  3.61503
          0.02462  4.11245  4.83480  0.61958  0.77255  0.48576  0.95510
     25   3.10244  4.81246  3.73661  3.61511  4.57874  3.48673  4.66708  4.19332  3.69445  3.79094  4.85538  3.89455  0.48192  4.07566  3.90698  3.27889  3.56407  3.80994  5.69238  4.70475     26 P - - -
          2.68618  4.42225  2.77519  2.73123  3.46354  2.40513  3.72494  3.29354  2.67741  2.69355  4.24690  2.90347  2.73739  3.18146  2.89801  2.37887  2.77519  2.98518  4.58477  3.61503
          0.02462  4.11245  4.83480  0.61958  0.77255  0.48576  0.95510
     26   3.10244  4.81246  3.73661  3.61511  4.57874  3.48673  4.66708  4.19332  3.69445  3.79094  4.85538  3.89455  0.48192  4.07566  3.90698  3.27889  3.56407  3.80994  5.69238  4.70475     27 P - - -
          2.68618  4.42225  2.77519  2.73123  3.46354  2.40513  3.72494  3.29354  2.67741  2.69355  4.24690  2.90347  2.73739  3.18146  2.89801  2.37887  2.77519  2.98518  4.58477  3.61503
          0.02462  4.11245  4.83480  0.61958  0.77255  0.48576  0.95510
     27   2.45025  4.37021  3.43426  3.26834  4.32580  3.09659  4.36782  3.88454  3.35873  3.58843  4.49851  3.44904  3.85665  3.69006  3.63226  0.77918  2.94963  3.36582  5.68006  4.41267     28 s - - -
          2.68618  4.42225  2.77519  2.73123  3.46354  2.40513  3.72494  3.29354  2.67741  2.69355  4.24690  2.90347  2.73739  3.18146  2.89801  2.37887  2.77519  2.98518  4.58477  3.61503
          0.02462  4.11245  4.83480  0.61958  0.77255  0.48576  0.95510
     28   2.45025  4.37021  3.43426  3.26834  4.32580  3.09659  4.36782  3.88454  3.35873  3.58843  4.49851  3.44904  3.85665  3.69006  3.63226  0.77918  2.94963  3.36582  5.68006  4.41267     29 s - - -
          2.68618  4.42225  2.77519  2.73123  3.46354  2.40513  3.72494  3.29354  2.67741  2.69355  4.24690  2.90347  2.73739  3.18146  2.89801  2.37887  2.77519  2.98518  4.58477  3.61503
          0.27024  4.11245  1.51216  0.61958  0.77255  0.48576  0.95510
     29   3.00657  4.84578  3.49732  3.00805  4.20064  3.49446  3.82485  3.74236  2.23751  3.25808  4.25816  3.36774  3.99692  3.04506  0.97669  3.09064  3.27241  3.46624  5.28319  4.12768     30 r - - -
          2.68618  4.42225  2.77519  2.73123  3.46354  2.40513  3.72494  3.29354  2.67741  2.69355  4.24690  2.90347  2.73739  3.18146  2.89801  2.37887  2.77519  2.98518  4.58477  3.61503
          0.03136  3.87358  4.59593  0.61958  0.77255  0.70623  0.68024
     30   3.00657  4.84578  3.49732  3.00805  4.20064  3.49446  3.82485  3.74236  2.23751  3.25808  4.25816  3.36774  3.99692  3.04506  0.97669  3.09064  3.27241  3.46624  5.28319  4.12768     31 r - - -
          2.68618  4.42225  2.77519  2.73123  3.46354  2.40513  3.72494  3.29354  2.67741  2.69355  4.24690  2.90347  2.73739  3.18146  2.89801  2.37887  2.77519  2.98518  4.58477  3.61503
          0.03136  3.87358  4.59593  0.61958  0.77255  0.70623  0.68024
     31   2.95310  5.06458  2.48785  1.02380  4.41091  3.27468  3.86147  3.86502  2.74212  3.48193  4.45583  2.93332  3.87929  3.07705  3.15115  2.93533  3.25731  3.54872  5.58227  4.30442     32 e - - -
          2.68618  4.42225  2.77519  2.73123  3.46354  2.40513  3.72494  3.29354  2.67741  2.69355  4.24690  2.90347  2.73739  3.18146  2.89801  2.37887  2.77519  2.98518  4.58477  3.61503
          0.03136  3.87358  4.59593  0.61958  0.77255  0.70623  0.68024
     32   2.80893  4.35115  4.12691  3.79000  3.55080  3.72510  4.59150  2.04997  3.65780  2.23759  3.51570  3.97968  4.28549  4.01749  3.87021  3.22864  3.17041  1.02349  5.33546  4.06718     33 v - - -
          2.68618  4.42225  2.77519  2.73123  3.46354  2.40513  3.72494  3.29354  2.67741  2.69355  4.24690  2.90347  2.73739  3.18146  2.89801  2.37887  2.77519  2.98518  4.58477  3.61503
          0.03136  3.87358  4.59593  0.61958  0.77255  0.70623  0.68024
     33   3.15644  4.61833  4.19130  3.83108  3.13600  3.98361  4.48647  2.34002  3.59882  0.87383  3.15847  4.10646  4.41872  3.96689  3.77474  3.55449  3.45061  2.37766  5.01577  3.73937     34 l - - -
          2.68618  4.42225  2.77519  2.73123  3.46354  2.40513  3.72494  3.29354  2.67741  2.69355  4.24690  2.90347  2.73739  3.18146  2.89801  2.37887  2.77519  2.98518  4.58477  3.61503
          0.03136  3.87358  4.59593  0.61958  0.77255  0.70623  0.68024
     34   2.99586  4.81323  3.12659  2.88658  3.28535  3.44830  1.14016  3.69896  2.72959  3.19281  4.23579  3.29589  4.00085  3.25280  2.99527  3.06651  3.29923  3.43406  4.75040  3.23616     35 h - - -
          2.68618  4.42225  2.77519  2.73123  3.46354  2.40513  3.72494  3.29354  2.67741  2.69355  4.24690  2.90347  2.73739  3.18146  2.89801  2.37887  2.77519  2.98518  4.58477  3.61503
          0.03136  3.87358  4.59593  0.61958  0.77255  0.70623  0.68024
     35   2.97301  4.93700  3.14908  2.77024  4.32368  3.46243  3.75962  3.75300  1.03676  3.31780  4.27911  3.19469  3.96263  2.95098  2.43158  3.01488  3.22615  3.46070  5.37781  4.19071     36 k - - -
          2.68618  4.42225  2.77519  2.73123  3.46354  2.40513  3.72494  3.29354  2.67741  2.69355  4.24690  2.90347  2.73739  3.18146  2.89801  2.37887  2.77519  2.98518  4.58477  3.61503
          0.03136  3.87358  4.59593  0.61958  0.77255  0.70623  0.68024
     36   1.01216  4.19248  3.46362  3.25488  4.05339  3.01701  4.27681  3.17905  3.27116  3.06062  4.09226  3.40424  3.75632  3.61221  3.52166  2.54273  2.82016  2.83326  5.48043  4.28078     37 a - - -
          2.68618  4.42225  2.77519  2.73123  3.46354  2.40513  3.72494  3.29354  2.67741  2.69355  4.24690  2.90347  2.73739  3.18146  2.89801  2.37887  2.77519  2.98518  4.58477  3.61503
          0.03136  3.87358  4.59593  0.61958  0.77255  0.70623  0.68024
     37   2.75272  4.50998  3.35999  3.19911  4.19436  3.19742  4.27655  3.73996  3.25649  3.36672  4.41655  3.50575  0.82557  3.64524  3.50197  2.92022  3.19435  3.38522  5.38069  4.31501     38 p - - -
          2.68618  4.42225  2.77519  2.73123  3.46354  2.40513  3.72494  3.29354  2.67741  2.69355  4.24690  2.90347  2.73739  3.18146  2.89801  2.37887  2.77519  2.98518  4.58477  3.61503
          0.03136  3.87358  4.59593  0.61958  0.77255  0.70623  0.68024
     38   2.80893  4.35115  4.12691  3.79000  3.55080  3.72510  4.59150  2.04997  3.65780  2.23759  3.51570  3.97968  4.28549  4.01749  3.87021  3.22864  3.17041  1.02349  5.33546  4.06718     39 v - - -
          2.68618  4.42225  2.77519  2.73123  3.46354  2.40513  3.72494  3.29354  2.67741  2.69355  4.24690  2.90347  2.73739  3.18146  2.89801  2.37887  2.77519  2.98518  4.58477  3.61503
          0.03136  3.87358  4.59593  0.61958  0.77255  0.70623  0.68024
     39   2.31542  4.23588  3.20725  3.02299  4.07733  2.96573  4.13285  3.60006  3.09683  3.32017  4.24611  3.24765  3.70461  3.44604  3.38289  1.08939  2.79562  3.13492  5.44972  4.16084     40 s - - -
          2.68618  4.42225  2.77519  2.73123  3.46354  2.40513  3.72494  3.29354  2.67741  2.69355  4.24690  2.90347  2.73739  3.18146  2.89801  2.37887  2.77519  2.98518  4.58477  3.61503
          0.03136  3.87358  4.59593  0.61958  0.77255  0.70623  0.68024
     40   2.72422  4.72095  2.70869  2.59424  4.08463  3.18461  3.92168  3.79516  2.82542  3.44188  4.39707  1.15609  3.83649  3.19437  3.18017  2.79132  3.10607  3.41726  5.39040  4.03283     41 n - - -
          2.68618  4.42225  2.77519  2.73123  3.46354  2.40513  3.72494  3.29354  2.67741  2.69355  4.24690  2.90347  2.73739  3.18146  2.89801  2.37887  2.77519  2.98518  4.58477  3.61503
          0.03136  3.87358  4.59593  0.61958  0.77255  0.70623  0.68024
     41   2.75272  4.50998  3.35999  3.19911  4.19436  3.19742  4.27655  3.73996  3.25649  3.36672  4.41655  3.50575  0.82557  3.64524  3.50197  2.92022  3.19435  3.38522  5.38069  4.31501     42 p - - -
          2.68618  4.42225  2.77519  2.73123  3.46354  2.40513  3.72494  3.29354  2.67741  2.69355  4.24690  2.90347  2.73739  3.18146  2.89801  2.37887  2.77519  2.98518  4.58477  3.61503
          0.03136  3.87358  4.59593  0.61958  0.77255  0.70623  0.68024
     42   2.97301  4.93700  3.14908  2.77024  4.32368  3.46243  3.75962  3.75300  1.03676  3.31780  4.27911  3.19469  3.96263  2.95098  2.43158  3.01488  3.22615  3.46070  5.37781  4.19071     43 k - - -
          2.68618  4.42225  2.77519  2.73123  3.46354  2.40513  3.72494  3.29354  2.67741  2.69355  4.24690  2.90347  2.73739  3.18146  2.89801  2.37887  2.77519  2.98518  4.58477  3.61503
          0.03136  3.87358  4.59593  0.61958  0.77255  0.70623  0.68024
     43   2.75272  4.50998  3.35999  3.19911  4.19436  3.19742  4.27655  3.73996  3.25649  3.36672  4.41655  3.50575  0.82557  3.64524  3.50197  2.92022  3.19435  3.38522  5.38069  4.31501     44 p - - -
          2.68618  4.42225  2.77519  2.73123  3.46354  2.40513  3.72494  3.29354  2.67741  2.69355  4.24690  2.90347  2.73739  3.18146  2.89801  2.37887  2.77519  2.98518  4.58477  3.61503
          0.03136  3.87358  4.59593  0.61958  0.77255  0.70623  0.68024
     44   2.80893  4.35115  4.12691  3.79000  3.55080  3.72510  4.59150  2.04997  3.65780  2.23759  3.51570  3.97968  4.28549  4.01749  3.87021  3.22864  3.17041  1.02349  5.33546  4.06718     45 v - - -
          2.68618  4.42225  2.77519  2.73123  3.46354  2.40513  3.72494  3.29354  2.67741  2.69355  4.24690  2.90347  2.73739  3.18146  2.89801  2.37887  2.77519  2.98518  4.58477  3.61503
          0.03136  3.87358  4.59593  0.61958  0.77255  0.70623  0.68024
     45   2.75272  4.50998  3.35999  3.19911  4.19436  3.19742  4.27655  3.73996  3.25649  3.36672  4.41655  3.50575  0.82557  3.64524  3.50197  2.92022  3.19435  3.38522  5.38069  4.31501     46 p - - -
          2.68618  4.42225  2.77519  2.73123  3.46354  2.40513  3.72494  3.29354  2.67741  2.69355  4.24690  2.90347  2.73739  3.18146  2.89801  2.37887  2.77519  2.98518  4.58477  3.61503
          0.03136  3.87358  4.59593  0.61958  0.77255  0.70623  0.68024
     46   1.01216  4.19248  3.46362  3.25488  4.05339  3.01701  4.27681  3.17905  3.27116  3.06062  4.09226  3.40424  3.75632  3.61221  3.52166  2.54273  2.82016  2.83326  5.48043  4.28078     47 a - - -
          2.68618  4.42225  2.77519  2.73123  3.46354  2.40513  3.72494  3.29354  2.67741  2.69355  4.24690  2.90347  2.73739  3.18146  2.89801  2.37887  2.77519  2.98518  4.58477  3.61503
          0.03136  3.87358  4.59593  0.61958  0.77255  0.70623  0.68024
     47   2.80893  4.35115  4.12691  3.79000  3.55080  3.72510  4.59150  2.04997  3.65780  2.23759  3.51570  3.97968  4.28549  4.01749  3.87021  3.22864  3.17041  1.02349  5.33546  4.06718     48 v - - -
          2.68618  4.42225  2.77519  2.73123  3.46354  2.40513  3.72494  3.29354  2.67741  2.69355  4.24690  2.90347  2.73739  3.18146  2.89801  2.37887  2.77519  2.98518  4.58477  3.61503
          0.03136  3.87358  4.59593  0.61958  0.77255  0.70623  0.68024
     48   2.95310  5.06458  2.48785  1.02380  4.41091  3.27468  3.86147  3.86502  2.74212  3.48193  4.45583  2.93332  3.87929  3.07705  3.15115  2.93533  3.25731  3.54872  5.58227  4.30442     49 e - - -
          2.68618  4.42225  2.77519  2.73123  3.46354  2.40513  3.72494  3.29354  2.67741  2.69355  4.24690  2.90347  2.73739  3.18146  2.89801  2.37887  2.77519  2.98518  4.58477  3.61503
          0.03136  3.87358  4.59593  0.61958  0.77255  0.70623  0.68024
     49   2.41317  4.25828  3.42893  3.18089  3.96971  3.09754  4.19815  3.09698  3.12389  2.96043  4.01082  3.39015  3.80135  3.51864  3.38257  2.61445  1.17003  2.79184  5.40742  4.18632     50 t - - -
          2.68618  4.42225  2.77519  2.73123  3.46354  2.40513  3.72494  3.29354  2.67741  2.69355  4.24690  2.90347  2.73739  3.18146  2.89801  2.37887  2.77519  2.98518  4.58477  3.61503
          0.03136  3.87358  4.59593  0.61958  0.77255  0.70623  0.68024
     50   3.00657  4.84578  3.49732  3.00805  4.20064  3.49446  3.82485  3.74236  2.23751  3.25808  4.25816  3.36774  3.99692  3.04506  0.97669  3.09064  3.27241  3.46624  5.28319  4.12768     51 r - - -
          2.68618  4.42225  2.77519  2.73123  3.46354  2.40513  3.72494  3.29354  2.67741  2.69355  4.24690  2.90347  2.73739  3.18146  2.89801  2.37887  2.77519  2.98518  4.58477  3.61503
          0.02122  3.86344        *  0.61958  0.77255  0.00000        *
//
