# Supplementary material for: A refined genome phage display methodology delineates the human antibody response in patients with Chagas disease
Source: iScience. 2021 May 15;24(6):102540. doi: 10.1016/j.isci.2021.102540 (PMC8185243; doi:10.1016/j.isci.2021.102540)
Supplement: Data S2. Alignments and consensus sequences for all epitopes. Related to Figure 3 and Data S1 [file mmc3.zip › final clusters A and B/1017.hmm]

HMMER3/f [3.1b2 | February 2015]
NAME  1017.mafft
LENG  48
ALPH  amino
RF    no
MM    no
CONS  yes
CS    no
MAP   yes
DATE  Wed Dec  6 22:58:55 2017
NSEQ  2
EFFN  0.769531
CKSUM 3076702577
STATS LOCAL MSV       -8.1426  0.71920
STATS LOCAL VITERBI   -8.4841  0.71920
STATS LOCAL FORWARD   -4.2504  0.71920
HMM          A        C        D        E        F        G        H        I        K        L        M        N        P        Q        R        S        T        V        W        Y   
            m->m     m->i     m->d     i->m     i->i     d->m     d->d
  COMPO   2.88993  3.50319  2.65881  2.72222  3.14877  2.83606  3.74005  3.51977  2.78341  2.87582  4.30267  3.07633  2.58049  3.54403  2.27745  2.17302  2.95170  2.99422  5.33251  4.03937
          2.68618  4.42225  2.77519  2.73123  3.46354  2.40513  3.72494  3.29354  2.67741  2.69355  4.24690  2.90347  2.73739  3.18146  2.89801  2.37887  2.77519  2.98518  4.58477  3.61503
          0.02607  4.05568  4.77802  0.61958  0.77255  0.00000        *
      1   3.36645  4.77652  4.48293  4.12729  3.21500  4.21293  4.72585  2.43281  3.89327  0.67852  3.18729  4.38495  4.61914  4.21745  4.03786  3.81076  3.65368  2.51702  5.15692  3.92130      1 L - - -
          2.68618  4.42225  2.77519  2.73123  3.46354  2.40513  3.72494  3.29354  2.67741  2.69355  4.24690  2.90347  2.73739  3.18146  2.89801  2.37887  2.77519  2.98518  4.58477  3.61503
          0.02607  4.05568  4.77802  0.61958  0.77255  0.48576  0.95510
      2   2.88580  4.88191  2.82621  2.73215  4.27534  3.31530  4.08432  4.02929  3.00569  3.65627  4.61329  0.87034  3.97781  3.36051  3.36391  2.94795  3.27562  3.63273  5.56039  4.21293      2 n - - -
          2.68618  4.42225  2.77519  2.73123  3.46354  2.40513  3.72494  3.29354  2.67741  2.69355  4.24690  2.90347  2.73739  3.18146  2.89801  2.37887  2.77519  2.98518  4.58477  3.61503
          0.02607  4.05568  4.77802  0.61958  0.77255  0.48576  0.95510
      3   3.01261  4.73548  3.64020  3.50837  4.48179  3.41280  4.56773  4.07817  3.58211  3.68355  4.74362  3.79491  0.54795  3.96523  3.80378  3.18664  3.46929  3.70198  5.61440  4.60610      3 P - - -
          2.68618  4.42225  2.77519  2.73123  3.46354  2.40513  3.72494  3.29354  2.67741  2.69355  4.24690  2.90347  2.73739  3.18146  2.89801  2.37887  2.77519  2.98518  4.58477  3.61503
          0.02607  4.05568  4.77802  0.61958  0.77255  0.48576  0.95510
      4   2.41443  4.33526  3.37585  3.20399  4.26402  3.06225  4.30682  3.81334  3.29028  3.52068  4.43376  3.39652  3.81698  3.62580  3.56795  0.84485  2.90898  3.30779  5.62247  4.34960      4 s - - -
          2.68618  4.42225  2.77519  2.73123  3.46354  2.40513  3.72494  3.29354  2.67741  2.69355  4.24690  2.90347  2.73739  3.18146  2.89801  2.37887  2.77519  2.98518  4.58477  3.61503
          0.02607  4.05568  4.77802  0.61958  0.77255  0.48576  0.95510
      5   3.22266  5.04176  3.73303  3.21040  4.44330  3.67069  3.97256  4.00087  2.33245  3.48363  4.48219  3.55446  4.16723  3.18656  0.73151  3.29995  3.47797  3.71768  5.45377  4.33429      5 r - - -
          2.68618  4.42225  2.77519  2.73123  3.46354  2.40513  3.72494  3.29354  2.67741  2.69355  4.24690  2.90347  2.73739  3.18146  2.89801  2.37887  2.77519  2.98518  4.58477  3.61503
          0.02607  4.05568  4.77802  0.61958  0.77255  0.48576  0.95510
      6   2.41443  4.33526  3.37585  3.20399  4.26402  3.06225  4.30682  3.81334  3.29028  3.52068  4.43376  3.39652  3.81698  3.62580  3.56795  0.84485  2.90898  3.30779  5.62247  4.34960      6 s - - -
          2.68618  4.42225  2.77519  2.73123  3.46354  2.40513  3.72494  3.29354  2.67741  2.69355  4.24690  2.90347  2.73739  3.18146  2.89801  2.37887  2.77519  2.98518  4.58477  3.61503
          0.02607  4.05568  4.77802  0.61958  0.77255  0.48576  0.95510
      7   3.50036  4.84953  4.49036  4.24295  0.75360  4.14038  3.97148  3.00529  4.14628  2.33461  3.71040  4.23016  4.59735  4.26451  4.22056  3.75857  3.80286  3.00888  4.17241  2.51899      7 f - - -
          2.68618  4.42225  2.77519  2.73123  3.46354  2.40513  3.72494  3.29354  2.67741  2.69355  4.24690  2.90347  2.73739  3.18146  2.89801  2.37887  2.77519  2.98518  4.58477  3.61503
          0.02607  4.05568  4.77802  0.61958  0.77255  0.48576  0.95510
      8   3.01261  4.73548  3.64020  3.50837  4.48179  3.41280  4.56773  4.07817  3.58211  3.68355  4.74362  3.79491  0.54795  3.96523  3.80378  3.18664  3.46929  3.70198  5.61440  4.60610      8 P - - -
          2.68618  4.42225  2.77519  2.73123  3.46354  2.40513  3.72494  3.29354  2.67741  2.69355  4.24690  2.90347  2.73739  3.18146  2.89801  2.37887  2.77519  2.98518  4.58477  3.61503
          0.02607  4.05568  4.77802  0.61958  0.77255  0.48576  0.95510
      9   3.12149  5.25886  2.58038  0.79029  4.62984  3.40059  4.00829  4.12081  2.91283  3.71012  4.68008  3.05235  4.01509  3.22267  3.33778  3.08754  3.42843  3.78722  5.76679  4.49395      9 e - - -
          2.68618  4.42225  2.77519  2.73123  3.46354  2.40513  3.72494  3.29354  2.67741  2.69355  4.24690  2.90347  2.73739  3.18146  2.89801  2.37887  2.77519  2.98518  4.58477  3.61503
          0.02607  4.05568  4.77802  0.61958  0.77255  0.48576  0.95510
     10   3.22266  5.04176  3.73303  3.21040  4.44330  3.67069  3.97256  4.00087  2.33245  3.48363  4.48219  3.55446  4.16723  3.18656  0.73151  3.29995  3.47797  3.71768  5.45377  4.33429     10 r - - -
          2.68618  4.42225  2.77519  2.73123  3.46354  2.40513  3.72494  3.29354  2.67741  2.69355  4.24690  2.90347  2.73739  3.18146  2.89801  2.37887  2.77519  2.98518  4.58477  3.61503
          0.02607  4.05568  4.77802  0.61958  0.77255  0.48576  0.95510
     11   3.22266  5.04176  3.73303  3.21040  4.44330  3.67069  3.97256  4.00087  2.33245  3.48363  4.48219  3.55446  4.16723  3.18656  0.73151  3.29995  3.47797  3.71768  5.45377  4.33429     11 r - - -
          2.68618  4.42225  2.77519  2.73123  3.46354  2.40513  3.72494  3.29354  2.67741  2.69355  4.24690  2.90347  2.73739  3.18146  2.89801  2.37887  2.77519  2.98518  4.58477  3.61503
          0.02607  4.05568  4.77802  0.61958  0.77255  0.48576  0.95510
     12   2.41443  4.33526  3.37585  3.20399  4.26402  3.06225  4.30682  3.81334  3.29028  3.52068  4.43376  3.39652  3.81698  3.62580  3.56795  0.84485  2.90898  3.30779  5.62247  4.34960     12 s - - -
          2.68618  4.42225  2.77519  2.73123  3.46354  2.40513  3.72494  3.29354  2.67741  2.69355  4.24690  2.90347  2.73739  3.18146  2.89801  2.37887  2.77519  2.98518  4.58477  3.61503
          0.02607  4.05568  4.77802  0.61958  0.77255  0.48576  0.95510
     13   3.12149  5.25886  2.58038  0.79029  4.62984  3.40059  4.00829  4.12081  2.91283  3.71012  4.68008  3.05235  4.01509  3.22267  3.33778  3.08754  3.42843  3.78722  5.76679  4.49395     13 e - - -
          2.68618  4.42225  2.77519  2.73123  3.46354  2.40513  3.72494  3.29354  2.67741  2.69355  4.24690  2.90347  2.73739  3.18146  2.89801  2.37887  2.77519  2.98518  4.58477  3.61503
          0.02607  4.05568  4.77802  0.61958  0.77255  0.48576  0.95510
     14   3.22266  5.04176  3.73303  3.21040  4.44330  3.67069  3.97256  4.00087  2.33245  3.48363  4.48219  3.55446  4.16723  3.18656  0.73151  3.29995  3.47797  3.71768  5.45377  4.33429     14 r - - -
          2.68618  4.42225  2.77519  2.73123  3.46354  2.40513  3.72494  3.29354  2.67741  2.69355  4.24690  2.90347  2.73739  3.18146  2.89801  2.37887  2.77519  2.98518  4.58477  3.61503
          0.02607  4.05568  4.77802  0.61958  0.77255  0.48576  0.95510
     15   2.81216  0.63403  4.36869  4.15276  4.10631  3.39318  4.75996  3.28421  3.98208  3.18966  4.31821  4.09134  4.11416  4.32085  4.07267  3.08362  3.29462  3.01548  5.47948  4.39170     15 C - - -
          2.68618  4.42225  2.77519  2.73123  3.46354  2.40513  3.72494  3.29354  2.67741  2.69355  4.24690  2.90347  2.73739  3.18146  2.89801  2.37887  2.77519  2.98518  4.58477  3.61503
          0.02607  4.05568  4.77802  0.61958  0.77255  0.48576  0.95510
     16   3.22266  5.04176  3.73303  3.21040  4.44330  3.67069  3.97256  4.00087  2.33245  3.48363  4.48219  3.55446  4.16723  3.18656  0.73151  3.29995  3.47797  3.71768  5.45377  4.33429     16 r - - -
          2.68618  4.42225  2.77519  2.73123  3.46354  2.40513  3.72494  3.29354  2.67741  2.69355  4.24690  2.90347  2.73739  3.18146  2.89801  2.37887  2.77519  2.98518  4.58477  3.61503
          0.02607  4.05568  4.77802  0.61958  0.77255  0.48576  0.95510
     17   3.19648  5.34113  0.68702  2.46778  4.74513  3.35854  4.10616  4.37716  3.22707  3.95424  4.93998  3.03198  4.02460  3.34816  3.76540  3.14066  3.54022  3.99800  5.87709  4.59246     17 D - - -
          2.68618  4.42225  2.77519  2.73123  3.46354  2.40513  3.72494  3.29354  2.67741  2.69355  4.24690  2.90347  2.73739  3.18146  2.89801  2.37887  2.77519  2.98518  4.58477  3.61503
          0.02607  4.05568  4.77802  0.61958  0.77255  0.48576  0.95510
     18   2.95490  4.45098  4.37593  4.04831  3.69047  3.90997  4.82045  2.05917  3.91895  2.34792  3.63119  4.20776  4.46290  4.26718  4.11329  3.42788  3.31364  0.82172  5.50469  4.24616     18 v - - -
          2.68618  4.42225  2.77519  2.73123  3.46354  2.40513  3.72494  3.29354  2.67741  2.69355  4.24690  2.90347  2.73739  3.18146  2.89801  2.37887  2.77519  2.98518  4.58477  3.61503
          0.02607  4.05568  4.77802  0.61958  0.77255  0.48576  0.95510
     19   2.95490  4.45098  4.37593  4.04831  3.69047  3.90997  4.82045  2.05917  3.91895  2.34792  3.63119  4.20776  4.46290  4.26718  4.11329  3.42788  3.31364  0.82172  5.50469  4.24616     19 v - - -
          2.68618  4.42225  2.77519  2.73123  3.46354  2.40513  3.72494  3.29354  2.67741  2.69355  4.24690  2.90347  2.73739  3.18146  2.89801  2.37887  2.77519  2.98518  4.58477  3.61503
          0.02607  4.05568  4.77802  0.61958  0.77255  0.48576  0.95510
     20   2.41443  4.33526  3.37585  3.20399  4.26402  3.06225  4.30682  3.81334  3.29028  3.52068  4.43376  3.39652  3.81698  3.62580  3.56795  0.84485  2.90898  3.30779  5.62247  4.34960     20 s - - -
          2.68618  4.42225  2.77519  2.73123  3.46354  2.40513  3.72494  3.29354  2.67741  2.69355  4.24690  2.90347  2.73739  3.18146  2.89801  2.37887  2.77519  2.98518  4.58477  3.61503
          0.02607  4.05568  4.77802  0.61958  0.77255  0.48576  0.95510
     21   3.19648  5.34113  0.68702  2.46778  4.74513  3.35854  4.10616  4.37716  3.22707  3.95424  4.93998  3.03198  4.02460  3.34816  3.76540  3.14066  3.54022  3.99800  5.87709  4.59246     21 D - - -
          2.68618  4.42225  2.77519  2.73123  3.46354  2.40513  3.72494  3.29354  2.67741  2.69355  4.24690  2.90347  2.73739  3.18146  2.89801  2.37887  2.77519  2.98518  4.58477  3.61503
          0.02607  4.05568  4.77802  0.61958  0.77255  0.48576  0.95510
     22   3.19648  5.34113  0.68702  2.46778  4.74513  3.35854  4.10616  4.37716  3.22707  3.95424  4.93998  3.03198  4.02460  3.34816  3.76540  3.14066  3.54022  3.99800  5.87709  4.59246     22 D - - -
          2.68618  4.42225  2.77519  2.73123  3.46354  2.40513  3.72494  3.29354  2.67741  2.69355  4.24690  2.90347  2.73739  3.18146  2.89801  2.37887  2.77519  2.98518  4.58477  3.61503
          0.02607  4.05568  4.77802  0.61958  0.77255  0.48576  0.95510
     23   3.19648  5.34113  0.68702  2.46778  4.74513  3.35854  4.10616  4.37716  3.22707  3.95424  4.93998  3.03198  4.02460  3.34816  3.76540  3.14066  3.54022  3.99800  5.87709  4.59246     23 D - - -
          2.68618  4.42225  2.77519  2.73123  3.46354  2.40513  3.72494  3.29354  2.67741  2.69355  4.24690  2.90347  2.73739  3.18146  2.89801  2.37887  2.77519  2.98518  4.58477  3.61503
          0.02607  4.05568  4.77802  0.61958  0.77255  0.48576  0.95510
     24   3.22266  5.04176  3.73303  3.21040  4.44330  3.67069  3.97256  4.00087  2.33245  3.48363  4.48219  3.55446  4.16723  3.18656  0.73151  3.29995  3.47797  3.71768  5.45377  4.33429     24 r - - -
          2.68618  4.42225  2.77519  2.73123  3.46354  2.40513  3.72494  3.29354  2.67741  2.69355  4.24690  2.90347  2.73739  3.18146  2.89801  2.37887  2.77519  2.98518  4.58477  3.61503
          0.02607  4.05568  4.77802  0.61958  0.77255  0.48576  0.95510
     25   3.36645  4.77652  4.48293  4.12729  3.21500  4.21293  4.72585  2.43281  3.89327  0.67852  3.18729  4.38495  4.61914  4.21745  4.03786  3.81076  3.65368  2.51702  5.15692  3.92130     25 L - - -
          2.68618  4.42225  2.77519  2.73123  3.46354  2.40513  3.72494  3.29354  2.67741  2.69355  4.24690  2.90347  2.73739  3.18146  2.89801  2.37887  2.77519  2.98518  4.58477  3.61503
          0.02607  4.05568  4.77802  0.61958  0.77255  0.48576  0.95510
     26   3.01261  4.73548  3.64020  3.50837  4.48179  3.41280  4.56773  4.07817  3.58211  3.68355  4.74362  3.79491  0.54795  3.96523  3.80378  3.18664  3.46929  3.70198  5.61440  4.60610     26 P - - -
          2.68618  4.42225  2.77519  2.73123  3.46354  2.40513  3.72494  3.29354  2.67741  2.69355  4.24690  2.90347  2.73739  3.18146  2.89801  2.37887  2.77519  2.98518  4.58477  3.61503
          0.02607  4.05568  4.77802  0.61958  0.77255  0.48576  0.95510
     27   2.41443  4.33526  3.37585  3.20399  4.26402  3.06225  4.30682  3.81334  3.29028  3.52068  4.43376  3.39652  3.81698  3.62580  3.56795  0.84485  2.90898  3.30779  5.62247  4.34960     27 s - - -
          2.68618  4.42225  2.77519  2.73123  3.46354  2.40513  3.72494  3.29354  2.67741  2.69355  4.24690  2.90347  2.73739  3.18146  2.89801  2.37887  2.77519  2.98518  4.58477  3.61503
          0.02607  4.05568  4.77802  0.61958  0.77255  0.48576  0.95510
     28   2.41443  4.33526  3.37585  3.20399  4.26402  3.06225  4.30682  3.81334  3.29028  3.52068  4.43376  3.39652  3.81698  3.62580  3.56795  0.84485  2.90898  3.30779  5.62247  4.34960     28 s - - -
          2.68618  4.42225  2.77519  2.73123  3.46354  2.40513  3.72494  3.29354  2.67741  2.69355  4.24690  2.90347  2.73739  3.18146  2.89801  2.37887  2.77519  2.98518  4.58477  3.61503
          0.02607  4.05568  4.77802  0.61958  0.77255  0.48576  0.95510
     29   2.81216  0.63403  4.36869  4.15276  4.10631  3.39318  4.75996  3.28421  3.98208  3.18966  4.31821  4.09134  4.11416  4.32085  4.07267  3.08362  3.29462  3.01548  5.47948  4.39170     29 C - - -
          2.68618  4.42225  2.77519  2.73123  3.46354  2.40513  3.72494  3.29354  2.67741  2.69355  4.24690  2.90347  2.73739  3.18146  2.89801  2.37887  2.77519  2.98518  4.58477  3.61503
          0.02607  4.05568  4.77802  0.61958  0.77255  0.48576  0.95510
     30   2.52144  4.36558  3.60170  3.36700  4.14146  3.19761  4.36894  3.29140  3.31360  3.14829  4.19005  3.54364  3.91723  3.70004  3.56087  2.72516  0.89526  2.96626  5.56289  4.35928     30 t - - -
          2.68618  4.42225  2.77519  2.73123  3.46354  2.40513  3.72494  3.29354  2.67741  2.69355  4.24690  2.90347  2.73739  3.18146  2.89801  2.37887  2.77519  2.98518  4.58477  3.61503
          0.02607  4.05568  4.77802  0.61958  0.77255  0.48576  0.95510
     31   3.21531  4.99376  3.32327  3.10522  3.42791  3.61519  0.80831  3.94668  2.94395  3.41592  4.47609  3.50567  4.17961  3.47488  3.19680  3.28541  3.52642  3.67849  4.88971  3.37436     31 h - - -
          2.68618  4.42225  2.77519  2.73123  3.46354  2.40513  3.72494  3.29354  2.67741  2.69355  4.24690  2.90347  2.73739  3.18146  2.89801  2.37887  2.77519  2.98518  4.58477  3.61503
          0.02607  4.05568  4.77802  0.61958  0.77255  0.48576  0.95510
     32   2.41443  4.33526  3.37585  3.20399  4.26402  3.06225  4.30682  3.81334  3.29028  3.52068  4.43376  3.39652  3.81698  3.62580  3.56795  0.84485  2.90898  3.30779  5.62247  4.34960     32 s - - -
          2.68618  4.42225  2.77519  2.73123  3.46354  2.40513  3.72494  3.29354  2.67741  2.69355  4.24690  2.90347  2.73739  3.18146  2.89801  2.37887  2.77519  2.98518  4.58477  3.61503
          0.02607  4.05568  4.77802  0.61958  0.77255  0.48576  0.95510
     33   3.50036  4.84953  4.49036  4.24295  0.75360  4.14038  3.97148  3.00529  4.14628  2.33461  3.71040  4.23016  4.59735  4.26451  4.22056  3.75857  3.80286  3.00888  4.17241  2.51899     33 f - - -
          2.68618  4.42225  2.77519  2.73123  3.46354  2.40513  3.72494  3.29354  2.67741  2.69355  4.24690  2.90347  2.73739  3.18146  2.89801  2.37887  2.77519  2.98518  4.58477  3.61503
          0.02607  4.05568  4.77802  0.61958  0.77255  0.48576  0.95510
     34   2.41443  4.33526  3.37585  3.20399  4.26402  3.06225  4.30682  3.81334  3.29028  3.52068  4.43376  3.39652  3.81698  3.62580  3.56795  0.84485  2.90898  3.30779  5.62247  4.34960     34 s - - -
          2.68618  4.42225  2.77519  2.73123  3.46354  2.40513  3.72494  3.29354  2.67741  2.69355  4.24690  2.90347  2.73739  3.18146  2.89801  2.37887  2.77519  2.98518  4.58477  3.61503
          0.02607  4.05568  4.77802  0.61958  0.77255  0.48576  0.95510
     35   3.01261  4.73548  3.64020  3.50837  4.48179  3.41280  4.56773  4.07817  3.58211  3.68355  4.74362  3.79491  0.54795  3.96523  3.80378  3.18664  3.46929  3.70198  5.61440  4.60610     35 P - - -
          2.68618  4.42225  2.77519  2.73123  3.46354  2.40513  3.72494  3.29354  2.67741  2.69355  4.24690  2.90347  2.73739  3.18146  2.89801  2.37887  2.77519  2.98518  4.58477  3.61503
          0.02607  4.05568  4.77802  0.61958  0.77255  0.48576  0.95510
     36   3.50036  4.84953  4.49036  4.24295  0.75360  4.14038  3.97148  3.00529  4.14628  2.33461  3.71040  4.23016  4.59735  4.26451  4.22056  3.75857  3.80286  3.00888  4.17241  2.51899     36 f - - -
          2.68618  4.42225  2.77519  2.73123  3.46354  2.40513  3.72494  3.29354  2.67741  2.69355  4.24690  2.90347  2.73739  3.18146  2.89801  2.37887  2.77519  2.98518  4.58477  3.61503
          0.02607  4.05568  4.77802  0.61958  0.77255  0.48576  0.95510
     37   3.22266  5.04176  3.73303  3.21040  4.44330  3.67069  3.97256  4.00087  2.33245  3.48363  4.48219  3.55446  4.16723  3.18656  0.73151  3.29995  3.47797  3.71768  5.45377  4.33429     37 r - - -
          2.68618  4.42225  2.77519  2.73123  3.46354  2.40513  3.72494  3.29354  2.67741  2.69355  4.24690  2.90347  2.73739  3.18146  2.89801  2.37887  2.77519  2.98518  4.58477  3.61503
          0.02607  4.05568  4.77802  0.61958  0.77255  0.48576  0.95510
     38   3.14824  5.11096  3.33585  2.92779  4.53951  3.61363  3.87367  3.98129  0.81230  3.50825  4.46343  3.34280  4.10400  3.05735  2.48358  3.18035  3.38966  3.68005  5.52153  4.36244     38 k - - -
          2.68618  4.42225  2.77519  2.73123  3.46354  2.40513  3.72494  3.29354  2.67741  2.69355  4.24690  2.90347  2.73739  3.18146  2.89801  2.37887  2.77519  2.98518  4.58477  3.61503
          0.02607  4.05568  4.77802  0.61958  0.77255  0.48576  0.95510
     39   2.88580  4.88191  2.82621  2.73215  4.27534  3.31530  4.08432  4.02929  3.00569  3.65627  4.61329  0.87034  3.97781  3.36051  3.36391  2.94795  3.27562  3.63273  5.56039  4.21293     39 n - - -
          2.68618  4.42225  2.77519  2.73123  3.46354  2.40513  3.72494  3.29354  2.67741  2.69355  4.24690  2.90347  2.73739  3.18146  2.89801  2.37887  2.77519  2.98518  4.58477  3.61503
          0.02607  4.05568  4.77802  0.61958  0.77255  0.48576  0.95510
     40   3.01261  4.73548  3.64020  3.50837  4.48179  3.41280  4.56773  4.07817  3.58211  3.68355  4.74362  3.79491  0.54795  3.96523  3.80378  3.18664  3.46929  3.70198  5.61440  4.60610     40 P - - -
          2.68618  4.42225  2.77519  2.73123  3.46354  2.40513  3.72494  3.29354  2.67741  2.69355  4.24690  2.90347  2.73739  3.18146  2.89801  2.37887  2.77519  2.98518  4.58477  3.61503
          0.02607  4.05568  4.77802  0.61958  0.77255  0.48576  0.95510
     41   2.52144  4.36558  3.60170  3.36700  4.14146  3.19761  4.36894  3.29140  3.31360  3.14829  4.19005  3.54364  3.91723  3.70004  3.56087  2.72516  0.89526  2.96626  5.56289  4.35928     41 t - - -
          2.68618  4.42225  2.77519  2.73123  3.46354  2.40513  3.72494  3.29354  2.67741  2.69355  4.24690  2.90347  2.73739  3.18146  2.89801  2.37887  2.77519  2.98518  4.58477  3.61503
          0.02607  4.05568  4.77802  0.61958  0.77255  0.48576  0.95510
     42   2.41443  4.33526  3.37585  3.20399  4.26402  3.06225  4.30682  3.81334  3.29028  3.52068  4.43376  3.39652  3.81698  3.62580  3.56795  0.84485  2.90898  3.30779  5.62247  4.34960     42 s - - -
          2.68618  4.42225  2.77519  2.73123  3.46354  2.40513  3.72494  3.29354  2.67741  2.69355  4.24690  2.90347  2.73739  3.18146  2.89801  2.37887  2.77519  2.98518  4.58477  3.61503
          0.02607  4.05568  4.77802  0.61958  0.77255  0.48576  0.95510
     43   3.12149  5.25886  2.58038  0.79029  4.62984  3.40059  4.00829  4.12081  2.91283  3.71012  4.68008  3.05235  4.01509  3.22267  3.33778  3.08754  3.42843  3.78722  5.76679  4.49395     43 e - - -
          2.68618  4.42225  2.77519  2.73123  3.46354  2.40513  3.72494  3.29354  2.67741  2.69355  4.24690  2.90347  2.73739  3.18146  2.89801  2.37887  2.77519  2.98518  4.58477  3.61503
          0.02607  4.05568  4.77802  0.61958  0.77255  0.48576  0.95510
     44   3.22266  5.04176  3.73303  3.21040  4.44330  3.67069  3.97256  4.00087  2.33245  3.48363  4.48219  3.55446  4.16723  3.18656  0.73151  3.29995  3.47797  3.71768  5.45377  4.33429     44 r - - -
          2.68618  4.42225  2.77519  2.73123  3.46354  2.40513  3.72494  3.29354  2.67741  2.69355  4.24690  2.90347  2.73739  3.18146  2.89801  2.37887  2.77519  2.98518  4.58477  3.61503
          0.02607  4.05568  4.77802  0.61958  0.77255  0.48576  0.95510
     45   2.90862  4.66212  3.61962  3.54416  4.67596  0.49513  4.64978  4.32354  3.75013  3.95356  4.93338  3.78444  4.05892  4.06007  3.96272  3.08637  3.40413  3.81648  5.71918  4.78528     45 G - - -
          2.68618  4.42225  2.77519  2.73123  3.46354  2.40513  3.72494  3.29354  2.67741  2.69355  4.24690  2.90347  2.73739  3.18146  2.89801  2.37887  2.77519  2.98518  4.58477  3.61503
          0.02607  4.05568  4.77802  0.61958  0.77255  0.48576  0.95510
     46   3.14824  5.11096  3.33585  2.92779  4.53951  3.61363  3.87367  3.98129  0.81230  3.50825  4.46343  3.34280  4.10400  3.05735  2.48358  3.18035  3.38966  3.68005  5.52153  4.36244     46 k - - -
          2.68618  4.42225  2.77519  2.73123  3.46354  2.40513  3.72494  3.29354  2.67741  2.69355  4.24690  2.90347  2.73739  3.18146  2.89801  2.37887  2.77519  2.98518  4.58477  3.61503
          0.30193  4.05568  1.41351  0.61958  0.77255  0.48576  0.95510
     47   2.56640  4.34751  3.22256  3.11260  4.25137  0.87239  4.23590  3.83238  3.28205  3.49677  4.47368  3.38746  3.73592  3.61335  3.52527  2.73632  3.04117  3.37729  5.36671  4.35122     47 g - - -
          2.68618  4.42225  2.77519  2.73123  3.46354  2.40513  3.72494  3.29354  2.67741  2.69355  4.24690  2.90347  2.73739  3.18146  2.89801  2.37887  2.77519  2.98518  4.58477  3.61503
          0.03422  3.78796  4.51030  0.61958  0.77255  0.71497  0.67179
     48   2.56640  4.34751  3.22256  3.11260  4.25137  0.87239  4.23590  3.83238  3.28205  3.49677  4.47368  3.38746  3.73592  3.61335  3.52527  2.73632  3.04117  3.37729  5.36671  4.35122     48 g - - -
          2.68618  4.42225  2.77519  2.73123  3.46354  2.40513  3.72494  3.29354  2.67741  2.69355  4.24690  2.90347  2.73739  3.18146  2.89801  2.37887  2.77519  2.98518  4.58477  3.61503
          0.02316  3.77690        *  0.61958  0.77255  0.00000        *
//
