# Supplementary material for: A refined genome phage display methodology delineates the human antibody response in patients with Chagas disease
Source: iScience. 2021 May 15;24(6):102540. doi: 10.1016/j.isci.2021.102540 (PMC8185243; doi:10.1016/j.isci.2021.102540)
Supplement: Data S2. Alignments and consensus sequences for all epitopes. Related to Figure 3 and Data S1 [file mmc3.zip › final clusters A and B/1018.hmm]

HMMER3/f [3.1b2 | February 2015]
NAME  1018.mafft
LENG  47
ALPH  amino
RF    no
MM    no
CONS  yes
CS    no
MAP   yes
DATE  Wed Dec  6 22:58:55 2017
NSEQ  2
EFFN  0.996094
CKSUM 359256374
STATS LOCAL MSV       -7.7910  0.71931
STATS LOCAL VITERBI   -8.3932  0.71931
STATS LOCAL FORWARD   -4.2731  0.71931
HMM          A        C        D        E        F        G        H        I        K        L        M        N        P        Q        R        S        T        V        W        Y   
            m->m     m->i     m->d     i->m     i->i     d->m     d->d
  COMPO   2.80860  4.71380  3.15992  3.09137  2.91905  3.06392  4.21211  3.43999  2.90642  2.83603  4.25576  2.97508  2.42700  2.58969  2.36901  2.17796  2.79238  2.90421  5.25798  3.67756
          2.68618  4.42225  2.77519  2.73123  3.46354  2.40513  3.72494  3.29354  2.67741  2.69355  4.24690  2.90347  2.73739  3.18146  2.89801  2.37887  2.77519  2.98518  4.58477  3.61503
          0.28343  4.18774  1.46264  0.61958  0.77255  0.00000        *
      1   3.33605  4.80018  3.92888  3.66979  2.29622  3.90165  3.64780  3.33672  3.52554  2.77483  4.00540  3.79921  4.37408  3.81686  3.69668  3.46664  3.62303  3.21018  3.94233  0.86960      1 y - - -
          2.68618  4.42225  2.77519  2.73123  3.46354  2.40513  3.72494  3.29354  2.67741  2.69355  4.24690  2.90347  2.73739  3.18146  2.89801  2.37887  2.77519  2.98518  4.58477  3.61503
          0.02950  3.93382  4.65616  0.61958  0.77255  0.73314  0.65469
      2   2.85649  4.38214  4.21009  3.87514  3.59507  3.78720  4.66630  2.04797  3.74385  2.27148  3.55094  4.05511  4.34430  4.09924  3.95044  3.29460  3.21655  0.95101  5.38986  4.12528      2 v - - -
          2.68618  4.42225  2.77519  2.73123  3.46354  2.40513  3.72494  3.29354  2.67741  2.69355  4.24690  2.90347  2.73739  3.18146  2.89801  2.37887  2.77519  2.98518  4.58477  3.61503
          0.02950  3.93382  4.65616  0.61958  0.77255  0.73314  0.65469
      3   2.92974  4.91725  2.94378  2.69941  4.09394  3.40670  3.85827  3.73403  2.51595  3.23031  4.25640  3.15970  3.96101  1.12887  2.79895  2.97488  3.22664  3.45988  5.35508  4.05287      3 q - - -
          2.68618  4.42225  2.77519  2.73123  3.46354  2.40513  3.72494  3.29354  2.67741  2.69355  4.24690  2.90347  2.73739  3.18146  2.89801  2.37887  2.77519  2.98518  4.58477  3.61503
          0.02950  3.93382  4.65616  0.61958  0.77255  0.73314  0.65469
      4   3.07485  4.90973  3.57178  3.07007  4.27985  3.55110  3.86911  3.82579  2.26270  3.33057  4.32914  3.42514  4.05069  3.08637  0.88869  3.15605  3.33662  3.54708  5.33802  4.19387      4 r - - -
          2.68618  4.42225  2.77519  2.73123  3.46354  2.40513  3.72494  3.29354  2.67741  2.69355  4.24690  2.90347  2.73739  3.18146  2.89801  2.37887  2.77519  2.98518  4.58477  3.61503
          0.02950  3.93382  4.65616  0.61958  0.77255  0.73314  0.65469
      5   2.85649  4.38214  4.21009  3.87514  3.59507  3.78720  4.66630  2.04797  3.74385  2.27148  3.55094  4.05511  4.34430  4.09924  3.95044  3.29460  3.21655  0.95101  5.38986  4.12528      5 v - - -
          2.68618  4.42225  2.77519  2.73123  3.46354  2.40513  3.72494  3.29354  2.67741  2.69355  4.24690  2.90347  2.73739  3.18146  2.89801  2.37887  2.77519  2.98518  4.58477  3.61503
          0.02950  3.93382  4.65616  0.61958  0.77255  0.73314  0.65469
      6   2.44601  4.29118  3.48280  3.23770  4.02328  3.12842  4.25031  3.15790  3.18189  3.01921  4.06584  3.43722  3.83702  3.57366  3.43760  2.64796  1.07205  2.84631  5.45570  4.23993      6 t - - -
          2.68618  4.42225  2.77519  2.73123  3.46354  2.40513  3.72494  3.29354  2.67741  2.69355  4.24690  2.90347  2.73739  3.18146  2.89801  2.37887  2.77519  2.98518  4.58477  3.61503
          0.02950  3.93382  4.65616  0.61958  0.77255  0.73314  0.65469
      7   2.92974  4.91725  2.94378  2.69941  4.09394  3.40670  3.85827  3.73403  2.51595  3.23031  4.25640  3.15970  3.96101  1.12887  2.79895  2.97488  3.22664  3.45988  5.35508  4.05287      7 q - - -
          2.68618  4.42225  2.77519  2.73123  3.46354  2.40513  3.72494  3.29354  2.67741  2.69355  4.24690  2.90347  2.73739  3.18146  2.89801  2.37887  2.77519  2.98518  4.58477  3.61503
          0.02950  3.93382  4.65616  0.61958  0.77255  0.73314  0.65469
      8   2.83361  4.58079  3.44740  3.29526  4.28523  3.26483  4.36771  3.84636  3.35780  3.46658  4.51903  3.59580  0.72109  3.74472  3.59641  3.00301  3.28000  3.48475  5.45501  4.40672      8 p - - -
          2.68618  4.42225  2.77519  2.73123  3.46354  2.40513  3.72494  3.29354  2.67741  2.69355  4.24690  2.90347  2.73739  3.18146  2.89801  2.37887  2.77519  2.98518  4.58477  3.61503
          0.02950  3.93382  4.65616  0.61958  0.77255  0.35731  1.20248
      9   3.69004  5.00217  4.67477  4.45942  0.60921  4.28355  4.05943  3.18763  4.36180  2.48901  3.87675  4.39071  4.74267  4.44474  4.40281  3.93606  3.99520  3.19981  4.23424  2.56966      9 F - - -
          2.68618  4.42225  2.77519  2.73123  3.46354  2.40513  3.72494  3.29354  2.67741  2.69355  4.24690  2.90347  2.73739  3.18146  2.89801  2.37887  2.77519  2.98518  4.58477  3.61503
          0.02281  4.18774  4.91009  0.61958  0.77255  0.48576  0.95510
     10   2.50139  4.41963  3.51622  3.35944  4.41083  3.14543  4.45365  3.98288  3.45552  3.68238  4.58894  3.52314  3.91272  3.78114  3.72254  0.69887  3.00734  3.44610  5.75946  4.49990     10 s - - -
          2.68618  4.42225  2.77519  2.73123  3.46354  2.40513  3.72494  3.29354  2.67741  2.69355  4.24690  2.90347  2.73739  3.18146  2.89801  2.37887  2.77519  2.98518  4.58477  3.61503
          0.02281  4.18774  4.91009  0.61958  0.77255  0.48576  0.95510
     11   3.22709  4.91878  3.86998  3.76278  4.71183  3.58907  4.80370  4.35222  3.84988  3.93866  5.00952  4.03238  0.40635  4.22834  4.04915  3.40696  3.69531  3.95892  5.79875  4.84037     11 P - - -
          2.68618  4.42225  2.77519  2.73123  3.46354  2.40513  3.72494  3.29354  2.67741  2.69355  4.24690  2.90347  2.73739  3.18146  2.89801  2.37887  2.77519  2.98518  4.58477  3.61503
          0.02281  4.18774  4.91009  0.61958  0.77255  0.48576  0.95510
     12   3.39885  5.19196  3.92514  3.38423  4.62896  3.81025  4.10507  4.20336  2.43401  3.66197  4.66384  3.71444  4.30653  3.31847  0.58806  3.47414  3.64902  3.91599  5.58901  4.49897     12 R - - -
          2.68618  4.42225  2.77519  2.73123  3.46354  2.40513  3.72494  3.29354  2.67741  2.69355  4.24690  2.90347  2.73739  3.18146  2.89801  2.37887  2.77519  2.98518  4.58477  3.61503
          0.02281  4.18774  4.91009  0.61958  0.77255  0.48576  0.95510
     13   3.52948  4.90489  4.69531  4.34812  3.28801  4.37918  4.90659  2.52000  4.11354  0.56547  3.23264  4.59360  4.76756  4.40454  4.23320  4.00526  3.81329  2.63704  5.26921  4.06151     13 L - - -
          2.68618  4.42225  2.77519  2.73123  3.46354  2.40513  3.72494  3.29354  2.67741  2.69355  4.24690  2.90347  2.73739  3.18146  2.89801  2.37887  2.77519  2.98518  4.58477  3.61503
          0.02281  4.18774  4.91009  0.61958  0.77255  0.48576  0.95510
     14   3.39885  5.19196  3.92514  3.38423  4.62896  3.81025  4.10507  4.20336  2.43401  3.66197  4.66384  3.71444  4.30653  3.31847  0.58806  3.47414  3.64902  3.91599  5.58901  4.49897     14 R - - -
          2.68618  4.42225  2.77519  2.73123  3.46354  2.40513  3.72494  3.29354  2.67741  2.69355  4.24690  2.90347  2.73739  3.18146  2.89801  2.37887  2.77519  2.98518  4.58477  3.61503
          0.02281  4.18774  4.91009  0.61958  0.77255  0.48576  0.95510
     15   3.69004  5.00217  4.67477  4.45942  0.60921  4.28355  4.05943  3.18763  4.36180  2.48901  3.87675  4.39071  4.74267  4.44474  4.40281  3.93606  3.99520  3.19981  4.23424  2.56966     15 F - - -
          2.68618  4.42225  2.77519  2.73123  3.46354  2.40513  3.72494  3.29354  2.67741  2.69355  4.24690  2.90347  2.73739  3.18146  2.89801  2.37887  2.77519  2.98518  4.58477  3.61503
          0.02281  4.18774  4.91009  0.61958  0.77255  0.48576  0.95510
     16   2.61744  4.45916  3.74717  3.52926  4.28634  3.28430  4.51746  3.45426  3.47868  3.30601  4.34519  3.67632  4.01721  3.85970  3.71350  2.82345  0.73138  3.11298  5.69443  4.50665     16 t - - -
          2.68618  4.42225  2.77519  2.73123  3.46354  2.40513  3.72494  3.29354  2.67741  2.69355  4.24690  2.90347  2.73739  3.18146  2.89801  2.37887  2.77519  2.98518  4.58477  3.61503
          0.02281  4.18774  4.91009  0.61958  0.77255  0.48576  0.95510
     17   3.17813  5.14701  3.15723  2.92997  4.35647  3.60546  4.08642  4.04947  2.73122  3.51841  4.54978  3.38784  4.17128  0.76195  3.00362  3.21827  3.48070  3.76284  5.57639  4.29753     17 q - - -
          2.68618  4.42225  2.77519  2.73123  3.46354  2.40513  3.72494  3.29354  2.67741  2.69355  4.24690  2.90347  2.73739  3.18146  2.89801  2.37887  2.77519  2.98518  4.58477  3.61503
          0.02281  4.18774  4.91009  0.61958  0.77255  0.48576  0.95510
     18   3.17813  5.14701  3.15723  2.92997  4.35647  3.60546  4.08642  4.04947  2.73122  3.51841  4.54978  3.38784  4.17128  0.76195  3.00362  3.21827  3.48070  3.76284  5.57639  4.29753     18 q - - -
          2.68618  4.42225  2.77519  2.73123  3.46354  2.40513  3.72494  3.29354  2.67741  2.69355  4.24690  2.90347  2.73739  3.18146  2.89801  2.37887  2.77519  2.98518  4.58477  3.61503
          0.02281  4.18774  4.91009  0.61958  0.77255  0.48576  0.95510
     19   2.50139  4.41963  3.51622  3.35944  4.41083  3.14543  4.45365  3.98288  3.45552  3.68238  4.58894  3.52314  3.91272  3.78114  3.72254  0.69887  3.00734  3.44610  5.75946  4.49990     19 s - - -
          2.68618  4.42225  2.77519  2.73123  3.46354  2.40513  3.72494  3.29354  2.67741  2.69355  4.24690  2.90347  2.73739  3.18146  2.89801  2.37887  2.77519  2.98518  4.58477  3.61503
          0.02281  4.18774  4.91009  0.61958  0.77255  0.48576  0.95510
     20   3.29314  5.24205  3.48834  3.06539  4.70214  3.73403  3.97834  4.15496  0.67457  3.65650  4.61216  3.47135  4.22127  3.15994  2.54792  3.32114  3.52823  3.84912  5.63458  4.49924     20 K - - -
          2.68618  4.42225  2.77519  2.73123  3.46354  2.40513  3.72494  3.29354  2.67741  2.69355  4.24690  2.90347  2.73739  3.18146  2.89801  2.37887  2.77519  2.98518  4.58477  3.61503
          0.02281  4.18774  4.91009  0.61958  0.77255  0.48576  0.95510
     21   3.17813  5.14701  3.15723  2.92997  4.35647  3.60546  4.08642  4.04947  2.73122  3.51841  4.54978  3.38784  4.17128  0.76195  3.00362  3.21827  3.48070  3.76284  5.57639  4.29753     21 q - - -
          2.68618  4.42225  2.77519  2.73123  3.46354  2.40513  3.72494  3.29354  2.67741  2.69355  4.24690  2.90347  2.73739  3.18146  2.89801  2.37887  2.77519  2.98518  4.58477  3.61503
          0.02281  4.18774  4.91009  0.61958  0.77255  0.48576  0.95510
     22   3.36345  5.50333  0.55376  2.59076  4.93091  3.48154  4.25422  4.59845  3.40462  4.15399  5.15052  3.15885  4.15719  3.50175  3.95516  3.29784  3.71253  4.20741  6.03373  4.76645     22 D - - -
          2.68618  4.42225  2.77519  2.73123  3.46354  2.40513  3.72494  3.29354  2.67741  2.69355  4.24690  2.90347  2.73739  3.18146  2.89801  2.37887  2.77519  2.98518  4.58477  3.61503
          0.02281  4.18774  4.91009  0.61958  0.77255  0.48576  0.95510
     23   3.39885  5.19196  3.92514  3.38423  4.62896  3.81025  4.10507  4.20336  2.43401  3.66197  4.66384  3.71444  4.30653  3.31847  0.58806  3.47414  3.64902  3.91599  5.58901  4.49897     23 R - - -
          2.68618  4.42225  2.77519  2.73123  3.46354  2.40513  3.72494  3.29354  2.67741  2.69355  4.24690  2.90347  2.73739  3.18146  2.89801  2.37887  2.77519  2.98518  4.58477  3.61503
          0.02281  4.18774  4.91009  0.61958  0.77255  0.48576  0.95510
     24   3.22709  4.91878  3.86998  3.76278  4.71183  3.58907  4.80370  4.35222  3.84988  3.93866  5.00952  4.03238  0.40635  4.22834  4.04915  3.40696  3.69531  3.95892  5.79875  4.84037     24 P - - -
          2.68618  4.42225  2.77519  2.73123  3.46354  2.40513  3.72494  3.29354  2.67741  2.69355  4.24690  2.90347  2.73739  3.18146  2.89801  2.37887  2.77519  2.98518  4.58477  3.61503
          0.02281  4.18774  4.91009  0.61958  0.77255  0.48576  0.95510
     25   2.50139  4.41963  3.51622  3.35944  4.41083  3.14543  4.45365  3.98288  3.45552  3.68238  4.58894  3.52314  3.91272  3.78114  3.72254  0.69887  3.00734  3.44610  5.75946  4.49990     25 s - - -
          2.68618  4.42225  2.77519  2.73123  3.46354  2.40513  3.72494  3.29354  2.67741  2.69355  4.24690  2.90347  2.73739  3.18146  2.89801  2.37887  2.77519  2.98518  4.58477  3.61503
          0.02281  4.18774  4.91009  0.61958  0.77255  0.48576  0.95510
     26   2.50139  4.41963  3.51622  3.35944  4.41083  3.14543  4.45365  3.98288  3.45552  3.68238  4.58894  3.52314  3.91272  3.78114  3.72254  0.69887  3.00734  3.44610  5.75946  4.49990     26 s - - -
          2.68618  4.42225  2.77519  2.73123  3.46354  2.40513  3.72494  3.29354  2.67741  2.69355  4.24690  2.90347  2.73739  3.18146  2.89801  2.37887  2.77519  2.98518  4.58477  3.61503
          0.02281  4.18774  4.91009  0.61958  0.77255  0.48576  0.95510
     27   3.10617  4.83813  3.84346  3.78850  4.90193  0.37474  4.87762  4.59003  4.01197  4.19992  5.18657  4.00925  4.23822  4.31178  4.20216  3.28893  3.61167  4.05717  5.90183  5.01852     27 G - - -
          2.68618  4.42225  2.77519  2.73123  3.46354  2.40513  3.72494  3.29354  2.67741  2.69355  4.24690  2.90347  2.73739  3.18146  2.89801  2.37887  2.77519  2.98518  4.58477  3.61503
          0.02281  4.18774  4.91009  0.61958  0.77255  0.48576  0.95510
     28   2.50139  4.41963  3.51622  3.35944  4.41083  3.14543  4.45365  3.98288  3.45552  3.68238  4.58894  3.52314  3.91272  3.78114  3.72254  0.69887  3.00734  3.44610  5.75946  4.49990     28 s - - -
          2.68618  4.42225  2.77519  2.73123  3.46354  2.40513  3.72494  3.29354  2.67741  2.69355  4.24690  2.90347  2.73739  3.18146  2.89801  2.37887  2.77519  2.98518  4.58477  3.61503
          0.02281  4.18774  4.91009  0.61958  0.77255  0.48576  0.95510
     29   2.50139  4.41963  3.51622  3.35944  4.41083  3.14543  4.45365  3.98288  3.45552  3.68238  4.58894  3.52314  3.91272  3.78114  3.72254  0.69887  3.00734  3.44610  5.75946  4.49990     29 s - - -
          2.68618  4.42225  2.77519  2.73123  3.46354  2.40513  3.72494  3.29354  2.67741  2.69355  4.24690  2.90347  2.73739  3.18146  2.89801  2.37887  2.77519  2.98518  4.58477  3.61503
          0.02281  4.18774  4.91009  0.61958  0.77255  0.48576  0.95510
     30   3.02265  5.00857  2.93817  2.86176  4.42611  3.42662  4.22825  4.21858  3.16658  3.83169  4.79424  0.70133  4.09899  3.51163  3.52350  3.08396  3.42098  3.80754  5.69527  4.35961     30 n - - -
          2.68618  4.42225  2.77519  2.73123  3.46354  2.40513  3.72494  3.29354  2.67741  2.69355  4.24690  2.90347  2.73739  3.18146  2.89801  2.37887  2.77519  2.98518  4.58477  3.61503
          0.02281  4.18774  4.91009  0.61958  0.77255  0.48576  0.95510
     31   3.39885  5.19196  3.92514  3.38423  4.62896  3.81025  4.10507  4.20336  2.43401  3.66197  4.66384  3.71444  4.30653  3.31847  0.58806  3.47414  3.64902  3.91599  5.58901  4.49897     31 R - - -
          2.68618  4.42225  2.77519  2.73123  3.46354  2.40513  3.72494  3.29354  2.67741  2.69355  4.24690  2.90347  2.73739  3.18146  2.89801  2.37887  2.77519  2.98518  4.58477  3.61503
          0.02281  4.18774  4.91009  0.61958  0.77255  0.48576  0.95510
     32   2.61744  4.45916  3.74717  3.52926  4.28634  3.28430  4.51746  3.45426  3.47868  3.30601  4.34519  3.67632  4.01721  3.85970  3.71350  2.82345  0.73138  3.11298  5.69443  4.50665     32 t - - -
          2.68618  4.42225  2.77519  2.73123  3.46354  2.40513  3.72494  3.29354  2.67741  2.69355  4.24690  2.90347  2.73739  3.18146  2.89801  2.37887  2.77519  2.98518  4.58477  3.61503
          0.02281  4.18774  4.91009  0.61958  0.77255  0.48576  0.95510
     33   3.39885  5.19196  3.92514  3.38423  4.62896  3.81025  4.10507  4.20336  2.43401  3.66197  4.66384  3.71444  4.30653  3.31847  0.58806  3.47414  3.64902  3.91599  5.58901  4.49897     33 R - - -
          2.68618  4.42225  2.77519  2.73123  3.46354  2.40513  3.72494  3.29354  2.67741  2.69355  4.24690  2.90347  2.73739  3.18146  2.89801  2.37887  2.77519  2.98518  4.58477  3.61503
          0.02281  4.18774  4.91009  0.61958  0.77255  0.48576  0.95510
     34   3.17813  5.14701  3.15723  2.92997  4.35647  3.60546  4.08642  4.04947  2.73122  3.51841  4.54978  3.38784  4.17128  0.76195  3.00362  3.21827  3.48070  3.76284  5.57639  4.29753     34 q - - -
          2.68618  4.42225  2.77519  2.73123  3.46354  2.40513  3.72494  3.29354  2.67741  2.69355  4.24690  2.90347  2.73739  3.18146  2.89801  2.37887  2.77519  2.98518  4.58477  3.61503
          0.02281  4.18774  4.91009  0.61958  0.77255  0.48576  0.95510
     35   3.22709  4.91878  3.86998  3.76278  4.71183  3.58907  4.80370  4.35222  3.84988  3.93866  5.00952  4.03238  0.40635  4.22834  4.04915  3.40696  3.69531  3.95892  5.79875  4.84037     35 P - - -
          2.68618  4.42225  2.77519  2.73123  3.46354  2.40513  3.72494  3.29354  2.67741  2.69355  4.24690  2.90347  2.73739  3.18146  2.89801  2.37887  2.77519  2.98518  4.58477  3.61503
          0.28343  4.18774  1.46264  0.61958  0.77255  0.48576  0.95510
     36   3.22415  4.66825  4.28791  3.92807  3.15935  4.05996  4.56455  2.36678  3.69521  0.80324  3.16319  4.19759  4.48478  4.04887  3.86124  3.63799  3.51562  2.42003  5.06087  3.79835     36 l - - -
          2.68618  4.42225  2.77519  2.73123  3.46354  2.40513  3.72494  3.29354  2.67741  2.69355  4.24690  2.90347  2.73739  3.18146  2.89801  2.37887  2.77519  2.98518  4.58477  3.61503
          0.02950  3.93382  4.65616  0.61958  0.77255  0.73314  0.65469
     37   3.33666  4.72045  4.32278  4.04897  0.91647  4.01200  3.90490  2.85283  3.95446  2.20878  3.57396  4.08842  4.46925  4.10555  4.05904  3.60342  3.63784  2.84802  4.13588  2.49524     37 f - - -
          2.68618  4.42225  2.77519  2.73123  3.46354  2.40513  3.72494  3.29354  2.67741  2.69355  4.24690  2.90347  2.73739  3.18146  2.89801  2.37887  2.77519  2.98518  4.58477  3.61503
          0.02950  3.93382  4.65616  0.61958  0.77255  0.73314  0.65469
     38   0.92887  4.22297  3.52509  3.31923  4.11365  3.04586  4.33400  3.24836  3.33706  3.12714  4.15227  3.45327  3.79088  3.67262  3.58335  2.57276  2.85436  2.89216  5.53468  4.34175     38 a - - -
          2.68618  4.42225  2.77519  2.73123  3.46354  2.40513  3.72494  3.29354  2.67741  2.69355  4.24690  2.90347  2.73739  3.18146  2.89801  2.37887  2.77519  2.98518  4.58477  3.61503
          0.02950  3.93382  4.65616  0.61958  0.77255  0.73314  0.65469
     39   2.34549  4.26669  3.26002  3.07862  4.13749  2.99545  4.18679  3.66839  3.15651  3.38389  4.30485  3.29360  3.73931  3.50104  3.44067  1.00222  2.83020  3.19007  5.50508  4.22133     39 s - - -
          2.68618  4.42225  2.77519  2.73123  3.46354  2.40513  3.72494  3.29354  2.67741  2.69355  4.24690  2.90347  2.73739  3.18146  2.89801  2.37887  2.77519  2.98518  4.58477  3.61503
          0.02950  3.93382  4.65616  0.61958  0.77255  0.73314  0.65469
     40   2.34549  4.26669  3.26002  3.07862  4.13749  2.99545  4.18679  3.66839  3.15651  3.38389  4.30485  3.29360  3.73931  3.50104  3.44067  1.00222  2.83020  3.19007  5.50508  4.22133     40 s - - -
          2.68618  4.42225  2.77519  2.73123  3.46354  2.40513  3.72494  3.29354  2.67741  2.69355  4.24690  2.90347  2.73739  3.18146  2.89801  2.37887  2.77519  2.98518  4.58477  3.61503
          0.02950  3.93382  4.65616  0.61958  0.77255  0.73314  0.65469
     41   3.33666  4.72045  4.32278  4.04897  0.91647  4.01200  3.90490  2.85283  3.95446  2.20878  3.57396  4.08842  4.46925  4.10555  4.05904  3.60342  3.63784  2.84802  4.13588  2.49524     41 f - - -
          2.68618  4.42225  2.77519  2.73123  3.46354  2.40513  3.72494  3.29354  2.67741  2.69355  4.24690  2.90347  2.73739  3.18146  2.89801  2.37887  2.77519  2.98518  4.58477  3.61503
          0.02950  3.93382  4.65616  0.61958  0.77255  0.73314  0.65469
     42   2.83361  4.58079  3.44740  3.29526  4.28523  3.26483  4.36771  3.84636  3.35780  3.46658  4.51903  3.59580  0.72109  3.74472  3.59641  3.00301  3.28000  3.48475  5.45501  4.40672     42 p - - -
          2.68618  4.42225  2.77519  2.73123  3.46354  2.40513  3.72494  3.29354  2.67741  2.69355  4.24690  2.90347  2.73739  3.18146  2.89801  2.37887  2.77519  2.98518  4.58477  3.61503
          0.02950  3.93382  4.65616  0.61958  0.77255  0.73314  0.65469
     43   2.83361  4.58079  3.44740  3.29526  4.28523  3.26483  4.36771  3.84636  3.35780  3.46658  4.51903  3.59580  0.72109  3.74472  3.59641  3.00301  3.28000  3.48475  5.45501  4.40672     43 p - - -
          2.68618  4.42225  2.77519  2.73123  3.46354  2.40513  3.72494  3.29354  2.67741  2.69355  4.24690  2.90347  2.73739  3.18146  2.89801  2.37887  2.77519  2.98518  4.58477  3.61503
          0.02950  3.93382  4.65616  0.61958  0.77255  0.73314  0.65469
     44   3.00529  5.12873  2.51390  0.94126  4.48268  3.31378  3.90590  3.94876  2.79415  3.55603  4.52736  2.96813  3.92127  3.12028  3.20934  2.98146  3.31000  3.62627  5.64270  4.36497     44 e - - -
          2.68618  4.42225  2.77519  2.73123  3.46354  2.40513  3.72494  3.29354  2.67741  2.69355  4.24690  2.90347  2.73739  3.18146  2.89801  2.37887  2.77519  2.98518  4.58477  3.61503
          0.02950  3.93382  4.65616  0.61958  0.77255  0.73314  0.65469
     45   2.77454  4.77307  2.74279  2.63446  4.14622  3.22530  3.97093  3.86982  2.87976  3.50975  4.46465  1.05391  3.88018  3.24381  3.23649  2.83940  3.15843  3.48584  5.44511  4.09016     45 n - - -
          2.68618  4.42225  2.77519  2.73123  3.46354  2.40513  3.72494  3.29354  2.67741  2.69355  4.24690  2.90347  2.73739  3.18146  2.89801  2.37887  2.77519  2.98518  4.58477  3.61503
          0.02950  3.93382  4.65616  0.61958  0.77255  0.73314  0.65469
     46   2.77454  4.77307  2.74279  2.63446  4.14622  3.22530  3.97093  3.86982  2.87976  3.50975  4.46465  1.05391  3.88018  3.24381  3.23649  2.83940  3.15843  3.48584  5.44511  4.09016     46 n - - -
          2.68618  4.42225  2.77519  2.73123  3.46354  2.40513  3.72494  3.29354  2.67741  2.69355  4.24690  2.90347  2.73739  3.18146  2.89801  2.37887  2.77519  2.98518  4.58477  3.61503
          0.02950  3.93382  4.65616  0.61958  0.77255  0.73314  0.65469
     47   2.85649  4.38214  4.21009  3.87514  3.59507  3.78720  4.66630  2.04797  3.74385  2.27148  3.55094  4.05511  4.34430  4.09924  3.95044  3.29460  3.21655  0.95101  5.38986  4.12528     47 v - - -
          2.68618  4.42225  2.77519  2.73123  3.46354  2.40513  3.72494  3.29354  2.67741  2.69355  4.24690  2.90347  2.73739  3.18146  2.89801  2.37887  2.77519  2.98518  4.58477  3.61503
          0.01995  3.92427        *  0.61958  0.77255  0.00000        *
//
