# Supplementary material for: A refined genome phage display methodology delineates the human antibody response in patients with Chagas disease
Source: iScience. 2021 May 15;24(6):102540. doi: 10.1016/j.isci.2021.102540 (PMC8185243; doi:10.1016/j.isci.2021.102540)
Supplement: Data S2. Alignments and consensus sequences for all epitopes. Related to Figure 3 and Data S1 [file mmc3.zip › final clusters A and B/1019.hmm]

HMMER3/f [3.1b2 | February 2015]
NAME  1019.mafft
LENG  63
ALPH  amino
RF    no
MM    no
CONS  yes
CS    no
MAP   yes
DATE  Wed Dec  6 22:58:55 2017
NSEQ  2
EFFN  0.691406
CKSUM 2773774319
STATS LOCAL MSV       -8.9450  0.71881
STATS LOCAL VITERBI   -9.3166  0.71881
STATS LOCAL FORWARD   -3.8948  0.71881
HMM          A        C        D        E        F        G        H        I        K        L        M        N        P        Q        R        S        T        V        W        Y   
            m->m     m->i     m->d     i->m     i->i     d->m     d->d
  COMPO   2.45460  4.63413  2.87386  2.65902  3.46449  2.93114  3.29813  3.21996  2.50484  2.85584  3.76868  3.09691  2.64405  2.89375  3.00062  2.57609  3.01349  2.92343  4.28294  3.22011
          2.68618  4.42225  2.77519  2.73123  3.46354  2.40513  3.72494  3.29354  2.67741  2.69355  4.24690  2.90347  2.73739  3.18146  2.89801  2.37887  2.77519  2.98518  4.58477  3.61503
          0.24660  4.00577  1.60774  0.61958  0.77255  0.00000        *
      1   3.16038  4.58634  4.12914  3.83035  1.15118  3.86515  3.84730  2.69589  3.73977  2.08539  3.43924  3.93096  4.32702  3.93027  3.87907  3.43325  3.46225  2.68037  4.12336  2.50174      1 f - - -
          2.68618  4.42225  2.77519  2.73123  3.46354  2.40513  3.72494  3.29354  2.67741  2.69355  4.24690  2.90347  2.73739  3.18146  2.89801  2.37887  2.77519  2.98518  4.58477  3.61503
          0.03403  3.79320  4.51554  0.61958  0.77255  0.66791  0.71903
      2   3.16038  4.58634  4.12914  3.83035  1.15118  3.86515  3.84730  2.69589  3.73977  2.08539  3.43924  3.93096  4.32702  3.93027  3.87907  3.43325  3.46225  2.68037  4.12336  2.50174      2 f - - -
          2.68618  4.42225  2.77519  2.73123  3.46354  2.40513  3.72494  3.29354  2.67741  2.69355  4.24690  2.90347  2.73739  3.18146  2.89801  2.37887  2.77519  2.98518  4.58477  3.61503
          0.03403  3.79320  4.51554  0.61958  0.77255  0.66791  0.71903
      3   1.13454  4.15620  3.38486  3.17488  3.97589  2.98234  4.20591  3.08987  3.18912  2.97480  4.01730  3.34366  3.71428  3.53815  3.44382  2.50815  2.78011  2.75820  5.41113  4.20297      3 a - - -
          2.68618  4.42225  2.77519  2.73123  3.46354  2.40513  3.72494  3.29354  2.67741  2.69355  4.24690  2.90347  2.73739  3.18146  2.89801  2.37887  2.77519  2.98518  4.58477  3.61503
          0.03403  3.79320  4.51554  0.61958  0.77255  0.66791  0.71903
      4   2.91454  4.74269  3.05433  2.80830  3.23368  3.38437  1.32147  3.60488  2.65376  3.10807  4.14645  3.22004  3.93362  3.17409  2.92323  2.98654  3.21605  3.34172  4.69949  3.18721      4 h - - -
          2.68618  4.42225  2.77519  2.73123  3.46354  2.40513  3.72494  3.29354  2.67741  2.69355  4.24690  2.90347  2.73739  3.18146  2.89801  2.37887  2.77519  2.98518  4.58477  3.61503
          0.03403  3.79320  4.51554  0.61958  0.77255  0.66791  0.71903
      5   2.91952  4.76019  3.40245  2.93299  4.09470  3.42003  3.77315  3.63263  2.21479  3.16320  4.16748  3.29778  3.92830  2.99921  1.10705  3.00871  3.19210  3.36052  5.21115  4.04131      5 r - - -
          2.68618  4.42225  2.77519  2.73123  3.46354  2.40513  3.72494  3.29354  2.67741  2.69355  4.24690  2.90347  2.73739  3.18146  2.89801  2.37887  2.77519  2.98518  4.58477  3.61503
          0.03403  3.79320  4.51554  0.61958  0.77255  0.66791  0.71903
      6   2.90950  4.47172  3.96517  3.55441  3.17744  3.77484  4.30801  2.34531  3.32611  1.78583  1.53903  3.84115  4.23660  3.71425  3.54040  3.24950  3.21409  2.34174  5.00661  3.76032      6 m - - -
          2.68618  4.42225  2.77519  2.73123  3.46354  2.40513  3.72494  3.29354  2.67741  2.69355  4.24690  2.90347  2.73739  3.18146  2.89801  2.37887  2.77519  2.98518  4.58477  3.61503
          0.03403  3.79320  4.51554  0.61958  0.77255  0.66791  0.71903
      7   2.27962  4.19780  3.14092  2.95511  3.99822  2.92931  4.06615  3.51105  3.02339  3.23826  4.17256  3.19131  3.66202  3.37948  3.31046  1.21731  2.75419  3.06367  5.37759  4.08181      7 s - - -
          2.68618  4.42225  2.77519  2.73123  3.46354  2.40513  3.72494  3.29354  2.67741  2.69355  4.24690  2.90347  2.73739  3.18146  2.89801  2.37887  2.77519  2.98518  4.58477  3.61503
          0.03403  3.79320  4.51554  0.61958  0.77255  0.66791  0.71903
      8   1.13454  4.15620  3.38486  3.17488  3.97589  2.98234  4.20591  3.08987  3.18912  2.97480  4.01730  3.34366  3.71428  3.53815  3.44382  2.50815  2.78011  2.75820  5.41113  4.20297      8 a - - -
          2.68618  4.42225  2.77519  2.73123  3.46354  2.40513  3.72494  3.29354  2.67741  2.69355  4.24690  2.90347  2.73739  3.18146  2.89801  2.37887  2.77519  2.98518  4.58477  3.61503
          0.03403  3.79320  4.51554  0.61958  0.77255  0.66791  0.71903
      9   2.88794  4.97686  2.46091  1.14400  4.31379  3.22562  3.80841  3.75197  2.67918  3.38295  4.36276  2.89434  3.82712  3.02723  3.07801  2.87991  3.19235  3.44490  5.50057  4.22526      9 e - - -
          2.68618  4.42225  2.77519  2.73123  3.46354  2.40513  3.72494  3.29354  2.67741  2.69355  4.24690  2.90347  2.73739  3.18146  2.89801  2.37887  2.77519  2.98518  4.58477  3.61503
          0.03403  3.79320  4.51554  0.61958  0.77255  0.66791  0.71903
     10   2.27962  4.19780  3.14092  2.95511  3.99822  2.92931  4.06615  3.51105  3.02339  3.23826  4.17256  3.19131  3.66202  3.37948  3.31046  1.21731  2.75419  3.06367  5.37759  4.08181     10 s - - -
          2.68618  4.42225  2.77519  2.73123  3.46354  2.40513  3.72494  3.29354  2.67741  2.69355  4.24690  2.90347  2.73739  3.18146  2.89801  2.37887  2.77519  2.98518  4.58477  3.61503
          0.03403  3.79320  4.51554  0.61958  0.77255  0.66791  0.71903
     11   3.06813  4.55513  4.06099  3.70269  3.10910  3.87932  4.38335  2.31154  3.47111  0.97960  3.16085  3.98556  4.32983  3.85854  3.65928  3.44405  3.36687  2.32785  4.95741  3.66174     11 l - - -
          2.68618  4.42225  2.77519  2.73123  3.46354  2.40513  3.72494  3.29354  2.67741  2.69355  4.24690  2.90347  2.73739  3.18146  2.89801  2.37887  2.77519  2.98518  4.58477  3.61503
          0.03403  3.79320  4.51554  0.61958  0.77255  0.66791  0.71903
     12   2.65309  4.42130  3.25210  3.08140  4.07958  3.11340  4.16380  3.60642  3.13223  3.24122  4.28918  3.39506  0.98920  3.52354  3.38505  2.81859  3.08892  3.26068  5.28610  4.19987     12 p - - -
          2.68618  4.42225  2.77519  2.73123  3.46354  2.40513  3.72494  3.29354  2.67741  2.69355  4.24690  2.90347  2.73739  3.18146  2.89801  2.37887  2.77519  2.98518  4.58477  3.61503
          0.03403  3.79320  4.51554  0.61958  0.77255  0.66791  0.71903
     13   2.27962  4.19780  3.14092  2.95511  3.99822  2.92931  4.06615  3.51105  3.02339  3.23826  4.17256  3.19131  3.66202  3.37948  3.31046  1.21731  2.75419  3.06367  5.37759  4.08181     13 s - - -
          2.68618  4.42225  2.77519  2.73123  3.46354  2.40513  3.72494  3.29354  2.67741  2.69355  4.24690  2.90347  2.73739  3.18146  2.89801  2.37887  2.77519  2.98518  4.58477  3.61503
          0.03403  3.79320  4.51554  0.61958  0.77255  0.66791  0.71903
     14   2.90772  5.01774  1.03888  2.29294  4.38501  3.15352  3.86661  3.95587  2.93664  3.57941  4.55785  2.84440  3.80100  3.10719  3.44029  2.88060  3.24538  3.60427  5.56891  4.27374     14 d - - -
          2.68618  4.42225  2.77519  2.73123  3.46354  2.40513  3.72494  3.29354  2.67741  2.69355  4.24690  2.90347  2.73739  3.18146  2.89801  2.37887  2.77519  2.98518  4.58477  3.61503
          0.03403  3.79320  4.51554  0.61958  0.77255  0.66791  0.71903
     15   2.88794  4.97686  2.46091  1.14400  4.31379  3.22562  3.80841  3.75197  2.67918  3.38295  4.36276  2.89434  3.82712  3.02723  3.07801  2.87991  3.19235  3.44490  5.50057  4.22526     15 e - - -
          2.68618  4.42225  2.77519  2.73123  3.46354  2.40513  3.72494  3.29354  2.67741  2.69355  4.24690  2.90347  2.73739  3.18146  2.89801  2.37887  2.77519  2.98518  4.58477  3.61503
          0.03403  3.79320  4.51554  0.61958  0.77255  0.66791  0.71903
     16   2.27962  4.19780  3.14092  2.95511  3.99822  2.92931  4.06615  3.51105  3.02339  3.23826  4.17256  3.19131  3.66202  3.37948  3.31046  1.21731  2.75419  3.06367  5.37759  4.08181     16 s - - -
          2.68618  4.42225  2.77519  2.73123  3.46354  2.40513  3.72494  3.29354  2.67741  2.69355  4.24690  2.90347  2.73739  3.18146  2.89801  2.37887  2.77519  2.98518  4.58477  3.61503
          0.03403  3.79320  4.51554  0.61958  0.77255  0.66791  0.71903
     17   2.88794  4.97686  2.46091  1.14400  4.31379  3.22562  3.80841  3.75197  2.67918  3.38295  4.36276  2.89434  3.82712  3.02723  3.07801  2.87991  3.19235  3.44490  5.50057  4.22526     17 e - - -
          2.68618  4.42225  2.77519  2.73123  3.46354  2.40513  3.72494  3.29354  2.67741  2.69355  4.24690  2.90347  2.73739  3.18146  2.89801  2.37887  2.77519  2.98518  4.58477  3.61503
          0.03403  3.79320  4.51554  0.61958  0.77255  0.66791  0.71903
     18   1.13454  4.15620  3.38486  3.17488  3.97589  2.98234  4.20591  3.08987  3.18912  2.97480  4.01730  3.34366  3.71428  3.53815  3.44382  2.50815  2.78011  2.75820  5.41113  4.20297     18 a - - -
          2.68618  4.42225  2.77519  2.73123  3.46354  2.40513  3.72494  3.29354  2.67741  2.69355  4.24690  2.90347  2.73739  3.18146  2.89801  2.37887  2.77519  2.98518  4.58477  3.61503
          0.03403  3.79320  4.51554  0.61958  0.77255  0.66791  0.71903
     19   2.91454  4.74269  3.05433  2.80830  3.23368  3.38437  1.32147  3.60488  2.65376  3.10807  4.14645  3.22004  3.93362  3.17409  2.92323  2.98654  3.21605  3.34172  4.69949  3.18721     19 h - - -
          2.68618  4.42225  2.77519  2.73123  3.46354  2.40513  3.72494  3.29354  2.67741  2.69355  4.24690  2.90347  2.73739  3.18146  2.89801  2.37887  2.77519  2.98518  4.58477  3.61503
          0.03403  3.79320  4.51554  0.61958  0.77255  0.38669  1.13725
     20   2.99230  4.97848  2.99673  2.75527  4.16434  3.45759  3.91416  3.81718  2.56723  3.30612  4.33190  3.21555  4.01403  1.01447  2.84807  3.03519  3.28995  3.53907  5.41349  4.11672     20 q - - -
          2.68618  4.42225  2.77519  2.73123  3.46354  2.40513  3.72494  3.29354  2.67741  2.69355  4.24690  2.90347  2.73739  3.18146  2.89801  2.37887  2.77519  2.98518  4.58477  3.61503
          0.02743  4.00577  4.72811  0.61958  0.77255  0.48576  0.95510
     21   2.99230  4.97848  2.99673  2.75527  4.16434  3.45759  3.91416  3.81718  2.56723  3.30612  4.33190  3.21555  4.01403  1.01447  2.84807  3.03519  3.28995  3.53907  5.41349  4.11672     21 q - - -
          2.68618  4.42225  2.77519  2.73123  3.46354  2.40513  3.72494  3.29354  2.67741  2.69355  4.24690  2.90347  2.73739  3.18146  2.89801  2.37887  2.77519  2.98518  4.58477  3.61503
          0.02743  4.00577  4.72811  0.61958  0.77255  0.48576  0.95510
     22   2.93692  4.67032  3.55879  3.41827  4.39929  3.35037  4.48346  3.98061  3.48730  3.59235  4.64898  3.71078  0.61328  3.87201  3.71637  3.10894  3.38931  3.61052  5.54772  4.52229     22 P - - -
          2.68618  4.42225  2.77519  2.73123  3.46354  2.40513  3.72494  3.29354  2.67741  2.69355  4.24690  2.90347  2.73739  3.18146  2.89801  2.37887  2.77519  2.98518  4.58477  3.61503
          0.02743  4.00577  4.72811  0.61958  0.77255  0.48576  0.95510
     23   2.99230  4.97848  2.99673  2.75527  4.16434  3.45759  3.91416  3.81718  2.56723  3.30612  4.33190  3.21555  4.01403  1.01447  2.84807  3.03519  3.28995  3.53907  5.41349  4.11672     23 q - - -
          2.68618  4.42225  2.77519  2.73123  3.46354  2.40513  3.72494  3.29354  2.67741  2.69355  4.24690  2.90347  2.73739  3.18146  2.89801  2.37887  2.77519  2.98518  4.58477  3.61503
          0.02743  4.00577  4.72811  0.61958  0.77255  0.48576  0.95510
     24   2.93692  4.67032  3.55879  3.41827  4.39929  3.35037  4.48346  3.98061  3.48730  3.59235  4.64898  3.71078  0.61328  3.87201  3.71637  3.10894  3.38931  3.61052  5.54772  4.52229     24 P - - -
          2.68618  4.42225  2.77519  2.73123  3.46354  2.40513  3.72494  3.29354  2.67741  2.69355  4.24690  2.90347  2.73739  3.18146  2.89801  2.37887  2.77519  2.98518  4.58477  3.61503
          0.02743  4.00577  4.72811  0.61958  0.77255  0.48576  0.95510
     25   2.99230  4.97848  2.99673  2.75527  4.16434  3.45759  3.91416  3.81718  2.56723  3.30612  4.33190  3.21555  4.01403  1.01447  2.84807  3.03519  3.28995  3.53907  5.41349  4.11672     25 q - - -
          2.68618  4.42225  2.77519  2.73123  3.46354  2.40513  3.72494  3.29354  2.67741  2.69355  4.24690  2.90347  2.73739  3.18146  2.89801  2.37887  2.77519  2.98518  4.58477  3.61503
          0.02743  4.00577  4.72811  0.61958  0.77255  0.48576  0.95510
     26   3.09763  5.06292  3.28224  2.88098  4.47988  3.57079  3.83892  3.91794  0.86946  3.45483  4.41078  3.29895  4.06311  3.02406  2.46492  3.13187  3.34183  3.61881  5.48105  4.31376     26 k - - -
          2.68618  4.42225  2.77519  2.73123  3.46354  2.40513  3.72494  3.29354  2.67741  2.69355  4.24690  2.90347  2.73739  3.18146  2.89801  2.37887  2.77519  2.98518  4.58477  3.61503
          0.02743  4.00577  4.72811  0.61958  0.77255  0.48576  0.95510
     27   3.09763  5.06292  3.28224  2.88098  4.47988  3.57079  3.83892  3.91794  0.86946  3.45483  4.41078  3.29895  4.06311  3.02406  2.46492  3.13187  3.34183  3.61881  5.48105  4.31376     27 k - - -
          2.68618  4.42225  2.77519  2.73123  3.46354  2.40513  3.72494  3.29354  2.67741  2.69355  4.24690  2.90347  2.73739  3.18146  2.89801  2.37887  2.77519  2.98518  4.58477  3.61503
          0.02743  4.00577  4.72811  0.61958  0.77255  0.48576  0.95510
     28   2.38489  4.30614  3.32688  3.15055  4.21128  3.03378  4.25587  3.75275  3.23334  3.46328  4.37931  3.35275  3.78394  3.57252  3.51408  0.90646  2.87531  3.25850  5.57342  4.29597     28 s - - -
          2.68618  4.42225  2.77519  2.73123  3.46354  2.40513  3.72494  3.29354  2.67741  2.69355  4.24690  2.90347  2.73739  3.18146  2.89801  2.37887  2.77519  2.98518  4.58477  3.61503
          0.02743  4.00577  4.72811  0.61958  0.77255  0.48576  0.95510
     29   2.48906  4.33379  3.55131  3.31169  4.09136  3.16811  4.31821  3.23492  3.25729  3.09364  4.13703  3.49821  3.88303  3.64583  3.50839  2.69200  0.96446  2.91545  5.51738  4.30854     29 t - - -
          2.68618  4.42225  2.77519  2.73123  3.46354  2.40513  3.72494  3.29354  2.67741  2.69355  4.24690  2.90347  2.73739  3.18146  2.89801  2.37887  2.77519  2.98518  4.58477  3.61503
          0.02743  4.00577  4.72811  0.61958  0.77255  0.48576  0.95510
     30   3.13733  5.28052  0.74417  2.42697  4.67652  3.31571  4.05483  4.29599  3.16517  3.88128  4.86396  2.98939  3.97810  3.29539  3.69820  3.08581  3.47933  3.92154  5.81880  4.52957     30 d - - -
          2.68618  4.42225  2.77519  2.73123  3.46354  2.40513  3.72494  3.29354  2.67741  2.69355  4.24690  2.90347  2.73739  3.18146  2.89801  2.37887  2.77519  2.98518  4.58477  3.61503
          0.02743  4.00577  4.72811  0.61958  0.77255  0.48576  0.95510
     31   3.13569  4.51976  4.52130  4.14356  3.46680  4.20742  4.84846  0.92665  3.97423  2.02754  3.38343  4.37042  4.62745  4.30990  4.15578  3.71711  3.43316  1.85827  5.38395  4.13256     31 i - - -
          2.68618  4.42225  2.77519  2.73123  3.46354  2.40513  3.72494  3.29354  2.67741  2.69355  4.24690  2.90347  2.73739  3.18146  2.89801  2.37887  2.77519  2.98518  4.58477  3.61503
          0.02743  4.00577  4.72811  0.61958  0.77255  0.48576  0.95510
     32   3.09763  5.06292  3.28224  2.88098  4.47988  3.57079  3.83892  3.91794  0.86946  3.45483  4.41078  3.29895  4.06311  3.02406  2.46492  3.13187  3.34183  3.61881  5.48105  4.31376     32 k - - -
          2.68618  4.42225  2.77519  2.73123  3.46354  2.40513  3.72494  3.29354  2.67741  2.69355  4.24690  2.90347  2.73739  3.18146  2.89801  2.37887  2.77519  2.98518  4.58477  3.61503
          0.02743  4.00577  4.72811  0.61958  0.77255  0.48576  0.95510
     33   3.09763  5.06292  3.28224  2.88098  4.47988  3.57079  3.83892  3.91794  0.86946  3.45483  4.41078  3.29895  4.06311  3.02406  2.46492  3.13187  3.34183  3.61881  5.48105  4.31376     33 k - - -
          2.68618  4.42225  2.77519  2.73123  3.46354  2.40513  3.72494  3.29354  2.67741  2.69355  4.24690  2.90347  2.73739  3.18146  2.89801  2.37887  2.77519  2.98518  4.58477  3.61503
          0.02743  4.00577  4.72811  0.61958  0.77255  0.48576  0.95510
     34   2.83859  4.83659  2.78973  2.68955  4.22151  3.27707  4.03564  3.96241  2.95151  3.59461  4.55037  0.94206  3.93624  3.31004  3.30948  2.90159  3.22572  3.57106  5.51226  4.16136     34 n - - -
          2.68618  4.42225  2.77519  2.73123  3.46354  2.40513  3.72494  3.29354  2.67741  2.69355  4.24690  2.90347  2.73739  3.18146  2.89801  2.37887  2.77519  2.98518  4.58477  3.61503
          0.02743  4.00577  4.72811  0.61958  0.77255  0.48576  0.95510
     35   2.93692  4.67032  3.55879  3.41827  4.39929  3.35037  4.48346  3.98061  3.48730  3.59235  4.64898  3.71078  0.61328  3.87201  3.71637  3.10894  3.38931  3.61052  5.54772  4.52229     35 P - - -
          2.68618  4.42225  2.77519  2.73123  3.46354  2.40513  3.72494  3.29354  2.67741  2.69355  4.24690  2.90347  2.73739  3.18146  2.89801  2.37887  2.77519  2.98518  4.58477  3.61503
          0.02743  4.00577  4.72811  0.61958  0.77255  0.48576  0.95510
     36   0.83750  4.26302  3.60186  3.40130  4.18888  3.08360  4.40705  3.33463  3.42108  3.20991  4.22856  3.51596  3.83561  3.75036  3.66125  2.61291  2.89960  2.96589  5.60269  4.41831     36 a - - -
          2.68618  4.42225  2.77519  2.73123  3.46354  2.40513  3.72494  3.29354  2.67741  2.69355  4.24690  2.90347  2.73739  3.18146  2.89801  2.37887  2.77519  2.98518  4.58477  3.61503
          0.02743  4.00577  4.72811  0.61958  0.77255  0.48576  0.95510
     37   2.83859  4.83659  2.78973  2.68955  4.22151  3.27707  4.03564  3.96241  2.95151  3.59461  4.55037  0.94206  3.93624  3.31004  3.30948  2.90159  3.22572  3.57106  5.51226  4.16136     37 n - - -
          2.68618  4.42225  2.77519  2.73123  3.46354  2.40513  3.72494  3.29354  2.67741  2.69355  4.24690  2.90347  2.73739  3.18146  2.89801  2.37887  2.77519  2.98518  4.58477  3.61503
          0.02743  4.00577  4.72811  0.61958  0.77255  0.48576  0.95510
     38   2.38489  4.30614  3.32688  3.15055  4.21128  3.03378  4.25587  3.75275  3.23334  3.46328  4.37931  3.35275  3.78394  3.57252  3.51408  0.90646  2.87531  3.25850  5.57342  4.29597     38 s - - -
          2.68618  4.42225  2.77519  2.73123  3.46354  2.40513  3.72494  3.29354  2.67741  2.69355  4.24690  2.90347  2.73739  3.18146  2.89801  2.37887  2.77519  2.98518  4.58477  3.61503
          0.02743  4.00577  4.72811  0.61958  0.77255  0.48576  0.95510
     39   3.44437  4.87920  4.03716  3.79305  2.30906  3.98708  3.68805  3.43550  3.64681  2.85462  4.09701  3.89086  4.45854  3.92061  3.80253  3.56719  3.73211  3.31256  3.95741  0.76998     39 y - - -
          2.68618  4.42225  2.77519  2.73123  3.46354  2.40513  3.72494  3.29354  2.67741  2.69355  4.24690  2.90347  2.73739  3.18146  2.89801  2.37887  2.77519  2.98518  4.58477  3.61503
          0.02743  4.00577  4.72811  0.61958  0.77255  0.48576  0.95510
     40   3.44437  4.87920  4.03716  3.79305  2.30906  3.98708  3.68805  3.43550  3.64681  2.85462  4.09701  3.89086  4.45854  3.92061  3.80253  3.56719  3.73211  3.31256  3.95741  0.76998     40 y - - -
          2.68618  4.42225  2.77519  2.73123  3.46354  2.40513  3.72494  3.29354  2.67741  2.69355  4.24690  2.90347  2.73739  3.18146  2.89801  2.37887  2.77519  2.98518  4.58477  3.61503
          0.02743  4.00577  4.72811  0.61958  0.77255  0.48576  0.95510
     41   3.44437  4.87920  4.03716  3.79305  2.30906  3.98708  3.68805  3.43550  3.64681  2.85462  4.09701  3.89086  4.45854  3.92061  3.80253  3.56719  3.73211  3.31256  3.95741  0.76998     41 y - - -
          2.68618  4.42225  2.77519  2.73123  3.46354  2.40513  3.72494  3.29354  2.67741  2.69355  4.24690  2.90347  2.73739  3.18146  2.89801  2.37887  2.77519  2.98518  4.58477  3.61503
          0.02743  4.00577  4.72811  0.61958  0.77255  0.48576  0.95510
     42   3.56568  4.89144  4.30056  4.04075  2.81428  3.88415  4.07287  3.59661  3.76091  2.96777  4.22399  4.16328  4.41336  4.14164  3.86527  3.76803  3.87319  3.49060  0.65457  2.80968     42 W - - -
          2.68618  4.42225  2.77519  2.73123  3.46354  2.40513  3.72494  3.29354  2.67741  2.69355  4.24690  2.90347  2.73739  3.18146  2.89801  2.37887  2.77519  2.98518  4.58477  3.61503
          0.02743  4.00577  4.72811  0.61958  0.77255  0.48576  0.95510
     43   3.15011  4.94103  3.26456  3.03956  3.38487  3.56605  0.88981  3.87363  2.87929  3.35012  4.40479  3.44283  4.12676  3.40801  3.13616  3.22008  3.45870  3.60630  4.84782  3.33233     43 h - - -
          2.68618  4.42225  2.77519  2.73123  3.46354  2.40513  3.72494  3.29354  2.67741  2.69355  4.24690  2.90347  2.73739  3.18146  2.89801  2.37887  2.77519  2.98518  4.58477  3.61503
          0.02743  4.00577  4.72811  0.61958  0.77255  0.48576  0.95510
     44   2.83840  4.59894  3.53933  3.45652  4.59319  0.55016  4.56714  4.22670  3.65582  3.86366  4.84165  3.70386  3.99428  3.96957  3.87576  3.01440  3.33003  3.72930  5.65159  4.70014     44 G - - -
          2.68618  4.42225  2.77519  2.73123  3.46354  2.40513  3.72494  3.29354  2.67741  2.69355  4.24690  2.90347  2.73739  3.18146  2.89801  2.37887  2.77519  2.98518  4.58477  3.61503
          0.02743  4.00577  4.72811  0.61958  0.77255  0.48576  0.95510
     45   3.15011  4.94103  3.26456  3.03956  3.38487  3.56605  0.88981  3.87363  2.87929  3.35012  4.40479  3.44283  4.12676  3.40801  3.13616  3.22008  3.45870  3.60630  4.84782  3.33233     45 h - - -
          2.68618  4.42225  2.77519  2.73123  3.46354  2.40513  3.72494  3.29354  2.67741  2.69355  4.24690  2.90347  2.73739  3.18146  2.89801  2.37887  2.77519  2.98518  4.58477  3.61503
          0.02743  4.00577  4.72811  0.61958  0.77255  0.48576  0.95510
     46   3.07207  5.20524  2.55099  0.84973  4.56897  3.36369  3.96430  4.04958  2.86199  3.64607  4.61603  3.01566  3.97514  3.17833  3.28332  3.04198  3.37791  3.72035  5.71545  4.43988     46 e - - -
          2.68618  4.42225  2.77519  2.73123  3.46354  2.40513  3.72494  3.29354  2.67741  2.69355  4.24690  2.90347  2.73739  3.18146  2.89801  2.37887  2.77519  2.98518  4.58477  3.61503
          0.02743  4.00577  4.72811  0.61958  0.77255  0.48576  0.95510
     47   3.09763  5.06292  3.28224  2.88098  4.47988  3.57079  3.83892  3.91794  0.86946  3.45483  4.41078  3.29895  4.06311  3.02406  2.46492  3.13187  3.34183  3.61881  5.48105  4.31376     47 k - - -
          2.68618  4.42225  2.77519  2.73123  3.46354  2.40513  3.72494  3.29354  2.67741  2.69355  4.24690  2.90347  2.73739  3.18146  2.89801  2.37887  2.77519  2.98518  4.58477  3.61503
          0.02743  4.00577  4.72811  0.61958  0.77255  0.48576  0.95510
     48   3.07207  5.20524  2.55099  0.84973  4.56897  3.36369  3.96430  4.04958  2.86199  3.64607  4.61603  3.01566  3.97514  3.17833  3.28332  3.04198  3.37791  3.72035  5.71545  4.43988     48 e - - -
          2.68618  4.42225  2.77519  2.73123  3.46354  2.40513  3.72494  3.29354  2.67741  2.69355  4.24690  2.90347  2.73739  3.18146  2.89801  2.37887  2.77519  2.98518  4.58477  3.61503
          0.02743  4.00577  4.72811  0.61958  0.77255  0.48576  0.95510
     49   3.16047  4.98707  3.66518  3.15054  4.37563  3.62076  3.92797  3.92795  2.30098  3.41974  4.41789  3.49935  4.11816  3.14294  0.79277  3.23909  3.41818  3.64651  5.40544  4.27556     49 r - - -
          2.68618  4.42225  2.77519  2.73123  3.46354  2.40513  3.72494  3.29354  2.67741  2.69355  4.24690  2.90347  2.73739  3.18146  2.89801  2.37887  2.77519  2.98518  4.58477  3.61503
          0.02743  4.00577  4.72811  0.61958  0.77255  0.48576  0.95510
     50   0.83750  4.26302  3.60186  3.40130  4.18888  3.08360  4.40705  3.33463  3.42108  3.20991  4.22856  3.51596  3.83561  3.75036  3.66125  2.61291  2.89960  2.96589  5.60269  4.41831     50 a - - -
          2.68618  4.42225  2.77519  2.73123  3.46354  2.40513  3.72494  3.29354  2.67741  2.69355  4.24690  2.90347  2.73739  3.18146  2.89801  2.37887  2.77519  2.98518  4.58477  3.61503
          0.02743  4.00577  4.72811  0.61958  0.77255  0.48576  0.95510
     51   3.09763  5.06292  3.28224  2.88098  4.47988  3.57079  3.83892  3.91794  0.86946  3.45483  4.41078  3.29895  4.06311  3.02406  2.46492  3.13187  3.34183  3.61881  5.48105  4.31376     51 k - - -
          2.68618  4.42225  2.77519  2.73123  3.46354  2.40513  3.72494  3.29354  2.67741  2.69355  4.24690  2.90347  2.73739  3.18146  2.89801  2.37887  2.77519  2.98518  4.58477  3.61503
          0.02743  4.00577  4.72811  0.61958  0.77255  0.48576  0.95510
     52   2.91416  4.42177  4.30829  3.97720  3.65042  3.86000  4.75680  2.05229  3.84700  2.31539  3.59694  4.14515  4.41429  4.19795  4.04640  3.37322  3.27323  0.87218  5.45683  4.19600     52 v - - -
          2.68618  4.42225  2.77519  2.73123  3.46354  2.40513  3.72494  3.29354  2.67741  2.69355  4.24690  2.90347  2.73739  3.18146  2.89801  2.37887  2.77519  2.98518  4.58477  3.61503
          0.02743  4.00577  4.72811  0.61958  0.77255  0.48576  0.95510
     53   2.83840  4.59894  3.53933  3.45652  4.59319  0.55016  4.56714  4.22670  3.65582  3.86366  4.84165  3.70386  3.99428  3.96957  3.87576  3.01440  3.33003  3.72930  5.65159  4.70014     53 G - - -
          2.68618  4.42225  2.77519  2.73123  3.46354  2.40513  3.72494  3.29354  2.67741  2.69355  4.24690  2.90347  2.73739  3.18146  2.89801  2.37887  2.77519  2.98518  4.58477  3.61503
          0.02743  4.00577  4.72811  0.61958  0.77255  0.48576  0.95510
     54   3.13733  5.28052  0.74417  2.42697  4.67652  3.31571  4.05483  4.29599  3.16517  3.88128  4.86396  2.98939  3.97810  3.29539  3.69820  3.08581  3.47933  3.92154  5.81880  4.52957     54 d - - -
          2.68618  4.42225  2.77519  2.73123  3.46354  2.40513  3.72494  3.29354  2.67741  2.69355  4.24690  2.90347  2.73739  3.18146  2.89801  2.37887  2.77519  2.98518  4.58477  3.61503
          0.02743  4.00577  4.72811  0.61958  0.77255  0.48576  0.95510
     55   2.91416  4.42177  4.30829  3.97720  3.65042  3.86000  4.75680  2.05229  3.84700  2.31539  3.59694  4.14515  4.41429  4.19795  4.04640  3.37322  3.27323  0.87218  5.45683  4.19600     55 v - - -
          2.68618  4.42225  2.77519  2.73123  3.46354  2.40513  3.72494  3.29354  2.67741  2.69355  4.24690  2.90347  2.73739  3.18146  2.89801  2.37887  2.77519  2.98518  4.58477  3.61503
          0.02743  4.00577  4.72811  0.61958  0.77255  0.48576  0.95510
     56   0.83750  4.26302  3.60186  3.40130  4.18888  3.08360  4.40705  3.33463  3.42108  3.20991  4.22856  3.51596  3.83561  3.75036  3.66125  2.61291  2.89960  2.96589  5.60269  4.41831     56 a - - -
          2.68618  4.42225  2.77519  2.73123  3.46354  2.40513  3.72494  3.29354  2.67741  2.69355  4.24690  2.90347  2.73739  3.18146  2.89801  2.37887  2.77519  2.98518  4.58477  3.61503
          0.02743  4.00577  4.72811  0.61958  0.77255  0.48576  0.95510
     57   2.93692  4.67032  3.55879  3.41827  4.39929  3.35037  4.48346  3.98061  3.48730  3.59235  4.64898  3.71078  0.61328  3.87201  3.71637  3.10894  3.38931  3.61052  5.54772  4.52229     57 P - - -
          2.68618  4.42225  2.77519  2.73123  3.46354  2.40513  3.72494  3.29354  2.67741  2.69355  4.24690  2.90347  2.73739  3.18146  2.89801  2.37887  2.77519  2.98518  4.58477  3.61503
          0.02743  4.00577  4.72811  0.61958  0.77255  0.48576  0.95510
     58   3.07829  4.60704  4.19453  3.79978  3.27219  3.93453  4.50414  2.46136  3.56002  1.84834  1.14388  4.06029  4.39740  3.93404  3.74935  3.44051  3.38702  2.48256  5.12976  3.90240     58 m - - -
          2.68618  4.42225  2.77519  2.73123  3.46354  2.40513  3.72494  3.29354  2.67741  2.69355  4.24690  2.90347  2.73739  3.18146  2.89801  2.37887  2.77519  2.98518  4.58477  3.61503
          0.02743  4.00577  4.72811  0.61958  0.77255  0.48576  0.95510
     59   2.93692  4.67032  3.55879  3.41827  4.39929  3.35037  4.48346  3.98061  3.48730  3.59235  4.64898  3.71078  0.61328  3.87201  3.71637  3.10894  3.38931  3.61052  5.54772  4.52229     59 P - - -
          2.68618  4.42225  2.77519  2.73123  3.46354  2.40513  3.72494  3.29354  2.67741  2.69355  4.24690  2.90347  2.73739  3.18146  2.89801  2.37887  2.77519  2.98518  4.58477  3.61503
          0.24660  4.00577  1.60774  0.61958  0.77255  0.48576  0.95510
     60   2.37385  4.21802  3.36126  3.11211  3.90221  3.05925  4.13501  3.01984  3.05348  2.88603  3.94348  3.33282  3.75753  3.45286  3.31472  2.57446  1.31397  2.72334  5.34718  4.11948     60 t - - -
          2.68618  4.42225  2.77519  2.73123  3.46354  2.40513  3.72494  3.29354  2.67741  2.69355  4.24690  2.90347  2.73739  3.18146  2.89801  2.37887  2.77519  2.98518  4.58477  3.61503
          0.03403  3.79320  4.51554  0.61958  0.77255  0.66791  0.71903
     61   2.65309  4.42130  3.25210  3.08140  4.07958  3.11340  4.16380  3.60642  3.13223  3.24122  4.28918  3.39506  0.98920  3.52354  3.38505  2.81859  3.08892  3.26068  5.28610  4.19987     61 p - - -
          2.68618  4.42225  2.77519  2.73123  3.46354  2.40513  3.72494  3.29354  2.67741  2.69355  4.24690  2.90347  2.73739  3.18146  2.89801  2.37887  2.77519  2.98518  4.58477  3.61503
          0.03403  3.79320  4.51554  0.61958  0.77255  0.66791  0.71903
     62   2.82202  4.80129  2.85503  2.61091  3.95860  3.31586  3.76770  3.57928  2.43786  3.08934  4.12179  3.06904  3.86968  1.38236  2.72264  2.87424  3.12017  3.31464  5.24597  3.93510     62 q - - -
          2.68618  4.42225  2.77519  2.73123  3.46354  2.40513  3.72494  3.29354  2.67741  2.69355  4.24690  2.90347  2.73739  3.18146  2.89801  2.37887  2.77519  2.98518  4.58477  3.61503
          0.03403  3.79320  4.51554  0.61958  0.77255  0.66791  0.71903
     63   3.06813  4.55513  4.06099  3.70269  3.10910  3.87932  4.38335  2.31154  3.47111  0.97960  3.16085  3.98556  4.32983  3.85854  3.65928  3.44405  3.36687  2.32785  4.95741  3.66174     63 l - - -
          2.68618  4.42225  2.77519  2.73123  3.46354  2.40513  3.72494  3.29354  2.67741  2.69355  4.24690  2.90347  2.73739  3.18146  2.89801  2.37887  2.77519  2.98518  4.58477  3.61503
          0.02304  3.78220        *  0.61958  0.77255  0.00000        *
//
