# Supplementary material for: A refined genome phage display methodology delineates the human antibody response in patients with Chagas disease
Source: iScience. 2021 May 15;24(6):102540. doi: 10.1016/j.isci.2021.102540 (PMC8185243; doi:10.1016/j.isci.2021.102540)
Supplement: Data S2. Alignments and consensus sequences for all epitopes. Related to Figure 3 and Data S1 [file mmc3.zip › final clusters A and B/102.hmm]

HMMER3/f [3.1b2 | February 2015]
NAME  102.mafft
LENG  60
ALPH  amino
RF    no
MM    no
CONS  yes
CS    no
MAP   yes
DATE  Wed Dec  6 22:54:57 2017
NSEQ  23
EFFN  0.845093
CKSUM 3210133775
STATS LOCAL MSV       -8.7126  0.71886
STATS LOCAL VITERBI   -9.0041  0.71886
STATS LOCAL FORWARD   -4.4197  0.71886
HMM          A        C        D        E        F        G        H        I        K        L        M        N        P        Q        R        S        T        V        W        Y   
            m->m     m->i     m->d     i->m     i->i     d->m     d->d
  COMPO   2.51022  3.61858  2.86830  2.64847  3.15889  3.05258  3.11978  3.29142  2.60260  2.59346  3.80691  3.00477  2.99184  3.17813  2.80327  2.78148  2.80460  2.99874  5.06044  3.18091
          2.68577  4.42250  2.77545  2.73130  3.46379  2.40465  3.72520  3.29379  2.67704  2.69349  4.24715  2.90372  2.73747  3.18172  2.89766  2.37899  2.77545  2.98520  4.58502  3.61528
          0.44112  1.69406  1.75498  2.04594  0.13841  0.00000        *
      1   2.80255  4.73516  2.96570  2.64003  4.07565  3.30121  3.67790  3.49515  1.35052  3.11027  4.09439  3.06902  3.82549  2.88989  2.43772  2.86460  3.07742  3.21796  5.22169  4.00942     17 k - - -
          2.68618  4.42225  2.77519  2.73123  3.46354  2.40513  3.72494  3.29354  2.67741  2.69355  4.24690  2.90347  2.73739  3.18146  2.89801  2.37887  2.77519  2.98518  4.58477  3.61503
          0.03834  3.67614  4.39849  0.61958  0.77255  0.62179  0.76999
      2   2.82563  4.41146  3.83860  3.42743  3.14430  3.68228  4.20876  2.30172  3.20186  1.78068  1.82025  3.72601  4.15148  3.60331  3.42827  3.14931  3.13219  2.28158  4.95212  3.68943     18 l - - -
          2.68618  4.42225  2.77519  2.73123  3.46354  2.40513  3.72494  3.29354  2.67741  2.69355  4.24690  2.90347  2.73739  3.18146  2.89801  2.37887  2.77519  2.98518  4.58477  3.61503
          0.03834  3.67614  4.39849  0.61958  0.77255  0.62179  0.76999
      3   2.57416  4.54468  2.63489  2.50606  3.87784  3.06169  3.79128  3.55593  2.68424  3.23013  4.19598  1.56516  3.70953  3.07386  3.02325  2.65555  2.95564  3.19885  5.20918  3.84783     19 n - - -
          2.68618  4.42225  2.77519  2.73123  3.46354  2.40513  3.72494  3.29354  2.67741  2.69355  4.24690  2.90347  2.73739  3.18146  2.89801  2.37887  2.77519  2.98518  4.58477  3.61503
          0.03834  3.67614  4.39849  0.61958  0.77255  0.62179  0.76999
      4   2.52547  4.30244  3.11342  2.93391  3.92344  3.00160  4.01908  3.42715  2.97553  3.07261  4.12305  3.25469  1.29282  3.37152  3.23419  2.68970  2.95460  3.09494  5.15547  4.04561     20 p - - -
          2.68618  4.42225  2.77519  2.73123  3.46354  2.40513  3.72494  3.29354  2.67741  2.69355  4.24690  2.90347  2.73739  3.18146  2.89801  2.37887  2.77519  2.98518  4.58477  3.61503
          0.03834  3.67614  4.39849  0.61958  0.77255  0.62179  0.76999
      5   2.94079  4.46805  3.86319  3.51531  3.07852  3.71549  4.23284  2.28957  3.28460  1.16580  3.18671  3.80754  4.19394  3.70143  3.48786  3.28113  3.24948  2.27305  4.87372  3.54837     21 l - - -
          2.68618  4.42225  2.77519  2.73123  3.46354  2.40513  3.72494  3.29354  2.67741  2.69355  4.24690  2.90347  2.73739  3.18146  2.89801  2.37887  2.77519  2.98518  4.58477  3.61503
          0.03834  3.67614  4.39849  0.61958  0.77255  0.58011  0.82062
      6   2.82482  4.88015  2.44461  1.28351  4.20831  3.17758  3.76135  3.62979  2.62198  3.27742  4.26726  2.86440  3.77700  2.98620  3.00702  2.82980  3.13086  3.33380  5.41185  4.14307     22 e - - -
          2.68618  4.42225  2.77519  2.73123  3.46354  2.40513  3.72494  3.29354  2.67741  2.69355  4.24690  2.90347  2.73739  3.18146  2.89801  2.37887  2.77519  2.98518  4.58477  3.61503
          0.03702  3.71045  4.43280  0.61958  0.77255  0.55866  0.84857
      7   2.62273  4.60639  2.65216  2.52705  3.94999  3.10198  3.82961  3.63698  2.72503  3.30063  4.26071  1.41246  3.74992  3.10652  3.07140  2.69777  3.00297  3.27257  5.27194  3.91101     23 n - - -
          2.68618  4.42225  2.77519  2.73123  3.46354  2.40513  3.72494  3.29354  2.67741  2.69355  4.24690  2.90347  2.73739  3.18146  2.89801  2.37887  2.77519  2.98518  4.58477  3.61503
          0.03584  3.74228  4.46462  0.61958  0.77255  0.53534  0.88062
      8   3.04686  4.54025  4.02879  3.67149  3.10327  3.85321  4.35830  2.30605  3.44006  1.00774  3.16313  3.95610  4.30785  3.83227  3.63101  3.41715  3.34693  2.31705  4.94341  3.64290     24 l - - -
          2.68618  4.42225  2.77519  2.73123  3.46354  2.40513  3.72494  3.29354  2.67741  2.69355  4.24690  2.90347  2.73739  3.18146  2.89801  2.37887  2.77519  2.98518  4.58477  3.61503
          0.03472  3.77362  4.49596  0.61958  0.77255  0.55239  0.85702
      9   2.63029  4.40065  3.22737  3.05467  4.05267  3.09390  4.13795  3.57529  3.10395  3.21194  4.25981  3.36981  1.03395  3.49594  3.35820  2.79542  3.06483  3.23174  5.26378  4.17305     25 p - - -
          2.68618  4.42225  2.77519  2.73123  3.46354  2.40513  3.72494  3.29354  2.67741  2.69355  4.24690  2.90347  2.73739  3.18146  2.89801  2.37887  2.77519  2.98518  4.58477  3.61503
          0.03472  3.77362  4.49596  0.61958  0.77255  0.55239  0.85702
     10   2.63029  4.40065  3.22737  3.05467  4.05267  3.09390  4.13795  3.57529  3.10395  3.21194  4.25981  3.36981  1.03395  3.49594  3.35820  2.79542  3.06483  3.23174  5.26378  4.17305     26 p - - -
          2.68618  4.42225  2.77519  2.73123  3.46354  2.40513  3.72494  3.29354  2.67741  2.69355  4.24690  2.90347  2.73739  3.18146  2.89801  2.37887  2.77519  2.98518  4.58477  3.61503
          0.03472  3.77362  4.49596  0.61958  0.77255  0.51702  0.90707
     11   2.28247  4.20091  3.14640  2.96061  4.00495  2.93227  4.07160  3.51858  3.02938  3.24513  4.17861  3.19589  3.66548  3.38484  3.31643  1.20584  2.75750  3.06966  5.38369  4.08851     27 s - - -
          2.68618  4.42225  2.77519  2.73123  3.46354  2.40513  3.72494  3.29354  2.67741  2.69355  4.24690  2.90347  2.73739  3.18146  2.89801  2.37887  2.77519  2.98518  4.58477  3.61503
          0.03380  3.80004  4.52239  0.61958  0.77255  0.45822  1.00078
     12   2.72707  4.48734  3.33224  3.16871  4.16517  3.17593  4.24757  3.70591  3.22443  3.33473  4.38390  3.47722  0.86344  3.61379  3.47194  2.89402  3.16719  3.35341  5.35672  4.28564     28 p - - -
          2.68618  4.42225  2.77519  2.73123  3.46354  2.40513  3.72494  3.29354  2.67741  2.69355  4.24690  2.90347  2.73739  3.18146  2.89801  2.37887  2.77519  2.98518  4.58477  3.61503
          0.03201  3.85361  4.57596  0.61958  0.77255  0.48576  0.95510
     13   3.23465  4.64203  4.21282  3.92389  1.04309  3.92851  3.86936  2.76085  3.83144  2.13535  3.49392  3.99805  4.38765  4.00466  3.95581  3.50545  3.53585  2.75013  4.12433  2.49384     29 f - - -
          2.68618  4.42225  2.77519  2.73123  3.46354  2.40513  3.72494  3.29354  2.67741  2.69355  4.24690  2.90347  2.73739  3.18146  2.89801  2.37887  2.77519  2.98518  4.58477  3.61503
          0.03201  3.85361  4.57596  0.61958  0.77255  0.48576  0.95510
     14   3.13431  4.60229  4.15913  3.79910  3.12887  3.95803  4.46076  2.33213  3.56703  0.89877  3.15808  4.07639  4.39677  3.93988  3.74610  3.52699  3.42950  2.36453  5.00111  3.72000     30 l - - -
          2.68618  4.42225  2.77519  2.73123  3.46354  2.40513  3.72494  3.29354  2.67741  2.69355  4.24690  2.90347  2.73739  3.18146  2.89801  2.37887  2.77519  2.98518  4.58477  3.61503
          0.03201  3.85361  4.57596  0.61958  0.77255  0.48576  0.95510
     15   3.13431  4.60229  4.15913  3.79910  3.12887  3.95803  4.46076  2.33213  3.56703  0.89877  3.15808  4.07639  4.39677  3.93988  3.74610  3.52699  3.42950  2.36453  5.00111  3.72000     31 l - - -
          2.68618  4.42225  2.77519  2.73123  3.46354  2.40513  3.72494  3.29354  2.67741  2.69355  4.24690  2.90347  2.73739  3.18146  2.89801  2.37887  2.77519  2.98518  4.58477  3.61503
          0.03201  3.85361  4.57596  0.61958  0.77255  0.48576  0.95510
     16   2.96967  5.09452  0.94547  2.32382  4.46908  3.19668  3.91494  4.05303  2.99557  3.66481  4.64270  2.87916  3.84816  3.15419  3.50907  2.93430  3.30791  3.69429  5.64134  4.34535     32 d - - -
          2.68618  4.42225  2.77519  2.73123  3.46354  2.40513  3.72494  3.29354  2.67741  2.69355  4.24690  2.90347  2.73739  3.18146  2.89801  2.37887  2.77519  2.98518  4.58477  3.61503
          0.03201  3.85361  4.57596  0.61958  0.77255  0.48576  0.95510
     17   2.93647  5.04311  2.48028  1.05249  4.38703  3.26219  3.84762  3.83719  2.72581  3.45744  4.43252  2.92281  3.86594  3.06382  3.13253  2.92092  3.24064  3.52306  5.56217  4.28465     33 e - - -
          2.68618  4.42225  2.77519  2.73123  3.46354  2.40513  3.72494  3.29354  2.67741  2.69355  4.24690  2.90347  2.73739  3.18146  2.89801  2.37887  2.77519  2.98518  4.58477  3.61503
          0.03201  3.85361  4.57596  0.61958  0.77255  0.48576  0.95510
     18   3.13431  4.60229  4.15913  3.79910  3.12887  3.95803  4.46076  2.33213  3.56703  0.89877  3.15808  4.07639  4.39677  3.93988  3.74610  3.52699  3.42950  2.36453  5.00111  3.72000     34 l - - -
          2.68618  4.42225  2.77519  2.73123  3.46354  2.40513  3.72494  3.29354  2.67741  2.69355  4.24690  2.90347  2.73739  3.18146  2.89801  2.37887  2.77519  2.98518  4.58477  3.61503
          0.03201  3.85361  4.57596  0.61958  0.77255  0.48576  0.95510
     19   2.95519  4.91782  3.12990  2.75515  4.29994  3.44647  3.74927  3.72807  1.06438  3.29737  4.26002  3.18038  3.94829  2.94195  2.42877  2.99852  3.20995  3.43699  5.36249  4.17261     35 k - - -
          2.68618  4.42225  2.77519  2.73123  3.46354  2.40513  3.72494  3.29354  2.67741  2.69355  4.24690  2.90347  2.73739  3.18146  2.89801  2.37887  2.77519  2.98518  4.58477  3.61503
          0.03201  3.85361  4.57596  0.61958  0.77255  0.48576  0.95510
     20   2.67638  4.67845  3.14517  2.71370  4.21153  2.48298  3.74023  3.65917  2.29228  3.23771  4.11454  3.12056  3.84284  2.93007  1.52713  2.75607  2.98042  3.30273  5.34742  4.12719     36 r - - -
          2.68618  4.42225  2.77519  2.73123  3.46354  2.40513  3.72494  3.29354  2.67741  2.69355  4.24690  2.90347  2.73739  3.18146  2.89801  2.37887  2.77519  2.98518  4.58477  3.61503
          0.03201  3.85361  4.57596  0.61958  0.77255  0.48576  0.95510
     21   2.95375  5.06541  2.48815  1.02270  4.41183  3.27516  3.86201  3.86610  2.74277  3.48288  4.45674  2.93374  3.87981  3.07757  3.15187  2.93590  3.25797  3.54972  5.58304  4.30519     37 e - - -
          2.68618  4.42225  2.77519  2.73123  3.46354  2.40513  3.72494  3.29354  2.67741  2.69355  4.24690  2.90347  2.73739  3.18146  2.89801  2.37887  2.77519  2.98518  4.58477  3.61503
          0.03134  3.87435  4.59670  0.61958  0.77255  0.48576  0.95510
     22   3.24967  4.73790  3.84095  3.57061  2.29339  3.83228  3.61920  3.25860  3.42807  2.71207  3.93342  3.72567  4.30604  3.73367  3.61143  3.38620  3.53633  3.12923  3.93725  0.96266     38 y - - -
          2.68618  4.42225  2.77519  2.73123  3.46354  2.40513  3.72494  3.29354  2.67741  2.69355  4.24690  2.90347  2.73739  3.18146  2.89801  2.37887  2.77519  2.98518  4.58477  3.61503
          0.03134  3.87435  4.59670  0.61958  0.77255  0.48576  0.95510
     23   2.33410  4.25512  3.24027  3.05765  4.11520  2.98426  4.16653  3.64301  3.13406  3.36016  4.28285  3.27631  3.72625  3.48028  3.41902  1.03352  2.81713  3.16956  5.48452  4.19888     39 s - - -
          2.68618  4.42225  2.77519  2.73123  3.46354  2.40513  3.72494  3.29354  2.67741  2.69355  4.24690  2.90347  2.73739  3.18146  2.89801  2.37887  2.77519  2.98518  4.58477  3.61503
          0.03017  3.91164  4.63398  0.61958  0.77255  0.48576  0.95510
     24   3.03758  4.84837  3.16378  2.92752  3.31199  3.48045  1.06251  3.74656  2.76949  3.23568  4.28155  3.33532  4.03506  3.29421  3.03293  3.10786  3.34221  3.48092  4.77656  3.26172     40 h - - -
          2.68618  4.42225  2.77519  2.73123  3.46354  2.40513  3.72494  3.29354  2.67741  2.69355  4.24690  2.90347  2.73739  3.18146  2.89801  2.37887  2.77519  2.98518  4.58477  3.61503
          0.03017  3.91164  4.63398  0.61958  0.77255  0.48576  0.95510
     25   2.44318  4.28837  3.47824  3.23283  4.01874  3.12579  4.24584  3.15275  3.17692  3.01424  4.06113  3.43319  3.83397  3.56892  3.43291  2.64508  1.07986  2.84170  5.45160  4.23537     41 t - - -
          2.68618  4.42225  2.77519  2.73123  3.46354  2.40513  3.72494  3.29354  2.67741  2.69355  4.24690  2.90347  2.73739  3.18146  2.89801  2.37887  2.77519  2.98518  4.58477  3.61503
          0.02965  3.92884  4.65118  0.61958  0.77255  0.48576  0.95510
     26   3.05028  5.18711  0.84048  2.37061  4.57171  3.25348  3.98092  4.17274  3.07574  3.77103  4.75034  2.92983  3.91025  3.22014  3.59963  3.00626  3.39004  3.80592  5.72936  4.43527     42 d - - -
          2.68618  4.42225  2.77519  2.73123  3.46354  2.40513  3.72494  3.29354  2.67741  2.69355  4.24690  2.90347  2.73739  3.18146  2.89801  2.37887  2.77519  2.98518  4.58477  3.61503
          0.02965  3.92884  4.65118  0.61958  0.77255  0.48576  0.95510
     27   2.44318  4.28837  3.47824  3.23283  4.01874  3.12579  4.24584  3.15275  3.17692  3.01424  4.06113  3.43319  3.83397  3.56892  3.43291  2.64508  1.07986  2.84170  5.45160  4.23537     43 t - - -
          2.68618  4.42225  2.77519  2.73123  3.46354  2.40513  3.72494  3.29354  2.67741  2.69355  4.24690  2.90347  2.73739  3.18146  2.89801  2.37887  2.77519  2.98518  4.58477  3.61503
          0.02965  3.92884  4.65118  0.61958  0.77255  0.48576  0.95510
     28   3.06910  4.90442  3.56550  3.06476  4.27328  3.54637  3.86528  3.81883  2.26037  3.32452  4.32316  3.42023  4.04616  3.08275  0.89568  3.15051  3.33118  3.54033  5.33344  4.18833     44 r - - -
          2.68618  4.42225  2.77519  2.73123  3.46354  2.40513  3.72494  3.29354  2.67741  2.69355  4.24690  2.90347  2.73739  3.18146  2.89801  2.37887  2.77519  2.98518  4.58477  3.61503
          0.02965  3.92884  4.65118  0.61958  0.77255  0.48576  0.95510
     29   2.46611  4.31113  3.51503  3.27231  4.05531  3.14703  4.28208  3.19418  3.21717  3.05426  4.09918  3.46578  3.85859  3.60736  3.47081  2.66852  1.01930  2.87885  5.48469  4.27215     45 t - - -
          2.68618  4.42225  2.77519  2.73123  3.46354  2.40513  3.72494  3.29354  2.67741  2.69355  4.24690  2.90347  2.73739  3.18146  2.89801  2.37887  2.77519  2.98518  4.58477  3.61503
          0.02849  3.96829  4.69063  0.61958  0.77255  0.48576  0.95510
     30   2.90846  4.41775  4.29870  3.96716  3.64487  3.85291  4.74786  2.05156  3.83686  2.31092  3.59225  4.13632  4.40742  4.18822  4.03697  3.36550  3.26759  0.87957  5.45016  4.18899     46 v - - -
          2.68618  4.42225  2.77519  2.73123  3.46354  2.40513  3.72494  3.29354  2.67741  2.69355  4.24690  2.90347  2.73739  3.18146  2.89801  2.37887  2.77519  2.98518  4.58477  3.61503
          0.02762  3.99871  4.72106  0.61958  0.77255  0.48576  0.95510
     31   0.82813  4.26758  3.61038  3.41051  4.19723  3.08789  4.41525  3.34420  3.43051  3.21909  4.23711  3.52300  3.84066  3.75911  3.66995  2.61751  2.90476  2.97408  5.61025  4.42683     47 a - - -
          2.68618  4.42225  2.77519  2.73123  3.46354  2.40513  3.72494  3.29354  2.67741  2.69355  4.24690  2.90347  2.73739  3.18146  2.89801  2.37887  2.77519  2.98518  4.58477  3.61503
          0.02721  4.01353  4.73588  0.61958  0.77255  0.48576  0.95510
     32   0.78970  4.28724  3.64674  3.44996  4.23288  3.10638  4.45039  3.38497  3.47089  3.25823  4.27370  3.55317  3.86239  3.79669  3.70712  2.63743  2.92703  3.00904  5.64255  4.46326     48 a - - -
          2.68618  4.42225  2.77519  2.73123  3.46354  2.40513  3.72494  3.29354  2.67741  2.69355  4.24690  2.90347  2.73739  3.18146  2.89801  2.37887  2.77519  2.98518  4.58477  3.61503
          0.02633  4.04619  4.76853  0.61958  0.77255  0.48576  0.95510
     33   2.99798  4.72291  3.62448  3.49095  4.46590  3.40074  4.55147  4.05935  3.56379  3.66597  4.72536  3.77865  0.55983  3.94722  3.78692  3.17161  3.45383  3.68433  5.60158  4.58995     49 P - - -
          2.68618  4.42225  2.77519  2.73123  3.46354  2.40513  3.72494  3.29354  2.67741  2.69355  4.24690  2.90347  2.73739  3.18146  2.89801  2.37887  2.77519  2.98518  4.58477  3.61503
          0.02633  4.04619  4.76853  0.61958  0.77255  0.48576  0.95510
     34   3.50696  4.92523  4.09893  3.86379  2.32034  4.03582  3.71318  3.49296  3.71651  2.90124  4.15049  3.94357  4.50697  3.98027  3.86328  3.62514  3.79526  3.37212  3.96974  0.71947     50 y - - -
          2.68618  4.42225  2.77519  2.73123  3.46354  2.40513  3.72494  3.29354  2.67741  2.69355  4.24690  2.90347  2.73739  3.18146  2.89801  2.37887  2.77519  2.98518  4.58477  3.61503
          0.02633  4.04619  4.76853  0.61958  0.77255  0.48576  0.95510
     35   3.09131  4.61656  4.15731  3.84731  0.98312  3.89233  3.84238  2.96785  3.75911  2.47447  3.70871  3.90397  4.38854  3.94990  3.91625  3.04561  3.41561  2.85900  4.14593  2.48967     51 f - - -
          2.68618  4.42225  2.77519  2.73123  3.46354  2.40513  3.72494  3.29354  2.67741  2.69355  4.24690  2.90347  2.73739  3.18146  2.89801  2.37887  2.77519  2.98518  4.58477  3.61503
          0.02547  4.07863  4.80097  0.61958  0.77255  0.48576  0.95510
     36   3.56502  4.90128  4.55423  4.31765  0.69987  4.18973  4.00033  3.06682  4.22048  2.38634  3.76626  4.28527  4.64721  4.32639  4.28321  3.81931  3.86833  3.07346  4.19149  2.53390     52 f - - -
          2.68618  4.42225  2.77519  2.73123  3.46354  2.40513  3.72494  3.29354  2.67741  2.69355  4.24690  2.90347  2.73739  3.18146  2.89801  2.37887  2.77519  2.98518  4.58477  3.61503
          0.02489  4.10169  4.82403  0.61958  0.77255  0.48576  0.95510
     37   3.08503  5.06444  3.07632  2.84124  4.26251  3.53178  3.99927  3.93513  2.64743  3.41381  4.44153  3.30063  4.09254  0.87517  2.92432  3.12600  3.38479  3.65232  5.49625  4.20811     53 q - - -
          2.68618  4.42225  2.77519  2.73123  3.46354  2.40513  3.72494  3.29354  2.67741  2.69355  4.24690  2.90347  2.73739  3.18146  2.89801  2.37887  2.77519  2.98518  4.58477  3.61503
          0.02489  4.10169  4.82403  0.61958  0.77255  0.48576  0.95510
     38   3.27882  5.04467  3.38070  3.16955  3.47047  3.66289  0.73880  4.01761  3.00751  3.47982  4.54550  3.56718  4.23093  3.54049  3.25636  3.34922  3.59250  3.74861  4.93097  3.41610     54 h - - -
          2.68618  4.42225  2.77519  2.73123  3.46354  2.40513  3.72494  3.29354  2.67741  2.69355  4.24690  2.90347  2.73739  3.18146  2.89801  2.37887  2.77519  2.98518  4.58477  3.61503
          0.02489  4.10169  4.82403  0.61958  0.77255  0.48576  0.95510
     39   3.27882  5.04467  3.38070  3.16955  3.47047  3.66289  0.73880  4.01761  3.00751  3.47982  4.54550  3.56718  4.23093  3.54049  3.25636  3.34922  3.59250  3.74861  4.93097  3.41610     55 h - - -
          2.68618  4.42225  2.77519  2.73123  3.46354  2.40513  3.72494  3.29354  2.67741  2.69355  4.24690  2.90347  2.73739  3.18146  2.89801  2.37887  2.77519  2.98518  4.58477  3.61503
          0.02489  4.10169  4.82403  0.61958  0.77255  0.48576  0.95510
     40   3.25294  5.39727  0.63774  2.50822  4.80909  3.39978  4.15577  4.45310  3.28671  4.02268  5.01177  3.07390  4.06922  3.39944  3.82959  3.19346  3.59843  4.06972  5.93122  4.65179     56 D - - -
          2.68618  4.42225  2.77519  2.73123  3.46354  2.40513  3.72494  3.29354  2.67741  2.69355  4.24690  2.90347  2.73739  3.18146  2.89801  2.37887  2.77519  2.98518  4.58477  3.61503
          0.02489  4.10169  4.82403  0.61958  0.77255  0.48576  0.95510
     41   0.72790  4.32251  3.71053  3.51978  4.29549  3.13956  4.51256  3.45644  3.54237  3.32687  4.33840  3.60656  3.90110  3.86339  3.77263  2.67337  2.96699  3.07043  5.69928  4.52737     57 a - - -
          2.68618  4.42225  2.77519  2.73123  3.46354  2.40513  3.72494  3.29354  2.67741  2.69355  4.24690  2.90347  2.73739  3.18146  2.89801  2.37887  2.77519  2.98518  4.58477  3.61503
          0.02489  4.10169  4.82403  0.61958  0.77255  0.48576  0.95510
     42   0.72790  4.32251  3.71053  3.51978  4.29549  3.13956  4.51256  3.45644  3.54237  3.32687  4.33840  3.60656  3.90110  3.86339  3.77263  2.67337  2.96699  3.07043  5.69928  4.52737     58 a - - -
          2.68618  4.42225  2.77519  2.73123  3.46354  2.40513  3.72494  3.29354  2.67741  2.69355  4.24690  2.90347  2.73739  3.18146  2.89801  2.37887  2.77519  2.98518  4.58477  3.61503
          0.02489  4.10169  4.82403  0.61958  0.77255  0.48576  0.95510
     43   2.97562  4.72206  3.69584  3.62738  4.75363  0.44930  4.72779  4.41480  3.83949  4.03811  5.02001  3.86098  4.12010  4.14591  4.04474  3.15505  3.47466  3.89879  5.78225  4.86533     59 G - - -
          2.68618  4.42225  2.77519  2.73123  3.46354  2.40513  3.72494  3.29354  2.67741  2.69355  4.24690  2.90347  2.73739  3.18146  2.89801  2.37887  2.77519  2.98518  4.58477  3.61503
          0.02489  4.10169  4.82403  0.61958  0.77255  0.48576  0.95510
     44   2.87578  0.57414  4.43918  4.23548  4.18160  3.44490  4.83288  3.36988  4.06618  3.27189  4.40273  4.16229  4.16912  4.40310  4.14768  3.14699  3.36226  3.09730  5.54190  4.46596     60 C - - -
          2.68618  4.42225  2.77519  2.73123  3.46354  2.40513  3.72494  3.29354  2.67741  2.69355  4.24690  2.90347  2.73739  3.18146  2.89801  2.37887  2.77519  2.98518  4.58477  3.61503
          0.02489  4.10169  4.82403  0.61958  0.77255  0.48576  0.95510
     45   3.19686  5.15588  3.38716  2.97345  4.59526  3.65434  3.90804  4.04067  0.76217  3.55866  4.51363  3.38549  4.14332  3.09073  2.50356  3.22730  3.43592  3.73768  5.55986  4.40870     61 k - - -
          2.68618  4.42225  2.77519  2.73123  3.46354  2.40513  3.72494  3.29354  2.67741  2.69355  4.24690  2.90347  2.73739  3.18146  2.89801  2.37887  2.77519  2.98518  4.58477  3.61503
          0.02489  4.10169  4.82403  0.61958  0.77255  0.48576  0.95510
     46   2.55316  4.39659  3.65035  3.42092  4.18987  3.22635  4.41833  3.34587  3.36846  3.20102  4.24163  3.58780  3.95048  3.75300  3.61177  2.75765  0.83511  3.01531  5.60688  4.40844     62 t - - -
          2.68618  4.42225  2.77519  2.73123  3.46354  2.40513  3.72494  3.29354  2.67741  2.69355  4.24690  2.90347  2.73739  3.18146  2.89801  2.37887  2.77519  2.98518  4.58477  3.61503
          0.02489  4.10169  4.82403  0.61958  0.77255  0.48576  0.95510
     47   2.58979  4.38194  3.53786  3.11932  3.60116  3.41699  4.05236  2.92071  3.02217  1.71891  3.66686  3.43124  3.97681  3.39130  3.32415  1.68309  2.93560  2.70335  5.13058  3.82796     63 s - - -
          2.68618  4.42225  2.77519  2.73123  3.46354  2.40513  3.72494  3.29354  2.67741  2.69355  4.24690  2.90347  2.73739  3.18146  2.89801  2.37887  2.77519  2.98518  4.58477  3.61503
          0.02489  4.10169  4.82403  0.61958  0.77255  0.48576  0.95510
     48   3.28212  5.09312  3.79788  3.26845  4.50683  3.71805  4.01637  4.06977  2.36488  3.54418  4.54357  3.60788  4.21419  3.22985  0.67857  3.35848  3.53544  3.78507  5.49963  4.39008     64 R - - -
          2.68618  4.42225  2.77519  2.73123  3.46354  2.40513  3.72494  3.29354  2.67741  2.69355  4.24690  2.90347  2.73739  3.18146  2.89801  2.37887  2.77519  2.98518  4.58477  3.61503
          0.02489  4.10169  4.82403  0.61958  0.77255  0.48576  0.95510
     49   2.87578  0.57414  4.43918  4.23548  4.18160  3.44490  4.83288  3.36988  4.06618  3.27189  4.40273  4.16229  4.16912  4.40310  4.14768  3.14699  3.36226  3.09730  5.54190  4.46596     65 C - - -
          2.68618  4.42225  2.77519  2.73123  3.46354  2.40513  3.72494  3.29354  2.67741  2.69355  4.24690  2.90347  2.73739  3.18146  2.89801  2.37887  2.77519  2.98518  4.58477  3.61503
          0.02489  4.10169  4.82403  0.61958  0.77255  0.48576  0.95510
     50   3.28212  5.09312  3.79788  3.26845  4.50683  3.71805  4.01637  4.06977  2.36488  3.54418  4.54357  3.60788  4.21419  3.22985  0.67857  3.35848  3.53544  3.78507  5.49963  4.39008     66 R - - -
          2.68618  4.42225  2.77519  2.73123  3.46354  2.40513  3.72494  3.29354  2.67741  2.69355  4.24690  2.90347  2.73739  3.18146  2.89801  2.37887  2.77519  2.98518  4.58477  3.61503
          0.02489  4.10169  4.82403  0.61958  0.77255  0.48576  0.95510
     51   3.27882  5.04467  3.38070  3.16955  3.47047  3.66289  0.73880  4.01761  3.00751  3.47982  4.54550  3.56718  4.23093  3.54049  3.25636  3.34922  3.59250  3.74861  4.93097  3.41610     67 h - - -
          2.68618  4.42225  2.77519  2.73123  3.46354  2.40513  3.72494  3.29354  2.67741  2.69355  4.24690  2.90347  2.73739  3.18146  2.89801  2.37887  2.77519  2.98518  4.58477  3.61503
          0.02489  4.10169  4.82403  0.61958  0.77255  0.48576  0.95510
     52   3.19686  5.15588  3.38716  2.97345  4.59526  3.65434  3.90804  4.04067  0.76217  3.55866  4.51363  3.38549  4.14332  3.09073  2.50356  3.22730  3.43592  3.73768  5.55986  4.40870     68 k - - -
          2.68618  4.42225  2.77519  2.73123  3.46354  2.40513  3.72494  3.29354  2.67741  2.69355  4.24690  2.90347  2.73739  3.18146  2.89801  2.37887  2.77519  2.98518  4.58477  3.61503
          0.02489  4.10169  4.82403  0.61958  0.77255  0.48576  0.95510
     53   3.59479  4.99018  4.18481  3.96255  2.34016  4.10357  3.75043  3.57408  3.81394  2.96726  4.22613  4.01728  4.57454  4.06364  3.94810  3.70629  3.88398  3.45617  3.99082  0.65578     69 Y - - -
          2.68618  4.42225  2.77519  2.73123  3.46354  2.40513  3.72494  3.29354  2.67741  2.69355  4.24690  2.90347  2.73739  3.18146  2.89801  2.37887  2.77519  2.98518  4.58477  3.61503
          0.04793  4.10169  3.49801  0.61958  0.77255  0.48576  0.95510
     54   3.14572  5.28441  2.59527  0.76334  4.65896  3.41870  4.03004  4.15491  2.93791  3.74090  4.71111  3.07071  4.03470  3.24474  3.36442  3.11007  3.45326  3.81933  5.79135  4.52013     70 e - - -
          2.68618  4.42225  2.77519  2.73123  3.46354  2.40513  3.72494  3.29354  2.67741  2.69355  4.24690  2.90347  2.73739  3.18146  2.89801  2.37887  2.77519  2.98518  4.58477  3.61503
          0.02620  4.05099  4.77333  0.61958  0.77255  0.51096  0.91608
     55   3.14339  5.10642  3.33073  2.92328  4.53388  3.60955  3.87029  3.97529  0.81755  3.50318  4.45840  3.33857  4.10008  3.05410  2.48169  3.17569  3.38506  3.67425  5.51768  4.35780     71 k - - -
          2.68618  4.42225  2.77519  2.73123  3.46354  2.40513  3.72494  3.29354  2.67741  2.69355  4.24690  2.90347  2.73739  3.18146  2.89801  2.37887  2.77519  2.98518  4.58477  3.61503
          0.02620  4.05099  4.77333  0.61958  0.77255  0.51096  0.91608
     56   3.11673  5.25379  2.57750  0.79574  4.62408  3.39704  4.00404  4.11406  2.90792  3.70404  4.67397  3.04878  4.01125  3.21836  3.33255  3.08314  3.42356  3.78086  5.76193  4.48879     72 e - - -
          2.68618  4.42225  2.77519  2.73123  3.46354  2.40513  3.72494  3.29354  2.67741  2.69355  4.24690  2.90347  2.73739  3.18146  2.89801  2.37887  2.77519  2.98518  4.58477  3.61503
          0.02756  4.00106  4.72340  0.61958  0.77255  0.51096  0.91608
     57   2.83426  4.83237  2.78646  2.68572  4.21650  3.27357  4.03121  3.95622  2.94659  3.58892  4.54459  0.94907  3.93244  3.30547  3.30450  2.89735  3.22115  3.56535  5.50779  4.15660     73 n - - -
          2.68618  4.42225  2.77519  2.73123  3.46354  2.40513  3.72494  3.29354  2.67741  2.69355  4.24690  2.90347  2.73739  3.18146  2.89801  2.37887  2.77519  2.98518  4.58477  3.61503
          0.05136  3.96957  3.46797  0.61958  0.77255  0.51096  0.91608
     58   2.78621  4.78486  2.75109  2.64422  4.16018  3.23473  3.98258  3.88688  2.89265  3.52533  4.48030  1.03212  3.89036  3.25565  3.24970  2.85066  3.17065  3.50152  5.45754  4.10327     74 n - - -
          2.68618  4.42225  2.77519  2.73123  3.46354  2.40513  3.72494  3.29354  2.67741  2.69355  4.24690  2.90347  2.73739  3.18146  2.89801  2.37887  2.77519  2.98518  4.58477  3.61503
          0.05782  3.93147  3.30873  0.61958  0.77255  0.53233  0.88487
     59   2.99388  4.53764  4.08321  3.67893  3.22133  3.85759  4.40676  2.40007  3.44533  1.81116  1.31871  3.95256  4.31827  3.82506  3.64696  3.34634  3.29975  2.40988  5.06643  3.83105     75 m - - -
          2.68618  4.42225  2.77519  2.73123  3.46354  2.40513  3.72494  3.29354  2.67741  2.69355  4.24690  2.90347  2.73739  3.18146  2.89801  2.37887  2.77519  2.98518  4.58477  3.61503
          0.06817  3.90406  3.08475  0.61958  0.77255  0.55702  0.85077
     60   2.87675  4.86233  2.89959  2.65424  4.03023  3.36270  3.81250  3.66021  2.47537  3.16306  4.19105  3.11393  3.91608  1.24300  2.75965  2.92471  3.17371  3.39019  5.30313  3.99654     76 q - - -
          2.68630  4.42237  2.77532  2.73086  3.46366  2.40525  3.72452  3.29366  2.67753  2.69367  4.24524  2.90359  2.73752  3.18159  2.89767  2.37899  2.77532  2.98512  4.58489  3.61445
          0.25240  1.50030        *  1.59922  0.22571  0.00000        *
//
