# Supplementary material for: A refined genome phage display methodology delineates the human antibody response in patients with Chagas disease
Source: iScience. 2021 May 15;24(6):102540. doi: 10.1016/j.isci.2021.102540 (PMC8185243; doi:10.1016/j.isci.2021.102540)
Supplement: Data S2. Alignments and consensus sequences for all epitopes. Related to Figure 3 and Data S1 [file mmc3.zip › final clusters A and B/102.mafft.fasta]

>FFQHHDAAGCKTSRCRHKYEKE
--------------------------------------------------FFQHHDAAGC
KTSRCRHKYEKE------------
>SFQHHDAAGCKTSRCRHKYEKE
--------------------------------------------------SFQHHDAAGC
KTSRCRHKYEKE------------
>EYSHTDTRTVAAPYFFQHHDAAGCKTSRCRHKYEKENNMQ
------------------------------------EYSHTDTRTVAAPYFFQHHDAAGC
KTSRCRHKYEKENNMQ--------
>NLPPSPFLLDELKREYSHTDTRTVAAPYFFQHHDAAGCKTSRCRHKYEKENNMQ
----------------------NLPPSPFLLDELKREYSHTDTRTVAAPYFFQHHDAAGC
KTSRCRHKYEKENNMQ--------
>VAAPYFFQHHDAAGCKTSRCRHKYEKENNMQ
---------------------------------------------VAAPYFFQHHDAAGC
KTSRCRHKYEKENNMQ--------
>AVGGPREASAGLRGKKKMNPLENLPPSPFLLDELKREYSHTDTRTVAAPYFFQHHDAAGCKTLRCRHKYEKENNMQ
AVGGPREASAGLRGKKKMNPLENLPPSPFLLDELKREYSHTDTRTVAAPYFFQHHDAAGC
KTLRCRHKYEKENNMQ--------
>PFLLDELKGEYSHTDTRTVAAPYFFQHHDAAGCKTLRCRHKYEKENNMQ
---------------------------PFLLDELKGEYSHTDTRTVAAPYFFQHHDAAGC
KTLRCRHKYEKENNMQ--------
>AAPYFFQHHDAAGCKTLRCRHKYEKENN
----------------------------------------------AAPYFFQHHDAAGC
KTLRCRHKYEKENN----------
>ENLPPSPFLLDELKREYSHTDTRTVAAPYFFQHHDAAGCKTLRCRHKYEKENN
---------------------ENLPPSPFLLDELKREYSHTDTRTVAAPYFFQHHDAAGC
KTLRCRHKYEKENN----------
>APYFFQHHDAAGCKTSRCRHKYEKEN
-----------------------------------------------APYFFQHHDAAGC
KTSRCRHKYEKEN-----------
>SPFLLDELKREYSHTDTRTVAAPYFFQHHDAAGCKTSRCRHKYEKEN
--------------------------SPFLLDELKREYSHTDTRTVAAPYFFQHHDAAGC
KTSRCRHKYEKEN-----------
>TVAAPYFFQHHDAAGCKTSRCRHKYEKENNMQRME
--------------------------------------------TVAAPYFFQHHDAAGC
KTSRCRHKYEKENNMQRME-----
>PFLLDELKREYSHTDTRTVAAPYFFQHHDAAGCKTSRCRHKYEKENNMQRME
---------------------------PFLLDELKREYSHTDTRTVAAPYFFQHHDAAGC
KTSRCRHKYEKENNMQRME-----
>APYFFQHHDAAGCKTSRCRHKYEKENNMQRME
-----------------------------------------------APYFFQHHDAAGC
KTSRCRHKYEKENNMQRME-----
>TVAAPYFFQHHDAAGCKTSRCRHKYEKENNMQRM
--------------------------------------------TVAAPYFFQHHDAAGC
KTSRCRHKYEKENNMQRM------
>AGLRGKKKMNPLENLPPSPFLLDELKREYSHTDTRTVAAPYFFQHHDAAGCKTSRCRHKYEKENNMQRMEHVYEY
---------AGLRGKKKMNPLENLPPSPFLLDELKREYSHTDTRTVAAPYFFQHHDAAGC
KTSRCRHKYEKENNMQRMEHVYEY
>KMNPLENLPPSPFLLDELKGEYSHTDTRTVAAPYFFQHHDAAGCKTLRCRHKYEKENNM
----------------KMNPLENLPPSPFLLDELKGEYSHTDTRTVAAPYFFQHHDAAGC
KTLRCRHKYEKENNM---------
>LPPSPFLLDELKGEYSHTDTRTVAAPYFFQHHDAAGCKTLRCRHKY
-----------------------LPPSPFLLDELKGEYSHTDTRTVAAPYFFQHHDAAGC
KTLRCRHKY---------------
>SHTDTRTVAAPYFFQHHDAAGCKTLRCRHKYEKEN
--------------------------------------SHTDTRTVAAPYFFQHHDAAGC
KTLRCRHKYEKEN-----------
>SHTDTRTVAAPYFFQHHDAAGCKTLRCRHKYEKE
--------------------------------------SHTDTRTVAAPYFFQHHDAAGC
KTLRCRHKYEKE------------
>VAAPYFFQHHDAAGCKTSRCRHKYE
---------------------------------------------VAAPYFFQHHDAAGC
KTSRCRHKYE--------------
>TDTRTVAAPYFFQHHDAAGCKTSRCRHKYE
----------------------------------------TDTRTVAAPYFFQHHDAAGC
KTSRCRHKYE--------------
>FQHHDAAGCKTLRCRHKYEKENNMQRMEH
---------------------------------------------------FQHHDAAGC
KTLRCRHKYEKENNMQRMEH----
