# Supplementary material for: A refined genome phage display methodology delineates the human antibody response in patients with Chagas disease
Source: iScience. 2021 May 15;24(6):102540. doi: 10.1016/j.isci.2021.102540 (PMC8185243; doi:10.1016/j.isci.2021.102540)
Supplement: Data S2. Alignments and consensus sequences for all epitopes. Related to Figure 3 and Data S1 [file mmc3.zip › final clusters A and B/1020.hmm]

HMMER3/f [3.1b2 | February 2015]
NAME  1020.mafft
LENG  50
ALPH  amino
RF    no
MM    no
CONS  yes
CS    no
MAP   yes
DATE  Wed Dec  6 22:58:56 2017
NSEQ  2
EFFN  0.800781
CKSUM 3730622930
STATS LOCAL MSV       -8.3338  0.71910
STATS LOCAL VITERBI   -8.5622  0.71910
STATS LOCAL FORWARD   -4.3158  0.71910
HMM          A        C        D        E        F        G        H        I        K        L        M        N        P        Q        R        S        T        V        W        Y   
            m->m     m->i     m->d     i->m     i->i     d->m     d->d
  COMPO   2.65289  4.81061  2.65671  2.40319  3.29351  2.98935  3.52674  3.32612  2.56294  2.35421  3.33493  3.25244  2.90725  3.29108  2.44589  2.98910  3.36674  3.04791  3.82356  3.53863
          2.68618  4.42225  2.77519  2.73123  3.46354  2.40513  3.72494  3.29354  2.67741  2.69355  4.24690  2.90347  2.73739  3.18146  2.89801  2.37887  2.77519  2.98518  4.58477  3.61503
          0.28599  4.07496  1.46216  0.61958  0.77255  0.00000        *
      1   3.25474  4.64688  4.01591  3.71022  2.61878  3.67517  3.84106  3.27706  3.43385  2.68025  3.91311  3.86966  4.18895  3.82417  3.57079  3.45886  3.55281  3.16600  0.99352  2.62367      1 w - - -
          2.68618  4.42225  2.77519  2.73123  3.46354  2.40513  3.72494  3.29354  2.67741  2.69355  4.24690  2.90347  2.73739  3.18146  2.89801  2.37887  2.77519  2.98518  4.58477  3.61503
          0.03305  3.82203  4.54437  0.61958  0.77255  0.70881  0.67773
      2   2.93701  5.05476  0.99320  2.30687  4.42543  3.17388  3.88914  4.00247  2.96414  3.62027  4.59823  2.86029  3.82323  3.12892  3.47269  2.90578  3.27486  3.64738  5.60377  4.30792      2 d - - -
          2.68618  4.42225  2.77519  2.73123  3.46354  2.40513  3.72494  3.29354  2.67741  2.69355  4.24690  2.90347  2.73739  3.18146  2.89801  2.37887  2.77519  2.98518  4.58477  3.61503
          0.03305  3.82203  4.54437  0.61958  0.77255  0.70881  0.67773
      3   2.94268  4.76748  3.07930  2.83510  3.25155  3.40674  1.25353  3.63767  2.67964  3.13761  4.17738  3.24610  3.95699  3.20095  2.94791  3.01410  3.24472  3.37385  4.71712  3.20403      3 h - - -
          2.68618  4.42225  2.77519  2.73123  3.46354  2.40513  3.72494  3.29354  2.67741  2.69355  4.24690  2.90347  2.73739  3.18146  2.89801  2.37887  2.77519  2.98518  4.58477  3.61503
          0.03305  3.82203  4.54437  0.61958  0.77255  0.70881  0.67773
      4   2.93701  5.05476  0.99320  2.30687  4.42543  3.17388  3.88914  4.00247  2.96414  3.62027  4.59823  2.86029  3.82323  3.12892  3.47269  2.90578  3.27486  3.64738  5.60377  4.30792      4 d - - -
          2.68618  4.42225  2.77519  2.73123  3.46354  2.40513  3.72494  3.29354  2.67741  2.69355  4.24690  2.90347  2.73739  3.18146  2.89801  2.37887  2.77519  2.98518  4.58477  3.61503
          0.03305  3.82203  4.54437  0.61958  0.77255  0.70881  0.67773
      5   2.60488  4.38419  3.26821  3.16178  4.30289  0.81138  4.28424  3.89108  3.33607  3.55137  4.52747  3.43276  3.77369  3.66440  3.57676  2.77552  3.08223  3.42923  5.41045  4.40343      5 g - - -
          2.68618  4.42225  2.77519  2.73123  3.46354  2.40513  3.72494  3.29354  2.67741  2.69355  4.24690  2.90347  2.73739  3.18146  2.89801  2.37887  2.77519  2.98518  4.58477  3.61503
          0.03305  3.82203  4.54437  0.61958  0.77255  0.70881  0.67773
      6   2.68771  4.45237  3.28962  3.12217  4.11992  3.14278  4.20303  3.65324  3.17531  3.28523  4.33361  3.43347  0.92699  3.56567  3.42576  2.85385  3.12553  3.30428  5.31945  4.24023      6 p - - -
          2.68618  4.42225  2.77519  2.73123  3.46354  2.40513  3.72494  3.29354  2.67741  2.69355  4.24690  2.90347  2.73739  3.18146  2.89801  2.37887  2.77519  2.98518  4.58477  3.61503
          0.03305  3.82203  4.54437  0.61958  0.77255  0.70881  0.67773
      7   3.09959  4.57738  4.10801  3.74865  3.11819  3.91717  4.42024  2.32071  3.51685  0.93996  3.15876  4.02889  4.36190  3.89729  3.70076  3.48361  3.39654  2.34475  4.97815  3.68950      7 l - - -
          2.68618  4.42225  2.77519  2.73123  3.46354  2.40513  3.72494  3.29354  2.67741  2.69355  4.24690  2.90347  2.73739  3.18146  2.89801  2.37887  2.77519  2.98518  4.58477  3.61503
          0.03305  3.82203  4.54437  0.61958  0.77255  0.70881  0.67773
      8   3.19558  4.61256  4.16923  3.87496  1.09808  3.89550  3.85730  2.72643  3.78346  2.10862  3.46470  3.96291  4.35591  3.96562  3.91563  3.46757  3.49704  2.71325  4.12292  2.49691      8 f - - -
          2.68618  4.42225  2.77519  2.73123  3.46354  2.40513  3.72494  3.29354  2.67741  2.69355  4.24690  2.90347  2.73739  3.18146  2.89801  2.37887  2.77519  2.98518  4.58477  3.61503
          0.03305  3.82203  4.54437  0.61958  0.77255  0.70881  0.67773
      9   3.09959  4.57738  4.10801  3.74865  3.11819  3.91717  4.42024  2.32071  3.51685  0.93996  3.15876  4.02889  4.36190  3.89729  3.70076  3.48361  3.39654  2.34475  4.97815  3.68950      9 l - - -
          2.68618  4.42225  2.77519  2.73123  3.46354  2.40513  3.72494  3.29354  2.67741  2.69355  4.24690  2.90347  2.73739  3.18146  2.89801  2.37887  2.77519  2.98518  4.58477  3.61503
          0.03305  3.82203  4.54437  0.61958  0.77255  0.70881  0.67773
     10   2.68771  4.45237  3.28962  3.12217  4.11992  3.14278  4.20303  3.65324  3.17531  3.28523  4.33361  3.43347  0.92699  3.56567  3.42576  2.85385  3.12553  3.30428  5.31945  4.24023     10 p - - -
          2.68618  4.42225  2.77519  2.73123  3.46354  2.40513  3.72494  3.29354  2.67741  2.69355  4.24690  2.90347  2.73739  3.18146  2.89801  2.37887  2.77519  2.98518  4.58477  3.61503
          0.03305  3.82203  4.54437  0.61958  0.77255  0.70881  0.67773
     11   2.93701  5.05476  0.99320  2.30687  4.42543  3.17388  3.88914  4.00247  2.96414  3.62027  4.59823  2.86029  3.82323  3.12892  3.47269  2.90578  3.27486  3.64738  5.60377  4.30792     11 d - - -
          2.68618  4.42225  2.77519  2.73123  3.46354  2.40513  3.72494  3.29354  2.67741  2.69355  4.24690  2.90347  2.73739  3.18146  2.89801  2.37887  2.77519  2.98518  4.58477  3.61503
          0.03305  3.82203  4.54437  0.61958  0.77255  0.36795  1.17814
     12   2.42634  4.34691  3.39536  3.22543  4.28479  3.07368  4.32718  3.83724  3.31309  3.54339  4.45542  3.41403  3.83020  3.64720  3.58943  0.82203  2.92251  3.32727  5.64182  4.37077     12 s - - -
          2.68618  4.42225  2.77519  2.73123  3.46354  2.40513  3.72494  3.29354  2.67741  2.69355  4.24690  2.90347  2.73739  3.18146  2.89801  2.37887  2.77519  2.98518  4.58477  3.61503
          0.02557  4.07496  4.79731  0.61958  0.77255  0.48576  0.95510
     13   0.75712  4.30524  3.67950  3.48572  4.26502  3.12331  4.48224  3.42167  3.50750  3.29348  4.30685  3.58052  3.88218  3.83083  3.74072  2.65574  2.94741  3.04056  5.67167  4.49615     13 a - - -
          2.68618  4.42225  2.77519  2.73123  3.46354  2.40513  3.72494  3.29354  2.67741  2.69355  4.24690  2.90347  2.73739  3.18146  2.89801  2.37887  2.77519  2.98518  4.58477  3.61503
          0.02557  4.07496  4.79731  0.61958  0.77255  0.48576  0.95510
     14   3.21992  5.36463  0.66597  2.48441  4.77185  3.37562  4.12669  4.40885  3.25177  3.98278  4.96987  3.04925  4.04310  3.36936  3.79205  3.16253  3.56438  4.02791  5.89972  4.61717     14 D - - -
          2.68618  4.42225  2.77519  2.73123  3.46354  2.40513  3.72494  3.29354  2.67741  2.69355  4.24690  2.90347  2.73739  3.18146  2.89801  2.37887  2.77519  2.98518  4.58477  3.61503
          0.02557  4.07496  4.79731  0.61958  0.77255  0.48576  0.95510
     15   3.04270  4.76130  3.67252  3.54414  4.51436  3.43758  4.60108  4.11680  3.61976  3.71961  4.78111  3.82830  0.52458  4.00225  3.83841  3.21753  3.50105  3.73820  5.64065  4.63923     15 P - - -
          2.68618  4.42225  2.77519  2.73123  3.46354  2.40513  3.72494  3.29354  2.67741  2.69355  4.24690  2.90347  2.73739  3.18146  2.89801  2.37887  2.77519  2.98518  4.58477  3.61503
          0.02557  4.07496  4.79731  0.61958  0.77255  0.48576  0.95510
     16   2.97083  4.46265  4.40200  4.07588  3.70632  3.92921  4.84526  2.06263  3.94686  2.36094  3.64492  4.23200  4.48172  4.29411  4.13923  3.44906  3.32952  0.80306  5.52350  4.26581     16 v - - -
          2.68618  4.42225  2.77519  2.73123  3.46354  2.40513  3.72494  3.29354  2.67741  2.69355  4.24690  2.90347  2.73739  3.18146  2.89801  2.37887  2.77519  2.98518  4.58477  3.61503
          0.02557  4.07496  4.79731  0.61958  0.77255  0.48576  0.95510
     17   3.16838  5.12970  3.35713  2.94664  4.56278  3.63054  3.88780  4.00605  0.79100  3.52923  4.48427  3.36043  4.12029  3.07103  2.49163  3.19976  3.40879  3.70406  5.53747  4.38166     17 k - - -
          2.68618  4.42225  2.77519  2.73123  3.46354  2.40513  3.72494  3.29354  2.67741  2.69355  4.24690  2.90347  2.73739  3.18146  2.89801  2.37887  2.77519  2.98518  4.58477  3.61503
          0.02557  4.07496  4.79731  0.61958  0.77255  0.48576  0.95510
     18   3.16838  5.12970  3.35713  2.94664  4.56278  3.63054  3.88780  4.00605  0.79100  3.52923  4.48427  3.36043  4.12029  3.07103  2.49163  3.19976  3.40879  3.70406  5.53747  4.38166     18 k - - -
          2.68618  4.42225  2.77519  2.73123  3.46354  2.40513  3.72494  3.29354  2.67741  2.69355  4.24690  2.90347  2.73739  3.18146  2.89801  2.37887  2.77519  2.98518  4.58477  3.61503
          0.02557  4.07496  4.79731  0.61958  0.77255  0.48576  0.95510
     19   0.75712  4.30524  3.67950  3.48572  4.26502  3.12331  4.48224  3.42167  3.50750  3.29348  4.30685  3.58052  3.88218  3.83083  3.74072  2.65574  2.94741  3.04056  5.67167  4.49615     19 a - - -
          2.68618  4.42225  2.77519  2.73123  3.46354  2.40513  3.72494  3.29354  2.67741  2.69355  4.24690  2.90347  2.73739  3.18146  2.89801  2.37887  2.77519  2.98518  4.58477  3.61503
          0.02557  4.07496  4.79731  0.61958  0.77255  0.48576  0.95510
     20   3.55224  4.95866  4.14331  3.91477  2.33001  4.07083  3.73211  3.53471  3.76678  2.93519  4.18940  3.98160  4.54186  4.02329  3.90706  3.66699  3.84098  3.41538  3.98009  0.68566     20 Y - - -
          2.68618  4.42225  2.77519  2.73123  3.46354  2.40513  3.72494  3.29354  2.67741  2.69355  4.24690  2.90347  2.73739  3.18146  2.89801  2.37887  2.77519  2.98518  4.58477  3.61503
          0.02557  4.07496  4.79731  0.61958  0.77255  0.48576  0.95510
     21   3.24733  5.06317  3.75994  3.23440  4.46979  3.69038  3.99061  4.02954  2.34565  3.50881  4.50767  3.57654  4.18671  3.20435  0.70892  3.32420  3.50178  3.74571  5.47284  4.35747     21 r - - -
          2.68618  4.42225  2.77519  2.73123  3.46354  2.40513  3.72494  3.29354  2.67741  2.69355  4.24690  2.90347  2.73739  3.18146  2.89801  2.37887  2.77519  2.98518  4.58477  3.61503
          0.02557  4.07496  4.79731  0.61958  0.77255  0.48576  0.95510
     22   3.69403  4.99262  4.41490  4.17433  2.90315  3.96903  4.17222  3.73131  3.89484  3.08916  4.35492  4.28375  4.50456  4.27185  3.98596  3.89562  4.00572  3.62708  0.55999  2.89541     22 W - - -
          2.68618  4.42225  2.77519  2.73123  3.46354  2.40513  3.72494  3.29354  2.67741  2.69355  4.24690  2.90347  2.73739  3.18146  2.89801  2.37887  2.77519  2.98518  4.58477  3.61503
          0.02557  4.07496  4.79731  0.61958  0.77255  0.48576  0.95510
     23   2.93645  4.68705  3.65132  3.57877  4.70837  0.47538  4.68228  4.36157  3.78732  3.98881  4.96946  3.81627  4.08438  4.09579  3.99690  3.11490  3.43344  3.85076  5.74553  4.81866     23 G - - -
          2.68618  4.42225  2.77519  2.73123  3.46354  2.40513  3.72494  3.29354  2.67741  2.69355  4.24690  2.90347  2.73739  3.18146  2.89801  2.37887  2.77519  2.98518  4.58477  3.61503
          0.02557  4.07496  4.79731  0.61958  0.77255  0.48576  0.95510
     24   3.14130  5.27978  2.59253  0.76816  4.65368  3.41539  4.02607  4.14872  2.93333  3.73531  4.70547  3.06734  4.03112  3.24070  3.35956  3.10595  3.44872  3.81350  5.78690  4.51537     24 e - - -
          2.68618  4.42225  2.77519  2.73123  3.46354  2.40513  3.72494  3.29354  2.67741  2.69355  4.24690  2.90347  2.73739  3.18146  2.89801  2.37887  2.77519  2.98518  4.58477  3.61503
          0.02557  4.07496  4.79731  0.61958  0.77255  0.48576  0.95510
     25   3.05806  5.03990  3.05306  2.81594  4.23454  3.51031  3.97430  3.90133  2.62370  3.38293  4.40987  3.27567  4.06972  0.91255  2.90181  3.09946  3.35712  3.61978  5.47254  4.18183     25 q - - -
          2.68618  4.42225  2.77519  2.73123  3.46354  2.40513  3.72494  3.29354  2.67741  2.69355  4.24690  2.90347  2.73739  3.18146  2.89801  2.37887  2.77519  2.98518  4.58477  3.61503
          0.02557  4.07496  4.79731  0.61958  0.77255  0.48576  0.95510
     26   3.24153  5.01483  3.34696  3.13174  3.44541  3.63491  0.77854  3.97599  2.97013  3.44233  4.50476  3.53104  4.20082  3.50192  3.22134  3.31174  3.55370  3.70746  4.90669  3.39151     26 h - - -
          2.68618  4.42225  2.77519  2.73123  3.46354  2.40513  3.72494  3.29354  2.67741  2.69355  4.24690  2.90347  2.73739  3.18146  2.89801  2.37887  2.77519  2.98518  4.58477  3.61503
          0.02557  4.07496  4.79731  0.61958  0.77255  0.48576  0.95510
     27   3.38968  4.79456  4.51385  4.15922  3.22485  4.23713  4.75185  2.44459  3.92506  0.66070  3.19273  4.41504  4.64060  4.24449  4.06611  3.83867  3.67634  2.53363  5.17277  3.94130     27 L - - -
          2.68618  4.42225  2.77519  2.73123  3.46354  2.40513  3.72494  3.29354  2.67741  2.69355  4.24690  2.90347  2.73739  3.18146  2.89801  2.37887  2.77519  2.98518  4.58477  3.61503
          0.02557  4.07496  4.79731  0.61958  0.77255  0.48576  0.95510
     28   3.38968  4.79456  4.51385  4.15922  3.22485  4.23713  4.75185  2.44459  3.92506  0.66070  3.19273  4.41504  4.64060  4.24449  4.06611  3.83867  3.67634  2.53363  5.17277  3.94130     28 L - - -
          2.68618  4.42225  2.77519  2.73123  3.46354  2.40513  3.72494  3.29354  2.67741  2.69355  4.24690  2.90347  2.73739  3.18146  2.89801  2.37887  2.77519  2.98518  4.58477  3.61503
          0.02557  4.07496  4.79731  0.61958  0.77255  0.48576  0.95510
     29   3.24733  5.06317  3.75994  3.23440  4.46979  3.69038  3.99061  4.02954  2.34565  3.50881  4.50767  3.57654  4.18671  3.20435  0.70892  3.32420  3.50178  3.74571  5.47284  4.35747     29 r - - -
          2.68618  4.42225  2.77519  2.73123  3.46354  2.40513  3.72494  3.29354  2.67741  2.69355  4.24690  2.90347  2.73739  3.18146  2.89801  2.37887  2.77519  2.98518  4.58477  3.61503
          0.02557  4.07496  4.79731  0.61958  0.77255  0.48576  0.95510
     30   2.90469  4.89976  2.84116  2.74955  4.29657  3.33061  4.10397  4.05579  3.02760  3.68076  4.63839  0.84383  3.99448  3.38099  3.38580  2.96659  3.29563  3.65717  5.57938  4.23340     30 n - - -
          2.68618  4.42225  2.77519  2.73123  3.46354  2.40513  3.72494  3.29354  2.67741  2.69355  4.24690  2.90347  2.73739  3.18146  2.89801  2.37887  2.77519  2.98518  4.58477  3.61503
          0.02557  4.07496  4.79731  0.61958  0.77255  0.48576  0.95510
     31   3.14027  4.65952  4.27305  3.88643  3.31275  3.98860  4.57483  2.50932  3.64208  1.88081  1.03685  4.13751  4.45430  4.01288  3.82268  3.50839  3.45166  2.53803  5.17786  3.95536     31 m - - -
          2.68618  4.42225  2.77519  2.73123  3.46354  2.40513  3.72494  3.29354  2.67741  2.69355  4.24690  2.90347  2.73739  3.18146  2.89801  2.37887  2.77519  2.98518  4.58477  3.61503
          0.02557  4.07496  4.79731  0.61958  0.77255  0.48576  0.95510
     32   3.14130  5.27978  2.59253  0.76816  4.65368  3.41539  4.02607  4.14872  2.93333  3.73531  4.70547  3.06734  4.03112  3.24070  3.35956  3.10595  3.44872  3.81350  5.78690  4.51537     32 e - - -
          2.68618  4.42225  2.77519  2.73123  3.46354  2.40513  3.72494  3.29354  2.67741  2.69355  4.24690  2.90347  2.73739  3.18146  2.89801  2.37887  2.77519  2.98518  4.58477  3.61503
          0.02557  4.07496  4.79731  0.61958  0.77255  0.48576  0.95510
     33   3.24733  5.06317  3.75994  3.23440  4.46979  3.69038  3.99061  4.02954  2.34565  3.50881  4.50767  3.57654  4.18671  3.20435  0.70892  3.32420  3.50178  3.74571  5.47284  4.35747     33 r - - -
          2.68618  4.42225  2.77519  2.73123  3.46354  2.40513  3.72494  3.29354  2.67741  2.69355  4.24690  2.90347  2.73739  3.18146  2.89801  2.37887  2.77519  2.98518  4.58477  3.61503
          0.02557  4.07496  4.79731  0.61958  0.77255  0.48576  0.95510
     34   3.24733  5.06317  3.75994  3.23440  4.46979  3.69038  3.99061  4.02954  2.34565  3.50881  4.50767  3.57654  4.18671  3.20435  0.70892  3.32420  3.50178  3.74571  5.47284  4.35747     34 r - - -
          2.68618  4.42225  2.77519  2.73123  3.46354  2.40513  3.72494  3.29354  2.67741  2.69355  4.24690  2.90347  2.73739  3.18146  2.89801  2.37887  2.77519  2.98518  4.58477  3.61503
          0.02557  4.07496  4.79731  0.61958  0.77255  0.48576  0.95510
     35   3.14130  5.27978  2.59253  0.76816  4.65368  3.41539  4.02607  4.14872  2.93333  3.73531  4.70547  3.06734  4.03112  3.24070  3.35956  3.10595  3.44872  3.81350  5.78690  4.51537     35 e - - -
          2.68618  4.42225  2.77519  2.73123  3.46354  2.40513  3.72494  3.29354  2.67741  2.69355  4.24690  2.90347  2.73739  3.18146  2.89801  2.37887  2.77519  2.98518  4.58477  3.61503
          0.02557  4.07496  4.79731  0.61958  0.77255  0.48576  0.95510
     36   3.24733  5.06317  3.75994  3.23440  4.46979  3.69038  3.99061  4.02954  2.34565  3.50881  4.50767  3.57654  4.18671  3.20435  0.70892  3.32420  3.50178  3.74571  5.47284  4.35747     36 r - - -
          2.68618  4.42225  2.77519  2.73123  3.46354  2.40513  3.72494  3.29354  2.67741  2.69355  4.24690  2.90347  2.73739  3.18146  2.89801  2.37887  2.77519  2.98518  4.58477  3.61503
          0.02557  4.07496  4.79731  0.61958  0.77255  0.48576  0.95510
     37   3.21992  5.36463  0.66597  2.48441  4.77185  3.37562  4.12669  4.40885  3.25177  3.98278  4.96987  3.04925  4.04310  3.36936  3.79205  3.16253  3.56438  4.02791  5.89972  4.61717     37 D - - -
          2.68618  4.42225  2.77519  2.73123  3.46354  2.40513  3.72494  3.29354  2.67741  2.69355  4.24690  2.90347  2.73739  3.18146  2.89801  2.37887  2.77519  2.98518  4.58477  3.61503
          0.02557  4.07496  4.79731  0.61958  0.77255  0.48576  0.95510
     38   3.14130  5.27978  2.59253  0.76816  4.65368  3.41539  4.02607  4.14872  2.93333  3.73531  4.70547  3.06734  4.03112  3.24070  3.35956  3.10595  3.44872  3.81350  5.78690  4.51537     38 e - - -
          2.68618  4.42225  2.77519  2.73123  3.46354  2.40513  3.72494  3.29354  2.67741  2.69355  4.24690  2.90347  2.73739  3.18146  2.89801  2.37887  2.77519  2.98518  4.58477  3.61503
          0.02557  4.07496  4.79731  0.61958  0.77255  0.48576  0.95510
     39   3.14130  5.27978  2.59253  0.76816  4.65368  3.41539  4.02607  4.14872  2.93333  3.73531  4.70547  3.06734  4.03112  3.24070  3.35956  3.10595  3.44872  3.81350  5.78690  4.51537     39 e - - -
          2.68618  4.42225  2.77519  2.73123  3.46354  2.40513  3.72494  3.29354  2.67741  2.69355  4.24690  2.90347  2.73739  3.18146  2.89801  2.37887  2.77519  2.98518  4.58477  3.61503
          0.02557  4.07496  4.79731  0.61958  0.77255  0.48576  0.95510
     40   0.75712  4.30524  3.67950  3.48572  4.26502  3.12331  4.48224  3.42167  3.50750  3.29348  4.30685  3.58052  3.88218  3.83083  3.74072  2.65574  2.94741  3.04056  5.67167  4.49615     40 a - - -
          2.68618  4.42225  2.77519  2.73123  3.46354  2.40513  3.72494  3.29354  2.67741  2.69355  4.24690  2.90347  2.73739  3.18146  2.89801  2.37887  2.77519  2.98518  4.58477  3.61503
          0.02557  4.07496  4.79731  0.61958  0.77255  0.48576  0.95510
     41   3.14027  4.65952  4.27305  3.88643  3.31275  3.98860  4.57483  2.50932  3.64208  1.88081  1.03685  4.13751  4.45430  4.01288  3.82268  3.50839  3.45166  2.53803  5.17786  3.95536     41 m - - -
          2.68618  4.42225  2.77519  2.73123  3.46354  2.40513  3.72494  3.29354  2.67741  2.69355  4.24690  2.90347  2.73739  3.18146  2.89801  2.37887  2.77519  2.98518  4.58477  3.61503
          0.02557  4.07496  4.79731  0.61958  0.77255  0.48576  0.95510
     42   3.16838  5.12970  3.35713  2.94664  4.56278  3.63054  3.88780  4.00605  0.79100  3.52923  4.48427  3.36043  4.12029  3.07103  2.49163  3.19976  3.40879  3.70406  5.53747  4.38166     42 k - - -
          2.68618  4.42225  2.77519  2.73123  3.46354  2.40513  3.72494  3.29354  2.67741  2.69355  4.24690  2.90347  2.73739  3.18146  2.89801  2.37887  2.77519  2.98518  4.58477  3.61503
          0.02557  4.07496  4.79731  0.61958  0.77255  0.48576  0.95510
     43   3.14027  4.65952  4.27305  3.88643  3.31275  3.98860  4.57483  2.50932  3.64208  1.88081  1.03685  4.13751  4.45430  4.01288  3.82268  3.50839  3.45166  2.53803  5.17786  3.95536     43 m - - -
          2.68618  4.42225  2.77519  2.73123  3.46354  2.40513  3.72494  3.29354  2.67741  2.69355  4.24690  2.90347  2.73739  3.18146  2.89801  2.37887  2.77519  2.98518  4.58477  3.61503
          0.02557  4.07496  4.79731  0.61958  0.77255  0.48576  0.95510
     44   3.24733  5.06317  3.75994  3.23440  4.46979  3.69038  3.99061  4.02954  2.34565  3.50881  4.50767  3.57654  4.18671  3.20435  0.70892  3.32420  3.50178  3.74571  5.47284  4.35747     44 r - - -
          2.68618  4.42225  2.77519  2.73123  3.46354  2.40513  3.72494  3.29354  2.67741  2.69355  4.24690  2.90347  2.73739  3.18146  2.89801  2.37887  2.77519  2.98518  4.58477  3.61503
          0.02557  4.07496  4.79731  0.61958  0.77255  0.48576  0.95510
     45   3.38968  4.79456  4.51385  4.15922  3.22485  4.23713  4.75185  2.44459  3.92506  0.66070  3.19273  4.41504  4.64060  4.24449  4.06611  3.83867  3.67634  2.53363  5.17277  3.94130     45 L - - -
          2.68618  4.42225  2.77519  2.73123  3.46354  2.40513  3.72494  3.29354  2.67741  2.69355  4.24690  2.90347  2.73739  3.18146  2.89801  2.37887  2.77519  2.98518  4.58477  3.61503
          0.02557  4.07496  4.79731  0.61958  0.77255  0.48576  0.95510
     46   3.52728  4.87103  4.51709  4.27416  0.73061  4.16100  3.98333  3.03082  4.17726  2.35602  3.73353  4.25316  4.61815  4.29033  4.24671  3.78388  3.83010  3.03570  4.18007  2.52487     46 f - - -
          2.68618  4.42225  2.77519  2.73123  3.46354  2.40513  3.72494  3.29354  2.67741  2.69355  4.24690  2.90347  2.73739  3.18146  2.89801  2.37887  2.77519  2.98518  4.58477  3.61503
          0.02557  4.07496  4.79731  0.61958  0.77255  0.48576  0.95510
     47   3.14130  5.27978  2.59253  0.76816  4.65368  3.41539  4.02607  4.14872  2.93333  3.73531  4.70547  3.06734  4.03112  3.24070  3.35956  3.10595  3.44872  3.81350  5.78690  4.51537     47 e - - -
          2.68618  4.42225  2.77519  2.73123  3.46354  2.40513  3.72494  3.29354  2.67741  2.69355  4.24690  2.90347  2.73739  3.18146  2.89801  2.37887  2.77519  2.98518  4.58477  3.61503
          0.02557  4.07496  4.79731  0.61958  0.77255  0.48576  0.95510
     48   3.16838  5.12970  3.35713  2.94664  4.56278  3.63054  3.88780  4.00605  0.79100  3.52923  4.48427  3.36043  4.12029  3.07103  2.49163  3.19976  3.40879  3.70406  5.53747  4.38166     48 k - - -
          2.68618  4.42225  2.77519  2.73123  3.46354  2.40513  3.72494  3.29354  2.67741  2.69355  4.24690  2.90347  2.73739  3.18146  2.89801  2.37887  2.77519  2.98518  4.58477  3.61503
          0.02557  4.07496  4.79731  0.61958  0.77255  0.48576  0.95510
     49   3.04270  4.76130  3.67252  3.54414  4.51436  3.43758  4.60108  4.11680  3.61976  3.71961  4.78111  3.82830  0.52458  4.00225  3.83841  3.21753  3.50105  3.73820  5.64065  4.63923     49 P - - -
          2.68618  4.42225  2.77519  2.73123  3.46354  2.40513  3.72494  3.29354  2.67741  2.69355  4.24690  2.90347  2.73739  3.18146  2.89801  2.37887  2.77519  2.98518  4.58477  3.61503
          0.02557  4.07496  4.79731  0.61958  0.77255  0.48576  0.95510
     50   3.38968  4.79456  4.51385  4.15922  3.22485  4.23713  4.75185  2.44459  3.92506  0.66070  3.19273  4.41504  4.64060  4.24449  4.06611  3.83867  3.67634  2.53363  5.17277  3.94130     50 L - - -
          2.68568  4.42229  2.77523  2.73127  3.46357  2.40516  3.72498  3.29357  2.67744  2.69358  4.24693  2.90350  2.73743  3.18150  2.89804  2.37890  2.77523  2.98522  4.58480  3.61507
          0.27770  1.41685        *  0.22762  1.59172  0.00000        *
//
