# Supplementary material for: A refined genome phage display methodology delineates the human antibody response in patients with Chagas disease
Source: iScience. 2021 May 15;24(6):102540. doi: 10.1016/j.isci.2021.102540 (PMC8185243; doi:10.1016/j.isci.2021.102540)
Supplement: Data S2. Alignments and consensus sequences for all epitopes. Related to Figure 3 and Data S1 [file mmc3.zip › final clusters A and B/1021.hmm]

HMMER3/f [3.1b2 | February 2015]
NAME  1021.mafft
LENG  49
ALPH  amino
RF    no
MM    no
CONS  yes
CS    no
MAP   yes
DATE  Wed Dec  6 22:58:56 2017
NSEQ  2
EFFN  0.949219
CKSUM 2241236453
STATS LOCAL MSV       -8.2500  0.71918
STATS LOCAL VITERBI   -8.6220  0.71918
STATS LOCAL FORWARD   -4.3052  0.71918
HMM          A        C        D        E        F        G        H        I        K        L        M        N        P        Q        R        S        T        V        W        Y   
            m->m     m->i     m->d     i->m     i->i     d->m     d->d
  COMPO   2.50759  3.86082  3.41731  2.95224  3.99179  3.31664  3.23703  3.07274  2.67608  2.80229  3.94930  2.94823  2.42257  2.82995  2.74928  2.43992  2.53515  2.74619  4.35995  4.14206
          2.68618  4.42225  2.77519  2.73123  3.46354  2.40513  3.72494  3.29354  2.67741  2.69355  4.24690  2.90347  2.73739  3.18146  2.89801  2.37887  2.77519  2.98518  4.58477  3.61503
          0.29836  4.16181  1.41721  0.61958  0.77255  0.00000        *
      1   3.04794  4.46041  4.36681  3.98328  3.38862  4.09018  4.70724  1.05145  3.81184  1.97002  3.32039  4.22556  4.51915  4.15778  4.00591  3.58742  3.34665  1.84620  5.28406  4.02435      1 i - - -
          2.68618  4.42225  2.77519  2.73123  3.46354  2.40513  3.72494  3.29354  2.67741  2.69355  4.24690  2.90347  2.73739  3.18146  2.89801  2.37887  2.77519  2.98518  4.58477  3.61503
          0.03071  3.89416  4.61651  0.61958  0.77255  0.35541  1.20693
      2   0.66566  4.36336  3.78253  3.59932  4.36623  3.17800  4.58333  3.53708  3.62381  3.40435  4.41203  3.66738  3.94557  3.93958  3.84689  2.71518  3.01320  3.13978  5.76336  4.60000      2 A - - -
          2.68618  4.42225  2.77519  2.73123  3.46354  2.40513  3.72494  3.29354  2.67741  2.69355  4.24690  2.90347  2.73739  3.18146  2.89801  2.37887  2.77519  2.98518  4.58477  3.61503
          0.02342  4.16181  4.88416  0.61958  0.77255  0.48576  0.95510
      3   3.26363  4.61516  4.72813  4.36293  3.58654  4.36532  5.04679  0.77732  4.19711  2.12354  3.48739  4.56948  4.77775  4.52170  4.36212  3.89749  3.56127  1.89866  5.53038  4.28750      3 i - - -
          2.68618  4.42225  2.77519  2.73123  3.46354  2.40513  3.72494  3.29354  2.67741  2.69355  4.24690  2.90347  2.73739  3.18146  2.89801  2.37887  2.77519  2.98518  4.58477  3.61503
          0.02342  4.16181  4.88416  0.61958  0.77255  0.48576  0.95510
      4   2.59739  4.43967  3.71719  3.49559  4.25645  3.26625  4.48667  3.42068  3.44443  3.27348  4.31301  3.64884  3.99648  3.82651  3.68195  2.80293  0.76148  3.08272  5.66733  4.47619      4 t - - -
          2.68618  4.42225  2.77519  2.73123  3.46354  2.40513  3.72494  3.29354  2.67741  2.69355  4.24690  2.90347  2.73739  3.18146  2.89801  2.37887  2.77519  2.98518  4.58477  3.61503
          0.02342  4.16181  4.88416  0.61958  0.77255  0.48576  0.95510
      5   3.18349  4.88165  3.82339  3.71120  4.66546  3.55331  4.75609  4.29674  3.79558  3.88716  4.95573  3.98424  0.43095  4.17503  3.99956  3.36216  3.64945  3.90691  5.76178  4.79310      5 P - - -
          2.68618  4.42225  2.77519  2.73123  3.46354  2.40513  3.72494  3.29354  2.67741  2.69355  4.24690  2.90347  2.73739  3.18146  2.89801  2.37887  2.77519  2.98518  4.58477  3.61503
          0.02342  4.16181  4.88416  0.61958  0.77255  0.48576  0.95510
      6   3.04398  4.51788  4.51903  4.20059  3.78028  4.01559  4.95847  2.08343  4.07335  2.42256  3.71004  4.34166  4.56696  4.41659  4.25685  3.54498  3.40281  0.72420  5.61049  4.35632      6 v - - -
          2.68618  4.42225  2.77519  2.73123  3.46354  2.40513  3.72494  3.29354  2.67741  2.69355  4.24690  2.90347  2.73739  3.18146  2.89801  2.37887  2.77519  2.98518  4.58477  3.61503
          0.02342  4.16181  4.88416  0.61958  0.77255  0.48576  0.95510
      7   2.59739  4.43967  3.71719  3.49559  4.25645  3.26625  4.48667  3.42068  3.44443  3.27348  4.31301  3.64884  3.99648  3.82651  3.68195  2.80293  0.76148  3.08272  5.66733  4.47619      7 t - - -
          2.68618  4.42225  2.77519  2.73123  3.46354  2.40513  3.72494  3.29354  2.67741  2.69355  4.24690  2.90347  2.73739  3.18146  2.89801  2.37887  2.77519  2.98518  4.58477  3.61503
          0.02342  4.16181  4.88416  0.61958  0.77255  0.48576  0.95510
      8   2.96270  0.50420  4.53345  4.34617  4.28395  3.51559  4.93097  3.48699  4.17925  3.38388  4.51789  4.25803  4.24379  4.51368  4.24856  3.23347  3.45440  3.20906  5.62614  4.56672      8 C - - -
          2.68618  4.42225  2.77519  2.73123  3.46354  2.40513  3.72494  3.29354  2.67741  2.69355  4.24690  2.90347  2.73739  3.18146  2.89801  2.37887  2.77519  2.98518  4.58477  3.61503
          0.02342  4.16181  4.88416  0.61958  0.77255  0.48576  0.95510
      9   3.04398  4.51788  4.51903  4.20059  3.78028  4.01559  4.95847  2.08343  4.07335  2.42256  3.71004  4.34166  4.56696  4.41659  4.25685  3.54498  3.40281  0.72420  5.61049  4.35632      9 v - - -
          2.68618  4.42225  2.77519  2.73123  3.46354  2.40513  3.72494  3.29354  2.67741  2.69355  4.24690  2.90347  2.73739  3.18146  2.89801  2.37887  2.77519  2.98518  4.58477  3.61503
          0.02342  4.16181  4.88416  0.61958  0.77255  0.48576  0.95510
     10   2.99437  4.98284  2.91442  2.83440  4.39546  3.40354  4.19826  4.17992  3.13298  3.79579  4.75702  0.73227  4.07389  3.47997  3.49037  3.05570  3.39089  3.77181  5.66787  4.32957     10 n - - -
          2.68618  4.42225  2.77519  2.73123  3.46354  2.40513  3.72494  3.29354  2.67741  2.69355  4.24690  2.90347  2.73739  3.18146  2.89801  2.37887  2.77519  2.98518  4.58477  3.61503
          0.02342  4.16181  4.88416  0.61958  0.77255  0.48576  0.95510
     11   3.18349  4.88165  3.82339  3.71120  4.66546  3.55331  4.75609  4.29674  3.79558  3.88716  4.95573  3.98424  0.43095  4.17503  3.99956  3.36216  3.64945  3.90691  5.76178  4.79310     11 P - - -
          2.68618  4.42225  2.77519  2.73123  3.46354  2.40513  3.72494  3.29354  2.67741  2.69355  4.24690  2.90347  2.73739  3.18146  2.89801  2.37887  2.77519  2.98518  4.58477  3.61503
          0.02342  4.16181  4.88416  0.61958  0.77255  0.48576  0.95510
     12   2.48331  4.40221  3.48740  3.32733  4.38113  3.12818  4.42346  3.94849  3.42141  3.64949  4.55721  3.49705  3.89297  3.74903  3.69080  0.72569  2.98698  3.41802  5.73172  4.46938     12 s - - -
          2.68618  4.42225  2.77519  2.73123  3.46354  2.40513  3.72494  3.29354  2.67741  2.69355  4.24690  2.90347  2.73739  3.18146  2.89801  2.37887  2.77519  2.98518  4.58477  3.61503
          0.02342  4.16181  4.88416  0.61958  0.77255  0.48576  0.95510
     13   0.66566  4.36336  3.78253  3.59932  4.36623  3.17800  4.58333  3.53708  3.62381  3.40435  4.41203  3.66738  3.94557  3.93958  3.84689  2.71518  3.01320  3.13978  5.76336  4.60000     13 A - - -
          2.68618  4.42225  2.77519  2.73123  3.46354  2.40513  3.72494  3.29354  2.67741  2.69355  4.24690  2.90347  2.73739  3.18146  2.89801  2.37887  2.77519  2.98518  4.58477  3.61503
          0.02342  4.16181  4.88416  0.61958  0.77255  0.48576  0.95510
     14   3.14905  5.12153  3.13186  2.90206  4.32749  3.58250  4.05906  4.01408  2.70477  3.48602  4.51612  3.36045  4.14669  0.79494  2.97861  3.18936  3.45069  3.72858  5.55160  4.26978     14 q - - -
          2.68618  4.42225  2.77519  2.73123  3.46354  2.40513  3.72494  3.29354  2.67741  2.69355  4.24690  2.90347  2.73739  3.18146  2.89801  2.37887  2.77519  2.98518  4.58477  3.61503
          0.02342  4.16181  4.88416  0.61958  0.77255  0.48576  0.95510
     15   2.59739  4.43967  3.71719  3.49559  4.25645  3.26625  4.48667  3.42068  3.44443  3.27348  4.31301  3.64884  3.99648  3.82651  3.68195  2.80293  0.76148  3.08272  5.66733  4.47619     15 t - - -
          2.68618  4.42225  2.77519  2.73123  3.46354  2.40513  3.72494  3.29354  2.67741  2.69355  4.24690  2.90347  2.73739  3.18146  2.89801  2.37887  2.77519  2.98518  4.58477  3.61503
          0.02342  4.16181  4.88416  0.61958  0.77255  0.48576  0.95510
     16   2.99437  4.98284  2.91442  2.83440  4.39546  3.40354  4.19826  4.17992  3.13298  3.79579  4.75702  0.73227  4.07389  3.47997  3.49037  3.05570  3.39089  3.77181  5.66787  4.32957     16 n - - -
          2.68618  4.42225  2.77519  2.73123  3.46354  2.40513  3.72494  3.29354  2.67741  2.69355  4.24690  2.90347  2.73739  3.18146  2.89801  2.37887  2.77519  2.98518  4.58477  3.61503
          0.02342  4.16181  4.88416  0.61958  0.77255  0.48576  0.95510
     17   0.66566  4.36336  3.78253  3.59932  4.36623  3.17800  4.58333  3.53708  3.62381  3.40435  4.41203  3.66738  3.94557  3.93958  3.84689  2.71518  3.01320  3.13978  5.76336  4.60000     17 A - - -
          2.68618  4.42225  2.77519  2.73123  3.46354  2.40513  3.72494  3.29354  2.67741  2.69355  4.24690  2.90347  2.73739  3.18146  2.89801  2.37887  2.77519  2.98518  4.58477  3.61503
          0.02342  4.16181  4.88416  0.61958  0.77255  0.48576  0.95510
     18   3.18349  4.88165  3.82339  3.71120  4.66546  3.55331  4.75609  4.29674  3.79558  3.88716  4.95573  3.98424  0.43095  4.17503  3.99956  3.36216  3.64945  3.90691  5.76178  4.79310     18 P - - -
          2.68618  4.42225  2.77519  2.73123  3.46354  2.40513  3.72494  3.29354  2.67741  2.69355  4.24690  2.90347  2.73739  3.18146  2.89801  2.37887  2.77519  2.98518  4.58477  3.61503
          0.02342  4.16181  4.88416  0.61958  0.77255  0.48576  0.95510
     19   2.48331  4.40221  3.48740  3.32733  4.38113  3.12818  4.42346  3.94849  3.42141  3.64949  4.55721  3.49705  3.89297  3.74903  3.69080  0.72569  2.98698  3.41802  5.73172  4.46938     19 s - - -
          2.68618  4.42225  2.77519  2.73123  3.46354  2.40513  3.72494  3.29354  2.67741  2.69355  4.24690  2.90347  2.73739  3.18146  2.89801  2.37887  2.77519  2.98518  4.58477  3.61503
          0.02342  4.16181  4.88416  0.61958  0.77255  0.48576  0.95510
     20   2.59739  4.43967  3.71719  3.49559  4.25645  3.26625  4.48667  3.42068  3.44443  3.27348  4.31301  3.64884  3.99648  3.82651  3.68195  2.80293  0.76148  3.08272  5.66733  4.47619     20 t - - -
          2.68618  4.42225  2.77519  2.73123  3.46354  2.40513  3.72494  3.29354  2.67741  2.69355  4.24690  2.90347  2.73739  3.18146  2.89801  2.37887  2.77519  2.98518  4.58477  3.61503
          0.02342  4.16181  4.88416  0.61958  0.77255  0.48576  0.95510
     21   3.14905  5.12153  3.13186  2.90206  4.32749  3.58250  4.05906  4.01408  2.70477  3.48602  4.51612  3.36045  4.14669  0.79494  2.97861  3.18936  3.45069  3.72858  5.55160  4.26978     21 q - - -
          2.68618  4.42225  2.77519  2.73123  3.46354  2.40513  3.72494  3.29354  2.67741  2.69355  4.24690  2.90347  2.73739  3.18146  2.89801  2.37887  2.77519  2.98518  4.58477  3.61503
          0.02342  4.16181  4.88416  0.61958  0.77255  0.48576  0.95510
     22   2.48331  4.40221  3.48740  3.32733  4.38113  3.12818  4.42346  3.94849  3.42141  3.64949  4.55721  3.49705  3.89297  3.74903  3.69080  0.72569  2.98698  3.41802  5.73172  4.46938     22 s - - -
          2.68618  4.42225  2.77519  2.73123  3.46354  2.40513  3.72494  3.29354  2.67741  2.69355  4.24690  2.90347  2.73739  3.18146  2.89801  2.37887  2.77519  2.98518  4.58477  3.61503
          0.02342  4.16181  4.88416  0.61958  0.77255  0.48576  0.95510
     23   2.90175  5.16372  2.52261  1.48733  4.67131  1.57250  3.92021  4.14953  2.83662  3.71255  4.56700  2.94741  3.94149  3.10008  3.31766  2.88046  3.22151  3.73569  5.85011  4.48403     23 e - - -
          2.68618  4.42225  2.77519  2.73123  3.46354  2.40513  3.72494  3.29354  2.67741  2.69355  4.24690  2.90347  2.73739  3.18146  2.89801  2.37887  2.77519  2.98518  4.58477  3.61503
          0.02342  4.16181  4.88416  0.61958  0.77255  0.48576  0.95510
     24   2.48331  4.40221  3.48740  3.32733  4.38113  3.12818  4.42346  3.94849  3.42141  3.64949  4.55721  3.49705  3.89297  3.74903  3.69080  0.72569  2.98698  3.41802  5.73172  4.46938     24 s - - -
          2.68618  4.42225  2.77519  2.73123  3.46354  2.40513  3.72494  3.29354  2.67741  2.69355  4.24690  2.90347  2.73739  3.18146  2.89801  2.37887  2.77519  2.98518  4.58477  3.61503
          0.02342  4.16181  4.88416  0.61958  0.77255  0.48576  0.95510
     25   2.91271  5.19002  2.82223  2.50513  4.57551  3.47224  3.74104  4.03558  1.58733  3.54137  4.37922  1.69261  3.96172  2.88768  2.65004  2.88867  3.15825  3.66072  5.63581  4.31453     25 k - - -
          2.68618  4.42225  2.77519  2.73123  3.46354  2.40513  3.72494  3.29354  2.67741  2.69355  4.24690  2.90347  2.73739  3.18146  2.89801  2.37887  2.77519  2.98518  4.58477  3.61503
          0.02342  4.16181  4.88416  0.61958  0.77255  0.48576  0.95510
     26   2.92423  5.20924  2.91490  1.55767  4.57592  3.51833  3.71334  4.00212  2.26039  3.49590  4.33234  3.03403  3.96921  2.85115  1.71868  2.89731  3.14774  3.64178  5.60209  4.30517     26 e - - -
          2.68618  4.42225  2.77519  2.73123  3.46354  2.40513  3.72494  3.29354  2.67741  2.69355  4.24690  2.90347  2.73739  3.18146  2.89801  2.37887  2.77519  2.98518  4.58477  3.61503
          0.02342  4.16181  4.88416  0.61958  0.77255  0.48576  0.95510
     27   3.36292  5.16178  3.88598  3.34838  4.59168  3.78196  4.07743  4.16244  2.41204  3.62584  4.62684  3.68143  4.27809  3.29074  0.61421  3.43844  3.61397  3.87586  5.56157  4.46552     27 R - - -
          2.68618  4.42225  2.77519  2.73123  3.46354  2.40513  3.72494  3.29354  2.67741  2.69355  4.24690  2.90347  2.73739  3.18146  2.89801  2.37887  2.77519  2.98518  4.58477  3.61503
          0.02342  4.16181  4.88416  0.61958  0.77255  0.48576  0.95510
     28   3.26337  5.21575  3.45711  3.03678  4.66953  3.70950  3.95633  4.12003  0.70015  3.62650  4.58181  3.44464  4.19716  3.13816  2.53360  3.29202  3.49961  3.81500  5.61162  4.47138     28 k - - -
          2.68618  4.42225  2.77519  2.73123  3.46354  2.40513  3.72494  3.29354  2.67741  2.69355  4.24690  2.90347  2.73739  3.18146  2.89801  2.37887  2.77519  2.98518  4.58477  3.61503
          0.02342  4.16181  4.88416  0.61958  0.77255  0.48576  0.95510
     29   3.26337  5.21575  3.45711  3.03678  4.66953  3.70950  3.95633  4.12003  0.70015  3.62650  4.58181  3.44464  4.19716  3.13816  2.53360  3.29202  3.49961  3.81500  5.61162  4.47138     29 k - - -
          2.68618  4.42225  2.77519  2.73123  3.46354  2.40513  3.72494  3.29354  2.67741  2.69355  4.24690  2.90347  2.73739  3.18146  2.89801  2.37887  2.77519  2.98518  4.58477  3.61503
          0.02342  4.16181  4.88416  0.61958  0.77255  0.48576  0.95510
     30   3.36292  5.16178  3.88598  3.34838  4.59168  3.78196  4.07743  4.16244  2.41204  3.62584  4.62684  3.68143  4.27809  3.29074  0.61421  3.43844  3.61397  3.87586  5.56157  4.46552     30 R - - -
          2.68618  4.42225  2.77519  2.73123  3.46354  2.40513  3.72494  3.29354  2.67741  2.69355  4.24690  2.90347  2.73739  3.18146  2.89801  2.37887  2.77519  2.98518  4.58477  3.61503
          0.02342  4.16181  4.88416  0.61958  0.77255  0.48576  0.95510
     31   3.18349  4.88165  3.82339  3.71120  4.66546  3.55331  4.75609  4.29674  3.79558  3.88716  4.95573  3.98424  0.43095  4.17503  3.99956  3.36216  3.64945  3.90691  5.76178  4.79310     31 P - - -
          2.68618  4.42225  2.77519  2.73123  3.46354  2.40513  3.72494  3.29354  2.67741  2.69355  4.24690  2.90347  2.73739  3.18146  2.89801  2.37887  2.77519  2.98518  4.58477  3.61503
          0.02342  4.16181  4.88416  0.61958  0.77255  0.48576  0.95510
     32   3.49674  4.87880  4.65349  4.30438  3.27265  4.34642  4.87061  2.50170  4.06981  0.58608  3.22228  4.55216  4.73814  4.36746  4.19449  3.96644  3.78115  2.61235  5.24646  4.03336     32 L - - -
          2.68618  4.42225  2.77519  2.73123  3.46354  2.40513  3.72494  3.29354  2.67741  2.69355  4.24690  2.90347  2.73739  3.18146  2.89801  2.37887  2.77519  2.98518  4.58477  3.61503
          0.02342  4.16181  4.88416  0.61958  0.77255  0.48576  0.95510
     33   3.36666  5.11450  3.46052  3.25901  3.53038  3.72867  0.65560  4.11551  3.09620  3.56800  4.64148  3.65267  4.30169  3.63184  3.33943  3.43769  3.68400  3.84541  4.98883  3.47507     33 H - - -
          2.68618  4.42225  2.77519  2.73123  3.46354  2.40513  3.72494  3.29354  2.67741  2.69355  4.24690  2.90347  2.73739  3.18146  2.89801  2.37887  2.77519  2.98518  4.58477  3.61503
          0.02342  4.16181  4.88416  0.61958  0.77255  0.48576  0.95510
     34   2.88800  5.09362  2.74135  2.49894  3.98304  3.43899  1.80026  3.92641  2.57622  3.45657  4.32918  1.82207  3.96429  2.99823  2.96145  2.88001  3.16013  3.57216  5.33420  3.84980     34 h - - -
          2.68618  4.42225  2.77519  2.73123  3.46354  2.40513  3.72494  3.29354  2.67741  2.69355  4.24690  2.90347  2.73739  3.18146  2.89801  2.37887  2.77519  2.98518  4.58477  3.61503
          0.02342  4.16181  4.88416  0.61958  0.77255  0.48576  0.95510
     35   2.77622  4.87257  3.16717  2.69871  4.33661  3.47422  3.77768  3.66538  1.48962  3.28684  4.15203  3.14611  3.95303  2.93906  2.63757  2.83047  1.90077  3.33232  5.49049  4.22552     35 k - - -
          2.68618  4.42225  2.77519  2.73123  3.46354  2.40513  3.72494  3.29354  2.67741  2.69355  4.24690  2.90347  2.73739  3.18146  2.89801  2.37887  2.77519  2.98518  4.58477  3.61503
          0.02342  4.16181  4.88416  0.61958  0.77255  0.48576  0.95510
     36   3.14905  5.12153  3.13186  2.90206  4.32749  3.58250  4.05906  4.01408  2.70477  3.48602  4.51612  3.36045  4.14669  0.79494  2.97861  3.18936  3.45069  3.72858  5.55160  4.26978     36 q - - -
          2.68618  4.42225  2.77519  2.73123  3.46354  2.40513  3.72494  3.29354  2.67741  2.69355  4.24690  2.90347  2.73739  3.18146  2.89801  2.37887  2.77519  2.98518  4.58477  3.61503
          0.02342  4.16181  4.88416  0.61958  0.77255  0.48576  0.95510
     37   3.18349  4.88165  3.82339  3.71120  4.66546  3.55331  4.75609  4.29674  3.79558  3.88716  4.95573  3.98424  0.43095  4.17503  3.99956  3.36216  3.64945  3.90691  5.76178  4.79310     37 P - - -
          2.68618  4.42225  2.77519  2.73123  3.46354  2.40513  3.72494  3.29354  2.67741  2.69355  4.24690  2.90347  2.73739  3.18146  2.89801  2.37887  2.77519  2.98518  4.58477  3.61503
          0.29836  4.16181  1.41721  0.61958  0.77255  0.48576  0.95510
     38   2.77977  4.53375  3.38924  3.23123  4.22493  3.22002  4.30708  3.77570  3.29035  3.40028  4.45091  3.53586  0.78828  3.67847  3.53360  2.94789  3.22299  3.41863  5.40575  4.34582     38 p - - -
          2.68618  4.42225  2.77519  2.73123  3.46354  2.40513  3.72494  3.29354  2.67741  2.69355  4.24690  2.90347  2.73739  3.18146  2.89801  2.37887  2.77519  2.98518  4.58477  3.61503
          0.03071  3.89416  4.61651  0.61958  0.77255  0.73759  0.65059
     39   3.01816  4.83208  3.14646  2.90841  3.29957  3.46553  1.09757  3.72444  2.75085  3.21576  4.26026  3.31693  4.01916  3.27487  3.01535  3.08859  3.32218  3.45914  4.76437  3.24978     39 h - - -
          2.68618  4.42225  2.77519  2.73123  3.46354  2.40513  3.72494  3.29354  2.67741  2.69355  4.24690  2.90347  2.73739  3.18146  2.89801  2.37887  2.77519  2.98518  4.58477  3.61503
          0.03071  3.89416  4.61651  0.61958  0.77255  0.73759  0.65059
     40   2.42407  4.26925  3.44701  3.19979  3.98770  3.10787  4.21550  3.11746  3.14319  2.98019  4.02916  3.40583  3.81326  3.53689  3.40096  2.62556  1.13568  2.81012  5.42359  4.20427     40 t - - -
          2.68618  4.42225  2.77519  2.73123  3.46354  2.40513  3.72494  3.29354  2.67741  2.69355  4.24690  2.90347  2.73739  3.18146  2.89801  2.37887  2.77519  2.98518  4.58477  3.61503
          0.03071  3.89416  4.61651  0.61958  0.77255  0.73759  0.65059
     41   2.98606  4.53136  4.07258  3.66754  3.21693  3.85021  4.39766  2.39468  3.43448  1.80822  1.33698  3.94240  4.31082  3.81486  3.63728  3.33749  3.29173  2.40334  5.06072  3.82447     41 m - - -
          2.68618  4.42225  2.77519  2.73123  3.46354  2.40513  3.72494  3.29354  2.67741  2.69355  4.24690  2.90347  2.73739  3.18146  2.89801  2.37887  2.77519  2.98518  4.58477  3.61503
          0.03071  3.89416  4.61651  0.61958  0.77255  0.73759  0.65059
     42   3.02958  4.86759  3.52241  3.02869  4.22766  3.51368  3.83945  3.77070  2.24538  3.28267  4.28209  3.38687  4.01504  3.05853  0.94577  3.11259  3.29395  3.49366  5.30180  4.15011     42 r - - -
          2.68618  4.42225  2.77519  2.73123  3.46354  2.40513  3.72494  3.29354  2.67741  2.69355  4.24690  2.90347  2.73739  3.18146  2.89801  2.37887  2.77519  2.98518  4.58477  3.61503
          0.03071  3.89416  4.61651  0.61958  0.77255  0.73759  0.65059
     43   3.01816  4.83208  3.14646  2.90841  3.29957  3.46553  1.09757  3.72444  2.75085  3.21576  4.26026  3.31693  4.01916  3.27487  3.01535  3.08859  3.32218  3.45914  4.76437  3.24978     43 h - - -
          2.68618  4.42225  2.77519  2.73123  3.46354  2.40513  3.72494  3.29354  2.67741  2.69355  4.24690  2.90347  2.73739  3.18146  2.89801  2.37887  2.77519  2.98518  4.58477  3.61503
          0.03071  3.89416  4.61651  0.61958  0.77255  0.73759  0.65059
     44   3.37125  4.73830  4.12409  3.83539  2.68797  3.75424  3.92609  3.39557  3.55705  2.78681  4.02839  3.98002  4.27374  3.94353  3.68165  3.57476  3.67270  3.28651  0.84267  2.68890     44 w - - -
          2.68618  4.42225  2.77519  2.73123  3.46354  2.40513  3.72494  3.29354  2.67741  2.69355  4.24690  2.90347  2.73739  3.18146  2.89801  2.37887  2.77519  2.98518  4.58477  3.61503
          0.03071  3.89416  4.61651  0.61958  0.77255  0.73759  0.65059
     45   2.97058  5.08657  2.49622  0.99493  4.43545  3.28778  3.87620  3.89364  2.75942  3.50718  4.48004  2.94469  3.89333  3.09126  3.17068  2.95064  3.27491  3.57516  5.60292  4.32494     45 e - - -
          2.68618  4.42225  2.77519  2.73123  3.46354  2.40513  3.72494  3.29354  2.67741  2.69355  4.24690  2.90347  2.73739  3.18146  2.89801  2.37887  2.77519  2.98518  4.58477  3.61503
          0.03071  3.89416  4.61651  0.61958  0.77255  0.73759  0.65059
     46   2.32539  4.24619  3.22497  3.04153  4.09776  2.97565  4.15089  3.62320  3.11676  3.34168  4.26582  3.26299  3.71619  3.46434  3.40227  1.05883  2.80711  3.15357  5.46847  4.18135     46 s - - -
          2.68618  4.42225  2.77519  2.73123  3.46354  2.40513  3.72494  3.29354  2.67741  2.69355  4.24690  2.90347  2.73739  3.18146  2.89801  2.37887  2.77519  2.98518  4.58477  3.61503
          0.03071  3.89416  4.61651  0.61958  0.77255  0.73759  0.65059
     47   2.82513  4.36152  4.15547  3.81907  3.56573  3.74647  4.61698  2.04867  3.68719  2.24886  3.52739  4.00548  4.30563  4.04534  3.89764  3.25122  3.18606  0.99799  5.35389  4.08694     47 v - - -
          2.68618  4.42225  2.77519  2.73123  3.46354  2.40513  3.72494  3.29354  2.67741  2.69355  4.24690  2.90347  2.73739  3.18146  2.89801  2.37887  2.77519  2.98518  4.58477  3.61503
          0.03071  3.89416  4.61651  0.61958  0.77255  0.73759  0.65059
     48   2.89757  4.88433  2.91686  2.67169  4.05582  3.38012  3.83027  3.68967  2.49093  3.18990  4.21691  3.13170  3.93374  1.19598  2.77478  2.94430  3.19442  3.41793  5.32388  4.01898     48 q - - -
          2.68618  4.42225  2.77519  2.73123  3.46354  2.40513  3.72494  3.29354  2.67741  2.69355  4.24690  2.90347  2.73739  3.18146  2.89801  2.37887  2.77519  2.98518  4.58477  3.61503
          0.03071  3.89416  4.61651  0.61958  0.77255  0.73759  0.65059
     49   3.17940  4.63513  4.22437  3.86413  3.14367  4.00981  4.51305  2.34869  3.63167  0.84895  3.15950  4.13752  4.44131  3.99481  3.80427  3.58291  3.47259  2.39169  5.03103  3.75942     49 l - - -
          2.68618  4.42225  2.77519  2.73123  3.46354  2.40513  3.72494  3.29354  2.67741  2.69355  4.24690  2.90347  2.73739  3.18146  2.89801  2.37887  2.77519  2.98518  4.58477  3.61503
          0.02078  3.88423        *  0.61958  0.77255  0.00000        *
//
