# Supplementary material for: A refined genome phage display methodology delineates the human antibody response in patients with Chagas disease
Source: iScience. 2021 May 15;24(6):102540. doi: 10.1016/j.isci.2021.102540 (PMC8185243; doi:10.1016/j.isci.2021.102540)
Supplement: Data S2. Alignments and consensus sequences for all epitopes. Related to Figure 3 and Data S1 [file mmc3.zip › final clusters A and B/1022.hmm]

HMMER3/f [3.1b2 | February 2015]
NAME  1022.mafft
LENG  21
ALPH  amino
RF    no
MM    no
CONS  yes
CS    no
MAP   yes
DATE  Wed Dec  6 22:58:56 2017
NSEQ  2
EFFN  2.000000
CKSUM 2347858916
STATS LOCAL MSV       -7.0377  0.72227
STATS LOCAL VITERBI   -7.0219  0.72227
STATS LOCAL FORWARD   -4.2249  0.72227
HMM          A        C        D        E        F        G        H        I        K        L        M        N        P        Q        R        S        T        V        W        Y   
            m->m     m->i     m->d     i->m     i->i     d->m     d->d
  COMPO   2.68598  5.10698  4.07864  3.89500  4.03721  3.76031  1.78399  4.39418  3.63207  3.93441  5.03990  4.08253  2.63832  3.02257  2.23746  2.07209  1.93875  4.01172  3.96918  2.74517
          2.68618  4.42225  2.77519  2.73123  3.46354  2.40513  3.72494  3.29354  2.67741  2.69355  4.24690  2.90347  2.73739  3.18146  2.89801  2.37887  2.77519  2.98518  4.58477  3.61503
          0.43507  4.62483  1.07010  0.61958  0.77255  0.00000        *
      1   3.26850  4.95398  3.91418  3.81168  4.75570  3.62301  4.84876  4.40483  3.90137  3.98743  5.06049  4.07805  0.38461  4.27888  4.09611  3.44951  3.73883  4.00822  5.83366  4.88512      1 P - - -
          2.68618  4.42225  2.77519  2.73123  3.46354  2.40513  3.72494  3.29354  2.67741  2.69355  4.24690  2.90347  2.73739  3.18146  2.89801  2.37887  2.77519  2.98518  4.58477  3.61503
          0.02226  4.21202  4.93437  0.61958  0.77255  0.26454  1.45911
      2   2.94920  4.92257  3.44359  3.10081  4.16607  3.64022  1.39853  3.86140  2.98626  3.48684  4.38491  3.50048  4.21268  3.44903  3.30875  3.05840  1.38369  3.51830  5.54689  4.16121      2 t - - -
          2.68618  4.42225  2.77519  2.73123  3.46354  2.40513  3.72494  3.29354  2.67741  2.69355  4.24690  2.90347  2.73739  3.18146  2.89801  2.37887  2.77519  2.98518  4.58477  3.61503
          0.01467  4.62483  5.34718  0.61958  0.77255  0.48576  0.95510
      3   4.19339  5.75284  4.23162  4.11720  4.14813  4.34257  0.24638  5.03837  3.96324  4.39746  5.54660  4.47307  4.95506  4.51136  4.15123  4.27853  4.54682  4.75560  5.57231  4.09031      3 H - - -
          2.68618  4.42225  2.77519  2.73123  3.46354  2.40513  3.72494  3.29354  2.67741  2.69355  4.24690  2.90347  2.73739  3.18146  2.89801  2.37887  2.77519  2.98518  4.58477  3.61503
          0.01467  4.62483  5.34718  0.61958  0.77255  0.48576  0.95510
      4   2.72158  4.64439  3.91483  3.65666  4.74540  3.42336  4.71018  4.10668  3.67134  3.82721  4.70388  3.80098  1.27881  3.99765  3.95369  2.90515  1.12154  3.60130  6.08616  4.89596      4 t - - -
          2.68618  4.42225  2.77519  2.73123  3.46354  2.40513  3.72494  3.29354  2.67741  2.69355  4.24690  2.90347  2.73739  3.18146  2.89801  2.37887  2.77519  2.98518  4.58477  3.61503
          0.01467  4.62483  5.34718  0.61958  0.77255  0.48576  0.95510
      5   4.48405  5.66309  5.02611  4.93690  2.71395  4.76669  4.22439  4.42472  4.78888  3.67297  5.01973  4.75733  5.24256  4.89081  4.79413  4.52241  4.78413  4.33352  4.36824  0.28092      5 Y - - -
          2.68618  4.42225  2.77519  2.73123  3.46354  2.40513  3.72494  3.29354  2.67741  2.69355  4.24690  2.90347  2.73739  3.18146  2.89801  2.37887  2.77519  2.98518  4.58477  3.61503
          0.01467  4.62483  5.34718  0.61958  0.77255  0.48576  0.95510
      6   4.09153  5.75008  4.67229  4.09411  5.31638  4.34678  4.67762  4.97541  2.93879  4.35023  5.37643  4.37234  4.85576  3.90366  0.27042  4.17197  4.33362  4.67489  6.11461  5.14175      6 R - - -
          2.68618  4.42225  2.77519  2.73123  3.46354  2.40513  3.72494  3.29354  2.67741  2.69355  4.24690  2.90347  2.73739  3.18146  2.89801  2.37887  2.77519  2.98518  4.58477  3.61503
          0.01467  4.62483  5.34718  0.61958  0.77255  0.48576  0.95510
      7   4.58394  5.58928  5.39876  5.26278  2.25431  5.08094  3.84188  4.25499  4.99109  3.43923  4.78155  4.67042  5.36472  4.80865  4.87945  4.51334  4.78780  4.18841  1.12633  0.93197      7 y - - -
          2.68627  4.42234  2.77529  2.73133  3.46363  2.40522  3.72504  3.29363  2.67750  2.69364  4.24699  2.90356  2.73749  3.18156  2.89636  2.37896  2.77529  2.98528  4.58486  3.61512
          0.43507  1.05550  5.34718  0.11286  2.23748  0.48576  0.95510
      8   4.19339  5.75284  4.23162  4.11720  4.14813  4.34257  0.24638  5.03837  3.96324  4.39746  5.54660  4.47307  4.95506  4.51136  4.15123  4.27853  4.54682  4.75560  5.57231  4.09031      9 H - - -
          2.68618  4.42225  2.77519  2.73123  3.46354  2.40513  3.72494  3.29354  2.67741  2.69355  4.24690  2.90347  2.73739  3.18146  2.89801  2.37887  2.77519  2.98518  4.58477  3.61503
          0.01467  4.62483  5.34718  0.61958  0.77255  0.48576  0.95510
      9   4.19339  5.75284  4.23162  4.11720  4.14813  4.34257  0.24638  5.03837  3.96324  4.39746  5.54660  4.47307  4.95506  4.51136  4.15123  4.27853  4.54682  4.75560  5.57231  4.09031     10 H - - -
          2.68618  4.42225  2.77519  2.73123  3.46354  2.40513  3.72494  3.29354  2.67741  2.69355  4.24690  2.90347  2.73739  3.18146  2.89801  2.37887  2.77519  2.98518  4.58477  3.61503
          0.01467  4.62483  5.34718  0.61958  0.77255  0.48576  0.95510
     10   2.87755  4.77801  4.08812  4.00356  4.97298  3.50443  5.04700  4.63743  4.13784  4.31116  5.20151  4.04209  4.31192  4.42291  4.34624  0.36096  3.42109  3.98257  6.28115  5.08376     11 S - - -
          2.68618  4.42225  2.77519  2.73123  3.46354  2.40513  3.72494  3.29354  2.67741  2.69355  4.24690  2.90347  2.73739  3.18146  2.89801  2.37887  2.77519  2.98518  4.58477  3.61503
          0.01467  4.62483  5.34718  0.61958  0.77255  0.48576  0.95510
     11   3.04414  4.87155  4.35068  4.21532  4.89213  3.66881  5.13994  4.14202  4.17893  3.96810  5.00600  4.23490  4.44590  4.53729  4.35178  3.25814  0.35496  3.73038  6.23308  5.12388     12 T - - -
          2.68618  4.42225  2.77519  2.73123  3.46354  2.40513  3.72494  3.29354  2.67741  2.69355  4.24690  2.90347  2.73739  3.18146  2.89801  2.37887  2.77519  2.98518  4.58477  3.61503
          0.01467  4.62483  5.34718  0.61958  0.77255  0.48576  0.95510
     12   3.80442  5.66093  3.72105  3.55415  4.94637  4.09521  4.69133  4.78133  3.33586  4.19045  5.26064  3.99667  4.69675  0.34231  3.57534  3.85110  4.13181  4.47545  6.08407  4.88153     13 Q - - -
          2.68618  4.42225  2.77519  2.73123  3.46354  2.40513  3.72494  3.29354  2.67741  2.69355  4.24690  2.90347  2.73739  3.18146  2.89801  2.37887  2.77519  2.98518  4.58477  3.61503
          0.01467  4.62483  5.34718  0.61958  0.77255  0.48576  0.95510
     13   4.09153  5.75008  4.67229  4.09411  5.31638  4.34678  4.67762  4.97541  2.93879  4.35023  5.37643  4.37234  4.85576  3.90366  0.27042  4.17197  4.33362  4.67489  6.11461  5.14175     14 R - - -
          2.68618  4.42225  2.77519  2.73123  3.46354  2.40513  3.72494  3.29354  2.67741  2.69355  4.24690  2.90347  2.73739  3.18146  2.89801  2.37887  2.77519  2.98518  4.58477  3.61503
          0.01467  4.62483  5.34718  0.61958  0.77255  0.48576  0.95510
     14   0.32372  4.76536  4.42980  4.32857  5.00499  3.55951  5.22620  4.27004  4.37081  4.10495  5.08789  4.22499  4.36948  4.63911  4.51684  3.12947  3.46009  3.76842  6.33337  5.25783     15 A - - -
          2.68618  4.42225  2.77519  2.73123  3.46354  2.40513  3.72494  3.29354  2.67741  2.69355  4.24690  2.90347  2.73739  3.18146  2.89801  2.37887  2.77519  2.98518  4.58477  3.61503
          0.01467  4.62483  5.34718  0.61958  0.77255  0.48576  0.95510
     15   4.19339  5.75284  4.23162  4.11720  4.14813  4.34257  0.24638  5.03837  3.96324  4.39746  5.54660  4.47307  4.95506  4.51136  4.15123  4.27853  4.54682  4.75560  5.57231  4.09031     16 H - - -
          2.68618  4.42225  2.77519  2.73123  3.46354  2.40513  3.72494  3.29354  2.67741  2.69355  4.24690  2.90347  2.73739  3.18146  2.89801  2.37887  2.77519  2.98518  4.58477  3.61503
          0.01467  4.62483  5.34718  0.61958  0.77255  0.48576  0.95510
     16   3.04414  4.87155  4.35068  4.21532  4.89213  3.66881  5.13994  4.14202  4.17893  3.96810  5.00600  4.23490  4.44590  4.53729  4.35178  3.25814  0.35496  3.73038  6.23308  5.12388     17 T - - -
          2.68618  4.42225  2.77519  2.73123  3.46354  2.40513  3.72494  3.29354  2.67741  2.69355  4.24690  2.90347  2.73739  3.18146  2.89801  2.37887  2.77519  2.98518  4.58477  3.61503
          0.01467  4.62483  5.34718  0.61958  0.77255  0.48576  0.95510
     17   2.87755  4.77801  4.08812  4.00356  4.97298  3.50443  5.04700  4.63743  4.13784  4.31116  5.20151  4.04209  4.31192  4.42291  4.34624  0.36096  3.42109  3.98257  6.28115  5.08376     18 S - - -
          2.68618  4.42225  2.77519  2.73123  3.46354  2.40513  3.72494  3.29354  2.67741  2.69355  4.24690  2.90347  2.73739  3.18146  2.89801  2.37887  2.77519  2.98518  4.58477  3.61503
          0.01467  4.62483  5.34718  0.61958  0.77255  0.48576  0.95510
     18   2.87755  4.77801  4.08812  4.00356  4.97298  3.50443  5.04700  4.63743  4.13784  4.31116  5.20151  4.04209  4.31192  4.42291  4.34624  0.36096  3.42109  3.98257  6.28115  5.08376     19 S - - -
          2.68618  4.42225  2.77519  2.73123  3.46354  2.40513  3.72494  3.29354  2.67741  2.69355  4.24690  2.90347  2.73739  3.18146  2.89801  2.37887  2.77519  2.98518  4.58477  3.61503
          0.01467  4.62483  5.34718  0.61958  0.77255  0.48576  0.95510
     19   3.04414  4.87155  4.35068  4.21532  4.89213  3.66881  5.13994  4.14202  4.17893  3.96810  5.00600  4.23490  4.44590  4.53729  4.35178  3.25814  0.35496  3.73038  6.23308  5.12388     20 T - - -
          2.68618  4.42225  2.77519  2.73123  3.46354  2.40513  3.72494  3.29354  2.67741  2.69355  4.24690  2.90347  2.73739  3.18146  2.89801  2.37887  2.77519  2.98518  4.58477  3.61503
          0.43507  4.62483  1.07010  0.61958  0.77255  0.48576  0.95510
     20   3.43309  5.22054  3.96242  3.41854  4.66424  3.83713  4.13167  4.24219  2.45546  3.69631  4.69907  3.74603  4.33364  3.34521  0.56442  3.50822  3.68248  3.95410  5.61510  4.53079     21 R - - -
          2.68618  4.42225  2.77519  2.73123  3.46354  2.40513  3.72494  3.29354  2.67741  2.69355  4.24690  2.90347  2.73739  3.18146  2.89801  2.37887  2.77519  2.98518  4.58477  3.61503
          0.02226  4.21202  4.93437  0.61958  0.77255  0.98977  0.46467
     21   3.26850  4.95398  3.91418  3.81168  4.75570  3.62301  4.84876  4.40483  3.90137  3.98743  5.06049  4.07805  0.38461  4.27888  4.09611  3.44951  3.73883  4.00822  5.83366  4.88512     22 P - - -
          2.68618  4.42225  2.77519  2.73123  3.46354  2.40513  3.72494  3.29354  2.67741  2.69355  4.24690  2.90347  2.73739  3.18146  2.89801  2.37887  2.77519  2.98518  4.58477  3.61503
          0.01504  4.20480        *  0.61958  0.77255  0.00000        *
//
