# Supplementary material for: A refined genome phage display methodology delineates the human antibody response in patients with Chagas disease
Source: iScience. 2021 May 15;24(6):102540. doi: 10.1016/j.isci.2021.102540 (PMC8185243; doi:10.1016/j.isci.2021.102540)
Supplement: Data S2. Alignments and consensus sequences for all epitopes. Related to Figure 3 and Data S1 [file mmc3.zip › final clusters A and B/1023.hmm]

HMMER3/f [3.1b2 | February 2015]
NAME  1023.mafft
LENG  37
ALPH  amino
RF    no
MM    no
CONS  yes
CS    no
MAP   yes
DATE  Wed Dec  6 22:58:56 2017
NSEQ  2
EFFN  1.160156
CKSUM 4054909638
STATS LOCAL MSV       -7.4290  0.71955
STATS LOCAL VITERBI   -7.7761  0.71955
STATS LOCAL FORWARD   -4.2348  0.71955
HMM          A        C        D        E        F        G        H        I        K        L        M        N        P        Q        R        S        T        V        W        Y   
            m->m     m->i     m->d     i->m     i->i     d->m     d->d
  COMPO   2.33488  4.96461  3.38847  2.06329  4.39705  2.71644  3.56832  3.68722  2.36276  3.08232  3.80585  2.68306  2.93591  2.95697  2.38805  3.23001  2.66851  2.93773  5.68967  4.51168
          2.68618  4.42225  2.77519  2.73123  3.46354  2.40513  3.72494  3.29354  2.67741  2.69355  4.24690  2.90347  2.73739  3.18146  2.89801  2.37887  2.77519  2.98518  4.58477  3.61503
          0.02092  4.27354  4.99589  0.61958  0.77255  0.00000        *
      1   3.12122  5.09693  3.02296  2.95882  4.53148  3.50739  4.33342  4.35191  3.28463  3.95564  4.92328  0.60630  4.18664  3.62317  3.63937  3.18292  3.52594  3.93085  5.78931  4.46361      1 N - - -
          2.68618  4.42225  2.77519  2.73123  3.46354  2.40513  3.72494  3.29354  2.67741  2.69355  4.24690  2.90347  2.73739  3.18146  2.89801  2.37887  2.77519  2.98518  4.58477  3.61503
          0.02092  4.27354  4.99589  0.61958  0.77255  0.48576  0.95510
      2   2.68807  4.52767  3.85133  3.64685  4.39037  3.34780  4.62481  3.57118  3.59836  3.41921  4.45765  3.77215  4.08973  3.97573  3.82339  2.89568  0.63858  3.21832  5.78848  4.61273      2 T - - -
          2.68618  4.42225  2.77519  2.73123  3.46354  2.40513  3.72494  3.29354  2.67741  2.69355  4.24690  2.90347  2.73739  3.18146  2.89801  2.37887  2.77519  2.98518  4.58477  3.61503
          0.02092  4.27354  4.99589  0.61958  0.77255  0.48576  0.95510
      3   3.12122  5.09693  3.02296  2.95882  4.53148  3.50739  4.33342  4.35191  3.28463  3.95564  4.92328  0.60630  4.18664  3.62317  3.63937  3.18292  3.52594  3.93085  5.78931  4.46361      3 N - - -
          2.68618  4.42225  2.77519  2.73123  3.46354  2.40513  3.72494  3.29354  2.67741  2.69355  4.24690  2.90347  2.73739  3.18146  2.89801  2.37887  2.77519  2.98518  4.58477  3.61503
          0.02092  4.27354  4.99589  0.61958  0.77255  0.48576  0.95510
      4   3.28087  5.23527  3.24751  3.02970  4.45685  3.68625  4.18387  4.17269  2.82625  3.63132  4.66788  3.48548  4.25801  0.65952  3.09341  3.32091  3.58700  3.88243  5.66261  4.39465      4 Q - - -
          2.68618  4.42225  2.77519  2.73123  3.46354  2.40513  3.72494  3.29354  2.67741  2.69355  4.24690  2.90347  2.73739  3.18146  2.89801  2.37887  2.77519  2.98518  4.58477  3.61503
          0.02092  4.27354  4.99589  0.61958  0.77255  0.48576  0.95510
      5   3.37579  5.04496  4.02842  3.93801  4.86865  3.71084  4.96467  4.54078  4.03440  4.11312  5.19203  4.19606  0.33461  4.40936  4.21713  3.55978  3.85141  4.13560  5.92314  5.00040      5 P - - -
          2.68618  4.42225  2.77519  2.73123  3.46354  2.40513  3.72494  3.29354  2.67741  2.69355  4.24690  2.90347  2.73739  3.18146  2.89801  2.37887  2.77519  2.98518  4.58477  3.61503
          0.02092  4.27354  4.99589  0.61958  0.77255  0.48576  0.95510
      6   3.37579  5.04496  4.02842  3.93801  4.86865  3.71084  4.96467  4.54078  4.03440  4.11312  5.19203  4.19606  0.33461  4.40936  4.21713  3.55978  3.85141  4.13560  5.92314  5.00040      6 P - - -
          2.68618  4.42225  2.77519  2.73123  3.46354  2.40513  3.72494  3.29354  2.67741  2.69355  4.24690  2.90347  2.73739  3.18146  2.89801  2.37887  2.77519  2.98518  4.58477  3.61503
          0.02092  4.27354  4.99589  0.61958  0.77255  0.48576  0.95510
      7   3.28087  5.23527  3.24751  3.02970  4.45685  3.68625  4.18387  4.17269  2.82625  3.63132  4.66788  3.48548  4.25801  0.65952  3.09341  3.32091  3.58700  3.88243  5.66261  4.39465      7 Q - - -
          2.68618  4.42225  2.77519  2.73123  3.46354  2.40513  3.72494  3.29354  2.67741  2.69355  4.24690  2.90347  2.73739  3.18146  2.89801  2.37887  2.77519  2.98518  4.58477  3.61503
          0.02092  4.27354  4.99589  0.61958  0.77255  0.48576  0.95510
      8   0.56208  4.44650  3.92435  3.75757  4.50583  3.25639  4.72387  3.69615  3.78589  3.55712  4.55844  3.78833  4.03508  4.09151  3.99375  2.80066  3.10690  3.27663  5.88949  4.74363      8 A - - -
          2.68618  4.42225  2.77519  2.73123  3.46354  2.40513  3.72494  3.29354  2.67741  2.69355  4.24690  2.90347  2.73739  3.18146  2.89801  2.37887  2.77519  2.98518  4.58477  3.61503
          0.02092  4.27354  4.99589  0.61958  0.77255  0.48576  0.95510
      9   3.14183  4.59536  4.66906  4.36241  3.88175  4.12673  5.10776  2.12200  4.23816  2.50897  3.80147  4.48408  4.67807  4.57708  4.41033  3.67010  3.50164  0.63375  5.72783  4.47784      9 V - - -
          2.68618  4.42225  2.77519  2.73123  3.46354  2.40513  3.72494  3.29354  2.67741  2.69355  4.24690  2.90347  2.73739  3.18146  2.89801  2.37887  2.77519  2.98518  4.58477  3.61503
          0.02092  4.27354  4.99589  0.61958  0.77255  0.48576  0.95510
     10   3.52235  5.29436  4.05953  3.50860  4.75533  3.90697  4.20206  4.34291  2.51354  3.78554  4.79088  3.82902  4.40436  3.41632  0.50804  3.59735  3.76996  4.05302  5.68299  4.61362     10 R - - -
          2.68618  4.42225  2.77519  2.73123  3.46354  2.40513  3.72494  3.29354  2.67741  2.69355  4.24690  2.90347  2.73739  3.18146  2.89801  2.37887  2.77519  2.98518  4.58477  3.61503
          0.02092  4.27354  4.99589  0.61958  0.77255  0.48576  0.95510
     11   3.39641  5.33135  3.59642  3.16565  4.81279  3.81847  4.05630  4.27386  0.59477  3.75923  4.71684  3.56488  4.30496  3.23765  2.60110  3.42273  3.62797  3.96564  5.71347  4.59522     11 K - - -
          2.68618  4.42225  2.77519  2.73123  3.46354  2.40513  3.72494  3.29354  2.67741  2.69355  4.24690  2.90347  2.73739  3.18146  2.89801  2.37887  2.77519  2.98518  4.58477  3.61503
          0.02092  4.27354  4.99589  0.61958  0.77255  0.48576  0.95510
     12   0.56208  4.44650  3.92435  3.75757  4.50583  3.25639  4.72387  3.69615  3.78589  3.55712  4.55844  3.78833  4.03508  4.09151  3.99375  2.80066  3.10690  3.27663  5.88949  4.74363     12 A - - -
          2.68618  4.42225  2.77519  2.73123  3.46354  2.40513  3.72494  3.29354  2.67741  2.69355  4.24690  2.90347  2.73739  3.18146  2.89801  2.37887  2.77519  2.98518  4.58477  3.61503
          0.02092  4.27354  4.99589  0.61958  0.77255  0.48576  0.95510
     13   0.56208  4.44650  3.92435  3.75757  4.50583  3.25639  4.72387  3.69615  3.78589  3.55712  4.55844  3.78833  4.03508  4.09151  3.99375  2.80066  3.10690  3.27663  5.88949  4.74363     13 A - - -
          2.68618  4.42225  2.77519  2.73123  3.46354  2.40513  3.72494  3.29354  2.67741  2.69355  4.24690  2.90347  2.73739  3.18146  2.89801  2.37887  2.77519  2.98518  4.58477  3.61503
          0.02092  4.27354  4.99589  0.61958  0.77255  0.48576  0.95510
     14   2.68807  4.52767  3.85133  3.64685  4.39037  3.34780  4.62481  3.57118  3.59836  3.41921  4.45765  3.77215  4.08973  3.97573  3.82339  2.89568  0.63858  3.21832  5.78848  4.61273     14 T - - -
          2.68618  4.42225  2.77519  2.73123  3.46354  2.40513  3.72494  3.29354  2.67741  2.69355  4.24690  2.90347  2.73739  3.18146  2.89801  2.37887  2.77519  2.98518  4.58477  3.61503
          0.02092  4.27354  4.99589  0.61958  0.77255  0.48576  0.95510
     15   3.14183  4.59536  4.66906  4.36241  3.88175  4.12673  5.10776  2.12200  4.23816  2.50897  3.80147  4.48408  4.67807  4.57708  4.41033  3.67010  3.50164  0.63375  5.72783  4.47784     15 V - - -
          2.68618  4.42225  2.77519  2.73123  3.46354  2.40513  3.72494  3.29354  2.67741  2.69355  4.24690  2.90347  2.73739  3.18146  2.89801  2.37887  2.77519  2.98518  4.58477  3.61503
          0.02092  4.27354  4.99589  0.61958  0.77255  0.48576  0.95510
     16   3.64028  4.99410  4.83404  4.49400  3.34238  4.48806  5.02730  2.58439  4.25980  0.50218  3.27167  4.73230  4.86587  4.52831  4.36254  4.13586  3.92227  2.72240  5.34687  4.15688     16 L - - -
          2.68618  4.42225  2.77519  2.73123  3.46354  2.40513  3.72494  3.29354  2.67741  2.69355  4.24690  2.90347  2.73739  3.18146  2.89801  2.37887  2.77519  2.98518  4.58477  3.61503
          0.02092  4.27354  4.99589  0.61958  0.77255  0.48576  0.95510
     17   2.68807  4.52767  3.85133  3.64685  4.39037  3.34780  4.62481  3.57118  3.59836  3.41921  4.45765  3.77215  4.08973  3.97573  3.82339  2.89568  0.63858  3.21832  5.78848  4.61273     17 T - - -
          2.68618  4.42225  2.77519  2.73123  3.46354  2.40513  3.72494  3.29354  2.67741  2.69355  4.24690  2.90347  2.73739  3.18146  2.89801  2.37887  2.77519  2.98518  4.58477  3.61503
          0.02092  4.27354  4.99589  0.61958  0.77255  0.48576  0.95510
     18   0.56208  4.44650  3.92435  3.75757  4.50583  3.25639  4.72387  3.69615  3.78589  3.55712  4.55844  3.78833  4.03508  4.09151  3.99375  2.80066  3.10690  3.27663  5.88949  4.74363     18 A - - -
          2.68618  4.42225  2.77519  2.73123  3.46354  2.40513  3.72494  3.29354  2.67741  2.69355  4.24690  2.90347  2.73739  3.18146  2.89801  2.37887  2.77519  2.98518  4.58477  3.61503
          0.02092  4.27354  4.99589  0.61958  0.77255  0.48576  0.95510
     19   3.24229  4.95835  3.99623  3.95495  5.05287  0.31288  5.03092  4.76960  4.18950  4.36490  5.35729  4.16263  4.35999  4.48264  4.36313  3.42852  3.75393  4.21991  6.02256  5.17481     19 G - - -
          2.68618  4.42225  2.77519  2.73123  3.46354  2.40513  3.72494  3.29354  2.67741  2.69355  4.24690  2.90347  2.73739  3.18146  2.89801  2.37887  2.77519  2.98518  4.58477  3.61503
          0.02092  4.27354  4.99589  0.61958  0.77255  0.48576  0.95510
     20   3.54386  5.25383  3.62282  3.44079  3.65480  3.86092  0.52204  4.31269  3.27742  3.74558  4.83512  3.82628  4.44365  3.81772  3.50912  3.61677  3.86881  4.04034  5.10819  3.59815     20 H - - -
          2.68618  4.42225  2.77519  2.73123  3.46354  2.40513  3.72494  3.29354  2.67741  2.69355  4.24690  2.90347  2.73739  3.18146  2.89801  2.37887  2.77519  2.98518  4.58477  3.61503
          0.02092  4.27354  4.99589  0.61958  0.77255  0.48576  0.95510
     21   3.34124  4.83533  4.51405  4.15742  3.45758  4.15506  4.79985  2.67736  3.89958  2.00646  0.77349  4.37952  4.63365  4.26285  4.05361  3.72333  3.66294  2.72713  5.33996  4.13040     21 m - - -
          2.68618  4.42225  2.77519  2.73123  3.46354  2.40513  3.72494  3.29354  2.67741  2.69355  4.24690  2.90347  2.73739  3.18146  2.89801  2.37887  2.77519  2.98518  4.58477  3.61503
          0.02092  4.27354  4.99589  0.61958  0.77255  0.48576  0.95510
     22   3.52235  5.29436  4.05953  3.50860  4.75533  3.90697  4.20206  4.34291  2.51354  3.78554  4.79088  3.82902  4.40436  3.41632  0.50804  3.59735  3.76996  4.05302  5.68299  4.61362     22 R - - -
          2.68618  4.42225  2.77519  2.73123  3.46354  2.40513  3.72494  3.29354  2.67741  2.69355  4.24690  2.90347  2.73739  3.18146  2.89801  2.37887  2.77519  2.98518  4.58477  3.61503
          0.02092  4.27354  4.99589  0.61958  0.77255  0.48576  0.95510
     23   3.24229  4.95835  3.99623  3.95495  5.05287  0.31288  5.03092  4.76960  4.18950  4.36490  5.35729  4.16263  4.35999  4.48264  4.36313  3.42852  3.75393  4.21991  6.02256  5.17481     23 G - - -
          2.68618  4.42225  2.77519  2.73123  3.46354  2.40513  3.72494  3.29354  2.67741  2.69355  4.24690  2.90347  2.73739  3.18146  2.89801  2.37887  2.77519  2.98518  4.58477  3.61503
          0.02092  4.27354  4.99589  0.61958  0.77255  0.48576  0.95510
     24   3.52235  5.29436  4.05953  3.50860  4.75533  3.90697  4.20206  4.34291  2.51354  3.78554  4.79088  3.82902  4.40436  3.41632  0.50804  3.59735  3.76996  4.05302  5.68299  4.61362     24 R - - -
          2.68618  4.42225  2.77519  2.73123  3.46354  2.40513  3.72494  3.29354  2.67741  2.69355  4.24690  2.90347  2.73739  3.18146  2.89801  2.37887  2.77519  2.98518  4.58477  3.61503
          0.02092  4.27354  4.99589  0.61958  0.77255  0.48576  0.95510
     25   3.36995  5.50482  2.74327  0.56527  4.91278  3.58655  4.23474  4.45318  3.17305  4.01232  4.99000  3.24810  4.21643  3.45536  3.60943  3.32231  3.68406  4.10257  6.00500  4.75541     25 E - - -
          2.68618  4.42225  2.77519  2.73123  3.46354  2.40513  3.72494  3.29354  2.67741  2.69355  4.24690  2.90347  2.73739  3.18146  2.89801  2.37887  2.77519  2.98518  4.58477  3.61503
          0.02092  4.27354  4.99589  0.61958  0.77255  0.48576  0.95510
     26   3.39641  5.33135  3.59642  3.16565  4.81279  3.81847  4.05630  4.27386  0.59477  3.75923  4.71684  3.56488  4.30496  3.23765  2.60110  3.42273  3.62797  3.96564  5.71347  4.59522     26 K - - -
          2.68618  4.42225  2.77519  2.73123  3.46354  2.40513  3.72494  3.29354  2.67741  2.69355  4.24690  2.90347  2.73739  3.18146  2.89801  2.37887  2.77519  2.98518  4.58477  3.61503
          0.02092  4.27354  4.99589  0.61958  0.77255  0.48576  0.95510
     27   3.52235  5.29436  4.05953  3.50860  4.75533  3.90697  4.20206  4.34291  2.51354  3.78554  4.79088  3.82902  4.40436  3.41632  0.50804  3.59735  3.76996  4.05302  5.68299  4.61362     27 R - - -
          2.68618  4.42225  2.77519  2.73123  3.46354  2.40513  3.72494  3.29354  2.67741  2.69355  4.24690  2.90347  2.73739  3.18146  2.89801  2.37887  2.77519  2.98518  4.58477  3.61503
          0.02092  4.27354  4.99589  0.61958  0.77255  0.48576  0.95510
     28   3.12122  5.09693  3.02296  2.95882  4.53148  3.50739  4.33342  4.35191  3.28463  3.95564  4.92328  0.60630  4.18664  3.62317  3.63937  3.18292  3.52594  3.93085  5.78931  4.46361     28 N - - -
          2.68618  4.42225  2.77519  2.73123  3.46354  2.40513  3.72494  3.29354  2.67741  2.69355  4.24690  2.90347  2.73739  3.18146  2.89801  2.37887  2.77519  2.98518  4.58477  3.61503
          0.02092  4.27354  4.99589  0.61958  0.77255  0.48576  0.95510
     29   3.39641  5.33135  3.59642  3.16565  4.81279  3.81847  4.05630  4.27386  0.59477  3.75923  4.71684  3.56488  4.30496  3.23765  2.60110  3.42273  3.62797  3.96564  5.71347  4.59522     29 K - - -
          2.68618  4.42225  2.77519  2.73123  3.46354  2.40513  3.72494  3.29354  2.67741  2.69355  4.24690  2.90347  2.73739  3.18146  2.89801  2.37887  2.77519  2.98518  4.58477  3.61503
          0.02092  4.27354  4.99589  0.61958  0.77255  0.48576  0.95510
     30   3.36995  5.50482  2.74327  0.56527  4.91278  3.58655  4.23474  4.45318  3.17305  4.01232  4.99000  3.24810  4.21643  3.45536  3.60943  3.32231  3.68406  4.10257  6.00500  4.75541     30 E - - -
          2.68618  4.42225  2.77519  2.73123  3.46354  2.40513  3.72494  3.29354  2.67741  2.69355  4.24690  2.90347  2.73739  3.18146  2.89801  2.37887  2.77519  2.98518  4.58477  3.61503
          0.02092  4.27354  4.99589  0.61958  0.77255  0.48576  0.95510
     31   3.36995  5.50482  2.74327  0.56527  4.91278  3.58655  4.23474  4.45318  3.17305  4.01232  4.99000  3.24810  4.21643  3.45536  3.60943  3.32231  3.68406  4.10257  6.00500  4.75541     31 E - - -
          2.68618  4.42225  2.77519  2.73123  3.46354  2.40513  3.72494  3.29354  2.67741  2.69355  4.24690  2.90347  2.73739  3.18146  2.89801  2.37887  2.77519  2.98518  4.58477  3.61503
          0.02092  4.27354  4.99589  0.61958  0.77255  0.48576  0.95510
     32   3.36995  5.50482  2.74327  0.56527  4.91278  3.58655  4.23474  4.45318  3.17305  4.01232  4.99000  3.24810  4.21643  3.45536  3.60943  3.32231  3.68406  4.10257  6.00500  4.75541     32 E - - -
          2.68618  4.42225  2.77519  2.73123  3.46354  2.40513  3.72494  3.29354  2.67741  2.69355  4.24690  2.90347  2.73739  3.18146  2.89801  2.37887  2.77519  2.98518  4.58477  3.61503
          0.02092  4.27354  4.99589  0.61958  0.77255  0.48576  0.95510
     33   3.39641  5.33135  3.59642  3.16565  4.81279  3.81847  4.05630  4.27386  0.59477  3.75923  4.71684  3.56488  4.30496  3.23765  2.60110  3.42273  3.62797  3.96564  5.71347  4.59522     33 K - - -
          2.68618  4.42225  2.77519  2.73123  3.46354  2.40513  3.72494  3.29354  2.67741  2.69355  4.24690  2.90347  2.73739  3.18146  2.89801  2.37887  2.77519  2.98518  4.58477  3.61503
          0.02092  4.27354  4.99589  0.61958  0.77255  0.48576  0.95510
     34   3.36995  5.50482  2.74327  0.56527  4.91278  3.58655  4.23474  4.45318  3.17305  4.01232  4.99000  3.24810  4.21643  3.45536  3.60943  3.32231  3.68406  4.10257  6.00500  4.75541     34 E - - -
          2.68618  4.42225  2.77519  2.73123  3.46354  2.40513  3.72494  3.29354  2.67741  2.69355  4.24690  2.90347  2.73739  3.18146  2.89801  2.37887  2.77519  2.98518  4.58477  3.61503
          0.35680  4.27354  1.25123  0.61958  0.77255  0.48576  0.95510
     35   3.01615  5.14154  2.51968  0.92539  4.49708  3.32189  3.91529  3.96557  2.80509  3.57099  4.54197  2.97566  3.93001  3.12953  3.22140  2.99120  3.32100  3.64191  5.65484  4.37732     35 e - - -
          2.68618  4.42225  2.77519  2.73123  3.46354  2.40513  3.72494  3.29354  2.67741  2.69355  4.24690  2.90347  2.73739  3.18146  2.89801  2.37887  2.77519  2.98518  4.58477  3.61503
          0.02914  3.94589  4.66823  0.61958  0.77255  0.80857  0.58968
     36   3.01615  5.14154  2.51968  0.92539  4.49708  3.32189  3.91529  3.96557  2.80509  3.57099  4.54197  2.97566  3.93001  3.12953  3.22140  2.99120  3.32100  3.64191  5.65484  4.37732     36 e - - -
          2.68618  4.42225  2.77519  2.73123  3.46354  2.40513  3.72494  3.29354  2.67741  2.69355  4.24690  2.90347  2.73739  3.18146  2.89801  2.37887  2.77519  2.98518  4.58477  3.61503
          0.02914  3.94589  4.66823  0.61958  0.77255  0.80857  0.58968
     37   3.01615  5.14154  2.51968  0.92539  4.49708  3.32189  3.91529  3.96557  2.80509  3.57099  4.54197  2.97566  3.93001  3.12953  3.22140  2.99120  3.32100  3.64191  5.65484  4.37732     37 e - - -
          2.68618  4.42225  2.77519  2.73123  3.46354  2.40513  3.72494  3.29354  2.67741  2.69355  4.24690  2.90347  2.73739  3.18146  2.89801  2.37887  2.77519  2.98518  4.58477  3.61503
          0.01971  3.93645        *  0.61958  0.77255  0.00000        *
//
