# Supplementary material for: A refined genome phage display methodology delineates the human antibody response in patients with Chagas disease
Source: iScience. 2021 May 15;24(6):102540. doi: 10.1016/j.isci.2021.102540 (PMC8185243; doi:10.1016/j.isci.2021.102540)
Supplement: Data S2. Alignments and consensus sequences for all epitopes. Related to Figure 3 and Data S1 [file mmc3.zip › final clusters A and B/1024.hmm]

HMMER3/f [3.1b2 | February 2015]
NAME  1024.mafft
LENG  53
ALPH  amino
RF    no
MM    no
CONS  yes
CS    no
MAP   yes
DATE  Wed Dec  6 22:58:57 2017
NSEQ  2
EFFN  0.855469
CKSUM 3322295006
STATS LOCAL MSV       -8.0429  0.71920
STATS LOCAL VITERBI   -8.6795  0.71920
STATS LOCAL FORWARD   -4.3334  0.71920
HMM          A        C        D        E        F        G        H        I        K        L        M        N        P        Q        R        S        T        V        W        Y   
            m->m     m->i     m->d     i->m     i->i     d->m     d->d
  COMPO   2.48872  4.69373  3.31901  2.64897  3.74389  2.48060  3.53401  2.98342  2.38741  2.97702  4.21745  2.91722  2.72664  2.90953  2.95020  2.65758  2.88021  2.63580  4.16683  4.10735
          2.68618  4.42225  2.77519  2.73123  3.46354  2.40513  3.72494  3.29354  2.67741  2.69355  4.24690  2.90347  2.73739  3.18146  2.89801  2.37887  2.77519  2.98518  4.58477  3.61503
          0.27308  4.10784  1.50271  0.61958  0.77255  0.00000        *
      1   2.96654  4.93007  3.14212  2.76473  4.31510  3.45665  3.75583  3.74399  1.04667  3.31041  4.27218  3.18947  3.95742  2.94765  2.43049  3.00892  3.22026  3.45212  5.37227  4.18416      1 k - - -
          2.68618  4.42225  2.77519  2.73123  3.46354  2.40513  3.72494  3.29354  2.67741  2.69355  4.24690  2.90347  2.73739  3.18146  2.89801  2.37887  2.77519  2.98518  4.58477  3.61503
          0.03159  3.86636  4.58870  0.61958  0.77255  0.70722  0.67927
      2   2.94705  5.05683  2.48504  1.03410  4.40228  3.27013  3.85641  3.85497  2.73617  3.47307  4.44738  2.92946  3.87443  3.07220  3.14437  2.93007  3.25124  3.53944  5.57500  4.29725      2 e - - -
          2.68618  4.42225  2.77519  2.73123  3.46354  2.40513  3.72494  3.29354  2.67741  2.69355  4.24690  2.90347  2.73739  3.18146  2.89801  2.37887  2.77519  2.98518  4.58477  3.61503
          0.03159  3.86636  4.58870  0.61958  0.77255  0.70722  0.67927
      3   2.87591  4.86144  2.89890  2.65355  4.02919  3.36200  3.81180  3.65901  2.47476  3.16197  4.19001  3.11322  3.91537  1.24495  2.75905  2.92392  3.17289  3.38907  5.30229  3.99563      3 q - - -
          2.68618  4.42225  2.77519  2.73123  3.46354  2.40513  3.72494  3.29354  2.67741  2.69355  4.24690  2.90347  2.73739  3.18146  2.89801  2.37887  2.77519  2.98518  4.58477  3.61503
          0.03159  3.86636  4.58870  0.61958  0.77255  0.70722  0.67927
      4   2.99857  4.83812  3.48860  3.00095  4.19116  3.48774  3.81986  3.73245  2.23494  3.24949  4.24983  3.36115  3.99062  3.04049  0.98777  3.08304  3.26495  3.45666  5.27668  4.11985      4 r - - -
          2.68618  4.42225  2.77519  2.73123  3.46354  2.40513  3.72494  3.29354  2.67741  2.69355  4.24690  2.90347  2.73739  3.18146  2.89801  2.37887  2.77519  2.98518  4.58477  3.61503
          0.03159  3.86636  4.58870  0.61958  0.77255  0.70722  0.67927
      5   3.14842  4.61250  4.17968  3.81950  3.13339  3.97437  4.47716  2.33711  3.58731  0.88276  3.15826  4.09557  4.41079  3.95711  3.76438  3.54453  3.44295  2.37285  5.01045  3.73235      5 l - - -
          2.68618  4.42225  2.77519  2.73123  3.46354  2.40513  3.72494  3.29354  2.67741  2.69355  4.24690  2.90347  2.73739  3.18146  2.89801  2.37887  2.77519  2.98518  4.58477  3.61503
          0.03159  3.86636  4.58870  0.61958  0.77255  0.70722  0.67927
      6   2.94705  5.05683  2.48504  1.03410  4.40228  3.27013  3.85641  3.85497  2.73617  3.47307  4.44738  2.92946  3.87443  3.07220  3.14437  2.93007  3.25124  3.53944  5.57500  4.29725      6 e - - -
          2.68618  4.42225  2.77519  2.73123  3.46354  2.40513  3.72494  3.29354  2.67741  2.69355  4.24690  2.90347  2.73739  3.18146  2.89801  2.37887  2.77519  2.98518  4.58477  3.61503
          0.03159  3.86636  4.58870  0.61958  0.77255  0.70722  0.67927
      7   2.65733  4.43336  3.32985  3.22848  4.37089  0.73860  4.34913  3.96902  3.40893  3.62392  4.59962  3.49416  3.82430  3.73357  3.64564  2.82907  3.13809  3.49852  5.46765  4.47258      7 g - - -
          2.68618  4.42225  2.77519  2.73123  3.46354  2.40513  3.72494  3.29354  2.67741  2.69355  4.24690  2.90347  2.73739  3.18146  2.89801  2.37887  2.77519  2.98518  4.58477  3.61503
          0.03159  3.86636  4.58870  0.61958  0.77255  0.70722  0.67927
      8   3.02634  4.44678  4.32699  3.94255  3.37007  4.05993  4.67181  1.08550  3.77057  1.95736  3.30638  4.18875  4.49173  4.11949  3.96784  3.55464  3.32561  1.84575  5.25963  3.99740      8 i - - -
          2.68618  4.42225  2.77519  2.73123  3.46354  2.40513  3.72494  3.29354  2.67741  2.69355  4.24690  2.90347  2.73739  3.18146  2.89801  2.37887  2.77519  2.98518  4.58477  3.61503
          0.03159  3.86636  4.58870  0.61958  0.77255  0.70722  0.67927
      9   2.94705  5.05683  2.48504  1.03410  4.40228  3.27013  3.85641  3.85497  2.73617  3.47307  4.44738  2.92946  3.87443  3.07220  3.14437  2.93007  3.25124  3.53944  5.57500  4.29725      9 e - - -
          2.68618  4.42225  2.77519  2.73123  3.46354  2.40513  3.72494  3.29354  2.67741  2.69355  4.24690  2.90347  2.73739  3.18146  2.89801  2.37887  2.77519  2.98518  4.58477  3.61503
          0.03159  3.86636  4.58870  0.61958  0.77255  0.70722  0.67927
     10   2.65733  4.43336  3.32985  3.22848  4.37089  0.73860  4.34913  3.96902  3.40893  3.62392  4.59962  3.49416  3.82430  3.73357  3.64564  2.82907  3.13809  3.49852  5.46765  4.47258     10 g - - -
          2.68618  4.42225  2.77519  2.73123  3.46354  2.40513  3.72494  3.29354  2.67741  2.69355  4.24690  2.90347  2.73739  3.18146  2.89801  2.37887  2.77519  2.98518  4.58477  3.61503
          0.03159  3.86636  4.58870  0.61958  0.77255  0.36866  1.17656
     11   3.21852  4.58053  4.65746  4.28743  3.54373  4.31116  4.97785  0.82612  4.12027  2.08843  3.44949  4.50081  4.72568  4.44834  4.29086  3.83495  3.51591  1.88186  5.47874  4.23321     11 i - - -
          2.68618  4.42225  2.77519  2.73123  3.46354  2.40513  3.72494  3.29354  2.67741  2.69355  4.24690  2.90347  2.73739  3.18146  2.89801  2.37887  2.77519  2.98518  4.58477  3.61503
          0.02473  4.10784  4.83019  0.61958  0.77255  0.48576  0.95510
     12   3.29023  5.10007  3.80673  3.27642  4.51542  3.72449  4.02242  4.07912  2.36946  3.55240  4.55193  3.61522  4.22060  3.23586  0.67174  3.36648  3.54331  3.79422  5.50587  4.39767     12 R - - -
          2.68618  4.42225  2.77519  2.73123  3.46354  2.40513  3.72494  3.29354  2.67741  2.69355  4.24690  2.90347  2.73739  3.18146  2.89801  2.37887  2.77519  2.98518  4.58477  3.61503
          0.02473  4.10784  4.83019  0.61958  0.77255  0.48576  0.95510
     13   3.17603  5.31577  2.61426  0.73145  4.69479  3.44134  4.05738  4.19689  2.96939  3.77889  4.74960  3.09395  4.05924  3.27258  3.39767  3.13839  3.48435  3.85896  5.82157  4.55261     13 e - - -
          2.68618  4.42225  2.77519  2.73123  3.46354  2.40513  3.72494  3.29354  2.67741  2.69355  4.24690  2.90347  2.73739  3.18146  2.89801  2.37887  2.77519  2.98518  4.58477  3.61503
          0.02473  4.10784  4.83019  0.61958  0.77255  0.48576  0.95510
     14   2.99825  4.48305  4.44636  4.12298  3.73382  3.96194  4.88783  2.06952  3.99458  2.38369  3.66894  4.27342  4.51390  4.34024  4.18360  3.48526  3.35691  0.77224  5.55600  4.29969     14 v - - -
          2.68618  4.42225  2.77519  2.73123  3.46354  2.40513  3.72494  3.29354  2.67741  2.69355  4.24690  2.90347  2.73739  3.18146  2.89801  2.37887  2.77519  2.98518  4.58477  3.61503
          0.02473  4.10784  4.83019  0.61958  0.77255  0.48576  0.95510
     15   2.55755  4.40087  3.65703  3.42834  4.19651  3.23031  4.42513  3.35333  3.37602  3.20825  4.24873  3.59388  3.95506  3.76031  3.61876  2.76213  0.82732  3.02204  5.61291  4.41520     15 t - - -
          2.68618  4.42225  2.77519  2.73123  3.46354  2.40513  3.72494  3.29354  2.67741  2.69355  4.24690  2.90347  2.73739  3.18146  2.89801  2.37887  2.77519  2.98518  4.58477  3.61503
          0.02473  4.10784  4.83019  0.61958  0.77255  0.48576  0.95510
     16   0.72131  4.32657  3.71776  3.52774  4.30259  3.14338  4.51964  3.46454  3.55052  3.33465  4.34577  3.61265  3.90553  3.87100  3.78008  2.67751  2.97158  3.07739  5.70571  4.53466     16 a - - -
          2.68618  4.42225  2.77519  2.73123  3.46354  2.40513  3.72494  3.29354  2.67741  2.69355  4.24690  2.90347  2.73739  3.18146  2.89801  2.37887  2.77519  2.98518  4.58477  3.61503
          0.02473  4.10784  4.83019  0.61958  0.77255  0.48576  0.95510
     17   2.41839  4.35516  3.37820  3.04723  4.19724  3.14352  4.14108  3.51866  3.04609  3.24641  4.13674  3.31997  1.93344  3.39623  3.37575  2.58383  1.49371  3.10924  5.55362  4.31825     17 t - - -
          2.68618  4.42225  2.77519  2.73123  3.46354  2.40513  3.72494  3.29354  2.67741  2.69355  4.24690  2.90347  2.73739  3.18146  2.89801  2.37887  2.77519  2.98518  4.58477  3.61503
          0.02473  4.10784  4.83019  0.61958  0.77255  0.48576  0.95510
     18   2.44726  4.36730  3.42940  3.26297  4.32071  3.09372  4.36275  3.87866  3.35302  3.58283  4.49314  3.44467  3.85335  3.68470  3.62692  0.78435  2.94624  3.36103  5.67531  4.40746     18 s - - -
          2.68618  4.42225  2.77519  2.73123  3.46354  2.40513  3.72494  3.29354  2.67741  2.69355  4.24690  2.90347  2.73739  3.18146  2.89801  2.37887  2.77519  2.98518  4.58477  3.61503
          0.02473  4.10784  4.83019  0.61958  0.77255  0.48576  0.95510
     19   2.93774  4.93068  2.86775  2.78044  4.33335  3.35745  4.13855  4.10184  3.06620  3.72338  4.68222  0.80012  4.02370  3.41717  3.42423  2.99933  3.33070  3.69968  5.61230  4.26902     19 n - - -
          2.68618  4.42225  2.77519  2.73123  3.46354  2.40513  3.72494  3.29354  2.67741  2.69355  4.24690  2.90347  2.73739  3.18146  2.89801  2.37887  2.77519  2.98518  4.58477  3.61503
          0.02473  4.10784  4.83019  0.61958  0.77255  0.48576  0.95510
     20   2.44726  4.36730  3.42940  3.26297  4.32071  3.09372  4.36275  3.87866  3.35302  3.58283  4.49314  3.44467  3.85335  3.68470  3.62692  0.78435  2.94624  3.36103  5.67531  4.40746     20 s - - -
          2.68618  4.42225  2.77519  2.73123  3.46354  2.40513  3.72494  3.29354  2.67741  2.69355  4.24690  2.90347  2.73739  3.18146  2.89801  2.37887  2.77519  2.98518  4.58477  3.61503
          0.02473  4.10784  4.83019  0.61958  0.77255  0.48576  0.95510
     21   2.99825  4.48305  4.44636  4.12298  3.73382  3.96194  4.88783  2.06952  3.99458  2.38369  3.66894  4.27342  4.51390  4.34024  4.18360  3.48526  3.35691  0.77224  5.55600  4.29969     21 v - - -
          2.68618  4.42225  2.77519  2.73123  3.46354  2.40513  3.72494  3.29354  2.67741  2.69355  4.24690  2.90347  2.73739  3.18146  2.89801  2.37887  2.77519  2.98518  4.58477  3.61503
          0.02473  4.10784  4.83019  0.61958  0.77255  0.48576  0.95510
     22   2.44726  4.36730  3.42940  3.26297  4.32071  3.09372  4.36275  3.87866  3.35302  3.58283  4.49314  3.44467  3.85335  3.68470  3.62692  0.78435  2.94624  3.36103  5.67531  4.40746     22 s - - -
          2.68618  4.42225  2.77519  2.73123  3.46354  2.40513  3.72494  3.29354  2.67741  2.69355  4.24690  2.90347  2.73739  3.18146  2.89801  2.37887  2.77519  2.98518  4.58477  3.61503
          0.02473  4.10784  4.83019  0.61958  0.77255  0.48576  0.95510
     23   3.09137  5.07017  3.08180  2.84722  4.26903  3.53682  4.00516  3.94302  2.65305  3.42103  4.44895  3.30652  4.09791  0.86671  2.92964  3.13226  3.39130  3.65993  5.50178  4.21426     23 q - - -
          2.68618  4.42225  2.77519  2.73123  3.46354  2.40513  3.72494  3.29354  2.67741  2.69355  4.24690  2.90347  2.73739  3.18146  2.89801  2.37887  2.77519  2.98518  4.58477  3.61503
          0.02473  4.10784  4.83019  0.61958  0.77255  0.48576  0.95510
     24   3.20351  5.16194  3.39417  2.97974  4.60279  3.65988  3.91280  4.04870  0.75565  3.56550  4.52047  3.39137  4.14870  3.09539  2.50643  3.23375  3.44227  3.74549  5.56507  4.41500     24 k - - -
          2.68618  4.42225  2.77519  2.73123  3.46354  2.40513  3.72494  3.29354  2.67741  2.69355  4.24690  2.90347  2.73739  3.18146  2.89801  2.37887  2.77519  2.98518  4.58477  3.61503
          0.02473  4.10784  4.83019  0.61958  0.77255  0.48576  0.95510
     25   2.98473  4.73020  3.70619  3.63868  4.76411  0.44350  4.73834  4.42715  3.85161  4.04953  5.03174  3.87137  4.12840  4.15756  4.05584  3.16440  3.48425  3.90993  5.79073  4.87614     25 G - - -
          2.68618  4.42225  2.77519  2.73123  3.46354  2.40513  3.72494  3.29354  2.67741  2.69355  4.24690  2.90347  2.73739  3.18146  2.89801  2.37887  2.77519  2.98518  4.58477  3.61503
          0.02473  4.10784  4.83019  0.61958  0.77255  0.48576  0.95510
     26   2.98473  4.73020  3.70619  3.63868  4.76411  0.44350  4.73834  4.42715  3.85161  4.04953  5.03174  3.87137  4.12840  4.15756  4.05584  3.16440  3.48425  3.90993  5.79073  4.87614     26 G - - -
          2.68618  4.42225  2.77519  2.73123  3.46354  2.40513  3.72494  3.29354  2.67741  2.69355  4.24690  2.90347  2.73739  3.18146  2.89801  2.37887  2.77519  2.98518  4.58477  3.61503
          0.02473  4.10784  4.83019  0.61958  0.77255  0.48576  0.95510
     27   3.20351  5.16194  3.39417  2.97974  4.60279  3.65988  3.91280  4.04870  0.75565  3.56550  4.52047  3.39137  4.14870  3.09539  2.50643  3.23375  3.44227  3.74549  5.56507  4.41500     27 k - - -
          2.68618  4.42225  2.77519  2.73123  3.46354  2.40513  3.72494  3.29354  2.67741  2.69355  4.24690  2.90347  2.73739  3.18146  2.89801  2.37887  2.77519  2.98518  4.58477  3.61503
          0.02473  4.10784  4.83019  0.61958  0.77255  0.48576  0.95510
     28   3.20351  5.16194  3.39417  2.97974  4.60279  3.65988  3.91280  4.04870  0.75565  3.56550  4.52047  3.39137  4.14870  3.09539  2.50643  3.23375  3.44227  3.74549  5.56507  4.41500     28 k - - -
          2.68618  4.42225  2.77519  2.73123  3.46354  2.40513  3.72494  3.29354  2.67741  2.69355  4.24690  2.90347  2.73739  3.18146  2.89801  2.37887  2.77519  2.98518  4.58477  3.61503
          0.02473  4.10784  4.83019  0.61958  0.77255  0.48576  0.95510
     29   3.28756  5.05165  3.38863  3.17843  3.47638  3.66945  0.72989  4.02737  3.01630  3.48861  4.55506  3.57567  4.23799  3.54955  3.26459  3.35801  3.60160  3.75825  4.93669  3.42191     29 h - - -
          2.68618  4.42225  2.77519  2.73123  3.46354  2.40513  3.72494  3.29354  2.67741  2.69355  4.24690  2.90347  2.73739  3.18146  2.89801  2.37887  2.77519  2.98518  4.58477  3.61503
          0.02473  4.10784  4.83019  0.61958  0.77255  0.48576  0.95510
     30   3.09501  4.80611  3.72864  3.60629  4.57075  3.48062  4.65889  4.18381  3.68516  3.78209  4.84615  3.88631  0.48698  4.06654  3.89846  3.27125  3.55623  3.80103  5.68597  4.69662     30 P - - -
          2.68618  4.42225  2.77519  2.73123  3.46354  2.40513  3.72494  3.29354  2.67741  2.69355  4.24690  2.90347  2.73739  3.18146  2.89801  2.37887  2.77519  2.98518  4.58477  3.61503
          0.02473  4.10784  4.83019  0.61958  0.77255  0.48576  0.95510
     31   2.99825  4.48305  4.44636  4.12298  3.73382  3.96194  4.88783  2.06952  3.99458  2.38369  3.66894  4.27342  4.51390  4.34024  4.18360  3.48526  3.35691  0.77224  5.55600  4.29969     31 v - - -
          2.68618  4.42225  2.77519  2.73123  3.46354  2.40513  3.72494  3.29354  2.67741  2.69355  4.24690  2.90347  2.73739  3.18146  2.89801  2.37887  2.77519  2.98518  4.58477  3.61503
          0.02473  4.10784  4.83019  0.61958  0.77255  0.48576  0.95510
     32   0.72131  4.32657  3.71776  3.52774  4.30259  3.14338  4.51964  3.46454  3.55052  3.33465  4.34577  3.61265  3.90553  3.87100  3.78008  2.67751  2.97158  3.07739  5.70571  4.53466     32 a - - -
          2.68618  4.42225  2.77519  2.73123  3.46354  2.40513  3.72494  3.29354  2.67741  2.69355  4.24690  2.90347  2.73739  3.18146  2.89801  2.37887  2.77519  2.98518  4.58477  3.61503
          0.02473  4.10784  4.83019  0.61958  0.77255  0.48576  0.95510
     33   2.99825  4.48305  4.44636  4.12298  3.73382  3.96194  4.88783  2.06952  3.99458  2.38369  3.66894  4.27342  4.51390  4.34024  4.18360  3.48526  3.35691  0.77224  5.55600  4.29969     33 v - - -
          2.68618  4.42225  2.77519  2.73123  3.46354  2.40513  3.72494  3.29354  2.67741  2.69355  4.24690  2.90347  2.73739  3.18146  2.89801  2.37887  2.77519  2.98518  4.58477  3.61503
          0.02473  4.10784  4.83019  0.61958  0.77255  0.48576  0.95510
     34   0.72131  4.32657  3.71776  3.52774  4.30259  3.14338  4.51964  3.46454  3.55052  3.33465  4.34577  3.61265  3.90553  3.87100  3.78008  2.67751  2.97158  3.07739  5.70571  4.53466     34 a - - -
          2.68618  4.42225  2.77519  2.73123  3.46354  2.40513  3.72494  3.29354  2.67741  2.69355  4.24690  2.90347  2.73739  3.18146  2.89801  2.37887  2.77519  2.98518  4.58477  3.61503
          0.02473  4.10784  4.83019  0.61958  0.77255  0.48576  0.95510
     35   2.93774  4.93068  2.86775  2.78044  4.33335  3.35745  4.13855  4.10184  3.06620  3.72338  4.68222  0.80012  4.02370  3.41717  3.42423  2.99933  3.33070  3.69968  5.61230  4.26902     35 n - - -
          2.68618  4.42225  2.77519  2.73123  3.46354  2.40513  3.72494  3.29354  2.67741  2.69355  4.24690  2.90347  2.73739  3.18146  2.89801  2.37887  2.77519  2.98518  4.58477  3.61503
          0.02473  4.10784  4.83019  0.61958  0.77255  0.48576  0.95510
     36   2.55755  4.40087  3.65703  3.42834  4.19651  3.23031  4.42513  3.35333  3.37602  3.20825  4.24873  3.59388  3.95506  3.76031  3.61876  2.76213  0.82732  3.02204  5.61291  4.41520     36 t - - -
          2.68618  4.42225  2.77519  2.73123  3.46354  2.40513  3.72494  3.29354  2.67741  2.69355  4.24690  2.90347  2.73739  3.18146  2.89801  2.37887  2.77519  2.98518  4.58477  3.61503
          0.02473  4.10784  4.83019  0.61958  0.77255  0.48576  0.95510
     37   2.93774  4.93068  2.86775  2.78044  4.33335  3.35745  4.13855  4.10184  3.06620  3.72338  4.68222  0.80012  4.02370  3.41717  3.42423  2.99933  3.33070  3.69968  5.61230  4.26902     37 n - - -
          2.68618  4.42225  2.77519  2.73123  3.46354  2.40513  3.72494  3.29354  2.67741  2.69355  4.24690  2.90347  2.73739  3.18146  2.89801  2.37887  2.77519  2.98518  4.58477  3.61503
          0.02473  4.10784  4.83019  0.61958  0.77255  0.48576  0.95510
     38   3.09501  4.80611  3.72864  3.60629  4.57075  3.48062  4.65889  4.18381  3.68516  3.78209  4.84615  3.88631  0.48698  4.06654  3.89846  3.27125  3.55623  3.80103  5.68597  4.69662     38 P - - -
          2.68618  4.42225  2.77519  2.73123  3.46354  2.40513  3.72494  3.29354  2.67741  2.69355  4.24690  2.90347  2.73739  3.18146  2.89801  2.37887  2.77519  2.98518  4.58477  3.61503
          0.02473  4.10784  4.83019  0.61958  0.77255  0.48576  0.95510
     39   2.98473  4.73020  3.70619  3.63868  4.76411  0.44350  4.73834  4.42715  3.85161  4.04953  5.03174  3.87137  4.12840  4.15756  4.05584  3.16440  3.48425  3.90993  5.79073  4.87614     39 G - - -
          2.68618  4.42225  2.77519  2.73123  3.46354  2.40513  3.72494  3.29354  2.67741  2.69355  4.24690  2.90347  2.73739  3.18146  2.89801  2.37887  2.77519  2.98518  4.58477  3.61503
          0.02473  4.10784  4.83019  0.61958  0.77255  0.48576  0.95510
     40   3.20351  5.16194  3.39417  2.97974  4.60279  3.65988  3.91280  4.04870  0.75565  3.56550  4.52047  3.39137  4.14870  3.09539  2.50643  3.23375  3.44227  3.74549  5.56507  4.41500     40 k - - -
          2.68618  4.42225  2.77519  2.73123  3.46354  2.40513  3.72494  3.29354  2.67741  2.69355  4.24690  2.90347  2.73739  3.18146  2.89801  2.37887  2.77519  2.98518  4.58477  3.61503
          0.02473  4.10784  4.83019  0.61958  0.77255  0.48576  0.95510
     41   3.09501  4.80611  3.72864  3.60629  4.57075  3.48062  4.65889  4.18381  3.68516  3.78209  4.84615  3.88631  0.48698  4.06654  3.89846  3.27125  3.55623  3.80103  5.68597  4.69662     41 P - - -
          2.68618  4.42225  2.77519  2.73123  3.46354  2.40513  3.72494  3.29354  2.67741  2.69355  4.24690  2.90347  2.73739  3.18146  2.89801  2.37887  2.77519  2.98518  4.58477  3.61503
          0.02473  4.10784  4.83019  0.61958  0.77255  0.48576  0.95510
     42   3.09501  4.80611  3.72864  3.60629  4.57075  3.48062  4.65889  4.18381  3.68516  3.78209  4.84615  3.88631  0.48698  4.06654  3.89846  3.27125  3.55623  3.80103  5.68597  4.69662     42 P - - -
          2.68618  4.42225  2.77519  2.73123  3.46354  2.40513  3.72494  3.29354  2.67741  2.69355  4.24690  2.90347  2.73739  3.18146  2.89801  2.37887  2.77519  2.98518  4.58477  3.61503
          0.02473  4.10784  4.83019  0.61958  0.77255  0.48576  0.95510
     43   3.20351  5.16194  3.39417  2.97974  4.60279  3.65988  3.91280  4.04870  0.75565  3.56550  4.52047  3.39137  4.14870  3.09539  2.50643  3.23375  3.44227  3.74549  5.56507  4.41500     43 k - - -
          2.68618  4.42225  2.77519  2.73123  3.46354  2.40513  3.72494  3.29354  2.67741  2.69355  4.24690  2.90347  2.73739  3.18146  2.89801  2.37887  2.77519  2.98518  4.58477  3.61503
          0.02473  4.10784  4.83019  0.61958  0.77255  0.48576  0.95510
     44   3.75687  5.04212  4.47034  4.23920  2.94796  4.01039  4.22144  3.79779  3.96029  3.14911  4.41949  4.34260  4.54896  4.33546  4.04494  3.95810  4.07064  3.69436  0.52001  2.93880     44 W - - -
          2.68618  4.42225  2.77519  2.73123  3.46354  2.40513  3.72494  3.29354  2.67741  2.69355  4.24690  2.90347  2.73739  3.18146  2.89801  2.37887  2.77519  2.98518  4.58477  3.61503
          0.27308  4.10784  1.50271  0.61958  0.77255  0.48576  0.95510
     45   2.96654  4.93007  3.14212  2.76473  4.31510  3.45665  3.75583  3.74399  1.04667  3.31041  4.27218  3.18947  3.95742  2.94765  2.43049  3.00892  3.22026  3.45212  5.37227  4.18416     45 k - - -
          2.68618  4.42225  2.77519  2.73123  3.46354  2.40513  3.72494  3.29354  2.67741  2.69355  4.24690  2.90347  2.73739  3.18146  2.89801  2.37887  2.77519  2.98518  4.58477  3.61503
          0.03159  3.86636  4.58870  0.61958  0.77255  0.70722  0.67927
     46   3.02634  4.44678  4.32699  3.94255  3.37007  4.05993  4.67181  1.08550  3.77057  1.95736  3.30638  4.18875  4.49173  4.11949  3.96784  3.55464  3.32561  1.84575  5.25963  3.99740     46 i - - -
          2.68618  4.42225  2.77519  2.73123  3.46354  2.40513  3.72494  3.29354  2.67741  2.69355  4.24690  2.90347  2.73739  3.18146  2.89801  2.37887  2.77519  2.98518  4.58477  3.61503
          0.03159  3.86636  4.58870  0.61958  0.77255  0.70722  0.67927
     47   2.87591  4.86144  2.89890  2.65355  4.02919  3.36200  3.81180  3.65901  2.47476  3.16197  4.19001  3.11322  3.91537  1.24495  2.75905  2.92392  3.17289  3.38907  5.30229  3.99563     47 q - - -
          2.68618  4.42225  2.77519  2.73123  3.46354  2.40513  3.72494  3.29354  2.67741  2.69355  4.24690  2.90347  2.73739  3.18146  2.89801  2.37887  2.77519  2.98518  4.58477  3.61503
          0.03159  3.86636  4.58870  0.61958  0.77255  0.70722  0.67927
     48   2.98818  4.80670  3.11976  2.87909  3.28046  3.44235  1.15546  3.69016  2.72231  3.18489  4.22736  3.28866  3.99454  3.24524  2.98838  3.05892  3.29134  3.42540  4.74559  3.23149     48 h - - -
          2.68618  4.42225  2.77519  2.73123  3.46354  2.40513  3.72494  3.29354  2.67741  2.69355  4.24690  2.90347  2.73739  3.18146  2.89801  2.37887  2.77519  2.98518  4.58477  3.61503
          0.03159  3.86636  4.58870  0.61958  0.77255  0.70722  0.67927
     49   2.94705  5.05683  2.48504  1.03410  4.40228  3.27013  3.85641  3.85497  2.73617  3.47307  4.44738  2.92946  3.87443  3.07220  3.14437  2.93007  3.25124  3.53944  5.57500  4.29725     49 e - - -
          2.68618  4.42225  2.77519  2.73123  3.46354  2.40513  3.72494  3.29354  2.67741  2.69355  4.24690  2.90347  2.73739  3.18146  2.89801  2.37887  2.77519  2.98518  4.58477  3.61503
          0.03159  3.86636  4.58870  0.61958  0.77255  0.70722  0.67927
     50   2.87591  4.86144  2.89890  2.65355  4.02919  3.36200  3.81180  3.65901  2.47476  3.16197  4.19001  3.11322  3.91537  1.24495  2.75905  2.92392  3.17289  3.38907  5.30229  3.99563     50 q - - -
          2.68618  4.42225  2.77519  2.73123  3.46354  2.40513  3.72494  3.29354  2.67741  2.69355  4.24690  2.90347  2.73739  3.18146  2.89801  2.37887  2.77519  2.98518  4.58477  3.61503
          0.03159  3.86636  4.58870  0.61958  0.77255  0.70722  0.67927
     51   3.25058  4.65414  4.23033  3.94366  1.02178  3.94178  3.87454  2.77502  3.85085  2.14649  3.50609  4.01229  4.40051  4.02051  3.97209  3.52083  3.55171  2.76527  4.12543  2.49321     51 f - - -
          2.68618  4.42225  2.77519  2.73123  3.46354  2.40513  3.72494  3.29354  2.67741  2.69355  4.24690  2.90347  2.73739  3.18146  2.89801  2.37887  2.77519  2.98518  4.58477  3.61503
          0.03159  3.86636  4.58870  0.61958  0.77255  0.70722  0.67927
     52   2.87591  4.86144  2.89890  2.65355  4.02919  3.36200  3.81180  3.65901  2.47476  3.16197  4.19001  3.11322  3.91537  1.24495  2.75905  2.92392  3.17289  3.38907  5.30229  3.99563     52 q - - -
          2.68618  4.42225  2.77519  2.73123  3.46354  2.40513  3.72494  3.29354  2.67741  2.69355  4.24690  2.90347  2.73739  3.18146  2.89801  2.37887  2.77519  2.98518  4.58477  3.61503
          0.03159  3.86636  4.58870  0.61958  0.77255  0.70722  0.67927
     53   1.02261  4.18901  3.45640  3.24742  4.04631  3.01371  4.27019  3.17090  3.26352  3.05279  4.08529  3.39857  3.75235  3.60525  3.51447  2.53935  2.81629  2.82636  5.47407  4.27364     53 a - - -
          2.68618  4.42225  2.77519  2.73123  3.46354  2.40513  3.72494  3.29354  2.67741  2.69355  4.24690  2.90347  2.73739  3.18146  2.89801  2.37887  2.77519  2.98518  4.58477  3.61503
          0.02138  3.85614        *  0.61958  0.77255  0.00000        *
//
