# Supplementary material for: A refined genome phage display methodology delineates the human antibody response in patients with Chagas disease
Source: iScience. 2021 May 15;24(6):102540. doi: 10.1016/j.isci.2021.102540 (PMC8185243; doi:10.1016/j.isci.2021.102540)
Supplement: Data S2. Alignments and consensus sequences for all epitopes. Related to Figure 3 and Data S1 [file mmc3.zip › final clusters A and B/1025.hmm]

HMMER3/f [3.1b2 | February 2015]
NAME  1025.mafft
LENG  52
ALPH  amino
RF    no
MM    no
CONS  yes
CS    no
MAP   yes
DATE  Wed Dec  6 22:58:57 2017
NSEQ  2
EFFN  0.808594
CKSUM 3374804369
STATS LOCAL MSV       -8.3385  0.71913
STATS LOCAL VITERBI   -8.8496  0.71913
STATS LOCAL FORWARD   -4.3097  0.71913
HMM          A        C        D        E        F        G        H        I        K        L        M        N        P        Q        R        S        T        V        W        Y   
            m->m     m->i     m->d     i->m     i->i     d->m     d->d
  COMPO   2.89821  4.77411  3.10601  2.41862  3.66514  2.88658  3.73609  3.00954  2.70007  2.88346  3.61570  3.47225  2.88122  2.23820  2.36875  3.09632  2.58451  2.65906  5.40246  4.16627
          2.68618  4.42225  2.77519  2.73123  3.46354  2.40513  3.72494  3.29354  2.67741  2.69355  4.24690  2.90347  2.73739  3.18146  2.89801  2.37887  2.77519  2.98518  4.58477  3.61503
          0.29795  4.07973  1.42399  0.61958  0.77255  0.00000        *
      1   2.67923  4.44479  3.28043  3.11216  4.11009  3.13560  4.19342  3.64182  3.16474  3.27450  4.32275  3.42405  0.94163  3.55533  3.41580  2.84521  3.11656  3.29363  5.31134  4.23038      1 p - - -
          2.68618  4.42225  2.77519  2.73123  3.46354  2.40513  3.72494  3.29354  2.67741  2.69355  4.24690  2.90347  2.73739  3.18146  2.89801  2.37887  2.77519  2.98518  4.58477  3.61503
          0.03329  3.81506  4.53741  0.61958  0.77255  0.36395  1.18720
      2   3.14468  4.66330  4.27855  3.89253  3.31572  3.99239  4.57984  2.51281  3.64787  1.88326  1.02980  4.14295  4.45832  4.01846  3.82785  3.51319  3.45628  2.54204  5.18133  3.95915      2 m - - -
          2.68618  4.42225  2.77519  2.73123  3.46354  2.40513  3.72494  3.29354  2.67741  2.69355  4.24690  2.90347  2.73739  3.18146  2.89801  2.37887  2.77519  2.98518  4.58477  3.61503
          0.02545  4.07973  4.80207  0.61958  0.77255  0.48576  0.95510
      3   3.06280  5.04424  3.05714  2.82038  4.23949  3.51409  3.97868  3.90730  2.62786  3.38838  4.41545  3.28005  4.07373  0.90581  2.90575  3.10412  3.36198  3.62553  5.47673  4.18647      3 q - - -
          2.68618  4.42225  2.77519  2.73123  3.46354  2.40513  3.72494  3.29354  2.67741  2.69355  4.24690  2.90347  2.73739  3.18146  2.89801  2.37887  2.77519  2.98518  4.58477  3.61503
          0.02545  4.07973  4.80207  0.61958  0.77255  0.48576  0.95510
      4   3.39545  4.79905  4.52149  4.16713  3.22732  4.24311  4.75830  2.44755  3.93293  0.65637  3.19414  4.42250  4.64592  4.25119  4.07310  3.84559  3.68198  2.53779  5.17671  3.94626      4 L - - -
          2.68618  4.42225  2.77519  2.73123  3.46354  2.40513  3.72494  3.29354  2.67741  2.69355  4.24690  2.90347  2.73739  3.18146  2.89801  2.37887  2.77519  2.98518  4.58477  3.61503
          0.02545  4.07973  4.80207  0.61958  0.77255  0.48576  0.95510
      5   3.14626  5.28497  2.59560  0.76276  4.65960  3.41909  4.03052  4.15566  2.93847  3.74158  4.71179  3.07112  4.03514  3.24523  3.36501  3.11057  3.45381  3.82004  5.79189  4.52071      5 e - - -
          2.68618  4.42225  2.77519  2.73123  3.46354  2.40513  3.72494  3.29354  2.67741  2.69355  4.24690  2.90347  2.73739  3.18146  2.89801  2.37887  2.77519  2.98518  4.58477  3.61503
          0.02545  4.07973  4.80207  0.61958  0.77255  0.48576  0.95510
      6   3.06280  5.04424  3.05714  2.82038  4.23949  3.51409  3.97868  3.90730  2.62786  3.38838  4.41545  3.28005  4.07373  0.90581  2.90575  3.10412  3.36198  3.62553  5.47673  4.18647      6 q - - -
          2.68618  4.42225  2.77519  2.73123  3.46354  2.40513  3.72494  3.29354  2.67741  2.69355  4.24690  2.90347  2.73739  3.18146  2.89801  2.37887  2.77519  2.98518  4.58477  3.61503
          0.02545  4.07973  4.80207  0.61958  0.77255  0.48576  0.95510
      7   3.14626  5.28497  2.59560  0.76276  4.65960  3.41909  4.03052  4.15566  2.93847  3.74158  4.71179  3.07112  4.03514  3.24523  3.36501  3.11057  3.45381  3.82004  5.79189  4.52071      7 e - - -
          2.68618  4.42225  2.77519  2.73123  3.46354  2.40513  3.72494  3.29354  2.67741  2.69355  4.24690  2.90347  2.73739  3.18146  2.89801  2.37887  2.77519  2.98518  4.58477  3.61503
          0.02545  4.07973  4.80207  0.61958  0.77255  0.48576  0.95510
      8   3.06280  5.04424  3.05714  2.82038  4.23949  3.51409  3.97868  3.90730  2.62786  3.38838  4.41545  3.28005  4.07373  0.90581  2.90575  3.10412  3.36198  3.62553  5.47673  4.18647      8 q - - -
          2.68618  4.42225  2.77519  2.73123  3.46354  2.40513  3.72494  3.29354  2.67741  2.69355  4.24690  2.90347  2.73739  3.18146  2.89801  2.37887  2.77519  2.98518  4.58477  3.61503
          0.02545  4.07973  4.80207  0.61958  0.77255  0.48576  0.95510
      9   3.06280  5.04424  3.05714  2.82038  4.23949  3.51409  3.97868  3.90730  2.62786  3.38838  4.41545  3.28005  4.07373  0.90581  2.90575  3.10412  3.36198  3.62553  5.47673  4.18647      9 q - - -
          2.68618  4.42225  2.77519  2.73123  3.46354  2.40513  3.72494  3.29354  2.67741  2.69355  4.24690  2.90347  2.73739  3.18146  2.89801  2.37887  2.77519  2.98518  4.58477  3.61503
          0.02545  4.07973  4.80207  0.61958  0.77255  0.48576  0.95510
     10   3.06280  5.04424  3.05714  2.82038  4.23949  3.51409  3.97868  3.90730  2.62786  3.38838  4.41545  3.28005  4.07373  0.90581  2.90575  3.10412  3.36198  3.62553  5.47673  4.18647     10 q - - -
          2.68618  4.42225  2.77519  2.73123  3.46354  2.40513  3.72494  3.29354  2.67741  2.69355  4.24690  2.90347  2.73739  3.18146  2.89801  2.37887  2.77519  2.98518  4.58477  3.61503
          0.02545  4.07973  4.80207  0.61958  0.77255  0.48576  0.95510
     11   3.06280  5.04424  3.05714  2.82038  4.23949  3.51409  3.97868  3.90730  2.62786  3.38838  4.41545  3.28005  4.07373  0.90581  2.90575  3.10412  3.36198  3.62553  5.47673  4.18647     11 q - - -
          2.68618  4.42225  2.77519  2.73123  3.46354  2.40513  3.72494  3.29354  2.67741  2.69355  4.24690  2.90347  2.73739  3.18146  2.89801  2.37887  2.77519  2.98518  4.58477  3.61503
          0.02545  4.07973  4.80207  0.61958  0.77255  0.48576  0.95510
     12   3.25348  5.06848  3.76665  3.24040  4.47636  3.69528  3.99514  4.03667  2.34899  3.51507  4.51402  3.58207  4.19157  3.20883  0.70343  3.33025  3.50773  3.75268  5.47758  4.36324     12 r - - -
          2.68618  4.42225  2.77519  2.73123  3.46354  2.40513  3.72494  3.29354  2.67741  2.69355  4.24690  2.90347  2.73739  3.18146  2.89801  2.37887  2.77519  2.98518  4.58477  3.61503
          0.02545  4.07973  4.80207  0.61958  0.77255  0.48576  0.95510
     13   3.25348  5.06848  3.76665  3.24040  4.47636  3.69528  3.99514  4.03667  2.34899  3.51507  4.51402  3.58207  4.19157  3.20883  0.70343  3.33025  3.50773  3.75268  5.47758  4.36324     13 r - - -
          2.68618  4.42225  2.77519  2.73123  3.46354  2.40513  3.72494  3.29354  2.67741  2.69355  4.24690  2.90347  2.73739  3.18146  2.89801  2.37887  2.77519  2.98518  4.58477  3.61503
          0.02545  4.07973  4.80207  0.61958  0.77255  0.48576  0.95510
     14   3.25348  5.06848  3.76665  3.24040  4.47636  3.69528  3.99514  4.03667  2.34899  3.51507  4.51402  3.58207  4.19157  3.20883  0.70343  3.33025  3.50773  3.75268  5.47758  4.36324     14 r - - -
          2.68618  4.42225  2.77519  2.73123  3.46354  2.40513  3.72494  3.29354  2.67741  2.69355  4.24690  2.90347  2.73739  3.18146  2.89801  2.37887  2.77519  2.98518  4.58477  3.61503
          0.02545  4.07973  4.80207  0.61958  0.77255  0.48576  0.95510
     15   3.05020  4.76773  3.68057  3.55306  4.52247  3.44376  4.60939  4.12642  3.62914  3.72859  4.79045  3.83662  0.51896  4.01147  3.84703  3.22523  3.50897  3.74722  5.64717  4.64747     15 P - - -
          2.68618  4.42225  2.77519  2.73123  3.46354  2.40513  3.72494  3.29354  2.67741  2.69355  4.24690  2.90347  2.73739  3.18146  2.89801  2.37887  2.77519  2.98518  4.58477  3.61503
          0.02545  4.07973  4.80207  0.61958  0.77255  0.48576  0.95510
     16   3.06280  5.04424  3.05714  2.82038  4.23949  3.51409  3.97868  3.90730  2.62786  3.38838  4.41545  3.28005  4.07373  0.90581  2.90575  3.10412  3.36198  3.62553  5.47673  4.18647     16 q - - -
          2.68618  4.42225  2.77519  2.73123  3.46354  2.40513  3.72494  3.29354  2.67741  2.69355  4.24690  2.90347  2.73739  3.18146  2.89801  2.37887  2.77519  2.98518  4.58477  3.61503
          0.02545  4.07973  4.80207  0.61958  0.77255  0.48576  0.95510
     17   3.17341  5.13435  3.36244  2.95136  4.56855  3.63475  3.89135  4.01219  0.78580  3.53445  4.48946  3.36484  4.12435  3.07448  2.49370  3.20462  3.41358  3.71002  5.54143  4.38644     17 k - - -
          2.68618  4.42225  2.77519  2.73123  3.46354  2.40513  3.72494  3.29354  2.67741  2.69355  4.24690  2.90347  2.73739  3.18146  2.89801  2.37887  2.77519  2.98518  4.58477  3.61503
          0.02545  4.07973  4.80207  0.61958  0.77255  0.48576  0.95510
     18   3.06280  5.04424  3.05714  2.82038  4.23949  3.51409  3.97868  3.90730  2.62786  3.38838  4.41545  3.28005  4.07373  0.90581  2.90575  3.10412  3.36198  3.62553  5.47673  4.18647     18 q - - -
          2.68618  4.42225  2.77519  2.73123  3.46354  2.40513  3.72494  3.29354  2.67741  2.69355  4.24690  2.90347  2.73739  3.18146  2.89801  2.37887  2.77519  2.98518  4.58477  3.61503
          0.02545  4.07973  4.80207  0.61958  0.77255  0.48576  0.95510
     19   2.53779  4.38158  3.62687  3.39483  4.16649  3.21245  4.39444  3.31958  3.34192  3.17556  4.21668  3.56645  3.93440  3.72737  3.58717  2.74191  0.86340  2.99163  5.58564  4.38469     19 t - - -
          2.68618  4.42225  2.77519  2.73123  3.46354  2.40513  3.72494  3.29354  2.67741  2.69355  4.24690  2.90347  2.73739  3.18146  2.89801  2.37887  2.77519  2.98518  4.58477  3.61503
          0.02545  4.07973  4.80207  0.61958  0.77255  0.48576  0.95510
     20   2.97478  4.46557  4.40843  4.08269  3.71026  3.93395  4.85140  2.06355  3.95376  2.36419  3.64835  4.23800  4.48638  4.30077  4.14565  3.45429  3.33346  0.79852  5.52818  4.27069     20 v - - -
          2.68618  4.42225  2.77519  2.73123  3.46354  2.40513  3.72494  3.29354  2.67741  2.69355  4.24690  2.90347  2.73739  3.18146  2.89801  2.37887  2.77519  2.98518  4.58477  3.61503
          0.02545  4.07973  4.80207  0.61958  0.77255  0.48576  0.95510
     21   3.25348  5.06848  3.76665  3.24040  4.47636  3.69528  3.99514  4.03667  2.34899  3.51507  4.51402  3.58207  4.19157  3.20883  0.70343  3.33025  3.50773  3.75268  5.47758  4.36324     21 r - - -
          2.68618  4.42225  2.77519  2.73123  3.46354  2.40513  3.72494  3.29354  2.67741  2.69355  4.24690  2.90347  2.73739  3.18146  2.89801  2.37887  2.77519  2.98518  4.58477  3.61503
          0.02545  4.07973  4.80207  0.61958  0.77255  0.48576  0.95510
     22   3.06280  5.04424  3.05714  2.82038  4.23949  3.51409  3.97868  3.90730  2.62786  3.38838  4.41545  3.28005  4.07373  0.90581  2.90575  3.10412  3.36198  3.62553  5.47673  4.18647     22 q - - -
          2.68618  4.42225  2.77519  2.73123  3.46354  2.40513  3.72494  3.29354  2.67741  2.69355  4.24690  2.90347  2.73739  3.18146  2.89801  2.37887  2.77519  2.98518  4.58477  3.61503
          0.02545  4.07973  4.80207  0.61958  0.77255  0.48576  0.95510
     23   3.17341  5.13435  3.36244  2.95136  4.56855  3.63475  3.89135  4.01219  0.78580  3.53445  4.48946  3.36484  4.12435  3.07448  2.49370  3.20462  3.41358  3.71002  5.54143  4.38644     23 k - - -
          2.68618  4.42225  2.77519  2.73123  3.46354  2.40513  3.72494  3.29354  2.67741  2.69355  4.24690  2.90347  2.73739  3.18146  2.89801  2.37887  2.77519  2.98518  4.58477  3.61503
          0.02545  4.07973  4.80207  0.61958  0.77255  0.48576  0.95510
     24   3.14626  5.28497  2.59560  0.76276  4.65960  3.41909  4.03052  4.15566  2.93847  3.74158  4.71179  3.07112  4.03514  3.24523  3.36501  3.11057  3.45381  3.82004  5.79189  4.52071     24 e - - -
          2.68618  4.42225  2.77519  2.73123  3.46354  2.40513  3.72494  3.29354  2.67741  2.69355  4.24690  2.90347  2.73739  3.18146  2.89801  2.37887  2.77519  2.98518  4.58477  3.61503
          0.02545  4.07973  4.80207  0.61958  0.77255  0.48576  0.95510
     25   3.14626  5.28497  2.59560  0.76276  4.65960  3.41909  4.03052  4.15566  2.93847  3.74158  4.71179  3.07112  4.03514  3.24523  3.36501  3.11057  3.45381  3.82004  5.79189  4.52071     25 e - - -
          2.68618  4.42225  2.77519  2.73123  3.46354  2.40513  3.72494  3.29354  2.67741  2.69355  4.24690  2.90347  2.73739  3.18146  2.89801  2.37887  2.77519  2.98518  4.58477  3.61503
          0.02545  4.07973  4.80207  0.61958  0.77255  0.48576  0.95510
     26   3.25348  5.06848  3.76665  3.24040  4.47636  3.69528  3.99514  4.03667  2.34899  3.51507  4.51402  3.58207  4.19157  3.20883  0.70343  3.33025  3.50773  3.75268  5.47758  4.36324     26 r - - -
          2.68618  4.42225  2.77519  2.73123  3.46354  2.40513  3.72494  3.29354  2.67741  2.69355  4.24690  2.90347  2.73739  3.18146  2.89801  2.37887  2.77519  2.98518  4.58477  3.61503
          0.02545  4.07973  4.80207  0.61958  0.77255  0.48576  0.95510
     27   3.06280  5.04424  3.05714  2.82038  4.23949  3.51409  3.97868  3.90730  2.62786  3.38838  4.41545  3.28005  4.07373  0.90581  2.90575  3.10412  3.36198  3.62553  5.47673  4.18647     27 q - - -
          2.68618  4.42225  2.77519  2.73123  3.46354  2.40513  3.72494  3.29354  2.67741  2.69355  4.24690  2.90347  2.73739  3.18146  2.89801  2.37887  2.77519  2.98518  4.58477  3.61503
          0.02545  4.07973  4.80207  0.61958  0.77255  0.48576  0.95510
     28   3.24810  5.02010  3.35290  3.13839  3.44981  3.63984  0.77132  3.98333  2.97670  3.44893  4.51193  3.53740  4.20613  3.50871  3.22750  3.31834  3.56053  3.71471  4.91095  3.39582     28 h - - -
          2.68618  4.42225  2.77519  2.73123  3.46354  2.40513  3.72494  3.29354  2.67741  2.69355  4.24690  2.90347  2.73739  3.18146  2.89801  2.37887  2.77519  2.98518  4.58477  3.61503
          0.02545  4.07973  4.80207  0.61958  0.77255  0.48576  0.95510
     29   2.97478  4.46557  4.40843  4.08269  3.71026  3.93395  4.85140  2.06355  3.95376  2.36419  3.64835  4.23800  4.48638  4.30077  4.14565  3.45429  3.33346  0.79852  5.52818  4.27069     29 v - - -
          2.68618  4.42225  2.77519  2.73123  3.46354  2.40513  3.72494  3.29354  2.67741  2.69355  4.24690  2.90347  2.73739  3.18146  2.89801  2.37887  2.77519  2.98518  4.58477  3.61503
          0.02545  4.07973  4.80207  0.61958  0.77255  0.48576  0.95510
     30   2.97478  4.46557  4.40843  4.08269  3.71026  3.93395  4.85140  2.06355  3.95376  2.36419  3.64835  4.23800  4.48638  4.30077  4.14565  3.45429  3.33346  0.79852  5.52818  4.27069     30 v - - -
          2.68618  4.42225  2.77519  2.73123  3.46354  2.40513  3.72494  3.29354  2.67741  2.69355  4.24690  2.90347  2.73739  3.18146  2.89801  2.37887  2.77519  2.98518  4.58477  3.61503
          0.02545  4.07973  4.80207  0.61958  0.77255  0.48576  0.95510
     31   2.97478  4.46557  4.40843  4.08269  3.71026  3.93395  4.85140  2.06355  3.95376  2.36419  3.64835  4.23800  4.48638  4.30077  4.14565  3.45429  3.33346  0.79852  5.52818  4.27069     31 v - - -
          2.68618  4.42225  2.77519  2.73123  3.46354  2.40513  3.72494  3.29354  2.67741  2.69355  4.24690  2.90347  2.73739  3.18146  2.89801  2.37887  2.77519  2.98518  4.58477  3.61503
          0.02545  4.07973  4.80207  0.61958  0.77255  0.48576  0.95510
     32   3.14626  5.28497  2.59560  0.76276  4.65960  3.41909  4.03052  4.15566  2.93847  3.74158  4.71179  3.07112  4.03514  3.24523  3.36501  3.11057  3.45381  3.82004  5.79189  4.52071     32 e - - -
          2.68618  4.42225  2.77519  2.73123  3.46354  2.40513  3.72494  3.29354  2.67741  2.69355  4.24690  2.90347  2.73739  3.18146  2.89801  2.37887  2.77519  2.98518  4.58477  3.61503
          0.02545  4.07973  4.80207  0.61958  0.77255  0.48576  0.95510
     33   3.22576  5.37044  0.66086  2.48859  4.77847  3.37988  4.13182  4.41671  3.25794  3.98987  4.97730  3.05358  4.04771  3.37466  3.79869  3.16799  3.57040  4.03533  5.90533  4.62331     33 D - - -
          2.68618  4.42225  2.77519  2.73123  3.46354  2.40513  3.72494  3.29354  2.67741  2.69355  4.24690  2.90347  2.73739  3.18146  2.89801  2.37887  2.77519  2.98518  4.58477  3.61503
          0.02545  4.07973  4.80207  0.61958  0.77255  0.48576  0.95510
     34   2.53779  4.38158  3.62687  3.39483  4.16649  3.21245  4.39444  3.31958  3.34192  3.17556  4.21668  3.56645  3.93440  3.72737  3.58717  2.74191  0.86340  2.99163  5.58564  4.38469     34 t - - -
          2.68618  4.42225  2.77519  2.73123  3.46354  2.40513  3.72494  3.29354  2.67741  2.69355  4.24690  2.90347  2.73739  3.18146  2.89801  2.37887  2.77519  2.98518  4.58477  3.61503
          0.02545  4.07973  4.80207  0.61958  0.77255  0.48576  0.95510
     35   3.14626  5.28497  2.59560  0.76276  4.65960  3.41909  4.03052  4.15566  2.93847  3.74158  4.71179  3.07112  4.03514  3.24523  3.36501  3.11057  3.45381  3.82004  5.79189  4.52071     35 e - - -
          2.68618  4.42225  2.77519  2.73123  3.46354  2.40513  3.72494  3.29354  2.67741  2.69355  4.24690  2.90347  2.73739  3.18146  2.89801  2.37887  2.77519  2.98518  4.58477  3.61503
          0.02545  4.07973  4.80207  0.61958  0.77255  0.48576  0.95510
     36   3.25348  5.06848  3.76665  3.24040  4.47636  3.69528  3.99514  4.03667  2.34899  3.51507  4.51402  3.58207  4.19157  3.20883  0.70343  3.33025  3.50773  3.75268  5.47758  4.36324     36 r - - -
          2.68618  4.42225  2.77519  2.73123  3.46354  2.40513  3.72494  3.29354  2.67741  2.69355  4.24690  2.90347  2.73739  3.18146  2.89801  2.37887  2.77519  2.98518  4.58477  3.61503
          0.02545  4.07973  4.80207  0.61958  0.77255  0.48576  0.95510
     37   3.53397  4.87638  4.52370  4.28189  0.72503  4.16611  3.98631  3.03718  4.18494  2.36137  3.73931  4.25886  4.62331  4.29673  4.25319  3.79017  3.83687  3.04238  4.18204  2.52640     37 f - - -
          2.68618  4.42225  2.77519  2.73123  3.46354  2.40513  3.72494  3.29354  2.67741  2.69355  4.24690  2.90347  2.73739  3.18146  2.89801  2.37887  2.77519  2.98518  4.58477  3.61503
          0.02545  4.07973  4.80207  0.61958  0.77255  0.48576  0.95510
     38   2.53779  4.38158  3.62687  3.39483  4.16649  3.21245  4.39444  3.31958  3.34192  3.17556  4.21668  3.56645  3.93440  3.72737  3.58717  2.74191  0.86340  2.99163  5.58564  4.38469     38 t - - -
          2.68618  4.42225  2.77519  2.73123  3.46354  2.40513  3.72494  3.29354  2.67741  2.69355  4.24690  2.90347  2.73739  3.18146  2.89801  2.37887  2.77519  2.98518  4.58477  3.61503
          0.02545  4.07973  4.80207  0.61958  0.77255  0.48576  0.95510
     39   3.19540  4.56318  4.62032  4.24797  3.52201  4.28279  4.94210  0.85268  4.08017  2.07093  3.43055  4.46499  4.69861  4.41019  4.25372  3.80247  3.49273  1.87426  5.45226  4.20524     39 i - - -
          2.68618  4.42225  2.77519  2.73123  3.46354  2.40513  3.72494  3.29354  2.67741  2.69355  4.24690  2.90347  2.73739  3.18146  2.89801  2.37887  2.77519  2.98518  4.58477  3.61503
          0.02545  4.07973  4.80207  0.61958  0.77255  0.48576  0.95510
     40   2.53779  4.38158  3.62687  3.39483  4.16649  3.21245  4.39444  3.31958  3.34192  3.17556  4.21668  3.56645  3.93440  3.72737  3.58717  2.74191  0.86340  2.99163  5.58564  4.38469     40 t - - -
          2.68618  4.42225  2.77519  2.73123  3.46354  2.40513  3.72494  3.29354  2.67741  2.69355  4.24690  2.90347  2.73739  3.18146  2.89801  2.37887  2.77519  2.98518  4.58477  3.61503
          0.02545  4.07973  4.80207  0.61958  0.77255  0.48576  0.95510
     41   3.05020  4.76773  3.68057  3.55306  4.52247  3.44376  4.60939  4.12642  3.62914  3.72859  4.79045  3.83662  0.51896  4.01147  3.84703  3.22523  3.50897  3.74722  5.64717  4.64747     41 P - - -
          2.68618  4.42225  2.77519  2.73123  3.46354  2.40513  3.72494  3.29354  2.67741  2.69355  4.24690  2.90347  2.73739  3.18146  2.89801  2.37887  2.77519  2.98518  4.58477  3.61503
          0.02545  4.07973  4.80207  0.61958  0.77255  0.48576  0.95510
     42   3.14468  4.66330  4.27855  3.89253  3.31572  3.99239  4.57984  2.51281  3.64787  1.88326  1.02980  4.14295  4.45832  4.01846  3.82785  3.51319  3.45628  2.54204  5.18133  3.95915     42 m - - -
          2.68618  4.42225  2.77519  2.73123  3.46354  2.40513  3.72494  3.29354  2.67741  2.69355  4.24690  2.90347  2.73739  3.18146  2.89801  2.37887  2.77519  2.98518  4.58477  3.61503
          0.02545  4.07973  4.80207  0.61958  0.77255  0.48576  0.95510
     43   3.06280  5.04424  3.05714  2.82038  4.23949  3.51409  3.97868  3.90730  2.62786  3.38838  4.41545  3.28005  4.07373  0.90581  2.90575  3.10412  3.36198  3.62553  5.47673  4.18647     43 q - - -
          2.68618  4.42225  2.77519  2.73123  3.46354  2.40513  3.72494  3.29354  2.67741  2.69355  4.24690  2.90347  2.73739  3.18146  2.89801  2.37887  2.77519  2.98518  4.58477  3.61503
          0.02545  4.07973  4.80207  0.61958  0.77255  0.48576  0.95510
     44   2.94338  4.69325  3.65921  3.58738  4.71641  0.47062  4.69035  4.37101  3.79657  3.99756  4.97843  3.82419  4.09072  4.10467  4.00539  3.12200  3.44074  3.85928  5.75206  4.82694     44 G - - -
          2.68618  4.42225  2.77519  2.73123  3.46354  2.40513  3.72494  3.29354  2.67741  2.69355  4.24690  2.90347  2.73739  3.18146  2.89801  2.37887  2.77519  2.98518  4.58477  3.61503
          0.02545  4.07973  4.80207  0.61958  0.77255  0.48576  0.95510
     45   2.53779  4.38158  3.62687  3.39483  4.16649  3.21245  4.39444  3.31958  3.34192  3.17556  4.21668  3.56645  3.93440  3.72737  3.58717  2.74191  0.86340  2.99163  5.58564  4.38469     45 t - - -
          2.68618  4.42225  2.77519  2.73123  3.46354  2.40513  3.72494  3.29354  2.67741  2.69355  4.24690  2.90347  2.73739  3.18146  2.89801  2.37887  2.77519  2.98518  4.58477  3.61503
          0.02545  4.07973  4.80207  0.61958  0.77255  0.48576  0.95510
     46   3.19540  4.56318  4.62032  4.24797  3.52201  4.28279  4.94210  0.85268  4.08017  2.07093  3.43055  4.46499  4.69861  4.41019  4.25372  3.80247  3.49273  1.87426  5.45226  4.20524     46 i - - -
          2.68618  4.42225  2.77519  2.73123  3.46354  2.40513  3.72494  3.29354  2.67741  2.69355  4.24690  2.90347  2.73739  3.18146  2.89801  2.37887  2.77519  2.98518  4.58477  3.61503
          0.02545  4.07973  4.80207  0.61958  0.77255  0.48576  0.95510
     47   3.05020  4.76773  3.68057  3.55306  4.52247  3.44376  4.60939  4.12642  3.62914  3.72859  4.79045  3.83662  0.51896  4.01147  3.84703  3.22523  3.50897  3.74722  5.64717  4.64747     47 P - - -
          2.68618  4.42225  2.77519  2.73123  3.46354  2.40513  3.72494  3.29354  2.67741  2.69355  4.24690  2.90347  2.73739  3.18146  2.89801  2.37887  2.77519  2.98518  4.58477  3.61503
          0.29795  4.07973  1.42399  0.61958  0.77255  0.48576  0.95510
     48   2.59688  4.37661  3.25875  3.15158  4.29231  0.82348  4.27424  3.87900  3.32489  3.54013  4.51636  3.42336  3.76589  3.65381  3.56613  2.76737  3.07370  3.41852  5.40150  4.39269     48 g - - -
          2.68618  4.42225  2.77519  2.73123  3.46354  2.40513  3.72494  3.29354  2.67741  2.69355  4.24690  2.90347  2.73739  3.18146  2.89801  2.37887  2.77519  2.98518  4.58477  3.61503
          0.03329  3.81506  4.53741  0.61958  0.77255  0.71786  0.66903
     49   1.09985  4.16555  3.40597  3.19600  3.99673  2.99133  4.22460  3.11382  3.21080  2.99790  4.03714  3.35960  3.72525  3.55756  3.46453  2.51689  2.79033  2.77825  5.42969  4.22381     49 a - - -
          2.68618  4.42225  2.77519  2.73123  3.46354  2.40513  3.72494  3.29354  2.67741  2.69355  4.24690  2.90347  2.73739  3.18146  2.89801  2.37887  2.77519  2.98518  4.58477  3.61503
          0.03329  3.81506  4.53741  0.61958  0.77255  0.71786  0.66903
     50   2.38403  4.22857  3.37925  3.13005  3.92020  3.06936  4.15147  3.04042  3.07186  2.90589  3.96114  3.34781  3.76904  3.46989  3.33258  2.58479  1.27316  2.74154  5.36314  4.13719     50 t - - -
          2.68618  4.42225  2.77519  2.73123  3.46354  2.40513  3.72494  3.29354  2.67741  2.69355  4.24690  2.90347  2.73739  3.18146  2.89801  2.37887  2.77519  2.98518  4.58477  3.61503
          0.03329  3.81506  4.53741  0.61958  0.77255  0.71786  0.66903
     51   2.94280  4.78362  3.42781  2.95253  4.12367  3.44025  3.78636  3.66241  2.21963  3.18889  4.19173  3.31607  3.94667  3.01056  1.06996  3.03043  3.21337  3.38913  5.23071  4.06468     51 r - - -
          2.68618  4.42225  2.77519  2.73123  3.46354  2.40513  3.72494  3.29354  2.67741  2.69355  4.24690  2.90347  2.73739  3.18146  2.89801  2.37887  2.77519  2.98518  4.58477  3.61503
          0.03329  3.81506  4.53741  0.61958  0.77255  0.71786  0.66903
     52   2.59688  4.37661  3.25875  3.15158  4.29231  0.82348  4.27424  3.87900  3.32489  3.54013  4.51636  3.42336  3.76589  3.65381  3.56613  2.76737  3.07370  3.41852  5.40150  4.39269     52 g - - -
          2.68618  4.42225  2.77519  2.73123  3.46354  2.40513  3.72494  3.29354  2.67741  2.69355  4.24690  2.90347  2.73739  3.18146  2.89801  2.37887  2.77519  2.98518  4.58477  3.61503
          0.02253  3.80430        *  0.61958  0.77255  0.00000        *
//
