# Supplementary material for: A refined genome phage display methodology delineates the human antibody response in patients with Chagas disease
Source: iScience. 2021 May 15;24(6):102540. doi: 10.1016/j.isci.2021.102540 (PMC8185243; doi:10.1016/j.isci.2021.102540)
Supplement: Data S2. Alignments and consensus sequences for all epitopes. Related to Figure 3 and Data S1 [file mmc3.zip › final clusters A and B/1026.hmm]

HMMER3/f [3.1b2 | February 2015]
NAME  1026.mafft
LENG  40
ALPH  amino
RF    no
MM    no
CONS  yes
CS    no
MAP   yes
DATE  Wed Dec  6 22:58:57 2017
NSEQ  2
EFFN  0.917969
CKSUM 3361150860
STATS LOCAL MSV       -7.8433  0.71952
STATS LOCAL VITERBI   -7.9940  0.71952
STATS LOCAL FORWARD   -4.2010  0.71952
HMM          A        C        D        E        F        G        H        I        K        L        M        N        P        Q        R        S        T        V        W        Y   
            m->m     m->i     m->d     i->m     i->i     d->m     d->d
  COMPO   2.37053  4.76668  3.49443  2.85518  3.56905  2.69801  2.61627  3.73882  2.93672  3.04322  3.52575  3.03166  2.22330  3.09175  2.41145  2.30938  3.09965  3.46402  5.41844  4.14145
          2.68618  4.42225  2.77519  2.73123  3.46354  2.40513  3.72494  3.29354  2.67741  2.69355  4.24690  2.90347  2.73739  3.18146  2.89801  2.37887  2.77519  2.98518  4.58477  3.61503
          0.02384  4.14414  4.86649  0.61958  0.77255  0.00000        *
      1   3.15418  4.85666  3.79203  3.67648  4.63418  3.52924  4.72397  4.25938  3.75904  3.85243  4.91949  3.95182  0.44855  4.13913  3.96614  3.33204  3.61859  3.87188  5.73678  4.76122      1 P - - -
          2.68618  4.42225  2.77519  2.73123  3.46354  2.40513  3.72494  3.29354  2.67741  2.69355  4.24690  2.90347  2.73739  3.18146  2.89801  2.37887  2.77519  2.98518  4.58477  3.61503
          0.02384  4.14414  4.86649  0.61958  0.77255  0.48576  0.95510
      2   0.68346  4.35107  3.76106  3.57553  4.34512  3.16643  4.56217  3.51303  3.59945  3.38124  4.39001  3.64919  3.93223  3.91677  3.82472  2.70259  2.99931  3.11909  5.74425  4.57831      2 A - - -
          2.68618  4.42225  2.77519  2.73123  3.46354  2.40513  3.72494  3.29354  2.67741  2.69355  4.24690  2.90347  2.73739  3.18146  2.89801  2.37887  2.77519  2.98518  4.58477  3.61503
          0.02384  4.14414  4.86649  0.61958  0.77255  0.48576  0.95510
      3   3.34028  5.09360  3.43651  3.23210  3.51226  3.70894  0.67919  4.08613  3.06948  3.54154  4.61266  3.62695  4.28047  3.60435  3.31441  3.41110  3.65651  3.81636  4.97136  3.45722      3 H - - -
          2.68618  4.42225  2.77519  2.73123  3.46354  2.40513  3.72494  3.29354  2.67741  2.69355  4.24690  2.90347  2.73739  3.18146  2.89801  2.37887  2.77519  2.98518  4.58477  3.61503
          0.02384  4.14414  4.86649  0.61958  0.77255  0.48576  0.95510
      4   2.47127  4.39058  3.46812  3.30589  4.36115  3.11668  4.40327  3.92538  3.39864  3.62740  4.53595  3.47962  3.87977  3.72759  3.66957  0.74447  2.97340  3.39915  5.71306  4.44888      4 s - - -
          2.68618  4.42225  2.77519  2.73123  3.46354  2.40513  3.72494  3.29354  2.67741  2.69355  4.24690  2.90347  2.73739  3.18146  2.89801  2.37887  2.77519  2.98518  4.58477  3.61503
          0.02384  4.14414  4.86649  0.61958  0.77255  0.48576  0.95510
      5   3.33881  5.14142  3.85970  3.32442  4.56652  3.76293  4.05904  4.13489  2.39763  3.60153  4.60201  3.65938  4.25901  3.27235  0.63258  3.41454  3.59050  3.84885  5.54312  4.44304      5 R - - -
          2.68618  4.42225  2.77519  2.73123  3.46354  2.40513  3.72494  3.29354  2.67741  2.69355  4.24690  2.90347  2.73739  3.18146  2.89801  2.37887  2.77519  2.98518  4.58477  3.61503
          0.02384  4.14414  4.86649  0.61958  0.77255  0.48576  0.95510
      6   2.47127  4.39058  3.46812  3.30589  4.36115  3.11668  4.40327  3.92538  3.39864  3.62740  4.53595  3.47962  3.87977  3.72759  3.66957  0.74447  2.97340  3.39915  5.71306  4.44888      6 s - - -
          2.68618  4.42225  2.77519  2.73123  3.46354  2.40513  3.72494  3.29354  2.67741  2.69355  4.24690  2.90347  2.73739  3.18146  2.89801  2.37887  2.77519  2.98518  4.58477  3.61503
          0.02384  4.14414  4.86649  0.61958  0.77255  0.48576  0.95510
      7   3.15418  4.85666  3.79203  3.67648  4.63418  3.52924  4.72397  4.25938  3.75904  3.85243  4.91949  3.95182  0.44855  4.13913  3.96614  3.33204  3.61859  3.87188  5.73678  4.76122      7 P - - -
          2.68618  4.42225  2.77519  2.73123  3.46354  2.40513  3.72494  3.29354  2.67741  2.69355  4.24690  2.90347  2.73739  3.18146  2.89801  2.37887  2.77519  2.98518  4.58477  3.61503
          0.02384  4.14414  4.86649  0.61958  0.77255  0.48576  0.95510
      8   3.33881  5.14142  3.85970  3.32442  4.56652  3.76293  4.05904  4.13489  2.39763  3.60153  4.60201  3.65938  4.25901  3.27235  0.63258  3.41454  3.59050  3.84885  5.54312  4.44304      8 R - - -
          2.68618  4.42225  2.77519  2.73123  3.46354  2.40513  3.72494  3.29354  2.67741  2.69355  4.24690  2.90347  2.73739  3.18146  2.89801  2.37887  2.77519  2.98518  4.58477  3.61503
          0.02384  4.14414  4.86649  0.61958  0.77255  0.48576  0.95510
      9   3.21578  5.35603  2.63973  0.69240  4.74093  3.47105  4.09343  4.25101  3.01086  3.82797  4.79964  3.12485  4.09144  3.30947  3.44121  3.17575  3.52520  3.91018  5.86046  4.59482      9 E - - -
          2.68618  4.42225  2.77519  2.73123  3.46354  2.40513  3.72494  3.29354  2.67741  2.69355  4.24690  2.90347  2.73739  3.18146  2.89801  2.37887  2.77519  2.98518  4.58477  3.61503
          0.02384  4.14414  4.86649  0.61958  0.77255  0.48576  0.95510
     10   3.20627  4.71646  4.35425  3.97699  3.35831  4.04455  4.64940  2.56260  3.72791  1.91905  0.93819  4.21827  4.51399  4.09587  3.89950  3.57975  3.52083  2.59871  5.23020  4.01230     10 m - - -
          2.68618  4.42225  2.77519  2.73123  3.46354  2.40513  3.72494  3.29354  2.67741  2.69355  4.24690  2.90347  2.73739  3.18146  2.89801  2.37887  2.77519  2.98518  4.58477  3.61503
          0.02384  4.14414  4.86649  0.61958  0.77255  0.48576  0.95510
     11   0.68346  4.35107  3.76106  3.57553  4.34512  3.16643  4.56217  3.51303  3.59945  3.38124  4.39001  3.64919  3.93223  3.91677  3.82472  2.70259  2.99931  3.11909  5.74425  4.57831     11 A - - -
          2.68618  4.42225  2.77519  2.73123  3.46354  2.40513  3.72494  3.29354  2.67741  2.69355  4.24690  2.90347  2.73739  3.18146  2.89801  2.37887  2.77519  2.98518  4.58477  3.61503
          0.02384  4.14414  4.86649  0.61958  0.77255  0.48576  0.95510
     12   3.24347  5.19800  3.43620  3.01774  4.64752  3.69305  3.94174  4.09649  0.71798  3.60632  4.56146  3.42686  4.18104  3.12378  2.52431  3.27260  3.48051  3.79203  5.59620  4.45268     12 k - - -
          2.68618  4.42225  2.77519  2.73123  3.46354  2.40513  3.72494  3.29354  2.67741  2.69355  4.24690  2.90347  2.73739  3.18146  2.89801  2.37887  2.77519  2.98518  4.58477  3.61503
          0.02384  4.14414  4.86649  0.61958  0.77255  0.48576  0.95510
     13   3.15418  4.85666  3.79203  3.67648  4.63418  3.52924  4.72397  4.25938  3.75904  3.85243  4.91949  3.95182  0.44855  4.13913  3.96614  3.33204  3.61859  3.87188  5.73678  4.76122     13 P - - -
          2.68618  4.42225  2.77519  2.73123  3.46354  2.40513  3.72494  3.29354  2.67741  2.69355  4.24690  2.90347  2.73739  3.18146  2.89801  2.37887  2.77519  2.98518  4.58477  3.61503
          0.02384  4.14414  4.86649  0.61958  0.77255  0.48576  0.95510
     14   3.33881  5.14142  3.85970  3.32442  4.56652  3.76293  4.05904  4.13489  2.39763  3.60153  4.60201  3.65938  4.25901  3.27235  0.63258  3.41454  3.59050  3.84885  5.54312  4.44304     14 R - - -
          2.68618  4.42225  2.77519  2.73123  3.46354  2.40513  3.72494  3.29354  2.67741  2.69355  4.24690  2.90347  2.73739  3.18146  2.89801  2.37887  2.77519  2.98518  4.58477  3.61503
          0.02384  4.14414  4.86649  0.61958  0.77255  0.48576  0.95510
     15   3.03922  4.77871  3.76790  3.70605  4.82634  0.41081  4.80113  4.50056  3.92378  4.11740  5.10151  3.93335  4.17782  4.22695  4.12181  3.22027  3.54147  3.97625  5.84101  4.94039     15 G - - -
          2.68618  4.42225  2.77519  2.73123  3.46354  2.40513  3.72494  3.29354  2.67741  2.69355  4.24690  2.90347  2.73739  3.18146  2.89801  2.37887  2.77519  2.98518  4.58477  3.61503
          0.02384  4.14414  4.86649  0.61958  0.77255  0.48576  0.95510
     16   3.34028  5.09360  3.43651  3.23210  3.51226  3.70894  0.67919  4.08613  3.06948  3.54154  4.61266  3.62695  4.28047  3.60435  3.31441  3.41110  3.65651  3.81636  4.97136  3.45722     16 H - - -
          2.68618  4.42225  2.77519  2.73123  3.46354  2.40513  3.72494  3.29354  2.67741  2.69355  4.24690  2.90347  2.73739  3.18146  2.89801  2.37887  2.77519  2.98518  4.58477  3.61503
          0.02384  4.14414  4.86649  0.61958  0.77255  0.48576  0.95510
     17   3.34028  5.09360  3.43651  3.23210  3.51226  3.70894  0.67919  4.08613  3.06948  3.54154  4.61266  3.62695  4.28047  3.60435  3.31441  3.41110  3.65651  3.81636  4.97136  3.45722     17 H - - -
          2.68618  4.42225  2.77519  2.73123  3.46354  2.40513  3.72494  3.29354  2.67741  2.69355  4.24690  2.90347  2.73739  3.18146  2.89801  2.37887  2.77519  2.98518  4.58477  3.61503
          0.02384  4.14414  4.86649  0.61958  0.77255  0.48576  0.95510
     18   2.97550  4.96557  2.89873  2.81629  4.37488  3.38817  4.17831  4.15401  3.11065  3.77174  4.73214  0.75396  4.05715  3.45895  3.46830  3.03689  3.37082  3.74787  5.64946  4.30945     18 n - - -
          2.68618  4.42225  2.77519  2.73123  3.46354  2.40513  3.72494  3.29354  2.67741  2.69355  4.24690  2.90347  2.73739  3.18146  2.89801  2.37887  2.77519  2.98518  4.58477  3.61503
          0.02384  4.14414  4.86649  0.61958  0.77255  0.48576  0.95510
     19   0.68346  4.35107  3.76106  3.57553  4.34512  3.16643  4.56217  3.51303  3.59945  3.38124  4.39001  3.64919  3.93223  3.91677  3.82472  2.70259  2.99931  3.11909  5.74425  4.57831     19 A - - -
          2.68618  4.42225  2.77519  2.73123  3.46354  2.40513  3.72494  3.29354  2.67741  2.69355  4.24690  2.90347  2.73739  3.18146  2.89801  2.37887  2.77519  2.98518  4.58477  3.61503
          0.02384  4.14414  4.86649  0.61958  0.77255  0.48576  0.95510
     20   3.34028  5.09360  3.43651  3.23210  3.51226  3.70894  0.67919  4.08613  3.06948  3.54154  4.61266  3.62695  4.28047  3.60435  3.31441  3.41110  3.65651  3.81636  4.97136  3.45722     20 H - - -
          2.68618  4.42225  2.77519  2.73123  3.46354  2.40513  3.72494  3.29354  2.67741  2.69355  4.24690  2.90347  2.73739  3.18146  2.89801  2.37887  2.77519  2.98518  4.58477  3.61503
          0.02384  4.14414  4.86649  0.61958  0.77255  0.48576  0.95510
     21   3.03922  4.77871  3.76790  3.70605  4.82634  0.41081  4.80113  4.50056  3.92378  4.11740  5.10151  3.93335  4.17782  4.22695  4.12181  3.22027  3.54147  3.97625  5.84101  4.94039     21 G - - -
          2.68618  4.42225  2.77519  2.73123  3.46354  2.40513  3.72494  3.29354  2.67741  2.69355  4.24690  2.90347  2.73739  3.18146  2.89801  2.37887  2.77519  2.98518  4.58477  3.61503
          0.02384  4.14414  4.86649  0.61958  0.77255  0.48576  0.95510
     22   0.68346  4.35107  3.76106  3.57553  4.34512  3.16643  4.56217  3.51303  3.59945  3.38124  4.39001  3.64919  3.93223  3.91677  3.82472  2.70259  2.99931  3.11909  5.74425  4.57831     22 A - - -
          2.68618  4.42225  2.77519  2.73123  3.46354  2.40513  3.72494  3.29354  2.67741  2.69355  4.24690  2.90347  2.73739  3.18146  2.89801  2.37887  2.77519  2.98518  4.58477  3.61503
          0.02384  4.14414  4.86649  0.61958  0.77255  0.48576  0.95510
     23   2.33979  4.30880  3.34470  3.14321  4.52253  1.50159  4.31859  4.00373  3.31010  3.66295  4.47797  3.34280  3.78271  3.58161  3.63790  1.36365  2.83832  3.39215  5.83243  4.60449     23 s - - -
          2.68618  4.42225  2.77519  2.73123  3.46354  2.40513  3.72494  3.29354  2.67741  2.69355  4.24690  2.90347  2.73739  3.18146  2.89801  2.37887  2.77519  2.98518  4.58477  3.61503
          0.02384  4.14414  4.86649  0.61958  0.77255  0.48576  0.95510
     24   3.21578  5.35603  2.63973  0.69240  4.74093  3.47105  4.09343  4.25101  3.01086  3.82797  4.79964  3.12485  4.09144  3.30947  3.44121  3.17575  3.52520  3.91018  5.86046  4.59482     24 E - - -
          2.68618  4.42225  2.77519  2.73123  3.46354  2.40513  3.72494  3.29354  2.67741  2.69355  4.24690  2.90347  2.73739  3.18146  2.89801  2.37887  2.77519  2.98518  4.58477  3.61503
          0.02384  4.14414  4.86649  0.61958  0.77255  0.48576  0.95510
     25   3.15418  4.85666  3.79203  3.67648  4.63418  3.52924  4.72397  4.25938  3.75904  3.85243  4.91949  3.95182  0.44855  4.13913  3.96614  3.33204  3.61859  3.87188  5.73678  4.76122     25 P - - -
          2.68618  4.42225  2.77519  2.73123  3.46354  2.40513  3.72494  3.29354  2.67741  2.69355  4.24690  2.90347  2.73739  3.18146  2.89801  2.37887  2.77519  2.98518  4.58477  3.61503
          0.02384  4.14414  4.86649  0.61958  0.77255  0.48576  0.95510
     26   2.47127  4.39058  3.46812  3.30589  4.36115  3.11668  4.40327  3.92538  3.39864  3.62740  4.53595  3.47962  3.87977  3.72759  3.66957  0.74447  2.97340  3.39915  5.71306  4.44888     26 s - - -
          2.68618  4.42225  2.77519  2.73123  3.46354  2.40513  3.72494  3.29354  2.67741  2.69355  4.24690  2.90347  2.73739  3.18146  2.89801  2.37887  2.77519  2.98518  4.58477  3.61503
          0.02384  4.14414  4.86649  0.61958  0.77255  0.48576  0.95510
     27   2.47127  4.39058  3.46812  3.30589  4.36115  3.11668  4.40327  3.92538  3.39864  3.62740  4.53595  3.47962  3.87977  3.72759  3.66957  0.74447  2.97340  3.39915  5.71306  4.44888     27 s - - -
          2.68618  4.42225  2.77519  2.73123  3.46354  2.40513  3.72494  3.29354  2.67741  2.69355  4.24690  2.90347  2.73739  3.18146  2.89801  2.37887  2.77519  2.98518  4.58477  3.61503
          0.02384  4.14414  4.86649  0.61958  0.77255  0.48576  0.95510
     28   3.20627  4.71646  4.35425  3.97699  3.35831  4.04455  4.64940  2.56260  3.72791  1.91905  0.93819  4.21827  4.51399  4.09587  3.89950  3.57975  3.52083  2.59871  5.23020  4.01230     28 m - - -
          2.68618  4.42225  2.77519  2.73123  3.46354  2.40513  3.72494  3.29354  2.67741  2.69355  4.24690  2.90347  2.73739  3.18146  2.89801  2.37887  2.77519  2.98518  4.58477  3.61503
          0.02384  4.14414  4.86649  0.61958  0.77255  0.48576  0.95510
     29   2.58406  4.42670  3.69716  3.47315  4.23649  3.25424  4.46615  3.39825  3.42160  3.25176  4.29157  3.63051  3.98266  3.80441  3.66089  2.78928  0.78255  3.06251  5.64922  4.45587     29 t - - -
          2.68618  4.42225  2.77519  2.73123  3.46354  2.40513  3.72494  3.29354  2.67741  2.69355  4.24690  2.90347  2.73739  3.18146  2.89801  2.37887  2.77519  2.98518  4.58477  3.61503
          0.02384  4.14414  4.86649  0.61958  0.77255  0.48576  0.95510
     30   3.33881  5.14142  3.85970  3.32442  4.56652  3.76293  4.05904  4.13489  2.39763  3.60153  4.60201  3.65938  4.25901  3.27235  0.63258  3.41454  3.59050  3.84885  5.54312  4.44304     30 R - - -
          2.68618  4.42225  2.77519  2.73123  3.46354  2.40513  3.72494  3.29354  2.67741  2.69355  4.24690  2.90347  2.73739  3.18146  2.89801  2.37887  2.77519  2.98518  4.58477  3.61503
          0.02384  4.14414  4.86649  0.61958  0.77255  0.48576  0.95510
     31   3.34028  5.09360  3.43651  3.23210  3.51226  3.70894  0.67919  4.08613  3.06948  3.54154  4.61266  3.62695  4.28047  3.60435  3.31441  3.41110  3.65651  3.81636  4.97136  3.45722     31 H - - -
          2.68618  4.42225  2.77519  2.73123  3.46354  2.40513  3.72494  3.29354  2.67741  2.69355  4.24690  2.90347  2.73739  3.18146  2.89801  2.37887  2.77519  2.98518  4.58477  3.61503
          0.02384  4.14414  4.86649  0.61958  0.77255  0.48576  0.95510
     32   3.12975  5.10448  3.11507  2.88362  4.30808  3.56724  4.04096  3.99044  2.68735  3.46439  4.49370  3.34234  4.13037  0.81797  2.96213  3.17021  3.43079  3.70572  5.53503  4.25128     32 q - - -
          2.68618  4.42225  2.77519  2.73123  3.46354  2.40513  3.72494  3.29354  2.67741  2.69355  4.24690  2.90347  2.73739  3.18146  2.89801  2.37887  2.77519  2.98518  4.58477  3.61503
          0.02384  4.14414  4.86649  0.61958  0.77255  0.48576  0.95510
     33   2.97550  4.96557  2.89873  2.81629  4.37488  3.38817  4.17831  4.15401  3.11065  3.77174  4.73214  0.75396  4.05715  3.45895  3.46830  3.03689  3.37082  3.74787  5.64946  4.30945     33 n - - -
          2.68618  4.42225  2.77519  2.73123  3.46354  2.40513  3.72494  3.29354  2.67741  2.69355  4.24690  2.90347  2.73739  3.18146  2.89801  2.37887  2.77519  2.98518  4.58477  3.61503
          0.02384  4.14414  4.86649  0.61958  0.77255  0.48576  0.95510
     34   3.62605  4.95041  4.61352  4.38727  0.65362  4.23577  4.02866  3.12550  4.28980  2.43605  3.81982  4.33691  4.69396  4.38437  4.34184  3.87641  3.93022  3.13490  4.21147  2.55030     34 F - - -
          2.68618  4.42225  2.77519  2.73123  3.46354  2.40513  3.72494  3.29354  2.67741  2.69355  4.24690  2.90347  2.73739  3.18146  2.89801  2.37887  2.77519  2.98518  4.58477  3.61503
          0.02384  4.14414  4.86649  0.61958  0.77255  0.48576  0.95510
     35   3.47463  4.86127  4.62503  4.27468  3.26246  4.32414  4.84623  2.48955  4.04015  0.60055  3.21562  4.52405  4.71818  4.34229  4.16821  3.94017  3.75947  2.59583  5.23116  4.01436     35 L - - -
          2.68618  4.42225  2.77519  2.73123  3.46354  2.40513  3.72494  3.29354  2.67741  2.69355  4.24690  2.90347  2.73739  3.18146  2.89801  2.37887  2.77519  2.98518  4.58477  3.61503
          0.02384  4.14414  4.86649  0.61958  0.77255  0.48576  0.95510
     36   3.15418  4.85666  3.79203  3.67648  4.63418  3.52924  4.72397  4.25938  3.75904  3.85243  4.91949  3.95182  0.44855  4.13913  3.96614  3.33204  3.61859  3.87188  5.73678  4.76122     36 P - - -
          2.68618  4.42225  2.77519  2.73123  3.46354  2.40513  3.72494  3.29354  2.67741  2.69355  4.24690  2.90347  2.73739  3.18146  2.89801  2.37887  2.77519  2.98518  4.58477  3.61503
          0.02384  4.14414  4.86649  0.61958  0.77255  0.48576  0.95510
     37   2.47127  4.39058  3.46812  3.30589  4.36115  3.11668  4.40327  3.92538  3.39864  3.62740  4.53595  3.47962  3.87977  3.72759  3.66957  0.74447  2.97340  3.39915  5.71306  4.44888     37 s - - -
          2.68618  4.42225  2.77519  2.73123  3.46354  2.40513  3.72494  3.29354  2.67741  2.69355  4.24690  2.90347  2.73739  3.18146  2.89801  2.37887  2.77519  2.98518  4.58477  3.61503
          0.02384  4.14414  4.86649  0.61958  0.77255  0.48576  0.95510
     38   3.33881  5.14142  3.85970  3.32442  4.56652  3.76293  4.05904  4.13489  2.39763  3.60153  4.60201  3.65938  4.25901  3.27235  0.63258  3.41454  3.59050  3.84885  5.54312  4.44304     38 R - - -
          2.68618  4.42225  2.77519  2.73123  3.46354  2.40513  3.72494  3.29354  2.67741  2.69355  4.24690  2.90347  2.73739  3.18146  2.89801  2.37887  2.77519  2.98518  4.58477  3.61503
          0.02384  4.14414  4.86649  0.61958  0.77255  0.48576  0.95510
     39   3.15418  4.85666  3.79203  3.67648  4.63418  3.52924  4.72397  4.25938  3.75904  3.85243  4.91949  3.95182  0.44855  4.13913  3.96614  3.33204  3.61859  3.87188  5.73678  4.76122     39 P - - -
          2.68618  4.42225  2.77519  2.73123  3.46354  2.40513  3.72494  3.29354  2.67741  2.69355  4.24690  2.90347  2.73739  3.18146  2.89801  2.37887  2.77519  2.98518  4.58477  3.61503
          0.02384  4.14414  4.86649  0.61958  0.77255  0.48576  0.95510
     40   3.12975  5.10448  3.11507  2.88362  4.30808  3.56724  4.04096  3.99044  2.68735  3.46439  4.49370  3.34234  4.13037  0.81797  2.96213  3.17021  3.43079  3.70572  5.53503  4.25128     40 q - - -
          2.68618  4.42225  2.77519  2.73123  3.46354  2.40513  3.72494  3.29354  2.67741  2.69355  4.24690  2.90347  2.73739  3.18146  2.89801  2.37887  2.77519  2.98518  4.58477  3.61503
          0.01611  4.13641        *  0.61958  0.77255  0.00000        *
//
