# Supplementary material for: A refined genome phage display methodology delineates the human antibody response in patients with Chagas disease
Source: iScience. 2021 May 15;24(6):102540. doi: 10.1016/j.isci.2021.102540 (PMC8185243; doi:10.1016/j.isci.2021.102540)
Supplement: Data S2. Alignments and consensus sequences for all epitopes. Related to Figure 3 and Data S1 [file mmc3.zip › final clusters A and B/1027.hmm]

HMMER3/f [3.1b2 | February 2015]
NAME  1027.mafft
LENG  35
ALPH  amino
RF    no
MM    no
CONS  yes
CS    no
MAP   yes
DATE  Wed Dec  6 22:58:57 2017
NSEQ  2
EFFN  1.152344
CKSUM 4073754027
STATS LOCAL MSV       -7.4977  0.71965
STATS LOCAL VITERBI   -7.7268  0.71965
STATS LOCAL FORWARD   -4.4626  0.71965
HMM          A        C        D        E        F        G        H        I        K        L        M        N        P        Q        R        S        T        V        W        Y   
            m->m     m->i     m->d     i->m     i->i     d->m     d->d
  COMPO   2.37111  3.09240  3.54605  3.23585  3.71666  2.02138  3.13833  3.06567  3.21807  2.82838  4.35340  3.80303  2.90420  3.84997  2.18486  2.53062  3.09021  2.51233  5.54119  4.31839
          2.68618  4.42225  2.77519  2.73123  3.46354  2.40513  3.72494  3.29354  2.67741  2.69355  4.24690  2.90347  2.73739  3.18146  2.89801  2.37887  2.77519  2.98518  4.58477  3.61503
          0.35589  4.26962  1.25364  0.61958  0.77255  0.00000        *
      1   3.01350  5.13843  2.51826  0.92922  4.49358  3.31991  3.91299  3.96149  2.80242  3.56735  4.53841  2.97382  3.92788  3.12727  3.21846  2.98882  3.31832  3.63811  5.65189  4.37432      1 e - - -
          2.68618  4.42225  2.77519  2.73123  3.46354  2.40513  3.72494  3.29354  2.67741  2.69355  4.24690  2.90347  2.73739  3.18146  2.89801  2.37887  2.77519  2.98518  4.58477  3.61503
          0.02923  3.94296  4.66530  0.61958  0.77255  0.80679  0.59111
      2   2.86376  4.38701  4.22263  3.88808  3.60195  3.79652  4.67773  2.04813  3.75693  2.27686  3.55656  4.06655  4.35320  4.11172  3.96261  3.30459  3.22366  0.94056  5.39825  4.13417      2 v - - -
          2.68618  4.42225  2.77519  2.73123  3.46354  2.40513  3.72494  3.29354  2.67741  2.69355  4.24690  2.90347  2.73739  3.18146  2.89801  2.37887  2.77519  2.98518  4.58477  3.61503
          0.02923  3.94296  4.66530  0.61958  0.77255  0.80679  0.59111
      3   3.34857  4.72972  4.33530  4.06334  0.90310  4.02154  3.90938  2.86374  3.96863  2.21764  3.58359  4.09886  4.47867  4.11723  4.07094  3.61478  3.64980  2.85958  4.13786  2.49616      3 f - - -
          2.68618  4.42225  2.77519  2.73123  3.46354  2.40513  3.72494  3.29354  2.67741  2.69355  4.24690  2.90347  2.73739  3.18146  2.89801  2.37887  2.77519  2.98518  4.58477  3.61503
          0.02923  3.94296  4.66530  0.61958  0.77255  0.80679  0.59111
      4   3.08548  4.91948  3.58337  3.07991  4.29193  3.55982  3.87623  3.83860  2.26708  3.34173  4.34017  3.43422  4.05906  3.09314  0.87597  3.16630  3.34669  3.55953  5.34646  4.20407      4 r - - -
          2.68618  4.42225  2.77519  2.73123  3.46354  2.40513  3.72494  3.29354  2.67741  2.69355  4.24690  2.90347  2.73739  3.18146  2.89801  2.37887  2.77519  2.98518  4.58477  3.61503
          0.02923  3.94296  4.66530  0.61958  0.77255  0.32728  1.27612
      5   3.53735  5.24874  3.61683  3.43408  3.65014  3.85606  0.52630  4.30545  3.27071  3.73905  4.82800  3.81988  4.43845  3.81086  3.50284  3.61018  3.86201  4.03318  5.10375  3.59353      5 H - - -
          2.68618  4.42225  2.77519  2.73123  3.46354  2.40513  3.72494  3.29354  2.67741  2.69355  4.24690  2.90347  2.73739  3.18146  2.89801  2.37887  2.77519  2.98518  4.58477  3.61503
          0.02100  4.26962  4.99197  0.61958  0.77255  0.48576  0.95510
      6   3.13832  4.59251  4.66380  4.35670  3.87806  4.12282  5.10245  2.12043  4.23233  2.50580  3.79812  4.47906  4.67414  4.57139  4.40490  3.66567  3.49808  0.63674  5.72361  4.47347      6 V - - -
          2.68618  4.42225  2.77519  2.73123  3.46354  2.40513  3.72494  3.29354  2.67741  2.69355  4.24690  2.90347  2.73739  3.18146  2.89801  2.37887  2.77519  2.98518  4.58477  3.61503
          0.02100  4.26962  4.99197  0.61958  0.77255  0.48576  0.95510
      7   3.23595  4.95276  3.98914  3.94723  5.04592  0.31547  5.02385  4.76130  4.18129  4.35730  5.34940  4.15552  4.35435  4.47473  4.35570  3.42202  3.74732  4.21238  6.01702  5.16761      7 G - - -
          2.68618  4.42225  2.77519  2.73123  3.46354  2.40513  3.72494  3.29354  2.67741  2.69355  4.24690  2.90347  2.73739  3.18146  2.89801  2.37887  2.77519  2.98518  4.58477  3.61503
          0.02100  4.26962  4.99197  0.61958  0.77255  0.48576  0.95510
      8   3.23595  4.95276  3.98914  3.94723  5.04592  0.31547  5.02385  4.76130  4.18129  4.35730  5.34940  4.15552  4.35435  4.47473  4.35570  3.42202  3.74732  4.21238  6.01702  5.16761      8 G - - -
          2.68618  4.42225  2.77519  2.73123  3.46354  2.40513  3.72494  3.29354  2.67741  2.69355  4.24690  2.90347  2.73739  3.18146  2.89801  2.37887  2.77519  2.98518  4.58477  3.61503
          0.02100  4.26962  4.99197  0.61958  0.77255  0.48576  0.95510
      9   0.56546  4.44342  3.91920  3.75180  4.50075  3.25348  4.71874  3.69036  3.77997  3.55156  4.55309  3.78392  4.03179  4.08595  3.98840  2.79749  3.10344  3.27165  5.88491  4.73840      9 A - - -
          2.68618  4.42225  2.77519  2.73123  3.46354  2.40513  3.72494  3.29354  2.67741  2.69355  4.24690  2.90347  2.73739  3.18146  2.89801  2.37887  2.77519  2.98518  4.58477  3.61503
          0.02100  4.26962  4.99197  0.61958  0.77255  0.48576  0.95510
     10   0.56546  4.44342  3.91920  3.75180  4.50075  3.25348  4.71874  3.69036  3.77997  3.55156  4.55309  3.78392  4.03179  4.08595  3.98840  2.79749  3.10344  3.27165  5.88491  4.73840     10 A - - -
          2.68618  4.42225  2.77519  2.73123  3.46354  2.40513  3.72494  3.29354  2.67741  2.69355  4.24690  2.90347  2.73739  3.18146  2.89801  2.37887  2.77519  2.98518  4.58477  3.61503
          0.02100  4.26962  4.99197  0.61958  0.77255  0.48576  0.95510
     11   3.51656  5.28959  4.05323  3.50273  4.74945  3.90244  4.19744  4.33639  2.50968  3.77976  4.78492  3.82361  4.39976  3.41165  0.51149  3.59155  3.76427  4.04661  5.67858  4.60825     11 R - - -
          2.68618  4.42225  2.77519  2.73123  3.46354  2.40513  3.72494  3.29354  2.67741  2.69355  4.24690  2.90347  2.73739  3.18146  2.89801  2.37887  2.77519  2.98518  4.58477  3.61503
          0.02100  4.26962  4.99197  0.61958  0.77255  0.48576  0.95510
     12   3.51656  5.28959  4.05323  3.50273  4.74945  3.90244  4.19744  4.33639  2.50968  3.77976  4.78492  3.82361  4.39976  3.41165  0.51149  3.59155  3.76427  4.04661  5.67858  4.60825     12 R - - -
          2.68618  4.42225  2.77519  2.73123  3.46354  2.40513  3.72494  3.29354  2.67741  2.69355  4.24690  2.90347  2.73739  3.18146  2.89801  2.37887  2.77519  2.98518  4.58477  3.61503
          0.02100  4.26962  4.99197  0.61958  0.77255  0.48576  0.95510
     13   2.56170  4.47749  3.61121  3.46581  4.50749  3.20291  4.55316  4.09500  3.56843  3.78986  4.69299  3.60933  3.97817  3.88753  3.82707  0.61969  3.07491  3.53775  5.84974  4.59952     13 S - - -
          2.68618  4.42225  2.77519  2.73123  3.46354  2.40513  3.72494  3.29354  2.67741  2.69355  4.24690  2.90347  2.73739  3.18146  2.89801  2.37887  2.77519  2.98518  4.58477  3.61503
          0.02100  4.26962  4.99197  0.61958  0.77255  0.48576  0.95510
     14   3.36886  5.03909  4.02105  3.92986  4.86138  3.70517  4.95722  4.53200  4.02582  4.10502  5.18355  4.18844  0.33759  4.40095  4.20934  3.55265  3.84414  4.12738  5.91739  4.99298     14 P - - -
          2.68618  4.42225  2.77519  2.73123  3.46354  2.40513  3.72494  3.29354  2.67741  2.69355  4.24690  2.90347  2.73739  3.18146  2.89801  2.37887  2.77519  2.98518  4.58477  3.61503
          0.02100  4.26962  4.99197  0.61958  0.77255  0.48576  0.95510
     15   2.99034  5.37172  2.76793  1.49015  4.74164  3.51810  3.76778  4.17542  1.49780  3.65224  4.47795  3.00361  4.00042  2.90267  2.72501  2.93535  3.22073  3.79081  5.75347  4.41751     15 e - - -
          2.68618  4.42225  2.77519  2.73123  3.46354  2.40513  3.72494  3.29354  2.67741  2.69355  4.24690  2.90347  2.73739  3.18146  2.89801  2.37887  2.77519  2.98518  4.58477  3.61503
          0.02100  4.26962  4.99197  0.61958  0.77255  0.48576  0.95510
     16   3.23595  4.95276  3.98914  3.94723  5.04592  0.31547  5.02385  4.76130  4.18129  4.35730  5.34940  4.15552  4.35435  4.47473  4.35570  3.42202  3.74732  4.21238  6.01702  5.16761     16 G - - -
          2.68618  4.42225  2.77519  2.73123  3.46354  2.40513  3.72494  3.29354  2.67741  2.69355  4.24690  2.90347  2.73739  3.18146  2.89801  2.37887  2.77519  2.98518  4.58477  3.61503
          0.02100  4.26962  4.99197  0.61958  0.77255  0.48576  0.95510
     17   3.12833  0.39924  4.70739  4.55035  4.47731  3.65034  5.11330  3.71045  4.38952  3.59624  4.73626  4.43718  4.38484  4.71922  4.43620  3.39813  3.62916  3.42196  5.78344  4.75656     17 C - - -
          2.68618  4.42225  2.77519  2.73123  3.46354  2.40513  3.72494  3.29354  2.67741  2.69355  4.24690  2.90347  2.73739  3.18146  2.89801  2.37887  2.77519  2.98518  4.58477  3.61503
          0.02100  4.26962  4.99197  0.61958  0.77255  0.48576  0.95510
     18   2.56170  4.47749  3.61121  3.46581  4.50749  3.20291  4.55316  4.09500  3.56843  3.78986  4.69299  3.60933  3.97817  3.88753  3.82707  0.61969  3.07491  3.53775  5.84974  4.59952     18 S - - -
          2.68618  4.42225  2.77519  2.73123  3.46354  2.40513  3.72494  3.29354  2.67741  2.69355  4.24690  2.90347  2.73739  3.18146  2.89801  2.37887  2.77519  2.98518  4.58477  3.61503
          0.02100  4.26962  4.99197  0.61958  0.77255  0.48576  0.95510
     19   1.43210  4.33173  4.18259  3.77945  3.90168  3.55116  4.59698  2.44804  3.70089  2.71709  3.80554  3.88745  4.18884  3.98868  3.93897  2.97861  3.05543  1.33694  5.53118  4.32265     19 v - - -
          2.68618  4.42225  2.77519  2.73123  3.46354  2.40513  3.72494  3.29354  2.67741  2.69355  4.24690  2.90347  2.73739  3.18146  2.89801  2.37887  2.77519  2.98518  4.58477  3.61503
          0.02100  4.26962  4.99197  0.61958  0.77255  0.48576  0.95510
     20   3.63514  4.98993  4.82769  4.48729  3.33978  4.48306  5.02173  2.58132  4.25306  0.50492  3.26973  4.72591  4.86134  4.52262  4.35658  4.12982  3.91720  2.71838  5.34324  4.15244     20 L - - -
          2.68618  4.42225  2.77519  2.73123  3.46354  2.40513  3.72494  3.29354  2.67741  2.69355  4.24690  2.90347  2.73739  3.18146  2.89801  2.37887  2.77519  2.98518  4.58477  3.61503
          0.02100  4.26962  4.99197  0.61958  0.77255  0.48576  0.95510
     21   3.53735  5.24874  3.61683  3.43408  3.65014  3.85606  0.52630  4.30545  3.27071  3.73905  4.82800  3.81988  4.43845  3.81086  3.50284  3.61018  3.86201  4.03318  5.10375  3.59353     21 H - - -
          2.68618  4.42225  2.77519  2.73123  3.46354  2.40513  3.72494  3.29354  2.67741  2.69355  4.24690  2.90347  2.73739  3.18146  2.89801  2.37887  2.77519  2.98518  4.58477  3.61503
          0.02100  4.26962  4.99197  0.61958  0.77255  0.48576  0.95510
     22   3.51656  5.28959  4.05323  3.50273  4.74945  3.90244  4.19744  4.33639  2.50968  3.77976  4.78492  3.82361  4.39976  3.41165  0.51149  3.59155  3.76427  4.04661  5.67858  4.60825     22 R - - -
          2.68618  4.42225  2.77519  2.73123  3.46354  2.40513  3.72494  3.29354  2.67741  2.69355  4.24690  2.90347  2.73739  3.18146  2.89801  2.37887  2.77519  2.98518  4.58477  3.61503
          0.02100  4.26962  4.99197  0.61958  0.77255  0.48576  0.95510
     23   3.51656  5.28959  4.05323  3.50273  4.74945  3.90244  4.19744  4.33639  2.50968  3.77976  4.78492  3.82361  4.39976  3.41165  0.51149  3.59155  3.76427  4.04661  5.67858  4.60825     23 R - - -
          2.68618  4.42225  2.77519  2.73123  3.46354  2.40513  3.72494  3.29354  2.67741  2.69355  4.24690  2.90347  2.73739  3.18146  2.89801  2.37887  2.77519  2.98518  4.58477  3.61503
          0.02100  4.26962  4.99197  0.61958  0.77255  0.48576  0.95510
     24   3.03824  5.34931  1.30154  2.42535  4.93853  1.44171  4.06660  4.48672  3.12272  4.02050  4.88488  2.98198  4.02423  3.25773  3.69274  2.99296  3.38898  4.01552  6.11005  4.70362     24 d - - -
          2.68618  4.42225  2.77519  2.73123  3.46354  2.40513  3.72494  3.29354  2.67741  2.69355  4.24690  2.90347  2.73739  3.18146  2.89801  2.37887  2.77519  2.98518  4.58477  3.61503
          0.02100  4.26962  4.99197  0.61958  0.77255  0.48576  0.95510
     25   3.12833  0.39924  4.70739  4.55035  4.47731  3.65034  5.11330  3.71045  4.38952  3.59624  4.73626  4.43718  4.38484  4.71922  4.43620  3.39813  3.62916  3.42196  5.78344  4.75656     25 C - - -
          2.68618  4.42225  2.77519  2.73123  3.46354  2.40513  3.72494  3.29354  2.67741  2.69355  4.24690  2.90347  2.73739  3.18146  2.89801  2.37887  2.77519  2.98518  4.58477  3.61503
          0.02100  4.26962  4.99197  0.61958  0.77255  0.48576  0.95510
     26   3.36886  5.03909  4.02105  3.92986  4.86138  3.70517  4.95722  4.53200  4.02582  4.10502  5.18355  4.18844  0.33759  4.40095  4.20934  3.55265  3.84414  4.12738  5.91739  4.99298     26 P - - -
          2.68618  4.42225  2.77519  2.73123  3.46354  2.40513  3.72494  3.29354  2.67741  2.69355  4.24690  2.90347  2.73739  3.18146  2.89801  2.37887  2.77519  2.98518  4.58477  3.61503
          0.02100  4.26962  4.99197  0.61958  0.77255  0.48576  0.95510
     27   3.51656  5.28959  4.05323  3.50273  4.74945  3.90244  4.19744  4.33639  2.50968  3.77976  4.78492  3.82361  4.39976  3.41165  0.51149  3.59155  3.76427  4.04661  5.67858  4.60825     27 R - - -
          2.68618  4.42225  2.77519  2.73123  3.46354  2.40513  3.72494  3.29354  2.67741  2.69355  4.24690  2.90347  2.73739  3.18146  2.89801  2.37887  2.77519  2.98518  4.58477  3.61503
          0.02100  4.26962  4.99197  0.61958  0.77255  0.48576  0.95510
     28   3.35689  4.68944  4.86740  4.51312  3.67660  4.47285  5.18606  0.68760  4.35059  2.19946  3.56891  4.70675  4.88258  4.66909  4.50490  4.02352  3.65548  1.94060  5.63688  4.39874     28 I - - -
          2.68618  4.42225  2.77519  2.73123  3.46354  2.40513  3.72494  3.29354  2.67741  2.69355  4.24690  2.90347  2.73739  3.18146  2.89801  2.37887  2.77519  2.98518  4.58477  3.61503
          0.02100  4.26962  4.99197  0.61958  0.77255  0.48576  0.95510
     29   3.13832  4.59251  4.66380  4.35670  3.87806  4.12282  5.10245  2.12043  4.23233  2.50580  3.79812  4.47906  4.67414  4.57139  4.40490  3.66567  3.49808  0.63674  5.72361  4.47347     29 V - - -
          2.68618  4.42225  2.77519  2.73123  3.46354  2.40513  3.72494  3.29354  2.67741  2.69355  4.24690  2.90347  2.73739  3.18146  2.89801  2.37887  2.77519  2.98518  4.58477  3.61503
          0.02100  4.26962  4.99197  0.61958  0.77255  0.48576  0.95510
     30   2.56170  4.47749  3.61121  3.46581  4.50749  3.20291  4.55316  4.09500  3.56843  3.78986  4.69299  3.60933  3.97817  3.88753  3.82707  0.61969  3.07491  3.53775  5.84974  4.59952     30 S - - -
          2.68618  4.42225  2.77519  2.73123  3.46354  2.40513  3.72494  3.29354  2.67741  2.69355  4.24690  2.90347  2.73739  3.18146  2.89801  2.37887  2.77519  2.98518  4.58477  3.61503
          0.02100  4.26962  4.99197  0.61958  0.77255  0.48576  0.95510
     31   0.56546  4.44342  3.91920  3.75180  4.50075  3.25348  4.71874  3.69036  3.77997  3.55156  4.55309  3.78392  4.03179  4.08595  3.98840  2.79749  3.10344  3.27165  5.88491  4.73840     31 A - - -
          2.68618  4.42225  2.77519  2.73123  3.46354  2.40513  3.72494  3.29354  2.67741  2.69355  4.24690  2.90347  2.73739  3.18146  2.89801  2.37887  2.77519  2.98518  4.58477  3.61503
          0.02100  4.26962  4.99197  0.61958  0.77255  0.48576  0.95510
     32   2.68470  4.52440  3.84641  3.64127  4.38544  3.34477  4.61972  3.56564  3.59268  3.41385  4.45230  3.76761  4.08628  3.97022  3.81818  2.89223  0.64261  3.21333  5.78404  4.60771     32 T - - -
          2.68618  4.42225  2.77519  2.73123  3.46354  2.40513  3.72494  3.29354  2.67741  2.69355  4.24690  2.90347  2.73739  3.18146  2.89801  2.37887  2.77519  2.98518  4.58477  3.61503
          0.02100  4.26962  4.99197  0.61958  0.77255  0.48576  0.95510
     33   3.23595  4.95276  3.98914  3.94723  5.04592  0.31547  5.02385  4.76130  4.18129  4.35730  5.34940  4.15552  4.35435  4.47473  4.35570  3.42202  3.74732  4.21238  6.01702  5.16761     33 G - - -
          2.68618  4.42225  2.77519  2.73123  3.46354  2.40513  3.72494  3.29354  2.67741  2.69355  4.24690  2.90347  2.73739  3.18146  2.89801  2.37887  2.77519  2.98518  4.58477  3.61503
          0.02100  4.26962  4.99197  0.61958  0.77255  0.48576  0.95510
     34   3.23595  4.95276  3.98914  3.94723  5.04592  0.31547  5.02385  4.76130  4.18129  4.35730  5.34940  4.15552  4.35435  4.47473  4.35570  3.42202  3.74732  4.21238  6.01702  5.16761     34 G - - -
          2.68618  4.42225  2.77519  2.73123  3.46354  2.40513  3.72494  3.29354  2.67741  2.69355  4.24690  2.90347  2.73739  3.18146  2.89801  2.37887  2.77519  2.98518  4.58477  3.61503
          0.02100  4.26962  4.99197  0.61958  0.77255  0.48576  0.95510
     35   3.27535  4.60549  4.94597  4.43798  3.43935  4.54950  5.03123  2.02780  4.28374  1.21849  3.26414  4.64283  4.83845  4.49242  4.43116  3.93583  3.53305  1.21336  5.44130  4.28034     35 v - - -
          2.68623  4.42230  2.77525  2.73129  3.46359  2.40518  3.72500  3.29359  2.67746  2.69360  4.24695  2.90251  2.73745  3.18152  2.89806  2.37892  2.77525  2.98524  4.58482  3.61508
          0.34908  1.22193        *  0.17205  1.84477  0.00000        *
//
