# Supplementary material for: A refined genome phage display methodology delineates the human antibody response in patients with Chagas disease
Source: iScience. 2021 May 15;24(6):102540. doi: 10.1016/j.isci.2021.102540 (PMC8185243; doi:10.1016/j.isci.2021.102540)
Supplement: Data S2. Alignments and consensus sequences for all epitopes. Related to Figure 3 and Data S1 [file mmc3.zip › final clusters A and B/1028.hmm]

HMMER3/f [3.1b2 | February 2015]
NAME  1028.mafft
LENG  45
ALPH  amino
RF    no
MM    no
CONS  yes
CS    no
MAP   yes
DATE  Wed Dec  6 22:58:58 2017
NSEQ  2
EFFN  0.917969
CKSUM 3922193976
STATS LOCAL MSV       -8.2382  0.71931
STATS LOCAL VITERBI   -8.4076  0.71931
STATS LOCAL FORWARD   -4.4018  0.71931
HMM          A        C        D        E        F        G        H        I        K        L        M        N        P        Q        R        S        T        V        W        Y   
            m->m     m->i     m->d     i->m     i->i     d->m     d->d
  COMPO   2.67821  2.95746  3.01920  2.78089  3.40131  2.10310  3.88445  3.32591  2.36961  2.85233  3.80309  3.57544  2.90745  3.61125  2.71148  2.62351  3.09232  2.68102  5.37580  4.13725
          2.68618  4.42225  2.77519  2.73123  3.46354  2.40513  3.72494  3.29354  2.67741  2.69355  4.24690  2.90347  2.73739  3.18146  2.89801  2.37887  2.77519  2.98518  4.58477  3.61503
          0.27671  4.14414  1.48780  0.61958  0.77255  0.00000        *
      1   3.29062  4.68482  4.27377  3.99296  0.97082  3.97473  3.88819  2.81097  3.89930  2.17505  3.53724  4.04786  4.43262  4.06019  4.01272  3.55934  3.59170  2.80358  4.12939  2.49308      1 f - - -
          2.68618  4.42225  2.77519  2.73123  3.46354  2.40513  3.72494  3.29354  2.67741  2.69355  4.24690  2.90347  2.73739  3.18146  2.89801  2.37887  2.77519  2.98518  4.58477  3.61503
          0.03059  3.89803  4.62037  0.61958  0.77255  0.71799  0.66891
      2   2.82817  4.36349  4.16081  3.82454  3.56855  3.75047  4.62177  2.04850  3.69271  2.25101  3.52963  4.01032  4.30941  4.05058  3.90278  3.25545  3.18901  0.99329  5.35737  4.09066      2 v - - -
          2.68618  4.42225  2.77519  2.73123  3.46354  2.40513  3.72494  3.29354  2.67741  2.69355  4.24690  2.90347  2.73739  3.18146  2.89801  2.37887  2.77519  2.98518  4.58477  3.61503
          0.03059  3.89803  4.62037  0.61958  0.77255  0.71799  0.66891
      3   3.02241  4.83566  3.15025  2.91259  3.30229  3.46880  1.08973  3.72930  2.75493  3.22013  4.26493  3.32096  4.02264  3.27910  3.01920  3.09281  3.32657  3.46392  4.76704  3.25239      3 h - - -
          2.68618  4.42225  2.77519  2.73123  3.46354  2.40513  3.72494  3.29354  2.67741  2.69355  4.24690  2.90347  2.73739  3.18146  2.89801  2.37887  2.77519  2.98518  4.58477  3.61503
          0.03059  3.89803  4.62037  0.61958  0.77255  0.71799  0.66891
      4   2.99515  4.96034  3.17287  2.78930  4.35261  3.48207  3.77288  3.78343  1.00386  3.34284  4.30274  3.21271  3.98046  2.96278  2.43588  3.03535  3.24642  3.48971  5.39662  4.21299      4 k - - -
          2.68618  4.42225  2.77519  2.73123  3.46354  2.40513  3.72494  3.29354  2.67741  2.69355  4.24690  2.90347  2.73739  3.18146  2.89801  2.37887  2.77519  2.98518  4.58477  3.61503
          0.03059  3.89803  4.62037  0.61958  0.77255  0.71799  0.66891
      5   3.18373  4.63831  4.23057  3.87034  3.14515  4.01471  4.51805  2.35037  3.63785  0.84437  3.15976  4.14336  4.44555  4.00006  3.80981  3.58826  3.47675  2.39438  5.03391  3.76320      5 l - - -
          2.68618  4.42225  2.77519  2.73123  3.46354  2.40513  3.72494  3.29354  2.67741  2.69355  4.24690  2.90347  2.73739  3.18146  2.89801  2.37887  2.77519  2.98518  4.58477  3.61503
          0.03059  3.89803  4.62037  0.61958  0.77255  0.71799  0.66891
      6   2.99515  4.96034  3.17287  2.78930  4.35261  3.48207  3.77288  3.78343  1.00386  3.34284  4.30274  3.21271  3.98046  2.96278  2.43588  3.03535  3.24642  3.48971  5.39662  4.21299      6 k - - -
          2.68618  4.42225  2.77519  2.73123  3.46354  2.40513  3.72494  3.29354  2.67741  2.69355  4.24690  2.90347  2.73739  3.18146  2.89801  2.37887  2.77519  2.98518  4.58477  3.61503
          0.03059  3.89803  4.62037  0.61958  0.77255  0.71799  0.66891
      7   2.61491  0.89005  4.14016  3.88546  3.87072  3.23266  4.52690  3.01867  3.71247  2.93310  4.05514  3.86562  3.94165  4.05750  3.83240  2.88664  3.08379  2.76158  5.28169  4.15828      7 c - - -
          2.68618  4.42225  2.77519  2.73123  3.46354  2.40513  3.72494  3.29354  2.67741  2.69355  4.24690  2.90347  2.73739  3.18146  2.89801  2.37887  2.77519  2.98518  4.58477  3.61503
          0.03059  3.89803  4.62037  0.61958  0.77255  0.71799  0.66891
      8   0.97756  4.20452  3.48828  3.28053  4.07758  3.02842  4.29959  3.20689  3.29743  3.08735  4.11620  3.42376  3.77003  3.63621  3.54633  2.55451  2.83362  2.85687  5.50218  4.30522      8 a - - -
          2.68618  4.42225  2.77519  2.73123  3.46354  2.40513  3.72494  3.29354  2.67741  2.69355  4.24690  2.90347  2.73739  3.18146  2.89801  2.37887  2.77519  2.98518  4.58477  3.61503
          0.03059  3.89803  4.62037  0.61958  0.77255  0.71799  0.66891
      9   2.99515  4.96034  3.17287  2.78930  4.35261  3.48207  3.77288  3.78343  1.00386  3.34284  4.30274  3.21271  3.98046  2.96278  2.43588  3.03535  3.24642  3.48971  5.39662  4.21299      9 k - - -
          2.68618  4.42225  2.77519  2.73123  3.46354  2.40513  3.72494  3.29354  2.67741  2.69355  4.24690  2.90347  2.73739  3.18146  2.89801  2.37887  2.77519  2.98518  4.58477  3.61503
          0.03059  3.89803  4.62037  0.61958  0.77255  0.71799  0.66891
     10   2.61491  0.89005  4.14016  3.88546  3.87072  3.23266  4.52690  3.01867  3.71247  2.93310  4.05514  3.86562  3.94165  4.05750  3.83240  2.88664  3.08379  2.76158  5.28169  4.15828     10 c - - -
          2.68618  4.42225  2.77519  2.73123  3.46354  2.40513  3.72494  3.29354  2.67741  2.69355  4.24690  2.90347  2.73739  3.18146  2.89801  2.37887  2.77519  2.98518  4.58477  3.61503
          0.03059  3.89803  4.62037  0.61958  0.77255  0.71799  0.66891
     11   2.69638  4.46953  3.37541  3.27794  4.42023  0.69074  4.39686  4.02587  3.46271  3.67684  4.65263  3.53965  3.86149  3.78481  3.69615  2.86899  3.17960  3.54924  5.50884  4.52292     11 G - - -
          2.68618  4.42225  2.77519  2.73123  3.46354  2.40513  3.72494  3.29354  2.67741  2.69355  4.24690  2.90347  2.73739  3.18146  2.89801  2.37887  2.77519  2.98518  4.58477  3.61503
          0.03059  3.89803  4.62037  0.61958  0.77255  0.71799  0.66891
     12   3.01675  5.14944  0.88210  2.35040  4.52980  3.22976  3.95313  4.12373  3.04201  3.72742  4.70589  2.90813  3.88433  3.19218  3.56186  2.97609  3.35580  3.76012  5.69347  4.39824     12 d - - -
          2.68618  4.42225  2.77519  2.73123  3.46354  2.40513  3.72494  3.29354  2.67741  2.69355  4.24690  2.90347  2.73739  3.18146  2.89801  2.37887  2.77519  2.98518  4.58477  3.61503
          0.03059  3.89803  4.62037  0.61958  0.77255  0.36389  1.18733
     13   2.58406  4.42670  3.69716  3.47315  4.23649  3.25424  4.46615  3.39825  3.42160  3.25176  4.29157  3.63051  3.98266  3.80441  3.66089  2.78928  0.78255  3.06251  5.64922  4.45587     13 t - - -
          2.68618  4.42225  2.77519  2.73123  3.46354  2.40513  3.72494  3.29354  2.67741  2.69355  4.24690  2.90347  2.73739  3.18146  2.89801  2.37887  2.77519  2.98518  4.58477  3.61503
          0.02384  4.14414  4.86649  0.61958  0.77255  0.48576  0.95510
     14   3.02890  4.50629  4.49526  4.17514  3.76488  3.99804  4.93523  2.07852  4.04750  2.40963  3.69636  4.31928  4.54955  4.39151  4.23281  3.52538  3.38765  0.73960  5.59249  4.33763     14 v - - -
          2.68618  4.42225  2.77519  2.73123  3.46354  2.40513  3.72494  3.29354  2.67741  2.69355  4.24690  2.90347  2.73739  3.18146  2.89801  2.37887  2.77519  2.98518  4.58477  3.61503
          0.02384  4.14414  4.86649  0.61958  0.77255  0.48576  0.95510
     15   3.21578  5.35603  2.63973  0.69240  4.74093  3.47105  4.09343  4.25101  3.01086  3.82797  4.79964  3.12485  4.09144  3.30947  3.44121  3.17575  3.52520  3.91018  5.86046  4.59482     15 E - - -
          2.68618  4.42225  2.77519  2.73123  3.46354  2.40513  3.72494  3.29354  2.67741  2.69355  4.24690  2.90347  2.73739  3.18146  2.89801  2.37887  2.77519  2.98518  4.58477  3.61503
          0.02384  4.14414  4.86649  0.61958  0.77255  0.48576  0.95510
     16   3.20627  4.71646  4.35425  3.97699  3.35831  4.04455  4.64940  2.56260  3.72791  1.91905  0.93819  4.21827  4.51399  4.09587  3.89950  3.57975  3.52083  2.59871  5.23020  4.01230     16 m - - -
          2.68618  4.42225  2.77519  2.73123  3.46354  2.40513  3.72494  3.29354  2.67741  2.69355  4.24690  2.90347  2.73739  3.18146  2.89801  2.37887  2.77519  2.98518  4.58477  3.61503
          0.02384  4.14414  4.86649  0.61958  0.77255  0.48576  0.95510
     17   0.68346  4.35107  3.76106  3.57553  4.34512  3.16643  4.56217  3.51303  3.59945  3.38124  4.39001  3.64919  3.93223  3.91677  3.82472  2.70259  2.99931  3.11909  5.74425  4.57831     17 A - - -
          2.68618  4.42225  2.77519  2.73123  3.46354  2.40513  3.72494  3.29354  2.67741  2.69355  4.24690  2.90347  2.73739  3.18146  2.89801  2.37887  2.77519  2.98518  4.58477  3.61503
          0.02384  4.14414  4.86649  0.61958  0.77255  0.48576  0.95510
     18   2.47127  4.39058  3.46812  3.30589  4.36115  3.11668  4.40327  3.92538  3.39864  3.62740  4.53595  3.47962  3.87977  3.72759  3.66957  0.74447  2.97340  3.39915  5.71306  4.44888     18 s - - -
          2.68618  4.42225  2.77519  2.73123  3.46354  2.40513  3.72494  3.29354  2.67741  2.69355  4.24690  2.90347  2.73739  3.18146  2.89801  2.37887  2.77519  2.98518  4.58477  3.61503
          0.02384  4.14414  4.86649  0.61958  0.77255  0.48576  0.95510
     19   2.47127  4.39058  3.46812  3.30589  4.36115  3.11668  4.40327  3.92538  3.39864  3.62740  4.53595  3.47962  3.87977  3.72759  3.66957  0.74447  2.97340  3.39915  5.71306  4.44888     19 s - - -
          2.68618  4.42225  2.77519  2.73123  3.46354  2.40513  3.72494  3.29354  2.67741  2.69355  4.24690  2.90347  2.73739  3.18146  2.89801  2.37887  2.77519  2.98518  4.58477  3.61503
          0.02384  4.14414  4.86649  0.61958  0.77255  0.48576  0.95510
     20   3.15418  4.85666  3.79203  3.67648  4.63418  3.52924  4.72397  4.25938  3.75904  3.85243  4.91949  3.95182  0.44855  4.13913  3.96614  3.33204  3.61859  3.87188  5.73678  4.76122     20 P - - -
          2.68618  4.42225  2.77519  2.73123  3.46354  2.40513  3.72494  3.29354  2.67741  2.69355  4.24690  2.90347  2.73739  3.18146  2.89801  2.37887  2.77519  2.98518  4.58477  3.61503
          0.02384  4.14414  4.86649  0.61958  0.77255  0.48576  0.95510
     21   3.62605  4.95041  4.61352  4.38727  0.65362  4.23577  4.02866  3.12550  4.28980  2.43605  3.81982  4.33691  4.69396  4.38437  4.34184  3.87641  3.93022  3.13490  4.21147  2.55030     21 F - - -
          2.68618  4.42225  2.77519  2.73123  3.46354  2.40513  3.72494  3.29354  2.67741  2.69355  4.24690  2.90347  2.73739  3.18146  2.89801  2.37887  2.77519  2.98518  4.58477  3.61503
          0.02384  4.14414  4.86649  0.61958  0.77255  0.48576  0.95510
     22   3.30667  5.44941  0.59502  2.54784  4.86881  3.43936  4.20344  4.52425  3.34388  4.08692  5.07950  3.11476  4.11190  3.44890  3.89067  3.24405  3.65388  4.13706  5.98157  4.70775     22 D - - -
          2.68618  4.42225  2.77519  2.73123  3.46354  2.40513  3.72494  3.29354  2.67741  2.69355  4.24690  2.90347  2.73739  3.18146  2.89801  2.37887  2.77519  2.98518  4.58477  3.61503
          0.02384  4.14414  4.86649  0.61958  0.77255  0.48576  0.95510
     23   3.33881  5.14142  3.85970  3.32442  4.56652  3.76293  4.05904  4.13489  2.39763  3.60153  4.60201  3.65938  4.25901  3.27235  0.63258  3.41454  3.59050  3.84885  5.54312  4.44304     23 R - - -
          2.68618  4.42225  2.77519  2.73123  3.46354  2.40513  3.72494  3.29354  2.67741  2.69355  4.24690  2.90347  2.73739  3.18146  2.89801  2.37887  2.77519  2.98518  4.58477  3.61503
          0.02384  4.14414  4.86649  0.61958  0.77255  0.48576  0.95510
     24   3.03922  4.77871  3.76790  3.70605  4.82634  0.41081  4.80113  4.50056  3.92378  4.11740  5.10151  3.93335  4.17782  4.22695  4.12181  3.22027  3.54147  3.97625  5.84101  4.94039     24 G - - -
          2.68618  4.42225  2.77519  2.73123  3.46354  2.40513  3.72494  3.29354  2.67741  2.69355  4.24690  2.90347  2.73739  3.18146  2.89801  2.37887  2.77519  2.98518  4.58477  3.61503
          0.02384  4.14414  4.86649  0.61958  0.77255  0.48576  0.95510
     25   2.47127  4.39058  3.46812  3.30589  4.36115  3.11668  4.40327  3.92538  3.39864  3.62740  4.53595  3.47962  3.87977  3.72759  3.66957  0.74447  2.97340  3.39915  5.71306  4.44888     25 s - - -
          2.68618  4.42225  2.77519  2.73123  3.46354  2.40513  3.72494  3.29354  2.67741  2.69355  4.24690  2.90347  2.73739  3.18146  2.89801  2.37887  2.77519  2.98518  4.58477  3.61503
          0.02384  4.14414  4.86649  0.61958  0.77255  0.48576  0.95510
     26   3.24347  5.19800  3.43620  3.01774  4.64752  3.69305  3.94174  4.09649  0.71798  3.60632  4.56146  3.42686  4.18104  3.12378  2.52431  3.27260  3.48051  3.79203  5.59620  4.45268     26 k - - -
          2.68618  4.42225  2.77519  2.73123  3.46354  2.40513  3.72494  3.29354  2.67741  2.69355  4.24690  2.90347  2.73739  3.18146  2.89801  2.37887  2.77519  2.98518  4.58477  3.61503
          0.02384  4.14414  4.86649  0.61958  0.77255  0.48576  0.95510
     27   3.15418  4.85666  3.79203  3.67648  4.63418  3.52924  4.72397  4.25938  3.75904  3.85243  4.91949  3.95182  0.44855  4.13913  3.96614  3.33204  3.61859  3.87188  5.73678  4.76122     27 P - - -
          2.68618  4.42225  2.77519  2.73123  3.46354  2.40513  3.72494  3.29354  2.67741  2.69355  4.24690  2.90347  2.73739  3.18146  2.89801  2.37887  2.77519  2.98518  4.58477  3.61503
          0.02384  4.14414  4.86649  0.61958  0.77255  0.48576  0.95510
     28   3.24347  5.19800  3.43620  3.01774  4.64752  3.69305  3.94174  4.09649  0.71798  3.60632  4.56146  3.42686  4.18104  3.12378  2.52431  3.27260  3.48051  3.79203  5.59620  4.45268     28 k - - -
          2.68618  4.42225  2.77519  2.73123  3.46354  2.40513  3.72494  3.29354  2.67741  2.69355  4.24690  2.90347  2.73739  3.18146  2.89801  2.37887  2.77519  2.98518  4.58477  3.61503
          0.02384  4.14414  4.86649  0.61958  0.77255  0.48576  0.95510
     29   3.03922  4.77871  3.76790  3.70605  4.82634  0.41081  4.80113  4.50056  3.92378  4.11740  5.10151  3.93335  4.17782  4.22695  4.12181  3.22027  3.54147  3.97625  5.84101  4.94039     29 G - - -
          2.68618  4.42225  2.77519  2.73123  3.46354  2.40513  3.72494  3.29354  2.67741  2.69355  4.24690  2.90347  2.73739  3.18146  2.89801  2.37887  2.77519  2.98518  4.58477  3.61503
          0.02384  4.14414  4.86649  0.61958  0.77255  0.48576  0.95510
     30   3.33881  5.14142  3.85970  3.32442  4.56652  3.76293  4.05904  4.13489  2.39763  3.60153  4.60201  3.65938  4.25901  3.27235  0.63258  3.41454  3.59050  3.84885  5.54312  4.44304     30 R - - -
          2.68618  4.42225  2.77519  2.73123  3.46354  2.40513  3.72494  3.29354  2.67741  2.69355  4.24690  2.90347  2.73739  3.18146  2.89801  2.37887  2.77519  2.98518  4.58477  3.61503
          0.02384  4.14414  4.86649  0.61958  0.77255  0.48576  0.95510
     31   2.93673  0.52383  4.50551  4.31337  4.25343  3.49446  4.90184  3.45199  4.14567  3.35046  4.48352  4.22956  4.22153  4.48085  4.21860  3.20764  3.42690  3.17567  5.60110  4.53670     31 C - - -
          2.68618  4.42225  2.77519  2.73123  3.46354  2.40513  3.72494  3.29354  2.67741  2.69355  4.24690  2.90347  2.73739  3.18146  2.89801  2.37887  2.77519  2.98518  4.58477  3.61503
          0.02384  4.14414  4.86649  0.61958  0.77255  0.48576  0.95510
     32   3.03922  4.77871  3.76790  3.70605  4.82634  0.41081  4.80113  4.50056  3.92378  4.11740  5.10151  3.93335  4.17782  4.22695  4.12181  3.22027  3.54147  3.97625  5.84101  4.94039     32 G - - -
          2.68618  4.42225  2.77519  2.73123  3.46354  2.40513  3.72494  3.29354  2.67741  2.69355  4.24690  2.90347  2.73739  3.18146  2.89801  2.37887  2.77519  2.98518  4.58477  3.61503
          0.02384  4.14414  4.86649  0.61958  0.77255  0.48576  0.95510
     33   3.33881  5.14142  3.85970  3.32442  4.56652  3.76293  4.05904  4.13489  2.39763  3.60153  4.60201  3.65938  4.25901  3.27235  0.63258  3.41454  3.59050  3.84885  5.54312  4.44304     33 R - - -
          2.68618  4.42225  2.77519  2.73123  3.46354  2.40513  3.72494  3.29354  2.67741  2.69355  4.24690  2.90347  2.73739  3.18146  2.89801  2.37887  2.77519  2.98518  4.58477  3.61503
          0.02384  4.14414  4.86649  0.61958  0.77255  0.48576  0.95510
     34   3.24347  5.19800  3.43620  3.01774  4.64752  3.69305  3.94174  4.09649  0.71798  3.60632  4.56146  3.42686  4.18104  3.12378  2.52431  3.27260  3.48051  3.79203  5.59620  4.45268     34 k - - -
          2.68618  4.42225  2.77519  2.73123  3.46354  2.40513  3.72494  3.29354  2.67741  2.69355  4.24690  2.90347  2.73739  3.18146  2.89801  2.37887  2.77519  2.98518  4.58477  3.61503
          0.02384  4.14414  4.86649  0.61958  0.77255  0.48576  0.95510
     35   3.21578  5.35603  2.63973  0.69240  4.74093  3.47105  4.09343  4.25101  3.01086  3.82797  4.79964  3.12485  4.09144  3.30947  3.44121  3.17575  3.52520  3.91018  5.86046  4.59482     35 E - - -
          2.68618  4.42225  2.77519  2.73123  3.46354  2.40513  3.72494  3.29354  2.67741  2.69355  4.24690  2.90347  2.73739  3.18146  2.89801  2.37887  2.77519  2.98518  4.58477  3.61503
          0.02384  4.14414  4.86649  0.61958  0.77255  0.48576  0.95510
     36   2.93673  0.52383  4.50551  4.31337  4.25343  3.49446  4.90184  3.45199  4.14567  3.35046  4.48352  4.22956  4.22153  4.48085  4.21860  3.20764  3.42690  3.17567  5.60110  4.53670     36 C - - -
          2.68618  4.42225  2.77519  2.73123  3.46354  2.40513  3.72494  3.29354  2.67741  2.69355  4.24690  2.90347  2.73739  3.18146  2.89801  2.37887  2.77519  2.98518  4.58477  3.61503
          0.02384  4.14414  4.86649  0.61958  0.77255  0.48576  0.95510
     37   3.02890  4.50629  4.49526  4.17514  3.76488  3.99804  4.93523  2.07852  4.04750  2.40963  3.69636  4.31928  4.54955  4.39151  4.23281  3.52538  3.38765  0.73960  5.59249  4.33763     37 v - - -
          2.68618  4.42225  2.77519  2.73123  3.46354  2.40513  3.72494  3.29354  2.67741  2.69355  4.24690  2.90347  2.73739  3.18146  2.89801  2.37887  2.77519  2.98518  4.58477  3.61503
          0.02384  4.14414  4.86649  0.61958  0.77255  0.48576  0.95510
     38   3.03922  4.77871  3.76790  3.70605  4.82634  0.41081  4.80113  4.50056  3.92378  4.11740  5.10151  3.93335  4.17782  4.22695  4.12181  3.22027  3.54147  3.97625  5.84101  4.94039     38 G - - -
          2.68618  4.42225  2.77519  2.73123  3.46354  2.40513  3.72494  3.29354  2.67741  2.69355  4.24690  2.90347  2.73739  3.18146  2.89801  2.37887  2.77519  2.98518  4.58477  3.61503
          0.02384  4.14414  4.86649  0.61958  0.77255  0.48576  0.95510
     39   3.03922  4.77871  3.76790  3.70605  4.82634  0.41081  4.80113  4.50056  3.92378  4.11740  5.10151  3.93335  4.17782  4.22695  4.12181  3.22027  3.54147  3.97625  5.84101  4.94039     39 G - - -
          2.68618  4.42225  2.77519  2.73123  3.46354  2.40513  3.72494  3.29354  2.67741  2.69355  4.24690  2.90347  2.73739  3.18146  2.89801  2.37887  2.77519  2.98518  4.58477  3.61503
          0.27671  4.14414  1.48780  0.61958  0.77255  0.48576  0.95510
     40   2.97390  5.09069  2.49785  0.98959  4.44005  3.29027  3.87902  3.89901  2.76273  3.51193  4.48461  2.94689  3.89600  3.09400  3.17438  2.95357  3.27826  3.58013  5.60680  4.32881     40 e - - -
          2.68618  4.42225  2.77519  2.73123  3.46354  2.40513  3.72494  3.29354  2.67741  2.69355  4.24690  2.90347  2.73739  3.18146  2.89801  2.37887  2.77519  2.98518  4.58477  3.61503
          0.03059  3.89803  4.62037  0.61958  0.77255  0.71799  0.66891
     41   3.18373  4.63831  4.23057  3.87034  3.14515  4.01471  4.51805  2.35037  3.63785  0.84437  3.15976  4.14336  4.44555  4.00006  3.80981  3.58826  3.47675  2.39438  5.03391  3.76320     41 l - - -
          2.68618  4.42225  2.77519  2.73123  3.46354  2.40513  3.72494  3.29354  2.67741  2.69355  4.24690  2.90347  2.73739  3.18146  2.89801  2.37887  2.77519  2.98518  4.58477  3.61503
          0.03059  3.89803  4.62037  0.61958  0.77255  0.71799  0.66891
     42   2.99515  4.96034  3.17287  2.78930  4.35261  3.48207  3.77288  3.78343  1.00386  3.34284  4.30274  3.21271  3.98046  2.96278  2.43588  3.03535  3.24642  3.48971  5.39662  4.21299     42 k - - -
          2.68618  4.42225  2.77519  2.73123  3.46354  2.40513  3.72494  3.29354  2.67741  2.69355  4.24690  2.90347  2.73739  3.18146  2.89801  2.37887  2.77519  2.98518  4.58477  3.61503
          0.03059  3.89803  4.62037  0.61958  0.77255  0.71799  0.66891
     43   2.78492  4.53826  3.39481  3.23735  4.23073  3.22431  4.31289  3.78248  3.29679  3.40664  4.45743  3.54159  0.78147  3.68480  3.53962  2.95316  3.22844  3.42497  5.41049  4.35167     43 p - - -
          2.68618  4.42225  2.77519  2.73123  3.46354  2.40513  3.72494  3.29354  2.67741  2.69355  4.24690  2.90347  2.73739  3.18146  2.89801  2.37887  2.77519  2.98518  4.58477  3.61503
          0.03059  3.89803  4.62037  0.61958  0.77255  0.71799  0.66891
     44   2.82817  4.36349  4.16081  3.82454  3.56855  3.75047  4.62177  2.04850  3.69271  2.25101  3.52963  4.01032  4.30941  4.05058  3.90278  3.25545  3.18901  0.99329  5.35737  4.09066     44 v - - -
          2.68618  4.42225  2.77519  2.73123  3.46354  2.40513  3.72494  3.29354  2.67741  2.69355  4.24690  2.90347  2.73739  3.18146  2.89801  2.37887  2.77519  2.98518  4.58477  3.61503
          0.03059  3.89803  4.62037  0.61958  0.77255  0.71799  0.66891
     45   2.69638  4.46953  3.37541  3.27794  4.42023  0.69074  4.39686  4.02587  3.46271  3.67684  4.65263  3.53965  3.86149  3.78481  3.69615  2.86899  3.17960  3.54924  5.50884  4.52292     45 G - - -
          2.68618  4.42225  2.77519  2.73123  3.46354  2.40513  3.72494  3.29354  2.67741  2.69355  4.24690  2.90347  2.73739  3.18146  2.89801  2.37887  2.77519  2.98518  4.58477  3.61503
          0.02070  3.88813        *  0.61958  0.77255  0.00000        *
//
