# Supplementary material for: A refined genome phage display methodology delineates the human antibody response in patients with Chagas disease
Source: iScience. 2021 May 15;24(6):102540. doi: 10.1016/j.isci.2021.102540 (PMC8185243; doi:10.1016/j.isci.2021.102540)
Supplement: Data S2. Alignments and consensus sequences for all epitopes. Related to Figure 3 and Data S1 [file mmc3.zip › final clusters A and B/1029.hmm]

HMMER3/f [3.1b2 | February 2015]
NAME  1029.mafft
LENG  28
ALPH  amino
RF    no
MM    no
CONS  yes
CS    no
MAP   yes
DATE  Wed Dec  6 22:58:58 2017
NSEQ  2
EFFN  1.535156
CKSUM 1154253501
STATS LOCAL MSV       -6.7679  0.71997
STATS LOCAL VITERBI   -7.1396  0.71997
STATS LOCAL FORWARD   -4.2413  0.71997
HMM          A        C        D        E        F        G        H        I        K        L        M        N        P        Q        R        S        T        V        W        Y   
            m->m     m->i     m->d     i->m     i->i     d->m     d->d
  COMPO   1.95086  2.84685  2.91147  3.40322  4.36680  2.08673  4.61039  3.71866  2.95376  3.00577  4.63376  3.90562  2.95679  2.68264  2.26804  3.38126  3.62535  2.73944  3.00596  4.50569
          2.68618  4.42225  2.77519  2.73123  3.46354  2.40513  3.72494  3.29354  2.67741  2.69355  4.24690  2.90347  2.73739  3.18146  2.89801  2.37887  2.77519  2.98518  4.58477  3.61503
          0.39272  4.44576  1.16138  0.61958  0.77255  0.00000        *
      1   3.25192  5.06713  3.76495  3.23887  4.47469  3.69404  3.99399  4.03486  2.34814  3.51348  4.51241  3.58066  4.19033  3.20769  0.70482  3.32872  3.50622  3.75091  5.47638  4.36178      1 r - - -
          2.68618  4.42225  2.77519  2.73123  3.46354  2.40513  3.72494  3.29354  2.67741  2.69355  4.24690  2.90347  2.73739  3.18146  2.89801  2.37887  2.77519  2.98518  4.58477  3.61503
          0.02548  4.07852  4.80086  0.61958  0.77255  0.88984  0.52886
      2   2.84342  0.60357  4.40349  4.19359  4.14334  3.41859  4.79592  3.32630  4.02355  3.23009  4.35976  4.12630  4.14120  4.36141  4.10966  3.11476  3.32788  3.05568  5.51023  4.42824      2 C - - -
          2.68618  4.42225  2.77519  2.73123  3.46354  2.40513  3.72494  3.29354  2.67741  2.69355  4.24690  2.90347  2.73739  3.18146  2.89801  2.37887  2.77519  2.98518  4.58477  3.61503
          0.02548  4.07852  4.80086  0.61958  0.77255  0.88984  0.52886
      3   0.75318  4.30750  3.68359  3.49021  4.26904  3.12544  4.48623  3.42626  3.51209  3.29788  4.31101  3.58395  3.88467  3.83511  3.74493  2.65805  2.94998  3.04450  5.67531  4.50027      3 a - - -
          2.68618  4.42225  2.77519  2.73123  3.46354  2.40513  3.72494  3.29354  2.67741  2.69355  4.24690  2.90347  2.73739  3.18146  2.89801  2.37887  2.77519  2.98518  4.58477  3.61503
          0.02548  4.07852  4.80086  0.61958  0.77255  0.29689  1.35918
      4   4.44707  5.58252  5.05978  4.93020  3.48570  4.45960  4.78320  4.55139  4.67724  3.82958  5.14814  4.98460  5.02817  5.02922  4.69044  4.64626  4.78423  4.45250  0.24465  3.46446      4 W - - -
          2.68618  4.42225  2.77519  2.73123  3.46354  2.40513  3.72494  3.29354  2.67741  2.69355  4.24690  2.90347  2.73739  3.18146  2.89801  2.37887  2.77519  2.98518  4.58477  3.61503
          0.01758  4.44576  5.16811  0.61958  0.77255  0.48576  0.95510
      5   3.52943  5.20981  4.31481  4.30055  5.36069  0.21860  5.34468  5.13918  4.55586  4.70143  5.70785  4.48216  4.61282  4.83556  4.69240  3.72289  4.05210  4.55636  6.26633  5.49441      5 G - - -
          2.68618  4.42225  2.77519  2.73123  3.46354  2.40513  3.72494  3.29354  2.67741  2.69355  4.24690  2.90347  2.73739  3.18146  2.89801  2.37887  2.77519  2.98518  4.58477  3.61503
          0.01758  4.44576  5.16811  0.61958  0.77255  0.48576  0.95510
      6   3.17055  1.37149  4.67670  4.24786  3.21473  3.96645  4.38035  3.25880  3.99049  2.90374  3.97444  4.25586  4.50560  4.26496  4.09642  3.48156  3.50425  3.07430  1.27714  3.30417      6 w - - -
          2.68618  4.42225  2.77519  2.73123  3.46354  2.40513  3.72494  3.29354  2.67741  2.69355  4.24690  2.90347  2.73739  3.18146  2.89801  2.37887  2.77519  2.98518  4.58477  3.61503
          0.01758  4.44576  5.16811  0.61958  0.77255  0.48576  0.95510
      7   3.79006  5.51122  4.34945  3.78226  5.02259  4.11478  4.42068  4.64180  2.70316  4.05155  5.06608  4.08201  4.61667  3.63918  0.37503  3.86648  4.03403  4.34688  5.88596  4.86165      7 R - - -
          2.68618  4.42225  2.77519  2.73123  3.46354  2.40513  3.72494  3.29354  2.67741  2.69355  4.24690  2.90347  2.73739  3.18146  2.89801  2.37887  2.77519  2.98518  4.58477  3.61503
          0.01758  4.44576  5.16811  0.61958  0.77255  0.48576  0.95510
      8   3.31919  4.96438  4.16437  3.79548  3.52340  3.94483  4.38552  3.77510  3.60703  3.32193  4.36679  4.05474  1.16784  4.01178  3.83388  3.51338  3.65108  3.54587  1.28261  3.55262      8 p - - -
          2.68618  4.42225  2.77519  2.73123  3.46354  2.40513  3.72494  3.29354  2.67741  2.69355  4.24690  2.90347  2.73739  3.18146  2.89801  2.37887  2.77519  2.98518  4.58477  3.61503
          0.01758  4.44576  5.16811  0.61958  0.77255  0.48576  0.95510
      9   3.62594  5.52223  3.83589  3.39257  5.04889  4.00377  4.23625  4.52959  0.45594  3.98261  4.94711  3.77656  4.49106  3.41924  2.73461  3.65089  3.85144  4.21766  5.88615  4.80622      9 K - - -
          2.68618  4.42225  2.77519  2.73123  3.46354  2.40513  3.72494  3.29354  2.67741  2.69355  4.24690  2.90347  2.73739  3.18146  2.89801  2.37887  2.77519  2.98518  4.58477  3.61503
          0.01758  4.44576  5.16811  0.61958  0.77255  0.48576  0.95510
     10   3.30169  4.72879  4.89957  4.61416  4.05202  4.29934  5.34536  2.20554  4.49656  2.65763  3.95852  4.70675  4.85315  4.83021  4.65178  3.86748  3.66429  0.51449  5.92005  4.67661     10 V - - -
          2.68618  4.42225  2.77519  2.73123  3.46354  2.40513  3.72494  3.29354  2.67741  2.69355  4.24690  2.90347  2.73739  3.18146  2.89801  2.37887  2.77519  2.98518  4.58477  3.61503
          0.01758  4.44576  5.16811  0.61958  0.77255  0.48576  0.95510
     11   3.79006  5.51122  4.34945  3.78226  5.02259  4.11478  4.42068  4.64180  2.70316  4.05155  5.06608  4.08201  4.61667  3.63918  0.37503  3.86648  4.03403  4.34688  5.88596  4.86165     11 R - - -
          2.68618  4.42225  2.77519  2.73123  3.46354  2.40513  3.72494  3.29354  2.67741  2.69355  4.24690  2.90347  2.73739  3.18146  2.89801  2.37887  2.77519  2.98518  4.58477  3.61503
          0.01758  4.44576  5.16811  0.61958  0.77255  0.48576  0.95510
     12   3.42117  0.27286  4.99929  4.89173  4.81370  3.88851  5.42218  4.10682  4.74649  3.96830  5.11856  4.74485  4.63060  5.06754  4.75488  3.68909  3.93575  3.79825  6.05139  5.08559     12 C - - -
          2.68618  4.42225  2.77519  2.73123  3.46354  2.40513  3.72494  3.29354  2.67741  2.69355  4.24690  2.90347  2.73739  3.18146  2.89801  2.37887  2.77519  2.98518  4.58477  3.61503
          0.01758  4.44576  5.16811  0.61958  0.77255  0.48576  0.95510
     13   3.52943  5.20981  4.31481  4.30055  5.36069  0.21860  5.34468  5.13918  4.55586  4.70143  5.70785  4.48216  4.61282  4.83556  4.69240  3.72289  4.05210  4.55636  6.26633  5.49441     13 G - - -
          2.68618  4.42225  2.77519  2.73123  3.46354  2.40513  3.72494  3.29354  2.67741  2.69355  4.24690  2.90347  2.73739  3.18146  2.89801  2.37887  2.77519  2.98518  4.58477  3.61503
          0.01758  4.44576  5.16811  0.61958  0.77255  0.48576  0.95510
     14   3.30169  4.72879  4.89957  4.61416  4.05202  4.29934  5.34536  2.20554  4.49656  2.65763  3.95852  4.70675  4.85315  4.83021  4.65178  3.86748  3.66429  0.51449  5.92005  4.67661     14 V - - -
          2.68618  4.42225  2.77519  2.73123  3.46354  2.40513  3.72494  3.29354  2.67741  2.69355  4.24690  2.90347  2.73739  3.18146  2.89801  2.37887  2.77519  2.98518  4.58477  3.61503
          0.01758  4.44576  5.16811  0.61958  0.77255  0.48576  0.95510
     15   3.69038  5.30981  4.36085  4.30438  5.19401  3.96725  5.29726  4.93654  4.42045  4.47609  5.57288  4.53911  0.22728  4.78704  4.56597  3.88312  4.17986  4.50607  6.17811  5.33292     15 P - - -
          2.68618  4.42225  2.77519  2.73123  3.46354  2.40513  3.72494  3.29354  2.67741  2.69355  4.24690  2.90347  2.73739  3.18146  2.89801  2.37887  2.77519  2.98518  4.58477  3.61503
          0.01758  4.44576  5.16811  0.61958  0.77255  0.48576  0.95510
     16   3.21555  5.54892  1.11531  2.53732  5.16144  1.36318  4.22195  4.73454  3.31705  4.24985  5.12541  3.10027  4.16635  3.41771  3.91108  3.15622  3.57417  4.24382  6.31753  4.90016     16 d - - -
          2.68618  4.42225  2.77519  2.73123  3.46354  2.40513  3.72494  3.29354  2.67741  2.69355  4.24690  2.90347  2.73739  3.18146  2.89801  2.37887  2.77519  2.98518  4.58477  3.61503
          0.01758  4.44576  5.16811  0.61958  0.77255  0.48576  0.95510
     17   0.43012  4.59251  4.16215  4.02560  4.74047  3.39470  4.96065  3.96448  4.06048  3.81416  4.80655  3.99305  4.18972  4.34892  4.24039  2.95119  3.26984  3.50709  6.09977  4.98544     17 A - - -
          2.68618  4.42225  2.77519  2.73123  3.46354  2.40513  3.72494  3.29354  2.67741  2.69355  4.24690  2.90347  2.73739  3.18146  2.89801  2.37887  2.77519  2.98518  4.58477  3.61503
          0.01758  4.44576  5.16811  0.61958  0.77255  0.48576  0.95510
     18   3.51758  5.43145  3.45898  3.26417  4.68100  3.87149  4.41158  4.45023  3.05227  3.88611  4.93701  3.71429  4.45714  0.48415  3.30695  3.55949  3.83292  4.15270  5.85590  4.61552     18 Q - - -
          2.68618  4.42225  2.77519  2.73123  3.46354  2.40513  3.72494  3.29354  2.67741  2.69355  4.24690  2.90347  2.73739  3.18146  2.89801  2.37887  2.77519  2.98518  4.58477  3.61503
          0.01758  4.44576  5.16811  0.61958  0.77255  0.48576  0.95510
     19   3.79006  5.51122  4.34945  3.78226  5.02259  4.11478  4.42068  4.64180  2.70316  4.05155  5.06608  4.08201  4.61667  3.63918  0.37503  3.86648  4.03403  4.34688  5.88596  4.86165     19 R - - -
          2.68618  4.42225  2.77519  2.73123  3.46354  2.40513  3.72494  3.29354  2.67741  2.69355  4.24690  2.90347  2.73739  3.18146  2.89801  2.37887  2.77519  2.98518  4.58477  3.61503
          0.01758  4.44576  5.16811  0.61958  0.77255  0.48576  0.95510
     20   1.41662  5.10043  2.80067  1.41257  4.62583  3.45619  4.00912  3.99567  2.87924  3.63504  4.48577  3.10994  4.03504  3.17932  3.34237  2.90648  3.20845  3.60980  5.86178  4.49870     20 e - - -
          2.68618  4.42225  2.77519  2.73123  3.46354  2.40513  3.72494  3.29354  2.67741  2.69355  4.24690  2.90347  2.73739  3.18146  2.89801  2.37887  2.77519  2.98518  4.58477  3.61503
          0.01758  4.44576  5.16811  0.61958  0.77255  0.48576  0.95510
     21   3.52943  5.20981  4.31481  4.30055  5.36069  0.21860  5.34468  5.13918  4.55586  4.70143  5.70785  4.48216  4.61282  4.83556  4.69240  3.72289  4.05210  4.55636  6.26633  5.49441     21 G - - -
          2.68618  4.42225  2.77519  2.73123  3.46354  2.40513  3.72494  3.29354  2.67741  2.69355  4.24690  2.90347  2.73739  3.18146  2.89801  2.37887  2.77519  2.98518  4.58477  3.61503
          0.01758  4.44576  5.16811  0.61958  0.77255  0.48576  0.95510
     22   0.43012  4.59251  4.16215  4.02560  4.74047  3.39470  4.96065  3.96448  4.06048  3.81416  4.80655  3.99305  4.18972  4.34892  4.24039  2.95119  3.26984  3.50709  6.09977  4.98544     22 A - - -
          2.68618  4.42225  2.77519  2.73123  3.46354  2.40513  3.72494  3.29354  2.67741  2.69355  4.24690  2.90347  2.73739  3.18146  2.89801  2.37887  2.77519  2.98518  4.58477  3.61503
          0.01758  4.44576  5.16811  0.61958  0.77255  0.48576  0.95510
     23   0.43012  4.59251  4.16215  4.02560  4.74047  3.39470  4.96065  3.96448  4.06048  3.81416  4.80655  3.99305  4.18972  4.34892  4.24039  2.95119  3.26984  3.50709  6.09977  4.98544     23 A - - -
          2.68618  4.42225  2.77519  2.73123  3.46354  2.40513  3.72494  3.29354  2.67741  2.69355  4.24690  2.90347  2.73739  3.18146  2.89801  2.37887  2.77519  2.98518  4.58477  3.61503
          0.01758  4.44576  5.16811  0.61958  0.77255  0.48576  0.95510
     24   0.43012  4.59251  4.16215  4.02560  4.74047  3.39470  4.96065  3.96448  4.06048  3.81416  4.80655  3.99305  4.18972  4.34892  4.24039  2.95119  3.26984  3.50709  6.09977  4.98544     24 A - - -
          2.68618  4.42225  2.77519  2.73123  3.46354  2.40513  3.72494  3.29354  2.67741  2.69355  4.24690  2.90347  2.73739  3.18146  2.89801  2.37887  2.77519  2.98518  4.58477  3.61503
          0.01758  4.44576  5.16811  0.61958  0.77255  0.48576  0.95510
     25   3.73039  5.83078  0.35746  2.88728  5.31434  3.76146  4.58889  5.06078  3.80071  4.57194  5.59795  3.46052  4.45371  3.85240  4.36801  3.65103  4.09146  4.64780  6.35095  5.13813     25 D - - -
          2.68618  4.42225  2.77519  2.73123  3.46354  2.40513  3.72494  3.29354  2.67741  2.69355  4.24690  2.90347  2.73739  3.18146  2.89801  2.37887  2.77519  2.98518  4.58477  3.61503
          0.01758  4.44576  5.16811  0.61958  0.77255  0.48576  0.95510
     26   2.96632  5.10159  3.00574  2.79061  4.72233  1.37776  4.11759  4.24567  2.88256  3.79249  4.64570  3.26791  4.11468  1.43710  3.25470  3.00478  3.31065  3.81184  5.89305  4.58350     26 g - - -
          2.68618  4.42225  2.77519  2.73123  3.46354  2.40513  3.72494  3.29354  2.67741  2.69355  4.24690  2.90347  2.73739  3.18146  2.89801  2.37887  2.77519  2.98518  4.58477  3.61503
          0.01758  4.44576  5.16811  0.61958  0.77255  0.48576  0.95510
     27   3.87315  5.18534  5.11310  4.79032  3.46733  4.70834  5.27622  2.73017  4.55962  0.39522  3.37046  5.01672  5.06718  4.78058  4.62717  4.40710  4.15206  2.90924  5.51345  4.35838     27 L - - -
          2.68618  4.42225  2.77519  2.73123  3.46354  2.40513  3.72494  3.29354  2.67741  2.69355  4.24690  2.90347  2.73739  3.18146  2.89801  2.37887  2.77519  2.98518  4.58477  3.61503
          0.01758  4.44576  5.16811  0.61958  0.77255  0.48576  0.95510
     28   3.51758  5.43145  3.45898  3.26417  4.68100  3.87149  4.41158  4.45023  3.05227  3.88611  4.93701  3.71429  4.45714  0.48415  3.30695  3.55949  3.83292  4.15270  5.85590  4.61552     28 Q - - -
          2.68618  4.42225  2.77519  2.73123  3.46354  2.40513  3.72494  3.29354  2.67741  2.69355  4.24690  2.90347  2.73739  3.18146  2.89801  2.37887  2.77519  2.98518  4.58477  3.61503
          0.01187  4.44005        *  0.61958  0.77255  0.00000        *
//
