# Supplementary material for: A refined genome phage display methodology delineates the human antibody response in patients with Chagas disease
Source: iScience. 2021 May 15;24(6):102540. doi: 10.1016/j.isci.2021.102540 (PMC8185243; doi:10.1016/j.isci.2021.102540)
Supplement: Data S2. Alignments and consensus sequences for all epitopes. Related to Figure 3 and Data S1 [file mmc3.zip › final clusters A and B/103.hmm]

HMMER3/f [3.1b2 | February 2015]
NAME  103.mafft
LENG  42
ALPH  amino
RF    no
MM    no
CONS  yes
CS    no
MAP   yes
DATE  Wed Dec  6 22:54:58 2017
NSEQ  22
EFFN  1.157471
CKSUM 3599877974
STATS LOCAL MSV       -7.6935  0.71947
STATS LOCAL VITERBI   -8.1336  0.71947
STATS LOCAL FORWARD   -4.3085  0.71947
HMM          A        C        D        E        F        G        H        I        K        L        M        N        P        Q        R        S        T        V        W        Y   
            m->m     m->i     m->d     i->m     i->i     d->m     d->d
  COMPO   2.50309  4.84768  3.38124  2.30151  4.05790  3.03099  2.92988  3.60554  2.65351  2.86299  4.06384  3.51419  2.92256  2.74632  2.15767  2.60172  2.68045  3.14919  3.89825  4.12106
          2.68627  4.42235  2.77529  2.73133  3.46363  2.40522  3.72504  3.29363  2.67750  2.69364  4.24699  2.90356  2.73749  3.18156  2.89753  2.37896  2.77425  2.98528  4.58486  3.61513
          0.69080  1.43478  1.34455  0.73516  0.65283  0.00000        *
      1   2.68644  4.77315  2.91714  2.57648  4.16782  3.34062  3.75945  3.56338  2.43119  3.16256  4.07687  3.03862  3.86769  1.59057  2.76203  2.74458  2.47974  3.24393  5.42469  4.11625      4 q - - -
          2.68618  4.42225  2.77519  2.73123  3.46354  2.40513  3.72494  3.29354  2.67741  2.69355  4.24690  2.90347  2.73739  3.18146  2.89801  2.37887  2.77519  2.98518  4.58477  3.61503
          0.02817  3.97932  4.70167  0.61958  0.77255  0.69968  0.68665
      2   3.19089  5.01396  3.69837  3.17970  4.40890  3.64524  3.94961  3.96374  2.31603  3.45107  4.44936  3.52620  4.14215  3.16404  0.76200  3.26881  3.44738  3.68142  5.42914  4.30434      5 r - - -
          2.68618  4.42225  2.77519  2.73123  3.46354  2.40513  3.72494  3.29354  2.67741  2.69355  4.24690  2.90347  2.73739  3.18146  2.89801  2.37887  2.77519  2.98518  4.58477  3.61503
          0.02675  4.03042  4.75276  0.61958  0.77255  0.62223  0.76947
      3   3.18490  4.59082  4.60871  4.07733  3.19928  4.33981  4.70769  1.92795  3.88729  1.64187  1.37207  4.34351  4.62803  4.12676  4.06221  3.69909  3.43189  2.21447  5.18604  4.04174      6 m - - -
          2.68618  4.42225  2.77519  2.73123  3.46354  2.40513  3.72494  3.29354  2.67741  2.69355  4.24690  2.90347  2.73739  3.18146  2.89801  2.37887  2.77519  2.98518  4.58477  3.61503
          0.02490  4.10126  4.82361  0.61958  0.77255  0.60491  0.78992
      4   3.33714  5.09110  3.43365  3.22890  3.51011  3.70659  0.68207  4.08263  3.06630  3.53839  4.60923  3.62389  4.27794  3.60108  3.31143  3.40794  3.65324  3.81290  4.96929  3.45510      7 H - - -
          2.68618  4.42225  2.77519  2.73123  3.46354  2.40513  3.72494  3.29354  2.67741  2.69355  4.24690  2.90347  2.73739  3.18146  2.89801  2.37887  2.77519  2.98518  4.58477  3.61503
          0.02389  4.14202  4.86437  0.61958  0.77255  0.63954  0.74979
      5   2.48252  4.43207  3.28499  2.94833  4.08310  3.21122  4.05328  3.50400  2.93299  2.89041  4.08847  3.27366  1.40445  3.30725  3.27094  2.23456  2.88723  3.12211  5.45898  4.16685      8 p - - -
          2.68618  4.42225  2.77519  2.73123  3.46354  2.40513  3.72494  3.29354  2.67741  2.69355  4.24690  2.90347  2.73739  3.18146  2.89801  2.37887  2.77519  2.98518  4.58477  3.61503
          0.02389  4.14202  4.86437  0.61958  0.77255  0.45090  1.01351
      6   3.24377  5.20368  3.21480  2.99351  4.42091  3.65712  4.14855  4.12847  2.79167  3.59079  4.62536  3.45008  4.22671  0.69420  3.06075  3.28377  3.54857  3.83947  5.63169  4.35972      9 q - - -
          2.68618  4.42225  2.77519  2.73123  3.46354  2.40513  3.72494  3.29354  2.67741  2.69355  4.24690  2.90347  2.73739  3.18146  2.89801  2.37887  2.77519  2.98518  4.58477  3.61503
          0.02156  4.24352  4.96586  0.61958  0.77255  0.52354  0.89751
      7   3.47834  5.25808  4.01167  3.46410  4.71058  3.87258  4.16717  4.29335  2.48454  3.74160  4.74562  3.78800  4.36948  3.38103  0.53493  3.55336  3.72679  4.00433  5.64954  4.57281     10 R - - -
          2.68618  4.42225  2.77519  2.73123  3.46354  2.40513  3.72494  3.29354  2.67741  2.69355  4.24690  2.90347  2.73739  3.18146  2.89801  2.37887  2.77519  2.98518  4.58477  3.61503
          0.02156  4.24352  4.96586  0.61958  0.77255  0.52354  0.89751
      8   3.60109  4.96239  4.78544  4.44277  3.32275  4.44988  4.98478  2.56120  4.20835  0.52350  3.25720  4.68350  4.83130  4.48482  4.31707  4.08979  3.88368  2.69191  5.31928  4.12312     11 L - - -
          2.68618  4.42225  2.77519  2.73123  3.46354  2.40513  3.72494  3.29354  2.67741  2.69355  4.24690  2.90347  2.73739  3.18146  2.89801  2.37887  2.77519  2.98518  4.58477  3.61503
          0.02156  4.24352  4.96586  0.61958  0.77255  0.52354  0.89751
      9   2.86072  4.83191  3.12149  2.93909  4.39040  3.41503  4.17300  3.95006  2.97795  3.52272  4.47399  3.34969  0.90224  2.92369  3.29249  2.96108  3.24817  3.57398  5.67405  4.39735     12 p - - -
          2.68618  4.42225  2.77519  2.73123  3.46354  2.40513  3.72494  3.29354  2.67741  2.69355  4.24690  2.90347  2.73739  3.18146  2.89801  2.37887  2.77519  2.98518  4.58477  3.61503
          0.02156  4.24352  4.96586  0.61958  0.77255  0.52354  0.89751
     10   2.66261  4.50299  3.81402  3.60463  4.35307  3.32492  4.58630  3.52924  3.55539  3.37862  4.41725  3.73777  4.06367  3.93405  3.78399  2.86965  0.66990  3.18054  5.75482  4.57469     13 T - - -
          2.68618  4.42225  2.77519  2.73123  3.46354  2.40513  3.72494  3.29354  2.67741  2.69355  4.24690  2.90347  2.73739  3.18146  2.89801  2.37887  2.77519  2.98518  4.58477  3.61503
          0.02156  4.24352  4.96586  0.61958  0.77255  0.46284  0.99288
     11   0.56324  4.44544  3.92258  3.75559  4.50408  3.25539  4.72211  3.69416  3.78386  3.55521  4.55660  3.78681  4.03395  4.08960  3.99191  2.79957  3.10571  3.27492  5.88792  4.74184     14 A - - -
          2.68618  4.42225  2.77519  2.73123  3.46354  2.40513  3.72494  3.29354  2.67741  2.69355  4.24690  2.90347  2.73739  3.18146  2.89801  2.37887  2.77519  2.98518  4.58477  3.61503
          0.02094  4.27219  4.99454  0.61958  0.77255  0.48576  0.95510
     12   2.56368  4.47938  3.61430  3.46928  4.51060  3.20480  4.55639  4.09862  3.57211  3.79333  4.69636  3.61213  3.98030  3.89099  3.83046  0.61733  3.07712  3.54071  5.85264  4.60273     15 S - - -
          2.68618  4.42225  2.77519  2.73123  3.46354  2.40513  3.72494  3.29354  2.67741  2.69355  4.24690  2.90347  2.73739  3.18146  2.89801  2.37887  2.77519  2.98518  4.58477  3.61503
          0.02094  4.27219  4.99454  0.61958  0.77255  0.48576  0.95510
     13   2.68691  4.52654  3.84964  3.64493  4.38867  3.34676  4.62306  3.56928  3.59641  3.41737  4.45581  3.77059  4.08854  3.97384  3.82160  2.89450  0.63996  3.21661  5.78696  4.61100     16 T - - -
          2.68618  4.42225  2.77519  2.73123  3.46354  2.40513  3.72494  3.29354  2.67741  2.69355  4.24690  2.90347  2.73739  3.18146  2.89801  2.37887  2.77519  2.98518  4.58477  3.61503
          0.02094  4.27219  4.99454  0.61958  0.77255  0.48576  0.95510
     14   3.29900  5.07858  3.54232  3.21396  2.75138  3.91379  0.98330  3.76246  2.99942  3.19858  4.27502  3.56139  4.36552  3.47359  3.26746  3.34342  3.54903  3.54858  4.35754  2.45114     17 h - - -
          2.68618  4.42225  2.77519  2.73123  3.46354  2.40513  3.72494  3.29354  2.67741  2.69355  4.24690  2.90347  2.73739  3.18146  2.89801  2.37887  2.77519  2.98518  4.58477  3.61503
          0.02094  4.27219  4.99454  0.61958  0.77255  0.48576  0.95510
     15   3.52036  5.29272  4.05737  3.50658  4.75331  3.90542  4.20047  4.34067  2.51222  3.78355  4.78883  3.82716  4.40278  3.41472  0.50922  3.59536  3.76801  4.05082  5.68147  4.61178     18 R - - -
          2.68618  4.42225  2.77519  2.73123  3.46354  2.40513  3.72494  3.29354  2.67741  2.69355  4.24690  2.90347  2.73739  3.18146  2.89801  2.37887  2.77519  2.98518  4.58477  3.61503
          0.02094  4.27219  4.99454  0.61958  0.77255  0.48576  0.95510
     16   3.36824  5.50323  2.74209  0.56650  4.91093  3.58527  4.23317  4.45099  3.17125  4.01032  4.98792  3.24671  4.21505  3.45372  3.60758  3.32068  3.68229  4.10049  6.00344  4.75366     19 E - - -
          2.68618  4.42225  2.77519  2.73123  3.46354  2.40513  3.72494  3.29354  2.67741  2.69355  4.24690  2.90347  2.73739  3.18146  2.89801  2.37887  2.77519  2.98518  4.58477  3.61503
          0.02094  4.27219  4.99454  0.61958  0.77255  0.48576  0.95510
     17   3.14062  4.59438  4.66725  4.36045  3.88048  4.12539  5.10594  2.12146  4.23616  2.50788  3.80032  4.48236  4.67672  4.57513  4.40846  3.66858  3.50042  0.63477  5.72638  4.47634     20 V - - -
          2.68618  4.42225  2.77519  2.73123  3.46354  2.40513  3.72494  3.29354  2.67741  2.69355  4.24690  2.90347  2.73739  3.18146  2.89801  2.37887  2.77519  2.98518  4.58477  3.61503
          0.02094  4.27219  4.99454  0.61958  0.77255  0.48576  0.95510
     18   3.52036  5.29272  4.05737  3.50658  4.75331  3.90542  4.20047  4.34067  2.51222  3.78355  4.78883  3.82716  4.40278  3.41472  0.50922  3.59536  3.76801  4.05082  5.68147  4.61178     21 R - - -
          2.68618  4.42225  2.77519  2.73123  3.46354  2.40513  3.72494  3.29354  2.67741  2.69355  4.24690  2.90347  2.73739  3.18146  2.89801  2.37887  2.77519  2.98518  4.58477  3.61503
          0.02094  4.27219  4.99454  0.61958  0.77255  0.48576  0.95510
     19   0.56324  4.44544  3.92258  3.75559  4.50408  3.25539  4.72211  3.69416  3.78386  3.55521  4.55660  3.78681  4.03395  4.08960  3.99191  2.79957  3.10571  3.27492  5.88792  4.74184     22 A - - -
          2.68618  4.42225  2.77519  2.73123  3.46354  2.40513  3.72494  3.29354  2.67741  2.69355  4.24690  2.90347  2.73739  3.18146  2.89801  2.37887  2.77519  2.98518  4.58477  3.61503
          0.02094  4.27219  4.99454  0.61958  0.77255  0.48576  0.95510
     20   3.15776  4.74700  3.97387  3.54460  3.34488  4.05638  4.33353  2.70979  3.23155  0.87216  3.30750  3.89542  4.44090  2.88009  3.45401  3.45295  3.40584  2.75277  5.14065  3.89135     23 l - - -
          2.68618  4.42225  2.77519  2.73123  3.46354  2.40513  3.72494  3.29354  2.67741  2.69355  4.24690  2.90347  2.73739  3.18146  2.89801  2.37887  2.77519  2.98518  4.58477  3.61503
          0.02094  4.27219  4.99454  0.61958  0.77255  0.48576  0.95510
     21   2.46337  5.22929  2.56234  0.98029  4.67960  3.39401  3.94053  4.04818  2.82738  3.67827  4.55966  2.97878  3.99154  3.11331  3.29924  2.91945  3.25374  3.67380  5.89488  4.50052     24 e - - -
          2.68618  4.42225  2.77519  2.73123  3.46354  2.40513  3.72494  3.29354  2.67741  2.69355  4.24690  2.90347  2.73739  3.18146  2.89801  2.37887  2.77519  2.98518  4.58477  3.61503
          0.02094  4.27219  4.99454  0.61958  0.77255  0.48576  0.95510
     22   4.08502  5.29997  4.75475  4.57265  3.19384  4.22488  4.48392  4.15070  4.30142  3.46757  4.76151  4.64874  4.77854  4.66636  4.35226  4.28470  4.40987  4.05047  0.35955  3.17824     25 W - - -
          2.68618  4.42225  2.77519  2.73123  3.46354  2.40513  3.72494  3.29354  2.67741  2.69355  4.24690  2.90347  2.73739  3.18146  2.89801  2.37887  2.77519  2.98518  4.58477  3.61503
          0.02094  4.27219  4.99454  0.61958  0.77255  0.48576  0.95510
     23   3.36824  5.50323  2.74209  0.56650  4.91093  3.58527  4.23317  4.45099  3.17125  4.01032  4.98792  3.24671  4.21505  3.45372  3.60758  3.32068  3.68229  4.10049  6.00344  4.75366     26 E - - -
          2.68618  4.42225  2.77519  2.73123  3.46354  2.40513  3.72494  3.29354  2.67741  2.69355  4.24690  2.90347  2.73739  3.18146  2.89801  2.37887  2.77519  2.98518  4.58477  3.61503
          0.02094  4.27219  4.99454  0.61958  0.77255  0.48576  0.95510
     24   3.24012  4.95643  3.99379  3.95230  5.05049  0.31377  5.02849  4.76675  4.18668  4.36229  5.35458  4.16019  4.35805  4.47993  4.36058  3.42628  3.75166  4.21733  6.02066  5.17234     27 G - - -
          2.68618  4.42225  2.77519  2.73123  3.46354  2.40513  3.72494  3.29354  2.67741  2.69355  4.24690  2.90347  2.73739  3.18146  2.89801  2.37887  2.77519  2.98518  4.58477  3.61503
          0.02094  4.27219  4.99454  0.61958  0.77255  0.48576  0.95510
     25   3.52036  5.29272  4.05737  3.50658  4.75331  3.90542  4.20047  4.34067  2.51222  3.78355  4.78883  3.82716  4.40278  3.41472  0.50922  3.59536  3.76801  4.05082  5.68147  4.61178     28 R - - -
          2.68618  4.42225  2.77519  2.73123  3.46354  2.40513  3.72494  3.29354  2.67741  2.69355  4.24690  2.90347  2.73739  3.18146  2.89801  2.37887  2.77519  2.98518  4.58477  3.61503
          0.02094  4.27219  4.99454  0.61958  0.77255  0.48576  0.95510
     26   2.56368  4.47938  3.61430  3.46928  4.51060  3.20480  4.55639  4.09862  3.57211  3.79333  4.69636  3.61213  3.98030  3.89099  3.83046  0.61733  3.07712  3.54071  5.85264  4.60273     29 S - - -
          2.68618  4.42225  2.77519  2.73123  3.46354  2.40513  3.72494  3.29354  2.67741  2.69355  4.24690  2.90347  2.73739  3.18146  2.89801  2.37887  2.77519  2.98518  4.58477  3.61503
          0.02094  4.27219  4.99454  0.61958  0.77255  0.48576  0.95510
     27   3.32638  5.35597  3.81303  3.08681  4.86673  3.88061  3.77616  4.19926  1.75705  3.60818  4.50552  3.43983  4.24617  2.91524  0.88702  3.32498  3.47459  3.89442  5.60501  4.48903     30 r - - -
          2.68618  4.42225  2.77519  2.73123  3.46354  2.40513  3.72494  3.29354  2.67741  2.69355  4.24690  2.90347  2.73739  3.18146  2.89801  2.37887  2.77519  2.98518  4.58477  3.61503
          0.02094  4.27219  4.99454  0.61958  0.77255  0.48576  0.95510
     28   3.27918  5.23383  3.24602  3.02804  4.45522  3.68493  4.18225  4.17068  2.82466  3.62948  4.66594  3.48387  4.25659  0.66105  3.09192  3.31922  3.58525  3.88048  5.66121  4.39306     31 Q - - -
          2.68618  4.42225  2.77519  2.73123  3.46354  2.40513  3.72494  3.29354  2.67741  2.69355  4.24690  2.90347  2.73739  3.18146  2.89801  2.37887  2.77519  2.98518  4.58477  3.61503
          0.02094  4.27219  4.99454  0.61958  0.77255  0.48576  0.95510
     29   3.52036  5.29272  4.05737  3.50658  4.75331  3.90542  4.20047  4.34067  2.51222  3.78355  4.78883  3.82716  4.40278  3.41472  0.50922  3.59536  3.76801  4.05082  5.68147  4.61178     32 R - - -
          2.68618  4.42225  2.77519  2.73123  3.46354  2.40513  3.72494  3.29354  2.67741  2.69355  4.24690  2.90347  2.73739  3.18146  2.89801  2.37887  2.77519  2.98518  4.58477  3.61503
          0.02094  4.27219  4.99454  0.61958  0.77255  0.48576  0.95510
     30   2.68691  4.52654  3.84964  3.64493  4.38867  3.34676  4.62306  3.56928  3.59641  3.41737  4.45581  3.77059  4.08854  3.97384  3.82160  2.89450  0.63996  3.21661  5.78696  4.61100     33 T - - -
          2.68618  4.42225  2.77519  2.73123  3.46354  2.40513  3.72494  3.29354  2.67741  2.69355  4.24690  2.90347  2.73739  3.18146  2.89801  2.37887  2.77519  2.98518  4.58477  3.61503
          0.10378  4.27219  2.46948  0.61958  0.77255  0.48576  0.95510
     31   3.18201  5.15040  3.16063  2.93371  4.36031  3.60852  4.09008  4.05417  2.73476  3.52272  4.55427  3.39151  4.17456  0.75769  3.00698  3.22214  3.48471  3.76740  5.57968  4.30122     34 q - - -
          2.68618  4.42225  2.77519  2.73123  3.46354  2.40513  3.72494  3.29354  2.67741  2.69355  4.24690  2.90347  2.73739  3.18146  2.89801  2.37887  2.77519  2.98518  4.58477  3.61503
          0.02273  4.19114  4.91349  0.61958  0.77255  0.58654  0.81249
     32   3.29709  5.24552  3.49248  3.06920  4.70644  3.73728  3.98129  4.15957  0.67127  3.66047  4.61619  3.47490  4.22448  3.16286  2.54986  3.32501  3.53203  3.85363  5.63762  4.50293     35 K - - -
          2.68618  4.42225  2.77519  2.73123  3.46354  2.40513  3.72494  3.29354  2.67741  2.69355  4.24690  2.90347  2.73739  3.18146  2.89801  2.37887  2.77519  2.98518  4.58477  3.61503
          0.02273  4.19114  4.91349  0.61958  0.77255  0.58654  0.81249
     33   3.26951  5.40907  2.67503  0.64408  4.80195  3.51125  4.14244  4.32268  3.06716  3.89318  4.86657  3.16725  4.13498  3.35987  3.49993  3.22655  3.58049  3.97821  5.91185  4.65129     36 E - - -
          2.68618  4.42225  2.77519  2.73123  3.46354  2.40513  3.72494  3.29354  2.67741  2.69355  4.24690  2.90347  2.73739  3.18146  2.89801  2.37887  2.77519  2.98518  4.58477  3.61503
          0.07341  4.19114  2.88869  0.61958  0.77255  0.58654  0.81249
     34   3.21299  5.35323  2.63792  0.69505  4.73771  3.46896  4.09089  4.24723  3.00794  3.82455  4.79614  3.12266  4.08917  3.30687  3.43815  3.17311  3.52232  3.90660  5.85775  4.59187     37 e - - -
          2.68618  4.42225  2.77519  2.73123  3.46354  2.40513  3.72494  3.29354  2.67741  2.69355  4.24690  2.90347  2.73739  3.18146  2.89801  2.37887  2.77519  2.98518  4.58477  3.61503
          0.02390  4.14164  4.86398  0.61958  0.77255  0.63993  0.74936
     35   3.24067  5.19549  3.43326  3.01506  4.64441  3.69073  3.93969  4.09316  0.72054  3.60347  4.55859  3.42437  4.17878  3.12176  2.52303  3.26987  3.47782  3.78878  5.59403  4.45005     38 k - - -
          2.68618  4.42225  2.77519  2.73123  3.46354  2.40513  3.72494  3.29354  2.67741  2.69355  4.24690  2.90347  2.73739  3.18146  2.89801  2.37887  2.77519  2.98518  4.58477  3.61503
          0.02390  4.14164  4.86398  0.61958  0.77255  0.63993  0.74936
     36   3.33658  5.09065  3.43314  3.22832  3.50973  3.70616  0.68259  4.08200  3.06573  3.53782  4.60861  3.62334  4.27749  3.60049  3.31090  3.40737  3.65265  3.81228  4.96891  3.45472     39 H - - -
          2.68618  4.42225  2.77519  2.73123  3.46354  2.40513  3.72494  3.29354  2.67741  2.69355  4.24690  2.90347  2.73739  3.18146  2.89801  2.37887  2.77519  2.98518  4.58477  3.61503
          0.04728  4.14164  3.49718  0.61958  0.77255  0.63993  0.74936
     37   0.70969  4.33387  3.73073  3.54203  4.31532  3.15024  4.53236  3.47906  3.56514  3.34860  4.35900  3.62357  3.91350  3.88468  3.79344  2.68497  2.97984  3.08988  5.71726  4.54772     40 a - - -
          2.68618  4.42225  2.77519  2.73123  3.46354  2.40513  3.72494  3.29354  2.67741  2.69355  4.24690  2.90347  2.73739  3.18146  2.89801  2.37887  2.77519  2.98518  4.58477  3.61503
          0.02446  4.11881  4.84116  0.61958  0.77255  0.66278  0.72446
     38   3.18789  5.32788  2.62179  0.71949  4.70865  3.45020  4.06811  4.21314  2.98174  3.79361  4.76458  3.10312  4.06884  3.28355  3.41067  3.14951  3.49653  3.87432  5.83325  4.56524     41 e - - -
          2.68618  4.42225  2.77519  2.73123  3.46354  2.40513  3.72494  3.29354  2.67741  2.69355  4.24690  2.90347  2.73739  3.18146  2.89801  2.37887  2.77519  2.98518  4.58477  3.61503
          0.13235  4.11881  2.22838  0.61958  0.77255  0.66278  0.72446
     39   2.94869  4.68048  3.57146  3.43229  4.41217  3.36009  4.49660  3.99583  3.50205  3.60659  4.66373  3.72388  0.60245  3.88652  3.73000  3.12103  3.40175  3.62478  5.55816  4.53538     42 P - - -
          2.68618  4.42225  2.77519  2.73123  3.46354  2.40513  3.72494  3.29354  2.67741  2.69355  4.24690  2.90347  2.73739  3.18146  2.89801  2.37887  2.77519  2.98518  4.58477  3.61503
          0.02721  4.01367  4.73602  0.61958  0.77255  0.75598  0.63403
     40   3.16018  4.94921  3.27361  3.04967  3.39148  3.57365  0.87646  3.88493  2.88923  3.36030  4.41581  3.45251  4.13494  3.41830  3.14549  3.23015  3.46915  3.61747  4.85426  3.33876     43 h - - -
          2.68618  4.42225  2.77519  2.73123  3.46354  2.40513  3.72494  3.29354  2.67741  2.69355  4.24690  2.90347  2.73739  3.18146  2.89801  2.37887  2.77519  2.98518  4.58477  3.61503
          0.06555  4.01367  3.09258  0.61958  0.77255  0.75598  0.63403
     41   2.89386  4.63310  3.51240  3.36700  4.35198  3.31477  4.43532  3.92484  3.43333  3.54013  4.59494  3.66288  0.65527  3.81895  3.66647  3.06477  3.34376  3.55825  5.50934  4.47431     44 P - - -
          2.68618  4.42225  2.77519  2.73123  3.46354  2.40513  3.72494  3.29354  2.67741  2.69355  4.24690  2.90347  2.73739  3.18146  2.89801  2.37887  2.77519  2.98518  4.58477  3.61503
          0.06375  3.97637  3.14643  0.61958  0.77255  0.78494  0.60908
     42   2.34972  4.27097  3.26731  3.08639  4.14565  2.99959  4.19428  3.67769  3.16483  3.39260  4.31297  3.30001  3.74414  3.50875  3.44866  0.99104  2.83506  3.19760  5.51262  4.22956     45 s - - -
          2.68636  4.42243  2.77538  2.73142  3.46372  2.40531  3.72513  3.29335  2.67759  2.69373  4.24708  2.90259  2.73758  3.18165  2.89819  2.37862  2.77420  2.98537  4.58495  3.61521
          0.45336  1.00919        *  1.20241  0.35735  0.00000        *
//
