# Supplementary material for: A refined genome phage display methodology delineates the human antibody response in patients with Chagas disease
Source: iScience. 2021 May 15;24(6):102540. doi: 10.1016/j.isci.2021.102540 (PMC8185243; doi:10.1016/j.isci.2021.102540)
Supplement: Data S2. Alignments and consensus sequences for all epitopes. Related to Figure 3 and Data S1 [file mmc3.zip › final clusters A and B/103.mafft.fasta]

>TQRMHPQRLPTASTHREVRALEWEGRSRQRTQKEEKHAE
--TQRMHPQRLPTASTHREVRALEWEGRSRQRTQKEEKHAE----------
>TQRMHLQRLPTASTHREVRALEWEGRSRQRTQKEEKHAE
--TQRMHLQRLPTASTHREVRALEWEGRSRQRTQKEEKHAE----------
>RMHPQRLPTASTHREVRALEWEGRSRQRTQKEEKHAE
----RMHPQRLPTASTHREVRALEWEGRSRQRTQKEEKHAE----------
>QRLPTASTHREVRALEWEGRSRQRTQKEEKHAE
--------QRLPTASTHREVRALEWEGRSRQRTQKEEKHAE----------
>RTQRMHPQRLPTASTHREVRALEWEGRSRQRTQKEEKHAEPHPSTNST
-RTQRMHPQRLPTASTHREVRALEWEGRSRQRTQKEEKHAEPHPSTNST--
>QRLPTASTHREVRALEWEGRSRQRTQKEEKHAEPHPSTNST
--------QRLPTASTHREVRALEWEGRSRQRTQKEEKHAEPHPSTNST--
>QRMHPQRLPTASTHREVRALEWEGRSRQRTQKEEKHAEPHPSTNS
---QRMHPQRLPTASTHREVRALEWEGRSRQRTQKEEKHAEPHPSTNS---
>QRLPTASTHREVRALEWEGRSRQRTQKEEKHAEPHPSTNS
--------QRLPTASTHREVRALEWEGRSRQRTQKEEKHAEPHPSTNS---
>QRLPTASTHREVRALEWEGRSRQRTQKEEKHAEPHPST
--------QRLPTASTHREVRALEWEGRSRQRTQKEEKHAEPHPST-----
>TRTQRMHPQRLPTASTHREVRALEWEGRSRQRTQKEEKHAEPHPS
TRTQRMHPQRLPTASTHREVRALEWEGRSRQRTQKEEKHAEPHPS------
>TRTQRMHPQRLPTASTHREVRALEWEGRSRQRTQKEEKHAEPHPSTNS
TRTQRMHPQRLPTASTHREVRALEWEGRSRQRTQKEEKHAEPHPSTNS---
>TRTQRMHPQRLPTASTHREVRALEWEGRSRQRTQKEEKHAEPHP
TRTQRMHPQRLPTASTHREVRALEWEGRSRQRTQKEEKHAEPHP-------
>TRTQRMHPQRLPTASTHREVRALEWEGRSRQRTQKE
TRTQRMHPQRLPTASTHREVRALEWEGRSRQRTQKE---------------
>TQRMHPQRLPTASTHREVRALEWEGRSRQRTQKE
--TQRMHPQRLPTASTHREVRALEWEGRSRQRTQKE---------------
>QRMHPQRLPTASTHREVRALEWEGRSRQRTQKEEKH
---QRMHPQRLPTASTHREVRALEWEGRSRQRTQKEEKH------------
>RMHPQRLPTASTHREVRALEWEGRSRQRT
----RMHPQRLPTASTHREVRALEWEGRSRQRT------------------
>RTQRMHPQRLQTASTHREVRALEWEGRSRQRTQKEEKHAEPHPS
-RTQRMHPQRLQTASTHREVRALEWEGRSRQRTQKEEKHAEPHPS------
>MHPQRLPTASTHREVRALEWEGRSRQRTQKEEKHAEPHPSTNSTIN
-----MHPQRLPTASTHREVRALEWEGRSRQRTQKEEKHAEPHPSTNSTIN
>HPQRLPTASTHREVRALEWEGRSRQRTQKEEKHAEPHPSTNSTIN
------HPQRLPTASTHREVRALEWEGRSRQRTQKEEKHAEPHPSTNSTIN
>MHPQRLPTASTHREVRALEWEGRSRQRTQKEEKHAEPHPSTN
-----MHPQRLPTASTHREVRALEWEGRSRQRTQKEEKHAEPHPSTN----
>ASTYREVRALEWEGRSRQRTQKEEKHAEPH
-------------ASTYREVRALEWEGRSRQRTQKEEKHAEPH--------
>TRIHSQRLPTASTHREVRAQAWEGRSKQRT
---TRIHSQRLPTASTHREVRAQAWEGRSKQRT------------------
