# Supplementary material for: A refined genome phage display methodology delineates the human antibody response in patients with Chagas disease
Source: iScience. 2021 May 15;24(6):102540. doi: 10.1016/j.isci.2021.102540 (PMC8185243; doi:10.1016/j.isci.2021.102540)
Supplement: Data S2. Alignments and consensus sequences for all epitopes. Related to Figure 3 and Data S1 [file mmc3.zip › final clusters A and B/1030.hmm]

HMMER3/f [3.1b2 | February 2015]
NAME  1030.mafft
LENG  48
ALPH  amino
RF    no
MM    no
CONS  yes
CS    no
MAP   yes
DATE  Wed Dec  6 22:58:58 2017
NSEQ  2
EFFN  0.832031
CKSUM 29886705
STATS LOCAL MSV       -8.2292  0.71913
STATS LOCAL VITERBI   -8.5225  0.71913
STATS LOCAL FORWARD   -4.3272  0.71913
HMM          A        C        D        E        F        G        H        I        K        L        M        N        P        Q        R        S        T        V        W        Y   
            m->m     m->i     m->d     i->m     i->i     d->m     d->d
  COMPO   2.37722  4.76395  2.51585  2.49887  3.55434  3.08350  3.93499  3.46102  2.98329  2.49941  3.83836  2.80063  2.31766  3.33210  2.69315  2.70610  3.12847  3.10405  4.10082  3.84492
          2.68618  4.42225  2.77519  2.73123  3.46354  2.40513  3.72494  3.29354  2.67741  2.69355  4.24690  2.90347  2.73739  3.18146  2.89801  2.37887  2.77519  2.98518  4.58477  3.61503
          0.29451  4.09388  1.43369  0.61958  0.77255  0.00000        *
      1   3.11062  4.58526  4.12434  3.76471  3.12151  3.93025  4.43314  2.32420  3.53282  0.92660  3.15836  4.04402  4.37304  3.91084  3.71522  3.49742  3.40698  2.35091  4.98544  3.69920      1 l - - -
          2.68618  4.42225  2.77519  2.73123  3.46354  2.40513  3.72494  3.29354  2.67741  2.69355  4.24690  2.90347  2.73739  3.18146  2.89801  2.37887  2.77519  2.98518  4.58477  3.61503
          0.03271  3.83209  4.55444  0.61958  0.77255  0.71882  0.66812
      2   2.94735  5.06750  0.97774  2.31208  4.43939  3.18108  3.89723  4.01862  2.97400  3.63448  4.61236  2.86614  3.83110  3.13681  3.48418  2.91476  3.28531  3.66235  5.61580  4.31984      2 d - - -
          2.68618  4.42225  2.77519  2.73123  3.46354  2.40513  3.72494  3.29354  2.67741  2.69355  4.24690  2.90347  2.73739  3.18146  2.89801  2.37887  2.77519  2.98518  4.58477  3.61503
          0.03271  3.83209  4.55444  0.61958  0.77255  0.36353  1.18815
      3   3.16114  5.30044  2.60488  0.74688  4.67726  3.43021  4.04393  4.17635  2.95391  3.76029  4.73073  3.08249  4.04718  3.25887  3.38134  3.12446  3.46907  3.83956  5.80679  4.53668      3 e - - -
          2.68618  4.42225  2.77519  2.73123  3.46354  2.40513  3.72494  3.29354  2.67741  2.69355  4.24690  2.90347  2.73739  3.18146  2.89801  2.37887  2.77519  2.98518  4.58477  3.61503
          0.02508  4.09388  4.81623  0.61958  0.77255  0.48576  0.95510
      4   0.73633  4.31741  3.70141  3.50975  4.28653  3.13476  4.50363  3.44622  3.53210  3.31705  4.32911  3.59889  3.89552  3.85380  3.76324  2.66816  2.96121  3.06164  5.69116  4.51819      4 a - - -
          2.68618  4.42225  2.77519  2.73123  3.46354  2.40513  3.72494  3.29354  2.67741  2.69355  4.24690  2.90347  2.73739  3.18146  2.89801  2.37887  2.77519  2.98518  4.58477  3.61503
          0.02508  4.09388  4.81623  0.61958  0.77255  0.48576  0.95510
      5   3.16114  5.30044  2.60488  0.74688  4.67726  3.43021  4.04393  4.17635  2.95391  3.76029  4.73073  3.08249  4.04718  3.25887  3.38134  3.12446  3.46907  3.83956  5.80679  4.53668      5 e - - -
          2.68618  4.42225  2.77519  2.73123  3.46354  2.40513  3.72494  3.29354  2.67741  2.69355  4.24690  2.90347  2.73739  3.18146  2.89801  2.37887  2.77519  2.98518  4.58477  3.61503
          0.02508  4.09388  4.81623  0.61958  0.77255  0.48576  0.95510
      6   3.18847  5.14821  3.37833  2.96554  4.58575  3.64735  3.90205  4.03052  0.77051  3.55003  4.50500  3.37810  4.13654  3.08489  2.49999  3.21918  3.42792  3.72782  5.55328  4.40075      6 k - - -
          2.68618  4.42225  2.77519  2.73123  3.46354  2.40513  3.72494  3.29354  2.67741  2.69355  4.24690  2.90347  2.73739  3.18146  2.89801  2.37887  2.77519  2.98518  4.58477  3.61503
          0.02508  4.09388  4.81623  0.61958  0.77255  0.48576  0.95510
      7   3.27189  5.08434  3.78673  3.25841  4.49597  3.70992  4.00876  4.05797  2.35915  3.53379  4.53301  3.59864  4.20611  3.22231  0.68732  3.34839  3.52554  3.77352  5.49176  4.38050      7 R - - -
          2.68618  4.42225  2.77519  2.73123  3.46354  2.40513  3.72494  3.29354  2.67741  2.69355  4.24690  2.90347  2.73739  3.18146  2.89801  2.37887  2.77519  2.98518  4.58477  3.61503
          0.02508  4.09388  4.81623  0.61958  0.77255  0.48576  0.95510
      8   0.73633  4.31741  3.70141  3.50975  4.28653  3.13476  4.50363  3.44622  3.53210  3.31705  4.32911  3.59889  3.89552  3.85380  3.76324  2.66816  2.96121  3.06164  5.69116  4.51819      8 a - - -
          2.68618  4.42225  2.77519  2.73123  3.46354  2.40513  3.72494  3.29354  2.67741  2.69355  4.24690  2.90347  2.73739  3.18146  2.89801  2.37887  2.77519  2.98518  4.58477  3.61503
          0.02508  4.09388  4.81623  0.61958  0.77255  0.48576  0.95510
      9   0.73633  4.31741  3.70141  3.50975  4.28653  3.13476  4.50363  3.44622  3.53210  3.31705  4.32911  3.59889  3.89552  3.85380  3.76324  2.66816  2.96121  3.06164  5.69116  4.51819      9 a - - -
          2.68618  4.42225  2.77519  2.73123  3.46354  2.40513  3.72494  3.29354  2.67741  2.69355  4.24690  2.90347  2.73739  3.18146  2.89801  2.37887  2.77519  2.98518  4.58477  3.61503
          0.02508  4.09388  4.81623  0.61958  0.77255  0.48576  0.95510
     10   3.27189  5.08434  3.78673  3.25841  4.49597  3.70992  4.00876  4.05797  2.35915  3.53379  4.53301  3.59864  4.20611  3.22231  0.68732  3.34839  3.52554  3.77352  5.49176  4.38050     10 R - - -
          2.68618  4.42225  2.77519  2.73123  3.46354  2.40513  3.72494  3.29354  2.67741  2.69355  4.24690  2.90347  2.73739  3.18146  2.89801  2.37887  2.77519  2.98518  4.58477  3.61503
          0.02508  4.09388  4.81623  0.61958  0.77255  0.48576  0.95510
     11   3.27189  5.08434  3.78673  3.25841  4.49597  3.70992  4.00876  4.05797  2.35915  3.53379  4.53301  3.59864  4.20611  3.22231  0.68732  3.34839  3.52554  3.77352  5.49176  4.38050     11 R - - -
          2.68618  4.42225  2.77519  2.73123  3.46354  2.40513  3.72494  3.29354  2.67741  2.69355  4.24690  2.90347  2.73739  3.18146  2.89801  2.37887  2.77519  2.98518  4.58477  3.61503
          0.02508  4.09388  4.81623  0.61958  0.77255  0.48576  0.95510
     12   3.07706  5.05722  3.06944  2.83375  4.25429  3.52544  3.99188  3.92518  2.64039  3.40472  4.43219  3.29324  4.08580  0.88598  2.91764  3.11815  3.37661  3.64274  5.48927  4.20037     12 q - - -
          2.68618  4.42225  2.77519  2.73123  3.46354  2.40513  3.72494  3.29354  2.67741  2.69355  4.24690  2.90347  2.73739  3.18146  2.89801  2.37887  2.77519  2.98518  4.58477  3.61503
          0.02508  4.09388  4.81623  0.61958  0.77255  0.48576  0.95510
     13   3.07264  4.78697  3.70466  3.57973  4.54669  3.46223  4.63421  4.15519  3.65721  3.75541  4.81837  3.86152  0.50261  4.03906  3.87281  3.24828  3.53265  3.77419  5.66664  4.67212     13 P - - -
          2.68618  4.42225  2.77519  2.73123  3.46354  2.40513  3.72494  3.29354  2.67741  2.69355  4.24690  2.90347  2.73739  3.18146  2.89801  2.37887  2.77519  2.98518  4.58477  3.61503
          0.02508  4.09388  4.81623  0.61958  0.77255  0.48576  0.95510
     14   3.73006  5.02100  4.44672  4.21156  2.92874  3.99276  4.20039  3.76938  3.93237  3.12349  4.39190  4.31750  4.53003  4.30833  4.01978  3.93144  4.04294  3.66561  0.53662  2.92018     14 W - - -
          2.68618  4.42225  2.77519  2.73123  3.46354  2.40513  3.72494  3.29354  2.67741  2.69355  4.24690  2.90347  2.73739  3.18146  2.89801  2.37887  2.77519  2.98518  4.58477  3.61503
          0.02508  4.09388  4.81623  0.61958  0.77255  0.48576  0.95510
     15   3.07264  4.78697  3.70466  3.57973  4.54669  3.46223  4.63421  4.15519  3.65721  3.75541  4.81837  3.86152  0.50261  4.03906  3.87281  3.24828  3.53265  3.77419  5.66664  4.67212     15 P - - -
          2.68618  4.42225  2.77519  2.73123  3.46354  2.40513  3.72494  3.29354  2.67741  2.69355  4.24690  2.90347  2.73739  3.18146  2.89801  2.37887  2.77519  2.98518  4.58477  3.61503
          0.02508  4.09388  4.81623  0.61958  0.77255  0.48576  0.95510
     16   3.15791  4.67465  4.29498  3.91080  3.32470  4.00370  4.59483  2.52335  3.66517  1.89069  1.00908  4.15924  4.47034  4.03516  3.84333  3.52755  3.47012  2.55409  5.19175  3.97053     16 m - - -
          2.68618  4.42225  2.77519  2.73123  3.46354  2.40513  3.72494  3.29354  2.67741  2.69355  4.24690  2.90347  2.73739  3.18146  2.89801  2.37887  2.77519  2.98518  4.58477  3.61503
          0.02508  4.09388  4.81623  0.61958  0.77255  0.48576  0.95510
     17   3.24324  5.38773  0.64588  2.50117  4.79819  3.39266  4.14721  4.44014  3.27643  4.01099  4.99948  3.06661  4.06154  3.39057  3.81856  3.18436  3.58842  4.05747  5.92200  4.64164     17 D - - -
          2.68618  4.42225  2.77519  2.73123  3.46354  2.40513  3.72494  3.29354  2.67741  2.69355  4.24690  2.90347  2.73739  3.18146  2.89801  2.37887  2.77519  2.98518  4.58477  3.61503
          0.02508  4.09388  4.81623  0.61958  0.77255  0.48576  0.95510
     18   2.92358  4.91748  2.85629  2.76714  4.31764  3.34594  4.12370  4.08215  3.04962  3.70515  4.66345  0.81845  4.01117  3.40162  3.40774  2.98529  3.31566  3.68150  5.59824  4.25378     18 n - - -
          2.68618  4.42225  2.77519  2.73123  3.46354  2.40513  3.72494  3.29354  2.67741  2.69355  4.24690  2.90347  2.73739  3.18146  2.89801  2.37887  2.77519  2.98518  4.58477  3.61503
          0.02508  4.09388  4.81623  0.61958  0.77255  0.48576  0.95510
     19   0.73633  4.31741  3.70141  3.50975  4.28653  3.13476  4.50363  3.44622  3.53210  3.31705  4.32911  3.59889  3.89552  3.85380  3.76324  2.66816  2.96121  3.06164  5.69116  4.51819     19 a - - -
          2.68618  4.42225  2.77519  2.73123  3.46354  2.40513  3.72494  3.29354  2.67741  2.69355  4.24690  2.90347  2.73739  3.18146  2.89801  2.37887  2.77519  2.98518  4.58477  3.61503
          0.02508  4.09388  4.81623  0.61958  0.77255  0.48576  0.95510
     20   0.73633  4.31741  3.70141  3.50975  4.28653  3.13476  4.50363  3.44622  3.53210  3.31705  4.32911  3.59889  3.89552  3.85380  3.76324  2.66816  2.96121  3.06164  5.69116  4.51819     20 a - - -
          2.68618  4.42225  2.77519  2.73123  3.46354  2.40513  3.72494  3.29354  2.67741  2.69355  4.24690  2.90347  2.73739  3.18146  2.89801  2.37887  2.77519  2.98518  4.58477  3.61503
          0.02508  4.09388  4.81623  0.61958  0.77255  0.48576  0.95510
     21   3.16114  5.30044  2.60488  0.74688  4.67726  3.43021  4.04393  4.17635  2.95391  3.76029  4.73073  3.08249  4.04718  3.25887  3.38134  3.12446  3.46907  3.83956  5.80679  4.53668     21 e - - -
          2.68618  4.42225  2.77519  2.73123  3.46354  2.40513  3.72494  3.29354  2.67741  2.69355  4.24690  2.90347  2.73739  3.18146  2.89801  2.37887  2.77519  2.98518  4.58477  3.61503
          0.02508  4.09388  4.81623  0.61958  0.77255  0.48576  0.95510
     22   3.55395  4.89239  4.54337  4.30492  0.70872  4.18132  3.99530  3.05623  4.20782  2.37741  3.75663  4.27586  4.63870  4.31583  4.27252  3.80892  3.85711  3.06236  4.18806  2.53116     22 f - - -
          2.68618  4.42225  2.77519  2.73123  3.46354  2.40513  3.72494  3.29354  2.67741  2.69355  4.24690  2.90347  2.73739  3.18146  2.89801  2.37887  2.77519  2.98518  4.58477  3.61503
          0.02508  4.09388  4.81623  0.61958  0.77255  0.48576  0.95510
     23   2.98657  4.47431  4.42754  4.10296  3.72207  3.94805  4.86971  2.06644  3.97430  2.37395  3.65865  4.25582  4.50023  4.32062  4.16474  3.46987  3.34523  0.78518  5.54214  4.28525     23 v - - -
          2.68618  4.42225  2.77519  2.73123  3.46354  2.40513  3.72494  3.29354  2.67741  2.69355  4.24690  2.90347  2.73739  3.18146  2.89801  2.37887  2.77519  2.98518  4.58477  3.61503
          0.02508  4.09388  4.81623  0.61958  0.77255  0.48576  0.95510
     24   3.07264  4.78697  3.70466  3.57973  4.54669  3.46223  4.63421  4.15519  3.65721  3.75541  4.81837  3.86152  0.50261  4.03906  3.87281  3.24828  3.53265  3.77419  5.66664  4.67212     24 P - - -
          2.68618  4.42225  2.77519  2.73123  3.46354  2.40513  3.72494  3.29354  2.67741  2.69355  4.24690  2.90347  2.73739  3.18146  2.89801  2.37887  2.77519  2.98518  4.58477  3.61503
          0.02508  4.09388  4.81623  0.61958  0.77255  0.48576  0.95510
     25   3.24324  5.38773  0.64588  2.50117  4.79819  3.39266  4.14721  4.44014  3.27643  4.01099  4.99948  3.06661  4.06154  3.39057  3.81856  3.18436  3.58842  4.05747  5.92200  4.64164     25 D - - -
          2.68618  4.42225  2.77519  2.73123  3.46354  2.40513  3.72494  3.29354  2.67741  2.69355  4.24690  2.90347  2.73739  3.18146  2.89801  2.37887  2.77519  2.98518  4.58477  3.61503
          0.02508  4.09388  4.81623  0.61958  0.77255  0.48576  0.95510
     26   3.07264  4.78697  3.70466  3.57973  4.54669  3.46223  4.63421  4.15519  3.65721  3.75541  4.81837  3.86152  0.50261  4.03906  3.87281  3.24828  3.53265  3.77419  5.66664  4.67212     26 P - - -
          2.68618  4.42225  2.77519  2.73123  3.46354  2.40513  3.72494  3.29354  2.67741  2.69355  4.24690  2.90347  2.73739  3.18146  2.89801  2.37887  2.77519  2.98518  4.58477  3.61503
          0.02508  4.09388  4.81623  0.61958  0.77255  0.48576  0.95510
     27   3.07264  4.78697  3.70466  3.57973  4.54669  3.46223  4.63421  4.15519  3.65721  3.75541  4.81837  3.86152  0.50261  4.03906  3.87281  3.24828  3.53265  3.77419  5.66664  4.67212     27 P - - -
          2.68618  4.42225  2.77519  2.73123  3.46354  2.40513  3.72494  3.29354  2.67741  2.69355  4.24690  2.90347  2.73739  3.18146  2.89801  2.37887  2.77519  2.98518  4.58477  3.61503
          0.02508  4.09388  4.81623  0.61958  0.77255  0.48576  0.95510
     28   3.41266  4.81249  4.54422  4.19066  3.23478  4.26090  4.77749  2.45647  3.95638  0.64368  3.19848  4.44469  4.66173  4.27112  4.09391  3.86621  3.69880  2.55025  5.18850  3.96107     28 L - - -
          2.68618  4.42225  2.77519  2.73123  3.46354  2.40513  3.72494  3.29354  2.67741  2.69355  4.24690  2.90347  2.73739  3.18146  2.89801  2.37887  2.77519  2.98518  4.58477  3.61503
          0.02508  4.09388  4.81623  0.61958  0.77255  0.48576  0.95510
     29   3.41266  4.81249  4.54422  4.19066  3.23478  4.26090  4.77749  2.45647  3.95638  0.64368  3.19848  4.44469  4.66173  4.27112  4.09391  3.86621  3.69880  2.55025  5.18850  3.96107     29 L - - -
          2.68618  4.42225  2.77519  2.73123  3.46354  2.40513  3.72494  3.29354  2.67741  2.69355  4.24690  2.90347  2.73739  3.18146  2.89801  2.37887  2.77519  2.98518  4.58477  3.61503
          0.02508  4.09388  4.81623  0.61958  0.77255  0.48576  0.95510
     30   3.41266  4.81249  4.54422  4.19066  3.23478  4.26090  4.77749  2.45647  3.95638  0.64368  3.19848  4.44469  4.66173  4.27112  4.09391  3.86621  3.69880  2.55025  5.18850  3.96107     30 L - - -
          2.68618  4.42225  2.77519  2.73123  3.46354  2.40513  3.72494  3.29354  2.67741  2.69355  4.24690  2.90347  2.73739  3.18146  2.89801  2.37887  2.77519  2.98518  4.58477  3.61503
          0.02508  4.09388  4.81623  0.61958  0.77255  0.48576  0.95510
     31   3.27189  5.08434  3.78673  3.25841  4.49597  3.70992  4.00876  4.05797  2.35915  3.53379  4.53301  3.59864  4.20611  3.22231  0.68732  3.34839  3.52554  3.77352  5.49176  4.38050     31 R - - -
          2.68618  4.42225  2.77519  2.73123  3.46354  2.40513  3.72494  3.29354  2.67741  2.69355  4.24690  2.90347  2.73739  3.18146  2.89801  2.37887  2.77519  2.98518  4.58477  3.61503
          0.02508  4.09388  4.81623  0.61958  0.77255  0.48576  0.95510
     32   3.07264  4.78697  3.70466  3.57973  4.54669  3.46223  4.63421  4.15519  3.65721  3.75541  4.81837  3.86152  0.50261  4.03906  3.87281  3.24828  3.53265  3.77419  5.66664  4.67212     32 P - - -
          2.68618  4.42225  2.77519  2.73123  3.46354  2.40513  3.72494  3.29354  2.67741  2.69355  4.24690  2.90347  2.73739  3.18146  2.89801  2.37887  2.77519  2.98518  4.58477  3.61503
          0.02508  4.09388  4.81623  0.61958  0.77255  0.48576  0.95510
     33   2.92358  4.91748  2.85629  2.76714  4.31764  3.34594  4.12370  4.08215  3.04962  3.70515  4.66345  0.81845  4.01117  3.40162  3.40774  2.98529  3.31566  3.68150  5.59824  4.25378     33 n - - -
          2.68618  4.42225  2.77519  2.73123  3.46354  2.40513  3.72494  3.29354  2.67741  2.69355  4.24690  2.90347  2.73739  3.18146  2.89801  2.37887  2.77519  2.98518  4.58477  3.61503
          0.02508  4.09388  4.81623  0.61958  0.77255  0.48576  0.95510
     34   3.24324  5.38773  0.64588  2.50117  4.79819  3.39266  4.14721  4.44014  3.27643  4.01099  4.99948  3.06661  4.06154  3.39057  3.81856  3.18436  3.58842  4.05747  5.92200  4.64164     34 D - - -
          2.68618  4.42225  2.77519  2.73123  3.46354  2.40513  3.72494  3.29354  2.67741  2.69355  4.24690  2.90347  2.73739  3.18146  2.89801  2.37887  2.77519  2.98518  4.58477  3.61503
          0.02508  4.09388  4.81623  0.61958  0.77255  0.48576  0.95510
     35   2.96411  4.71178  3.68277  3.61311  4.74037  0.45677  4.71444  4.39919  3.82418  4.02366  5.00519  3.84785  4.10962  4.13120  4.03071  3.14326  3.46255  3.88470  5.77150  4.85165     35 G - - -
          2.68618  4.42225  2.77519  2.73123  3.46354  2.40513  3.72494  3.29354  2.67741  2.69355  4.24690  2.90347  2.73739  3.18146  2.89801  2.37887  2.77519  2.98518  4.58477  3.61503
          0.02508  4.09388  4.81623  0.61958  0.77255  0.48576  0.95510
     36   2.54765  4.39121  3.64195  3.41158  4.18151  3.22137  4.40978  3.33646  3.35896  3.19191  4.23270  3.58016  3.94472  3.74382  3.60297  2.75200  0.84508  3.00684  5.59928  4.39994     36 t - - -
          2.68618  4.42225  2.77519  2.73123  3.46354  2.40513  3.72494  3.29354  2.67741  2.69355  4.24690  2.90347  2.73739  3.18146  2.89801  2.37887  2.77519  2.98518  4.58477  3.61503
          0.02508  4.09388  4.81623  0.61958  0.77255  0.48576  0.95510
     37   2.43828  4.35856  3.41483  3.24688  4.30537  3.08512  4.34752  3.86098  3.33591  3.56598  4.47701  3.43155  3.84343  3.66862  3.61087  0.80016  2.93607  3.34661  5.66101  4.39179     37 s - - -
          2.68618  4.42225  2.77519  2.73123  3.46354  2.40513  3.72494  3.29354  2.67741  2.69355  4.24690  2.90347  2.73739  3.18146  2.89801  2.37887  2.77519  2.98518  4.58477  3.61503
          0.02508  4.09388  4.81623  0.61958  0.77255  0.48576  0.95510
     38   3.24324  5.38773  0.64588  2.50117  4.79819  3.39266  4.14721  4.44014  3.27643  4.01099  4.99948  3.06661  4.06154  3.39057  3.81856  3.18436  3.58842  4.05747  5.92200  4.64164     38 D - - -
          2.68618  4.42225  2.77519  2.73123  3.46354  2.40513  3.72494  3.29354  2.67741  2.69355  4.24690  2.90347  2.73739  3.18146  2.89801  2.37887  2.77519  2.98518  4.58477  3.61503
          0.02508  4.09388  4.81623  0.61958  0.77255  0.48576  0.95510
     39   2.43828  4.35856  3.41483  3.24688  4.30537  3.08512  4.34752  3.86098  3.33591  3.56598  4.47701  3.43155  3.84343  3.66862  3.61087  0.80016  2.93607  3.34661  5.66101  4.39179     39 s - - -
          2.68618  4.42225  2.77519  2.73123  3.46354  2.40513  3.72494  3.29354  2.67741  2.69355  4.24690  2.90347  2.73739  3.18146  2.89801  2.37887  2.77519  2.98518  4.58477  3.61503
          0.02508  4.09388  4.81623  0.61958  0.77255  0.48576  0.95510
     40   2.92358  4.91748  2.85629  2.76714  4.31764  3.34594  4.12370  4.08215  3.04962  3.70515  4.66345  0.81845  4.01117  3.40162  3.40774  2.98529  3.31566  3.68150  5.59824  4.25378     40 n - - -
          2.68618  4.42225  2.77519  2.73123  3.46354  2.40513  3.72494  3.29354  2.67741  2.69355  4.24690  2.90347  2.73739  3.18146  2.89801  2.37887  2.77519  2.98518  4.58477  3.61503
          0.02508  4.09388  4.81623  0.61958  0.77255  0.48576  0.95510
     41   3.41266  4.81249  4.54422  4.19066  3.23478  4.26090  4.77749  2.45647  3.95638  0.64368  3.19848  4.44469  4.66173  4.27112  4.09391  3.86621  3.69880  2.55025  5.18850  3.96107     41 L - - -
          2.68618  4.42225  2.77519  2.73123  3.46354  2.40513  3.72494  3.29354  2.67741  2.69355  4.24690  2.90347  2.73739  3.18146  2.89801  2.37887  2.77519  2.98518  4.58477  3.61503
          0.02508  4.09388  4.81623  0.61958  0.77255  0.48576  0.95510
     42   3.16114  5.30044  2.60488  0.74688  4.67726  3.43021  4.04393  4.17635  2.95391  3.76029  4.73073  3.08249  4.04718  3.25887  3.38134  3.12446  3.46907  3.83956  5.80679  4.53668     42 e - - -
          2.68618  4.42225  2.77519  2.73123  3.46354  2.40513  3.72494  3.29354  2.67741  2.69355  4.24690  2.90347  2.73739  3.18146  2.89801  2.37887  2.77519  2.98518  4.58477  3.61503
          0.29451  4.09388  1.43369  0.61958  0.77255  0.48576  0.95510
     43   3.19004  4.69538  3.77917  3.50159  2.29622  3.78352  3.60165  3.20501  3.36027  2.66921  3.88443  3.67463  4.25862  3.67600  3.55200  3.33054  3.47670  3.07374  3.93822  1.03568     43 y - - -
          2.68618  4.42225  2.77519  2.73123  3.46354  2.40513  3.72494  3.29354  2.67741  2.69355  4.24690  2.90347  2.73739  3.18146  2.89801  2.37887  2.77519  2.98518  4.58477  3.61503
          0.03271  3.83209  4.55444  0.61958  0.77255  0.71882  0.66812
     44   2.95277  4.77626  3.08827  2.84479  3.25795  3.41469  1.23061  3.64936  2.68902  3.14814  4.18847  3.25549  3.96534  3.21069  2.95683  3.02401  3.25503  3.38532  4.72343  3.21009     44 h - - -
          2.68618  4.42225  2.77519  2.73123  3.46354  2.40513  3.72494  3.29354  2.67741  2.69355  4.24690  2.90347  2.73739  3.18146  2.89801  2.37887  2.77519  2.98518  4.58477  3.61503
          0.03271  3.83209  4.55444  0.61958  0.77255  0.71882  0.66812
     45   2.91889  5.01977  2.47275  1.08425  4.36114  3.24897  3.83319  3.80705  2.70872  3.43101  4.40757  2.91208  3.85186  3.05018  3.11281  2.90587  3.22307  3.49535  5.54039  4.26344     45 e - - -
          2.68618  4.42225  2.77519  2.73123  3.46354  2.40513  3.72494  3.29354  2.67741  2.69355  4.24690  2.90347  2.73739  3.18146  2.89801  2.37887  2.77519  2.98518  4.58477  3.61503
          0.03271  3.83209  4.55444  0.61958  0.77255  0.71882  0.66812
     46   2.69109  4.68519  2.68807  2.56981  4.04249  3.15776  3.89032  3.74482  2.79100  3.39650  4.35251  1.23162  3.80797  3.16357  3.14380  2.76019  3.07197  3.37112  5.35315  3.99416     46 n - - -
          2.68618  4.42225  2.77519  2.73123  3.46354  2.40513  3.72494  3.29354  2.67741  2.69355  4.24690  2.90347  2.73739  3.18146  2.89801  2.37887  2.77519  2.98518  4.58477  3.61503
          0.03271  3.83209  4.55444  0.61958  0.77255  0.71882  0.66812
     47   2.70009  4.46340  3.30303  3.13678  4.13421  3.15323  4.21704  3.66986  3.19074  3.30085  4.34945  3.44722  0.90624  3.58078  3.44029  2.86647  3.13863  3.31977  5.33124  4.25456     47 p - - -
          2.68618  4.42225  2.77519  2.73123  3.46354  2.40513  3.72494  3.29354  2.67741  2.69355  4.24690  2.90347  2.73739  3.18146  2.89801  2.37887  2.77519  2.98518  4.58477  3.61503
          0.03271  3.83209  4.55444  0.61958  0.77255  0.71882  0.66812
     48   2.29630  4.21579  3.17247  2.98706  4.03643  2.94648  4.09770  3.55390  3.05807  3.27752  4.20747  3.21786  3.68210  3.41071  3.34488  1.15361  2.77354  3.09787  5.41232  4.11992     48 s - - -
          2.68618  4.42225  2.77519  2.73123  3.46354  2.40513  3.72494  3.29354  2.67741  2.69355  4.24690  2.90347  2.73739  3.18146  2.89801  2.37887  2.77519  2.98518  4.58477  3.61503
          0.02214  3.82151        *  0.61958  0.77255  0.00000        *
//
