# Supplementary material for: A refined genome phage display methodology delineates the human antibody response in patients with Chagas disease
Source: iScience. 2021 May 15;24(6):102540. doi: 10.1016/j.isci.2021.102540 (PMC8185243; doi:10.1016/j.isci.2021.102540)
Supplement: Data S2. Alignments and consensus sequences for all epitopes. Related to Figure 3 and Data S1 [file mmc3.zip › final clusters A and B/1031.hmm]

HMMER3/f [3.1b2 | February 2015]
NAME  1031.mafft
LENG  33
ALPH  amino
RF    no
MM    no
CONS  yes
CS    no
MAP   yes
DATE  Wed Dec  6 22:58:58 2017
NSEQ  2
EFFN  1.191406
CKSUM 2303899052
STATS LOCAL MSV       -7.2394  0.71976
STATS LOCAL VITERBI   -7.8725  0.71976
STATS LOCAL FORWARD   -4.3120  0.71976
HMM          A        C        D        E        F        G        H        I        K        L        M        N        P        Q        R        S        T        V        W        Y   
            m->m     m->i     m->d     i->m     i->i     d->m     d->d
  COMPO   3.09147  4.87512  3.11110  2.97850  3.99553  2.38150  3.50519  3.01360  2.95334  3.33622  3.73111  2.89123  2.84542  3.27919  2.35288  2.67595  2.06202  3.37783  3.68250  3.03340
          2.68545  4.42236  2.77531  2.73135  3.46365  2.40524  3.72506  3.29365  2.67752  2.69366  4.24701  2.90358  2.73751  3.18158  2.89812  2.37898  2.77439  2.98530  4.58488  3.61514
          0.36108  1.21599  5.01143  0.67792  0.70861  0.00000        *
      1   3.54546  5.31332  4.08464  3.53203  4.77872  3.92500  4.22051  4.36887  2.52904  3.80858  4.81463  3.85063  4.42267  3.43502  0.49457  3.62048  3.79266  4.07853  5.70053  4.63504      3 R - - -
          2.68618  4.42225  2.77519  2.73123  3.46354  2.40513  3.72494  3.29354  2.67741  2.69355  4.24690  2.90347  2.73739  3.18146  2.89801  2.37887  2.77519  2.98518  4.58477  3.61503
          0.02059  4.28908  5.01143  0.61958  0.77255  0.48576  0.95510
      2   3.13990  5.11348  3.03933  2.97746  4.55123  3.52275  4.35342  4.37695  3.30712  3.97893  4.94761  0.59026  4.20326  3.64446  3.66137  3.20173  3.54583  3.95402  5.80689  4.48321      4 N - - -
          2.68618  4.42225  2.77519  2.73123  3.46354  2.40513  3.72494  3.29354  2.67741  2.69355  4.24690  2.90347  2.73739  3.18146  2.89801  2.37887  2.77519  2.98518  4.58477  3.61503
          0.02059  4.28908  5.01143  0.61958  0.77255  0.48576  0.95510
      3   2.70157  4.54074  3.87101  3.66914  4.41004  3.35993  4.64513  3.59333  3.62106  3.44064  4.47899  3.79030  4.10350  3.99774  3.84418  2.90947  0.62286  3.23827  5.80621  4.63281      5 T - - -
          2.68618  4.42225  2.77519  2.73123  3.46354  2.40513  3.72494  3.29354  2.67741  2.69355  4.24690  2.90347  2.73739  3.18146  2.89801  2.37887  2.77519  2.98518  4.58477  3.61503
          0.02059  4.28908  5.01143  0.61958  0.77255  0.48576  0.95510
      4   2.70157  4.54074  3.87101  3.66914  4.41004  3.35993  4.64513  3.59333  3.62106  3.44064  4.47899  3.79030  4.10350  3.99774  3.84418  2.90947  0.62286  3.23827  5.80621  4.63281      6 T - - -
          2.68618  4.42225  2.77519  2.73123  3.46354  2.40513  3.72494  3.29354  2.67741  2.69355  4.24690  2.90347  2.73739  3.18146  2.89801  2.37887  2.77519  2.98518  4.58477  3.61503
          0.02059  4.28908  5.01143  0.61958  0.77255  0.48576  0.95510
      5   3.26750  4.98054  4.02440  3.98560  5.08046  0.30285  5.05899  4.80253  4.22212  4.39507  5.38859  4.19091  4.38240  4.51405  4.39259  3.45437  3.78021  4.24981  6.04453  5.20341      7 G - - -
          2.68618  4.42225  2.77519  2.73123  3.46354  2.40513  3.72494  3.29354  2.67741  2.69355  4.24690  2.90347  2.73739  3.18146  2.89801  2.37887  2.77519  2.98518  4.58477  3.61503
          0.02059  4.28908  5.01143  0.61958  0.77255  0.48576  0.95510
      6   4.11977  5.32718  4.78440  4.60744  3.22095  4.24747  4.51220  4.18863  4.33751  3.50182  4.79819  4.68105  4.80264  4.70128  4.38475  4.31934  4.44580  4.08863  0.34623  3.20474      8 W - - -
          2.68618  4.42225  2.77519  2.73123  3.46354  2.40513  3.72494  3.29354  2.67741  2.69355  4.24690  2.90347  2.73739  3.18146  2.89801  2.37887  2.77519  2.98518  4.58477  3.61503
          0.02059  4.28908  5.01143  0.61958  0.77255  0.48576  0.95510
      7   3.30056  5.25192  3.26492  3.04898  4.47581  3.70170  4.20266  4.19606  2.84470  3.65275  4.69039  3.50433  4.27462  0.64206  3.11085  3.34066  3.60741  3.90514  5.67894  4.41314      9 Q - - -
          2.68618  4.42225  2.77519  2.73123  3.46354  2.40513  3.72494  3.29354  2.67741  2.69355  4.24690  2.90347  2.73739  3.18146  2.89801  2.37887  2.77519  2.98518  4.58477  3.61503
          0.02059  4.28908  5.01143  0.61958  0.77255  0.48576  0.95510
      8   3.54546  5.31332  4.08464  3.53203  4.77872  3.92500  4.22051  4.36887  2.52904  3.80858  4.81463  3.85063  4.42267  3.43502  0.49457  3.62048  3.79266  4.07853  5.70053  4.63504     10 R - - -
          2.68618  4.42225  2.77519  2.73123  3.46354  2.40513  3.72494  3.29354  2.67741  2.69355  4.24690  2.90347  2.73739  3.18146  2.89801  2.37887  2.77519  2.98518  4.58477  3.61503
          0.02059  4.28908  5.01143  0.61958  0.77255  0.48576  0.95510
      9   3.90457  5.22182  4.48235  4.30692  2.43947  4.33821  3.89723  3.86444  4.15531  3.20540  4.49731  4.27555  4.80989  4.35483  4.24464  3.99128  4.19750  3.75661  4.09293  0.48132     11 Y - - -
          2.68618  4.42225  2.77519  2.73123  3.46354  2.40513  3.72494  3.29354  2.67741  2.69355  4.24690  2.90347  2.73739  3.18146  2.89801  2.37887  2.77519  2.98518  4.58477  3.61503
          0.02059  4.28908  5.01143  0.61958  0.77255  0.48576  0.95510
     10   3.35850  4.85071  4.53396  4.18007  3.47078  4.16888  4.81890  2.69252  3.92121  2.01838  0.75532  4.39979  4.64874  4.28396  4.07308  3.74149  3.68114  2.74392  5.35420  4.14565     12 m - - -
          2.68618  4.42225  2.77519  2.73123  3.46354  2.40513  3.72494  3.29354  2.67741  2.69355  4.24690  2.90347  2.73739  3.18146  2.89801  2.37887  2.77519  2.98518  4.58477  3.61503
          0.02059  4.28908  5.01143  0.61958  0.77255  0.48576  0.95510
     11   3.54546  5.31332  4.08464  3.53203  4.77872  3.92500  4.22051  4.36887  2.52904  3.80858  4.81463  3.85063  4.42267  3.43502  0.49457  3.62048  3.79266  4.07853  5.70053  4.63504     13 R - - -
          2.68618  4.42225  2.77519  2.73123  3.46354  2.40513  3.72494  3.29354  2.67741  2.69355  4.24690  2.90347  2.73739  3.18146  2.89801  2.37887  2.77519  2.98518  4.58477  3.61503
          0.02059  4.28908  5.01143  0.61958  0.77255  0.48576  0.95510
     12   3.90457  5.22182  4.48235  4.30692  2.43947  4.33821  3.89723  3.86444  4.15531  3.20540  4.49731  4.27555  4.80989  4.35483  4.24464  3.99128  4.19750  3.75661  4.09293  0.48132     14 Y - - -
          2.68618  4.42225  2.77519  2.73123  3.46354  2.40513  3.72494  3.29354  2.67741  2.69355  4.24690  2.90347  2.73739  3.18146  2.89801  2.37887  2.77519  2.98518  4.58477  3.61503
          0.02059  4.28908  5.01143  0.61958  0.77255  0.48576  0.95510
     13   3.50156  5.63033  0.46741  2.69888  5.07836  3.58546  4.37906  4.77546  3.55323  4.31411  5.32113  3.26932  4.26809  3.63218  4.11150  3.42976  3.85522  4.37566  6.15673  4.90767     15 D - - -
          2.68618  4.42225  2.77519  2.73123  3.46354  2.40513  3.72494  3.29354  2.67741  2.69355  4.24690  2.90347  2.73739  3.18146  2.89801  2.37887  2.77519  2.98518  4.58477  3.61503
          0.02059  4.28908  5.01143  0.61958  0.77255  0.48576  0.95510
     14   2.70157  4.54074  3.87101  3.66914  4.41004  3.35993  4.64513  3.59333  3.62106  3.44064  4.47899  3.79030  4.10350  3.99774  3.84418  2.90947  0.62286  3.23827  5.80621  4.63281     16 T - - -
          2.68618  4.42225  2.77519  2.73123  3.46354  2.40513  3.72494  3.29354  2.67741  2.69355  4.24690  2.90347  2.73739  3.18146  2.89801  2.37887  2.77519  2.98518  4.58477  3.61503
          0.02059  4.28908  5.01143  0.61958  0.77255  0.48576  0.95510
     15   2.70157  4.54074  3.87101  3.66914  4.41004  3.35993  4.64513  3.59333  3.62106  3.44064  4.47899  3.79030  4.10350  3.99774  3.84418  2.90947  0.62286  3.23827  5.80621  4.63281     17 T - - -
          2.68618  4.42225  2.77519  2.73123  3.46354  2.40513  3.72494  3.29354  2.67741  2.69355  4.24690  2.90347  2.73739  3.18146  2.89801  2.37887  2.77519  2.98518  4.58477  3.61503
          0.02059  4.28908  5.01143  0.61958  0.77255  0.48576  0.95510
     16   3.40338  5.06830  4.05773  3.97039  4.89753  3.73339  4.99429  4.57565  4.06851  4.14529  5.22573  4.22633  0.32306  4.44280  4.24809  3.58814  3.88032  4.16827  5.94593  5.02989     18 P - - -
          2.68618  4.42225  2.77519  2.73123  3.46354  2.40513  3.72494  3.29354  2.67741  2.69355  4.24690  2.90347  2.73739  3.18146  2.89801  2.37887  2.77519  2.98518  4.58477  3.61503
          0.02059  4.28908  5.01143  0.61958  0.77255  0.48576  0.95510
     17   3.37420  4.70358  4.89232  4.54018  3.69351  4.49222  5.21145  0.67242  4.37834  2.21397  3.58444  4.73158  4.90165  4.69585  4.53078  4.04648  3.67301  1.94931  5.65658  4.41925     19 I - - -
          2.68618  4.42225  2.77519  2.73123  3.46354  2.40513  3.72494  3.29354  2.67741  2.69355  4.24690  2.90347  2.73739  3.18146  2.89801  2.37887  2.77519  2.98518  4.58477  3.61503
          0.02059  4.28908  5.01143  0.61958  0.77255  0.48576  0.95510
     18   3.37420  4.70358  4.89232  4.54018  3.69351  4.49222  5.21145  0.67242  4.37834  2.21397  3.58444  4.73158  4.90165  4.69585  4.53078  4.04648  3.67301  1.94931  5.65658  4.41925     20 I - - -
          2.68618  4.42225  2.77519  2.73123  3.46354  2.40513  3.72494  3.29354  2.67741  2.69355  4.24690  2.90347  2.73739  3.18146  2.89801  2.37887  2.77519  2.98518  4.58477  3.61503
          0.02059  4.28908  5.01143  0.61958  0.77255  0.48576  0.95510
     19   2.70157  4.54074  3.87101  3.66914  4.41004  3.35993  4.64513  3.59333  3.62106  3.44064  4.47899  3.79030  4.10350  3.99774  3.84418  2.90947  0.62286  3.23827  5.80621  4.63281     21 T - - -
          2.68618  4.42225  2.77519  2.73123  3.46354  2.40513  3.72494  3.29354  2.67741  2.69355  4.24690  2.90347  2.73739  3.18146  2.89801  2.37887  2.77519  2.98518  4.58477  3.61503
          0.02059  4.28908  5.01143  0.61958  0.77255  0.48576  0.95510
     20   3.56986  5.27413  3.64678  3.46758  3.67344  3.88028  0.50548  4.34163  3.30424  3.77162  4.86355  3.85187  4.46440  3.84514  3.53424  3.64311  3.89594  4.06893  5.12599  3.61664     22 H - - -
          2.68618  4.42225  2.77519  2.73123  3.46354  2.40513  3.72494  3.29354  2.67741  2.69355  4.24690  2.90347  2.73739  3.18146  2.89801  2.37887  2.77519  2.98518  4.58477  3.61503
          0.02059  4.28908  5.01143  0.61958  0.77255  0.48576  0.95510
     21   3.26750  4.98054  4.02440  3.98560  5.08046  0.30285  5.05899  4.80253  4.22212  4.39507  5.38859  4.19091  4.38240  4.51405  4.39259  3.45437  3.78021  4.24981  6.04453  5.20341     23 G - - -
          2.68618  4.42225  2.77519  2.73123  3.46354  2.40513  3.72494  3.29354  2.67741  2.69355  4.24690  2.90347  2.73739  3.18146  2.89801  2.37887  2.77519  2.98518  4.58477  3.61503
          0.02059  4.28908  5.01143  0.61958  0.77255  0.48576  0.95510
     22   3.26750  4.98054  4.02440  3.98560  5.08046  0.30285  5.05899  4.80253  4.22212  4.39507  5.38859  4.19091  4.38240  4.51405  4.39259  3.45437  3.78021  4.24981  6.04453  5.20341     24 G - - -
          2.68618  4.42225  2.77519  2.73123  3.46354  2.40513  3.72494  3.29354  2.67741  2.69355  4.24690  2.90347  2.73739  3.18146  2.89801  2.37887  2.77519  2.98518  4.58477  3.61503
          0.02059  4.28908  5.01143  0.61958  0.77255  0.48576  0.95510
     23   2.57676  4.49188  3.63468  3.49218  4.53111  3.21726  4.57773  4.12244  3.59640  3.81620  4.71857  3.63065  3.99440  3.91389  3.85286  0.60205  3.09170  3.56020  5.87178  4.62393     25 S - - -
          2.68618  4.42225  2.77519  2.73123  3.46354  2.40513  3.72494  3.29354  2.67741  2.69355  4.24690  2.90347  2.73739  3.18146  2.89801  2.37887  2.77519  2.98518  4.58477  3.61503
          0.02059  4.28908  5.01143  0.61958  0.77255  0.48576  0.95510
     24   2.70157  4.54074  3.87101  3.66914  4.41004  3.35993  4.64513  3.59333  3.62106  3.44064  4.47899  3.79030  4.10350  3.99774  3.84418  2.90947  0.62286  3.23827  5.80621  4.63281     26 T - - -
          2.68618  4.42225  2.77519  2.73123  3.46354  2.40513  3.72494  3.29354  2.67741  2.69355  4.24690  2.90347  2.73739  3.18146  2.89801  2.37887  2.77519  2.98518  4.58477  3.61503
          0.02059  4.28908  5.01143  0.61958  0.77255  0.48576  0.95510
     25   3.54546  5.31332  4.08464  3.53203  4.77872  3.92500  4.22051  4.36887  2.52904  3.80858  4.81463  3.85063  4.42267  3.43502  0.49457  3.62048  3.79266  4.07853  5.70053  4.63504     27 R - - -
          2.68618  4.42225  2.77519  2.73123  3.46354  2.40513  3.72494  3.29354  2.67741  2.69355  4.24690  2.90347  2.73739  3.18146  2.89801  2.37887  2.77519  2.98518  4.58477  3.61503
          0.02059  4.28908  5.01143  0.61958  0.77255  0.48576  0.95510
     26   3.40338  5.06830  4.05773  3.97039  4.89753  3.73339  4.99429  4.57565  4.06851  4.14529  5.22573  4.22633  0.32306  4.44280  4.24809  3.58814  3.88032  4.16827  5.94593  5.02989     28 P - - -
          2.68618  4.42225  2.77519  2.73123  3.46354  2.40513  3.72494  3.29354  2.67741  2.69355  4.24690  2.90347  2.73739  3.18146  2.89801  2.37887  2.77519  2.98518  4.58477  3.61503
          0.02059  4.28908  5.01143  0.61958  0.77255  0.48576  0.95510
     27   2.57676  4.49188  3.63468  3.49218  4.53111  3.21726  4.57773  4.12244  3.59640  3.81620  4.71857  3.63065  3.99440  3.91389  3.85286  0.60205  3.09170  3.56020  5.87178  4.62393     29 S - - -
          2.68618  4.42225  2.77519  2.73123  3.46354  2.40513  3.72494  3.29354  2.67741  2.69355  4.24690  2.90347  2.73739  3.18146  2.89801  2.37887  2.77519  2.98518  4.58477  3.61503
          0.02059  4.28908  5.01143  0.61958  0.77255  0.48576  0.95510
     28   3.13990  5.11348  3.03933  2.97746  4.55123  3.52275  4.35342  4.37695  3.30712  3.97893  4.94761  0.59026  4.20326  3.64446  3.66137  3.20173  3.54583  3.95402  5.80689  4.48321     30 N - - -
          2.68618  4.42225  2.77519  2.73123  3.46354  2.40513  3.72494  3.29354  2.67741  2.69355  4.24690  2.90347  2.73739  3.18146  2.89801  2.37887  2.77519  2.98518  4.58477  3.61503
          0.36108  4.28908  1.24009  0.61958  0.77255  0.48576  0.95510
     29   3.05000  5.01626  3.23155  2.83777  4.42196  3.52995  3.80740  3.85660  0.92852  3.40351  4.36083  3.25838  4.02467  2.99439  2.44976  3.08670  3.29721  3.55978  5.44229  4.26736     31 k - - -
          2.68618  4.42225  2.77519  2.73123  3.46354  2.40513  3.72494  3.29354  2.67741  2.69355  4.24690  2.90347  2.73739  3.18146  2.89801  2.37887  2.77519  2.98518  4.58477  3.61503
          0.02882  3.95682  4.67917  0.61958  0.77255  0.81618  0.58360
     30   3.05000  5.01626  3.23155  2.83777  4.42196  3.52995  3.80740  3.85660  0.92852  3.40351  4.36083  3.25838  4.02467  2.99439  2.44976  3.08670  3.29721  3.55978  5.44229  4.26736     32 k - - -
          2.68618  4.42225  2.77519  2.73123  3.46354  2.40513  3.72494  3.29354  2.67741  2.69355  4.24690  2.90347  2.73739  3.18146  2.89801  2.37887  2.77519  2.98518  4.58477  3.61503
          0.02882  3.95682  4.67917  0.61958  0.77255  0.81618  0.58360
     31   3.02610  5.15315  2.52508  0.91120  4.51014  3.32933  3.92394  3.98083  2.81516  3.58458  4.55529  2.98264  3.93804  3.13809  3.23244  3.00017  3.33110  3.65612  5.66585  4.38858     33 e - - -
          2.68618  4.42225  2.77519  2.73123  3.46354  2.40513  3.72494  3.29354  2.67741  2.69355  4.24690  2.90347  2.73739  3.18146  2.89801  2.37887  2.77519  2.98518  4.58477  3.61503
          0.02882  3.95682  4.67917  0.61958  0.77255  0.81618  0.58360
     32   2.45932  4.30441  3.50420  3.26063  4.04454  3.14076  4.27136  3.18199  3.20527  3.04248  4.08794  3.45615  3.85132  3.59597  3.45963  2.66157  1.03659  2.86791  5.47493  4.26131     34 t - - -
          2.68618  4.42225  2.77519  2.73123  3.46354  2.40513  3.72494  3.29354  2.67741  2.69355  4.24690  2.90347  2.73739  3.18146  2.89801  2.37887  2.77519  2.98518  4.58477  3.61503
          0.02882  3.95682  4.67917  0.61958  0.77255  0.81618  0.58360
     33   3.02610  5.15315  2.52508  0.91120  4.51014  3.32933  3.92394  3.98083  2.81516  3.58458  4.55529  2.98264  3.93804  3.13809  3.23244  3.00017  3.33110  3.65612  5.66585  4.38858     35 e - - -
          2.68618  4.42225  2.77519  2.73123  3.46354  2.40513  3.72494  3.29354  2.67741  2.69355  4.24690  2.90347  2.73739  3.18146  2.89801  2.37887  2.77519  2.98518  4.58477  3.61503
          0.01949  3.94749        *  0.61958  0.77255  0.00000        *
//
