# Supplementary material for: A refined genome phage display methodology delineates the human antibody response in patients with Chagas disease
Source: iScience. 2021 May 15;24(6):102540. doi: 10.1016/j.isci.2021.102540 (PMC8185243; doi:10.1016/j.isci.2021.102540)
Supplement: Data S2. Alignments and consensus sequences for all epitopes. Related to Figure 3 and Data S1 [file mmc3.zip › final clusters A and B/1032.hmm]

HMMER3/f [3.1b2 | February 2015]
NAME  1032.mafft
LENG  40
ALPH  amino
RF    no
MM    no
CONS  yes
CS    no
MAP   yes
DATE  Wed Dec  6 22:58:58 2017
NSEQ  2
EFFN  1.113281
CKSUM 1344047016
STATS LOCAL MSV       -7.6227  0.71941
STATS LOCAL VITERBI   -7.9379  0.71941
STATS LOCAL FORWARD   -4.4652  0.71941
HMM          A        C        D        E        F        G        H        I        K        L        M        N        P        Q        R        S        T        V        W        Y   
            m->m     m->i     m->d     i->m     i->i     d->m     d->d
  COMPO   2.54104  4.93363  3.04455  2.00381  4.09082  2.88194  3.34893  3.27173  2.32355  2.76779  3.78953  3.55140  3.39071  2.78292  2.29628  2.96084  2.91331  3.09406  5.45732  3.82048
          2.68618  4.42225  2.77519  2.73123  3.46354  2.40513  3.72494  3.29354  2.67741  2.69355  4.24690  2.90347  2.73739  3.18146  2.89801  2.37887  2.77519  2.98518  4.58477  3.61503
          0.36261  4.24977  1.23831  0.61958  0.77255  0.00000        *
      1   2.84329  4.37338  4.18721  3.85159  3.58265  3.77016  4.64555  2.04798  3.72005  2.26184  3.54089  4.03428  4.32808  4.07657  3.92827  3.27640  3.20369  0.97040  5.37468  4.10913      1 v - - -
          2.68618  4.42225  2.77519  2.73123  3.46354  2.40513  3.72494  3.29354  2.67741  2.69355  4.24690  2.90347  2.73739  3.18146  2.89801  2.37887  2.77519  2.98518  4.58477  3.61503
          0.03001  3.91717  4.63951  0.61958  0.77255  0.80552  0.59214
      2   2.72060  4.49180  3.40354  3.30852  4.45037  0.66336  4.42623  4.06070  3.49589  3.70927  4.68524  3.56778  3.88437  3.81648  3.72719  2.89376  3.20530  3.58038  5.53388  4.55372      2 G - - -
          2.68618  4.42225  2.77519  2.73123  3.46354  2.40513  3.72494  3.29354  2.67741  2.69355  4.24690  2.90347  2.73739  3.18146  2.89801  2.37887  2.77519  2.98518  4.58477  3.61503
          0.03001  3.91717  4.63951  0.61958  0.77255  0.80552  0.59214
      3   3.01274  4.97856  3.19172  2.80467  4.37520  3.49754  3.78371  3.80723  0.97878  3.36250  4.32143  3.22721  3.99463  2.97257  2.43985  3.05173  3.26263  3.51245  5.41140  4.23055      3 k - - -
          2.68618  4.42225  2.77519  2.73123  3.46354  2.40513  3.72494  3.29354  2.67741  2.69355  4.24690  2.90347  2.73739  3.18146  2.89801  2.37887  2.77519  2.98518  4.58477  3.61503
          0.03001  3.91717  4.63951  0.61958  0.77255  0.80552  0.59214
      4   3.04381  4.85357  3.16935  2.93367  3.31599  3.48523  1.05163  3.75365  2.77550  3.24206  4.28839  3.34124  4.04016  3.30045  3.03860  3.11405  3.34864  3.48791  4.78048  3.26557      4 h - - -
          2.68618  4.42225  2.77519  2.73123  3.46354  2.40513  3.72494  3.29354  2.67741  2.69355  4.24690  2.90347  2.73739  3.18146  2.89801  2.37887  2.77519  2.98518  4.58477  3.61503
          0.03001  3.91717  4.63951  0.61958  0.77255  0.80552  0.59214
      5   3.31157  4.78246  3.90412  3.64177  2.29468  3.88212  3.63935  3.31453  3.49800  2.75697  3.98489  3.77841  4.35487  3.79333  3.67261  3.44387  3.59843  3.18718  3.94020  0.89460      5 y - - -
          2.68618  4.42225  2.77519  2.73123  3.46354  2.40513  3.72494  3.29354  2.67741  2.69355  4.24690  2.90347  2.73739  3.18146  2.89801  2.37887  2.77519  2.98518  4.58477  3.61503
          0.03001  3.91717  4.63951  0.61958  0.77255  0.80552  0.59214
      6   2.84329  4.37338  4.18721  3.85159  3.58265  3.77016  4.64555  2.04798  3.72005  2.26184  3.54089  4.03428  4.32808  4.07657  3.92827  3.27640  3.20369  0.97040  5.37468  4.10913      6 v - - -
          2.68618  4.42225  2.77519  2.73123  3.46354  2.40513  3.72494  3.29354  2.67741  2.69355  4.24690  2.90347  2.73739  3.18146  2.89801  2.37887  2.77519  2.98518  4.58477  3.61503
          0.03001  3.91717  4.63951  0.61958  0.77255  0.32777  1.27485
      7   3.34015  5.47682  2.72275  0.58725  4.88028  3.56418  4.20728  4.41486  3.14156  3.97729  4.95358  3.22392  4.19226  3.42688  3.57698  3.29381  3.65331  4.06600  5.97772  4.72469      7 E - - -
          2.68618  4.42225  2.77519  2.73123  3.46354  2.40513  3.72494  3.29354  2.67741  2.69355  4.24690  2.90347  2.73739  3.18146  2.89801  2.37887  2.77519  2.98518  4.58477  3.61503
          0.02142  4.24977  4.97212  0.61958  0.77255  0.48576  0.95510
      8   3.48744  5.26560  4.02157  3.47328  4.71985  3.87969  4.17436  4.30361  2.49048  3.75069  4.75498  3.79646  4.37669  3.38829  0.52923  3.56244  3.73570  4.01440  5.65646  4.58124      8 R - - -
          2.68618  4.42225  2.77519  2.73123  3.46354  2.40513  3.72494  3.29354  2.67741  2.69355  4.24690  2.90347  2.73739  3.18146  2.89801  2.37887  2.77519  2.98518  4.58477  3.61503
          0.02142  4.24977  4.97212  0.61958  0.77255  0.48576  0.95510
      9   3.60921  4.96895  4.79556  4.45342  3.32678  4.45782  4.99361  2.56597  4.21904  0.51899  3.26014  4.69364  4.83848  4.49386  4.32652  4.09935  3.89168  2.69821  5.32499  4.13011      9 L - - -
          2.68618  4.42225  2.77519  2.73123  3.46354  2.40513  3.72494  3.29354  2.67741  2.69355  4.24690  2.90347  2.73739  3.18146  2.89801  2.37887  2.77519  2.98518  4.58477  3.61503
          0.02142  4.24977  4.97212  0.61958  0.77255  0.48576  0.95510
     10   3.60921  4.96895  4.79556  4.45342  3.32678  4.45782  4.99361  2.56597  4.21904  0.51899  3.26014  4.69364  4.83848  4.49386  4.32652  4.09935  3.89168  2.69821  5.32499  4.13011     10 L - - -
          2.68618  4.42225  2.77519  2.73123  3.46354  2.40513  3.72494  3.29354  2.67741  2.69355  4.24690  2.90347  2.73739  3.18146  2.89801  2.37887  2.77519  2.98518  4.58477  3.61503
          0.02142  4.24977  4.97212  0.61958  0.77255  0.48576  0.95510
     11   2.66784  4.50806  3.82171  3.61333  4.36076  3.32962  4.59424  3.53788  3.56424  3.38699  4.42557  3.74485  4.06904  3.94264  3.79211  2.87500  0.66328  3.18833  5.76176  4.58253     11 T - - -
          2.68618  4.42225  2.77519  2.73123  3.46354  2.40513  3.72494  3.29354  2.67741  2.69355  4.24690  2.90347  2.73739  3.18146  2.89801  2.37887  2.77519  2.98518  4.58477  3.61503
          0.02142  4.24977  4.97212  0.61958  0.77255  0.48576  0.95510
     12   3.31529  4.81227  4.48390  4.12318  3.43793  4.13415  4.77112  2.65475  3.86691  1.98882  0.80194  4.34888  4.61086  4.23100  4.02423  3.69594  3.63556  2.70202  5.31862  4.10753     12 m - - -
          2.68618  4.42225  2.77519  2.73123  3.46354  2.40513  3.72494  3.29354  2.67741  2.69355  4.24690  2.90347  2.73739  3.18146  2.89801  2.37887  2.77519  2.98518  4.58477  3.61503
          0.02142  4.24977  4.97212  0.61958  0.77255  0.48576  0.95510
     13   3.25139  5.21019  3.22151  3.00093  4.42832  3.66311  4.15580  4.13758  2.79875  3.59913  4.63411  3.45735  4.23314  0.68687  3.06744  3.29139  3.55646  3.84831  5.63806  4.36691     13 Q - - -
          2.68618  4.42225  2.77519  2.73123  3.46354  2.40513  3.72494  3.29354  2.67741  2.69355  4.24690  2.90347  2.73739  3.18146  2.89801  2.37887  2.77519  2.98518  4.58477  3.61503
          0.02142  4.24977  4.97212  0.61958  0.77255  0.48576  0.95510
     14   3.34015  5.47682  2.72275  0.58725  4.88028  3.56418  4.20728  4.41486  3.14156  3.97729  4.95358  3.22392  4.19226  3.42688  3.57698  3.29381  3.65331  4.06600  5.97772  4.72469     14 E - - -
          2.68618  4.42225  2.77519  2.73123  3.46354  2.40513  3.72494  3.29354  2.67741  2.69355  4.24690  2.90347  2.73739  3.18146  2.89801  2.37887  2.77519  2.98518  4.58477  3.61503
          0.02142  4.24977  4.97212  0.61958  0.77255  0.48576  0.95510
     15   3.20404  4.92464  3.95341  3.90834  5.01081  0.32889  4.98814  4.71943  4.13986  4.31891  5.30961  4.11965  4.32590  4.43485  4.31821  3.38929  3.71401  4.17441  5.98901  5.13122     15 G - - -
          2.68618  4.42225  2.77519  2.73123  3.46354  2.40513  3.72494  3.29354  2.67741  2.69355  4.24690  2.90347  2.73739  3.18146  2.89801  2.37887  2.77519  2.98518  4.58477  3.61503
          0.02142  4.24977  4.97212  0.61958  0.77255  0.48576  0.95510
     16   3.33939  4.67526  4.84192  4.48551  3.65956  4.45309  5.16025  0.70340  4.32230  2.18491  3.55333  4.68144  4.86318  4.64185  4.47854  4.00018  3.63776  1.93206  5.61693  4.37796     16 i - - -
          2.68618  4.42225  2.77519  2.73123  3.46354  2.40513  3.72494  3.29354  2.67741  2.69355  4.24690  2.90347  2.73739  3.18146  2.89801  2.37887  2.77519  2.98518  4.58477  3.61503
          0.02142  4.24977  4.97212  0.61958  0.77255  0.48576  0.95510
     17   0.58286  4.42803  3.89332  3.72280  4.47525  3.23895  4.69303  3.66130  3.75027  3.52366  4.52627  3.76176  4.01530  4.05810  3.96157  2.78164  3.08614  3.24665  5.86192  4.71215     17 A - - -
          2.68618  4.42225  2.77519  2.73123  3.46354  2.40513  3.72494  3.29354  2.67741  2.69355  4.24690  2.90347  2.73739  3.18146  2.89801  2.37887  2.77519  2.98518  4.58477  3.61503
          0.02142  4.24977  4.97212  0.61958  0.77255  0.48576  0.95510
     18   3.34015  5.47682  2.72275  0.58725  4.88028  3.56418  4.20728  4.41486  3.14156  3.97729  4.95358  3.22392  4.19226  3.42688  3.57698  3.29381  3.65331  4.06600  5.97772  4.72469     18 E - - -
          2.68618  4.42225  2.77519  2.73123  3.46354  2.40513  3.72494  3.29354  2.67741  2.69355  4.24690  2.90347  2.73739  3.18146  2.89801  2.37887  2.77519  2.98518  4.58477  3.61503
          0.02142  4.24977  4.97212  0.61958  0.77255  0.48576  0.95510
     19   3.48744  5.26560  4.02157  3.47328  4.71985  3.87969  4.17436  4.30361  2.49048  3.75069  4.75498  3.79646  4.37669  3.38829  0.52923  3.56244  3.73570  4.01440  5.65646  4.58124     19 R - - -
          2.68618  4.42225  2.77519  2.73123  3.46354  2.40513  3.72494  3.29354  2.67741  2.69355  4.24690  2.90347  2.73739  3.18146  2.89801  2.37887  2.77519  2.98518  4.58477  3.61503
          0.02142  4.24977  4.97212  0.61958  0.77255  0.48576  0.95510
     20   2.66784  4.50806  3.82171  3.61333  4.36076  3.32962  4.59424  3.53788  3.56424  3.38699  4.42557  3.74485  4.06904  3.94264  3.79211  2.87500  0.66328  3.18833  5.76176  4.58253     20 T - - -
          2.68618  4.42225  2.77519  2.73123  3.46354  2.40513  3.72494  3.29354  2.67741  2.69355  4.24690  2.90347  2.73739  3.18146  2.89801  2.37887  2.77519  2.98518  4.58477  3.61503
          0.02142  4.24977  4.97212  0.61958  0.77255  0.48576  0.95510
     21   3.36705  5.30624  3.56573  3.13701  4.78169  3.79456  4.03392  4.24038  0.61615  3.73022  4.68718  3.53817  4.28117  3.21526  2.58547  3.39377  3.59956  3.93278  5.69115  4.56803     21 K - - -
          2.68618  4.42225  2.77519  2.73123  3.46354  2.40513  3.72494  3.29354  2.67741  2.69355  4.24690  2.90347  2.73739  3.18146  2.89801  2.37887  2.77519  2.98518  4.58477  3.61503
          0.02142  4.24977  4.97212  0.61958  0.77255  0.48576  0.95510
     22   3.34015  5.47682  2.72275  0.58725  4.88028  3.56418  4.20728  4.41486  3.14156  3.97729  4.95358  3.22392  4.19226  3.42688  3.57698  3.29381  3.65331  4.06600  5.97772  4.72469     22 E - - -
          2.68618  4.42225  2.77519  2.73123  3.46354  2.40513  3.72494  3.29354  2.67741  2.69355  4.24690  2.90347  2.73739  3.18146  2.89801  2.37887  2.77519  2.98518  4.58477  3.61503
          0.02142  4.24977  4.97212  0.61958  0.77255  0.48576  0.95510
     23   0.58286  4.42803  3.89332  3.72280  4.47525  3.23895  4.69303  3.66130  3.75027  3.52366  4.52627  3.76176  4.01530  4.05810  3.96157  2.78164  3.08614  3.24665  5.86192  4.71215     23 A - - -
          2.68618  4.42225  2.77519  2.73123  3.46354  2.40513  3.72494  3.29354  2.67741  2.69355  4.24690  2.90347  2.73739  3.18146  2.89801  2.37887  2.77519  2.98518  4.58477  3.61503
          0.02142  4.24977  4.97212  0.61958  0.77255  0.48576  0.95510
     24   3.25139  5.21019  3.22151  3.00093  4.42832  3.66311  4.15580  4.13758  2.79875  3.59913  4.63411  3.45735  4.23314  0.68687  3.06744  3.29139  3.55646  3.84831  5.63806  4.36691     24 Q - - -
          2.68618  4.42225  2.77519  2.73123  3.46354  2.40513  3.72494  3.29354  2.67741  2.69355  4.24690  2.90347  2.73739  3.18146  2.89801  2.37887  2.77519  2.98518  4.58477  3.61503
          0.02142  4.24977  4.97212  0.61958  0.77255  0.48576  0.95510
     25   3.36705  5.30624  3.56573  3.13701  4.78169  3.79456  4.03392  4.24038  0.61615  3.73022  4.68718  3.53817  4.28117  3.21526  2.58547  3.39377  3.59956  3.93278  5.69115  4.56803     25 K - - -
          2.68618  4.42225  2.77519  2.73123  3.46354  2.40513  3.72494  3.29354  2.67741  2.69355  4.24690  2.90347  2.73739  3.18146  2.89801  2.37887  2.77519  2.98518  4.58477  3.61503
          0.02142  4.24977  4.97212  0.61958  0.77255  0.48576  0.95510
     26   3.48744  5.26560  4.02157  3.47328  4.71985  3.87969  4.17436  4.30361  2.49048  3.75069  4.75498  3.79646  4.37669  3.38829  0.52923  3.56244  3.73570  4.01440  5.65646  4.58124     26 R - - -
          2.68618  4.42225  2.77519  2.73123  3.46354  2.40513  3.72494  3.29354  2.67741  2.69355  4.24690  2.90347  2.73739  3.18146  2.89801  2.37887  2.77519  2.98518  4.58477  3.61503
          0.02142  4.24977  4.97212  0.61958  0.77255  0.48576  0.95510
     27   3.36705  5.30624  3.56573  3.13701  4.78169  3.79456  4.03392  4.24038  0.61615  3.73022  4.68718  3.53817  4.28117  3.21526  2.58547  3.39377  3.59956  3.93278  5.69115  4.56803     27 K - - -
          2.68618  4.42225  2.77519  2.73123  3.46354  2.40513  3.72494  3.29354  2.67741  2.69355  4.24690  2.90347  2.73739  3.18146  2.89801  2.37887  2.77519  2.98518  4.58477  3.61503
          0.02142  4.24977  4.97212  0.61958  0.77255  0.48576  0.95510
     28   3.36705  5.30624  3.56573  3.13701  4.78169  3.79456  4.03392  4.24038  0.61615  3.73022  4.68718  3.53817  4.28117  3.21526  2.58547  3.39377  3.59956  3.93278  5.69115  4.56803     28 K - - -
          2.68618  4.42225  2.77519  2.73123  3.46354  2.40513  3.72494  3.29354  2.67741  2.69355  4.24690  2.90347  2.73739  3.18146  2.89801  2.37887  2.77519  2.98518  4.58477  3.61503
          0.02142  4.24977  4.97212  0.61958  0.77255  0.48576  0.95510
     29   3.33395  5.00953  3.98392  3.88882  4.82473  3.67661  4.91961  4.48782  3.98260  4.06422  5.14083  4.15010  0.35309  4.35857  4.17005  3.51678  3.80755  4.08600  5.88841  4.95556     29 P - - -
          2.68618  4.42225  2.77519  2.73123  3.46354  2.40513  3.72494  3.29354  2.67741  2.69355  4.24690  2.90347  2.73739  3.18146  2.89801  2.37887  2.77519  2.98518  4.58477  3.61503
          0.02142  4.24977  4.97212  0.61958  0.77255  0.48576  0.95510
     30   3.25139  5.21019  3.22151  3.00093  4.42832  3.66311  4.15580  4.13758  2.79875  3.59913  4.63411  3.45735  4.23314  0.68687  3.06744  3.29139  3.55646  3.84831  5.63806  4.36691     30 Q - - -
          2.68618  4.42225  2.77519  2.73123  3.46354  2.40513  3.72494  3.29354  2.67741  2.69355  4.24690  2.90347  2.73739  3.18146  2.89801  2.37887  2.77519  2.98518  4.58477  3.61503
          0.02142  4.24977  4.97212  0.61958  0.77255  0.48576  0.95510
     31   3.48744  5.26560  4.02157  3.47328  4.71985  3.87969  4.17436  4.30361  2.49048  3.75069  4.75498  3.79646  4.37669  3.38829  0.52923  3.56244  3.73570  4.01440  5.65646  4.58124     31 R - - -
          2.68618  4.42225  2.77519  2.73123  3.46354  2.40513  3.72494  3.29354  2.67741  2.69355  4.24690  2.90347  2.73739  3.18146  2.89801  2.37887  2.77519  2.98518  4.58477  3.61503
          0.02142  4.24977  4.97212  0.61958  0.77255  0.48576  0.95510
     32   3.48744  5.26560  4.02157  3.47328  4.71985  3.87969  4.17436  4.30361  2.49048  3.75069  4.75498  3.79646  4.37669  3.38829  0.52923  3.56244  3.73570  4.01440  5.65646  4.58124     32 R - - -
          2.68618  4.42225  2.77519  2.73123  3.46354  2.40513  3.72494  3.29354  2.67741  2.69355  4.24690  2.90347  2.73739  3.18146  2.89801  2.37887  2.77519  2.98518  4.58477  3.61503
          0.02142  4.24977  4.97212  0.61958  0.77255  0.48576  0.95510
     33   3.44699  5.58079  0.49938  2.65559  5.02064  3.54418  4.32954  4.70604  3.49440  4.25131  5.25406  3.22517  4.22416  3.58037  4.04984  3.37747  3.79884  4.30961  6.10874  4.85211     33 D - - -
          2.68618  4.42225  2.77519  2.73123  3.46354  2.40513  3.72494  3.29354  2.67741  2.69355  4.24690  2.90347  2.73739  3.18146  2.89801  2.37887  2.77519  2.98518  4.58477  3.61503
          0.02142  4.24977  4.97212  0.61958  0.77255  0.48576  0.95510
     34   0.58286  4.42803  3.89332  3.72280  4.47525  3.23895  4.69303  3.66130  3.75027  3.52366  4.52627  3.76176  4.01530  4.05810  3.96157  2.78164  3.08614  3.24665  5.86192  4.71215     34 A - - -
          2.68618  4.42225  2.77519  2.73123  3.46354  2.40513  3.72494  3.29354  2.67741  2.69355  4.24690  2.90347  2.73739  3.18146  2.89801  2.37887  2.77519  2.98518  4.58477  3.61503
          0.02142  4.24977  4.97212  0.61958  0.77255  0.48576  0.95510
     35   2.54663  4.46306  3.58763  3.43934  4.48365  3.18855  4.52846  4.06733  3.54034  3.76330  4.66723  3.58791  3.96188  3.86106  3.80113  0.63814  3.05808  3.51512  5.82748  4.57491     35 S - - -
          2.68618  4.42225  2.77519  2.73123  3.46354  2.40513  3.72494  3.29354  2.67741  2.69355  4.24690  2.90347  2.73739  3.18146  2.89801  2.37887  2.77519  2.98518  4.58477  3.61503
          0.02142  4.24977  4.97212  0.61958  0.77255  0.48576  0.95510
     36   3.50471  5.22319  3.58681  3.40049  3.62690  3.83173  0.54830  4.26913  3.23713  3.70635  4.79233  3.78780  4.41237  3.77649  3.47140  3.57714  3.82795  3.99728  5.08152  3.57050     36 H - - -
          2.68618  4.42225  2.77519  2.73123  3.46354  2.40513  3.72494  3.29354  2.67741  2.69355  4.24690  2.90347  2.73739  3.18146  2.89801  2.37887  2.77519  2.98518  4.58477  3.61503
          0.02142  4.24977  4.97212  0.61958  0.77255  0.48576  0.95510
     37   3.34015  5.47682  2.72275  0.58725  4.88028  3.56418  4.20728  4.41486  3.14156  3.97729  4.95358  3.22392  4.19226  3.42688  3.57698  3.29381  3.65331  4.06600  5.97772  4.72469     37 E - - -
          2.68618  4.42225  2.77519  2.73123  3.46354  2.40513  3.72494  3.29354  2.67741  2.69355  4.24690  2.90347  2.73739  3.18146  2.89801  2.37887  2.77519  2.98518  4.58477  3.61503
          0.02142  4.24977  4.97212  0.61958  0.77255  0.48576  0.95510
     38   3.34015  5.47682  2.72275  0.58725  4.88028  3.56418  4.20728  4.41486  3.14156  3.97729  4.95358  3.22392  4.19226  3.42688  3.57698  3.29381  3.65331  4.06600  5.97772  4.72469     38 E - - -
          2.68618  4.42225  2.77519  2.73123  3.46354  2.40513  3.72494  3.29354  2.67741  2.69355  4.24690  2.90347  2.73739  3.18146  2.89801  2.37887  2.77519  2.98518  4.58477  3.61503
          0.02142  4.24977  4.97212  0.61958  0.77255  0.48576  0.95510
     39   3.34015  5.47682  2.72275  0.58725  4.88028  3.56418  4.20728  4.41486  3.14156  3.97729  4.95358  3.22392  4.19226  3.42688  3.57698  3.29381  3.65331  4.06600  5.97772  4.72469     39 E - - -
          2.68618  4.42225  2.77519  2.73123  3.46354  2.40513  3.72494  3.29354  2.67741  2.69355  4.24690  2.90347  2.73739  3.18146  2.89801  2.37887  2.77519  2.98518  4.58477  3.61503
          0.02142  4.24977  4.97212  0.61958  0.77255  0.48576  0.95510
     40   3.34015  5.47682  2.72275  0.58725  4.88028  3.56418  4.20728  4.41486  3.14156  3.97729  4.95358  3.22392  4.19226  3.42688  3.57698  3.29381  3.65331  4.06600  5.97772  4.72469     40 E - - -
          2.68645  4.42252  2.77547  2.73151  3.46381  2.40540  3.72293  3.29233  2.67768  2.69382  4.24332  2.90173  2.73767  3.18174  2.89828  2.37914  2.77547  2.98546  4.58504  3.61530
          0.35566  1.20635        *  1.46098  0.26398  0.00000        *
//
