# Supplementary material for: A refined genome phage display methodology delineates the human antibody response in patients with Chagas disease
Source: iScience. 2021 May 15;24(6):102540. doi: 10.1016/j.isci.2021.102540 (PMC8185243; doi:10.1016/j.isci.2021.102540)
Supplement: Data S2. Alignments and consensus sequences for all epitopes. Related to Figure 3 and Data S1 [file mmc3.zip › final clusters A and B/1033.hmm]

HMMER3/f [3.1b2 | February 2015]
NAME  1033.mafft
LENG  36
ALPH  amino
RF    no
MM    no
CONS  yes
CS    no
MAP   yes
DATE  Wed Dec  6 22:58:59 2017
NSEQ  2
EFFN  1.261719
CKSUM 3408953423
STATS LOCAL MSV       -7.3392  0.71967
STATS LOCAL VITERBI   -7.9690  0.71967
STATS LOCAL FORWARD   -4.2880  0.71967
HMM          A        C        D        E        F        G        H        I        K        L        M        N        P        Q        R        S        T        V        W        Y   
            m->m     m->i     m->d     i->m     i->i     d->m     d->d
  COMPO   1.88360  4.81190  3.69889  2.80193  4.03771  2.99928  4.38995  3.63055  2.67969  2.94463  3.45658  3.24465  2.56061  2.95209  2.16587  2.57380  3.19706  3.20371  3.71167  3.50718
          2.68618  4.42225  2.77519  2.73123  3.46354  2.40513  3.72494  3.29354  2.67741  2.69355  4.24690  2.90347  2.73739  3.18146  2.89801  2.37887  2.77519  2.98518  4.58477  3.61503
          0.38647  4.32319  1.17997  0.61958  0.77255  0.00000        *
      1   2.36226  4.28359  3.28874  3.10935  4.16948  3.01183  4.21638  3.70489  3.18937  3.41816  4.33685  3.31891  3.75841  3.53154  3.47218  0.95926  2.84944  3.21964  5.53466  4.25363      1 s - - -
          2.68618  4.42225  2.77519  2.73123  3.46354  2.40513  3.72494  3.29354  2.67741  2.69355  4.24690  2.90347  2.73739  3.18146  2.89801  2.37887  2.77519  2.98518  4.58477  3.61503
          0.02858  3.96530  4.68764  0.61958  0.77255  0.84424  0.56191
      2   3.38294  4.83428  3.97600  3.72329  2.30065  3.93883  3.66469  3.37938  3.57816  2.80923  4.04489  3.83896  4.41075  3.86185  3.74264  3.51021  3.67021  3.25439  3.94779  0.82439      2 y - - -
          2.68618  4.42225  2.77519  2.73123  3.46354  2.40513  3.72494  3.29354  2.67741  2.69355  4.24690  2.90347  2.73739  3.18146  2.89801  2.37887  2.77519  2.98518  4.58477  3.61503
          0.02858  3.96530  4.68764  0.61958  0.77255  0.84424  0.56191
      3   3.04380  4.57835  4.14972  3.75082  3.25072  3.90362  4.46451  2.43569  3.51361  1.83203  1.21076  4.01666  4.36532  3.88974  3.70791  3.40230  3.35123  2.45241  5.10354  3.87314      3 m - - -
          2.68618  4.42225  2.77519  2.73123  3.46354  2.40513  3.72494  3.29354  2.67741  2.69355  4.24690  2.90347  2.73739  3.18146  2.89801  2.37887  2.77519  2.98518  4.58477  3.61503
          0.02858  3.96530  4.68764  0.61958  0.77255  0.84424  0.56191
      4   3.11175  4.94339  3.61202  3.10443  4.32154  3.58127  3.89407  3.87010  2.27839  3.36920  4.36741  3.45685  4.07975  3.11018  0.84556  3.19171  3.37164  3.59016  5.36722  4.22922      4 r - - -
          2.68618  4.42225  2.77519  2.73123  3.46354  2.40513  3.72494  3.29354  2.67741  2.69355  4.24690  2.90347  2.73739  3.18146  2.89801  2.37887  2.77519  2.98518  4.58477  3.61503
          0.02858  3.96530  4.68764  0.61958  0.77255  0.84424  0.56191
      5   2.88159  4.39912  4.25318  3.91973  3.61895  3.81920  4.70573  2.04901  3.78891  2.29025  3.57057  4.09450  4.37493  4.14228  3.99238  3.32899  3.24113  0.91556  5.41888  4.15601      5 v - - -
          2.68618  4.42225  2.77519  2.73123  3.46354  2.40513  3.72494  3.29354  2.67741  2.69355  4.24690  2.90347  2.73739  3.18146  2.89801  2.37887  2.77519  2.98518  4.58477  3.61503
          0.02858  3.96530  4.68764  0.61958  0.77255  0.31314  1.31358
      6   0.52075  4.48642  3.99062  3.83203  4.57116  3.29412  4.78981  3.77068  3.86216  3.62863  4.62732  3.84520  4.07766  4.16303  4.06249  2.84179  3.15166  3.34072  5.94829  4.81094      6 A - - -
          2.68618  4.42225  2.77519  2.73123  3.46354  2.40513  3.72494  3.29354  2.67741  2.69355  4.24690  2.90347  2.73739  3.18146  2.89801  2.37887  2.77519  2.98518  4.58477  3.61503
          0.01989  4.32319  5.04553  0.61958  0.77255  0.48576  0.95510
      7   3.45954  5.38475  3.66236  3.22759  4.87890  3.86972  4.10499  4.34518  0.55189  3.82123  4.78045  3.62265  4.35614  3.28654  2.63594  3.48521  3.68923  4.03576  5.76126  4.65351      7 K - - -
          2.68618  4.42225  2.77519  2.73123  3.46354  2.40513  3.72494  3.29354  2.67741  2.69355  4.24690  2.90347  2.73739  3.18146  2.89801  2.37887  2.77519  2.98518  4.58477  3.61503
          0.01989  4.32319  5.04553  0.61958  0.77255  0.48576  0.95510
      8   3.43433  5.56431  2.78831  0.52133  4.98205  3.63494  4.29425  4.53499  3.24129  4.08720  5.06821  3.30081  4.26866  3.51724  3.67949  3.38412  3.75053  4.18080  6.06304  4.82139      8 E - - -
          2.68618  4.42225  2.77519  2.73123  3.46354  2.40513  3.72494  3.29354  2.67741  2.69355  4.24690  2.90347  2.73739  3.18146  2.89801  2.37887  2.77519  2.98518  4.58477  3.61503
          0.01989  4.32319  5.04553  0.61958  0.77255  0.48576  0.95510
      9   0.52075  4.48642  3.99062  3.83203  4.57116  3.29412  4.78981  3.77068  3.86216  3.62863  4.62732  3.84520  4.07766  4.16303  4.06249  2.84179  3.15166  3.34072  5.94829  4.81094      9 A - - -
          2.68618  4.42225  2.77519  2.73123  3.46354  2.40513  3.72494  3.29354  2.67741  2.69355  4.24690  2.90347  2.73739  3.18146  2.89801  2.37887  2.77519  2.98518  4.58477  3.61503
          0.01989  4.32319  5.04553  0.61958  0.77255  0.48576  0.95510
     10   0.52075  4.48642  3.99062  3.83203  4.57116  3.29412  4.78981  3.77068  3.86216  3.62863  4.62732  3.84520  4.07766  4.16303  4.06249  2.84179  3.15166  3.34072  5.94829  4.81094     10 A - - -
          2.68618  4.42225  2.77519  2.73123  3.46354  2.40513  3.72494  3.29354  2.67741  2.69355  4.24690  2.90347  2.73739  3.18146  2.89801  2.37887  2.77519  2.98518  4.58477  3.61503
          0.01989  4.32319  5.04553  0.61958  0.77255  0.48576  0.95510
     11   3.59693  5.35537  4.14052  3.58438  4.83057  3.96508  4.26191  4.42657  2.56421  3.85982  4.86754  3.89894  4.46348  3.47708  0.46608  3.67207  3.84329  4.13524  5.73959  4.68273     11 R - - -
          2.68618  4.42225  2.77519  2.73123  3.46354  2.40513  3.72494  3.29354  2.67741  2.69355  4.24690  2.90347  2.73739  3.18146  2.89801  2.37887  2.77519  2.98518  4.58477  3.61503
          0.01989  4.32319  5.04553  0.61958  0.77255  0.48576  0.95510
     12   3.43433  5.56431  2.78831  0.52133  4.98205  3.63494  4.29425  4.53499  3.24129  4.08720  5.06821  3.30081  4.26866  3.51724  3.67949  3.38412  3.75053  4.18080  6.06304  4.82139     12 E - - -
          2.68618  4.42225  2.77519  2.73123  3.46354  2.40513  3.72494  3.29354  2.67741  2.69355  4.24690  2.90347  2.73739  3.18146  2.89801  2.37887  2.77519  2.98518  4.58477  3.61503
          0.01989  4.32319  5.04553  0.61958  0.77255  0.48576  0.95510
     13   3.39715  4.88528  4.57818  4.23051  3.50071  4.19964  4.86143  2.72686  3.96949  2.04563  0.71658  4.44499  4.68240  4.33108  4.11655  3.78205  3.72197  2.78182  5.38625  4.17994     13 m - - -
          2.68618  4.42225  2.77519  2.73123  3.46354  2.40513  3.72494  3.29354  2.67741  2.69355  4.24690  2.90347  2.73739  3.18146  2.89801  2.37887  2.77519  2.98518  4.58477  3.61503
          0.01989  4.32319  5.04553  0.61958  0.77255  0.48576  0.95510
     14   3.59693  5.35537  4.14052  3.58438  4.83057  3.96508  4.26191  4.42657  2.56421  3.85982  4.86754  3.89894  4.46348  3.47708  0.46608  3.67207  3.84329  4.13524  5.73959  4.68273     14 R - - -
          2.68618  4.42225  2.77519  2.73123  3.46354  2.40513  3.72494  3.29354  2.67741  2.69355  4.24690  2.90347  2.73739  3.18146  2.89801  2.37887  2.77519  2.98518  4.58477  3.61503
          0.01989  4.32319  5.04553  0.61958  0.77255  0.48576  0.95510
     15   0.52075  4.48642  3.99062  3.83203  4.57116  3.29412  4.78981  3.77068  3.86216  3.62863  4.62732  3.84520  4.07766  4.16303  4.06249  2.84179  3.15166  3.34072  5.94829  4.81094     15 A - - -
          2.68618  4.42225  2.77519  2.73123  3.46354  2.40513  3.72494  3.29354  2.67741  2.69355  4.24690  2.90347  2.73739  3.18146  2.89801  2.37887  2.77519  2.98518  4.58477  3.61503
          0.01989  4.32319  5.04553  0.61958  0.77255  0.48576  0.95510
     16   3.46457  5.11998  4.12263  4.04204  4.96133  3.78336  5.05966  4.65288  4.14400  4.21639  5.30026  4.29333  0.29912  4.51674  4.31651  3.65102  3.94435  4.24059  5.99618  5.09506     16 P - - -
          2.68618  4.42225  2.77519  2.73123  3.46354  2.40513  3.72494  3.29354  2.67741  2.69355  4.24690  2.90347  2.73739  3.18146  2.89801  2.37887  2.77519  2.98518  4.58477  3.61503
          0.01989  4.32319  5.04553  0.61958  0.77255  0.48576  0.95510
     17   2.60379  4.51769  3.67662  3.53937  4.57308  3.24302  4.62158  4.17125  3.64644  3.86308  4.76413  3.66876  4.02346  3.96105  3.89891  0.57220  3.12177  3.60012  5.91093  4.66736     17 S - - -
          2.68618  4.42225  2.77519  2.73123  3.46354  2.40513  3.72494  3.29354  2.67741  2.69355  4.24690  2.90347  2.73739  3.18146  2.89801  2.37887  2.77519  2.98518  4.58477  3.61503
          0.01989  4.32319  5.04553  0.61958  0.77255  0.48576  0.95510
     18   0.52075  4.48642  3.99062  3.83203  4.57116  3.29412  4.78981  3.77068  3.86216  3.62863  4.62732  3.84520  4.07766  4.16303  4.06249  2.84179  3.15166  3.34072  5.94829  4.81094     18 A - - -
          2.68618  4.42225  2.77519  2.73123  3.46354  2.40513  3.72494  3.29354  2.67741  2.69355  4.24690  2.90347  2.73739  3.18146  2.89801  2.37887  2.77519  2.98518  4.58477  3.61503
          0.01989  4.32319  5.04553  0.61958  0.77255  0.48576  0.95510
     19   4.19036  5.38240  4.84439  4.67781  3.27661  4.29331  4.56996  4.26603  4.41080  3.57172  4.87299  4.74663  4.85151  4.77217  4.45073  4.38973  4.51880  4.16645  0.32087  3.25922     19 W - - -
          2.68618  4.42225  2.77519  2.73123  3.46354  2.40513  3.72494  3.29354  2.67741  2.69355  4.24690  2.90347  2.73739  3.18146  2.89801  2.37887  2.77519  2.98518  4.58477  3.61503
          0.01989  4.32319  5.04553  0.61958  0.77255  0.48576  0.95510
     20   3.45954  5.38475  3.66236  3.22759  4.87890  3.86972  4.10499  4.34518  0.55189  3.82123  4.78045  3.62265  4.35614  3.28654  2.63594  3.48521  3.68923  4.03576  5.76126  4.65351     20 K - - -
          2.68618  4.42225  2.77519  2.73123  3.46354  2.40513  3.72494  3.29354  2.67741  2.69355  4.24690  2.90347  2.73739  3.18146  2.89801  2.37887  2.77519  2.98518  4.58477  3.61503
          0.01989  4.32319  5.04553  0.61958  0.77255  0.48576  0.95510
     21   3.34494  5.28920  3.30429  3.09261  4.51829  3.73648  4.24513  4.24849  2.88656  3.70086  4.74104  3.54695  4.31202  0.60488  3.15038  3.38525  3.65346  3.95616  5.71555  4.45472     21 Q - - -
          2.68618  4.42225  2.77519  2.73123  3.46354  2.40513  3.72494  3.29354  2.67741  2.69355  4.24690  2.90347  2.73739  3.18146  2.89801  2.37887  2.77519  2.98518  4.58477  3.61503
          0.01989  4.32319  5.04553  0.61958  0.77255  0.48576  0.95510
     22   3.59693  5.35537  4.14052  3.58438  4.83057  3.96508  4.26191  4.42657  2.56421  3.85982  4.86754  3.89894  4.46348  3.47708  0.46608  3.67207  3.84329  4.13524  5.73959  4.68273     22 R - - -
          2.68618  4.42225  2.77519  2.73123  3.46354  2.40513  3.72494  3.29354  2.67741  2.69355  4.24690  2.90347  2.73739  3.18146  2.89801  2.37887  2.77519  2.98518  4.58477  3.61503
          0.01989  4.32319  5.04553  0.61958  0.77255  0.48576  0.95510
     23   3.59693  5.35537  4.14052  3.58438  4.83057  3.96508  4.26191  4.42657  2.56421  3.85982  4.86754  3.89894  4.46348  3.47708  0.46608  3.67207  3.84329  4.13524  5.73959  4.68273     23 R - - -
          2.68618  4.42225  2.77519  2.73123  3.46354  2.40513  3.72494  3.29354  2.67741  2.69355  4.24690  2.90347  2.73739  3.18146  2.89801  2.37887  2.77519  2.98518  4.58477  3.61503
          0.01989  4.32319  5.04553  0.61958  0.77255  0.48576  0.95510
     24   3.46457  5.11998  4.12263  4.04204  4.96133  3.78336  5.05966  4.65288  4.14400  4.21639  5.30026  4.29333  0.29912  4.51674  4.31651  3.65102  3.94435  4.24059  5.99618  5.09506     24 P - - -
          2.68618  4.42225  2.77519  2.73123  3.46354  2.40513  3.72494  3.29354  2.67741  2.69355  4.24690  2.90347  2.73739  3.18146  2.89801  2.37887  2.77519  2.98518  4.58477  3.61503
          0.01989  4.32319  5.04553  0.61958  0.77255  0.48576  0.95510
     25   3.70606  5.04766  4.91449  4.57906  3.37628  4.55137  5.09823  2.62424  4.34546  0.46877  3.29744  4.81356  4.92340  4.60058  4.43820  4.21288  3.98709  2.77424  5.39347  4.21361     25 L - - -
          2.68618  4.42225  2.77519  2.73123  3.46354  2.40513  3.72494  3.29354  2.67741  2.69355  4.24690  2.90347  2.73739  3.18146  2.89801  2.37887  2.77519  2.98518  4.58477  3.61503
          0.01989  4.32319  5.04553  0.61958  0.77255  0.48576  0.95510
     26   0.52075  4.48642  3.99062  3.83203  4.57116  3.29412  4.78981  3.77068  3.86216  3.62863  4.62732  3.84520  4.07766  4.16303  4.06249  2.84179  3.15166  3.34072  5.94829  4.81094     26 A - - -
          2.68618  4.42225  2.77519  2.73123  3.46354  2.40513  3.72494  3.29354  2.67741  2.69355  4.24690  2.90347  2.73739  3.18146  2.89801  2.37887  2.77519  2.98518  4.58477  3.61503
          0.01989  4.32319  5.04553  0.61958  0.77255  0.48576  0.95510
     27   3.32337  5.02963  4.08669  4.05332  5.14119  0.28199  5.12084  4.87519  4.29411  4.46149  5.45759  4.25342  4.43192  4.58337  4.45752  3.51165  3.83838  4.31582  6.09280  5.26640     27 G - - -
          2.68618  4.42225  2.77519  2.73123  3.46354  2.40513  3.72494  3.29354  2.67741  2.69355  4.24690  2.90347  2.73739  3.18146  2.89801  2.37887  2.77519  2.98518  4.58477  3.61503
          0.01989  4.32319  5.04553  0.61958  0.77255  0.48576  0.95510
     28   3.18176  5.15039  3.07634  3.01947  4.59528  3.55724  4.39833  4.43287  3.35767  4.03094  5.00201  0.55624  4.24054  3.69233  3.71073  3.24397  3.59041  4.00576  5.84606  4.52704     28 N - - -
          2.68618  4.42225  2.77519  2.73123  3.46354  2.40513  3.72494  3.29354  2.67741  2.69355  4.24690  2.90347  2.73739  3.18146  2.89801  2.37887  2.77519  2.98518  4.58477  3.61503
          0.01989  4.32319  5.04553  0.61958  0.77255  0.48576  0.95510
     29   2.60379  4.51769  3.67662  3.53937  4.57308  3.24302  4.62158  4.17125  3.64644  3.86308  4.76413  3.66876  4.02346  3.96105  3.89891  0.57220  3.12177  3.60012  5.91093  4.66736     29 S - - -
          2.68618  4.42225  2.77519  2.73123  3.46354  2.40513  3.72494  3.29354  2.67741  2.69355  4.24690  2.90347  2.73739  3.18146  2.89801  2.37887  2.77519  2.98518  4.58477  3.61503
          0.01989  4.32319  5.04553  0.61958  0.77255  0.48576  0.95510
     30   3.34494  5.28920  3.30429  3.09261  4.51829  3.73648  4.24513  4.24849  2.88656  3.70086  4.74104  3.54695  4.31202  0.60488  3.15038  3.38525  3.65346  3.95616  5.71555  4.45472     30 Q - - -
          2.68618  4.42225  2.77519  2.73123  3.46354  2.40513  3.72494  3.29354  2.67741  2.69355  4.24690  2.90347  2.73739  3.18146  2.89801  2.37887  2.77519  2.98518  4.58477  3.61503
          0.01989  4.32319  5.04553  0.61958  0.77255  0.48576  0.95510
     31   3.46457  5.11998  4.12263  4.04204  4.96133  3.78336  5.05966  4.65288  4.14400  4.21639  5.30026  4.29333  0.29912  4.51674  4.31651  3.65102  3.94435  4.24059  5.99618  5.09506     31 P - - -
          2.68618  4.42225  2.77519  2.73123  3.46354  2.40513  3.72494  3.29354  2.67741  2.69355  4.24690  2.90347  2.73739  3.18146  2.89801  2.37887  2.77519  2.98518  4.58477  3.61503
          0.38647  4.32319  1.17997  0.61958  0.77255  0.48576  0.95510
     32   3.38294  4.83428  3.97600  3.72329  2.30065  3.93883  3.66469  3.37938  3.57816  2.80923  4.04489  3.83896  4.41075  3.86185  3.74264  3.51021  3.67021  3.25439  3.94779  0.82439     32 y - - -
          2.68618  4.42225  2.77519  2.73123  3.46354  2.40513  3.72494  3.29354  2.67741  2.69355  4.24690  2.90347  2.73739  3.18146  2.89801  2.37887  2.77519  2.98518  4.58477  3.61503
          0.02858  3.96530  4.68764  0.61958  0.77255  0.84424  0.56191
     33   0.88786  4.24001  3.55820  3.35443  4.14609  3.06193  4.36532  3.28561  3.37310  3.16287  4.18502  3.48014  3.80999  3.70589  3.61685  2.58976  2.87358  2.92395  5.56399  4.37472     33 a - - -
          2.68618  4.42225  2.77519  2.73123  3.46354  2.40513  3.72494  3.29354  2.67741  2.69355  4.24690  2.90347  2.73739  3.18146  2.89801  2.37887  2.77519  2.98518  4.58477  3.61503
          0.02858  3.96530  4.68764  0.61958  0.77255  0.84424  0.56191
     34   0.88786  4.24001  3.55820  3.35443  4.14609  3.06193  4.36532  3.28561  3.37310  3.16287  4.18502  3.48014  3.80999  3.70589  3.61685  2.58976  2.87358  2.92395  5.56399  4.37472     34 a - - -
          2.68618  4.42225  2.77519  2.73123  3.46354  2.40513  3.72494  3.29354  2.67741  2.69355  4.24690  2.90347  2.73739  3.18146  2.89801  2.37887  2.77519  2.98518  4.58477  3.61503
          0.02858  3.96530  4.68764  0.61958  0.77255  0.84424  0.56191
     35   3.11175  4.94339  3.61202  3.10443  4.32154  3.58127  3.89407  3.87010  2.27839  3.36920  4.36741  3.45685  4.07975  3.11018  0.84556  3.19171  3.37164  3.59016  5.36722  4.22922     35 r - - -
          2.68618  4.42225  2.77519  2.73123  3.46354  2.40513  3.72494  3.29354  2.67741  2.69355  4.24690  2.90347  2.73739  3.18146  2.89801  2.37887  2.77519  2.98518  4.58477  3.61503
          0.02858  3.96530  4.68764  0.61958  0.77255  0.84424  0.56191
     36   2.46433  4.30937  3.51219  3.26925  4.05249  3.14539  4.27927  3.19099  3.21405  3.05117  4.09624  3.46326  3.85668  3.60437  3.46788  2.66669  1.02378  2.87599  5.48213  4.26931     36 t - - -
          2.68618  4.42225  2.77519  2.73123  3.46354  2.40513  3.72494  3.29354  2.67741  2.69355  4.24690  2.90347  2.73739  3.18146  2.89801  2.37887  2.77519  2.98518  4.58477  3.61503
          0.01932  3.95605        *  0.61958  0.77255  0.00000        *
//
