# Supplementary material for: A refined genome phage display methodology delineates the human antibody response in patients with Chagas disease
Source: iScience. 2021 May 15;24(6):102540. doi: 10.1016/j.isci.2021.102540 (PMC8185243; doi:10.1016/j.isci.2021.102540)
Supplement: Data S2. Alignments and consensus sequences for all epitopes. Related to Figure 3 and Data S1 [file mmc3.zip › final clusters A and B/1034.hmm]

HMMER3/f [3.1b2 | February 2015]
NAME  1034.mafft
LENG  30
ALPH  amino
RF    no
MM    no
CONS  yes
CS    no
MAP   yes
DATE  Wed Dec  6 22:58:59 2017
NSEQ  2
EFFN  1.566406
CKSUM 1728716255
STATS LOCAL MSV       -7.3704  0.71984
STATS LOCAL VITERBI   -7.4137  0.71984
STATS LOCAL FORWARD   -4.5095  0.71984
HMM          A        C        D        E        F        G        H        I        K        L        M        N        P        Q        R        S        T        V        W        Y   
            m->m     m->i     m->d     i->m     i->i     d->m     d->d
  COMPO   2.97332  3.18584  3.86422  2.92132  4.33076  2.75054  4.00857  3.14520  3.00599  2.48385  4.43505  3.19658  2.05036  2.78602  1.83556  3.17526  3.08312  3.01796  4.42977  4.56119
          2.68618  4.42225  2.77519  2.73123  3.46354  2.40513  3.72494  3.29354  2.67741  2.69355  4.24690  2.90347  2.73739  3.18146  2.89801  2.37887  2.77519  2.98518  4.58477  3.61503
          0.34642  4.45886  1.26864  0.61958  0.77255  0.00000        *
      1   2.46611  4.38558  3.45982  3.29667  4.35251  3.11175  4.39458  3.91540  3.38884  3.61787  4.52678  3.47212  3.87410  3.71838  3.66043  0.75276  2.96756  3.39100  5.70500  4.44003      1 s - - -
          2.68618  4.42225  2.77519  2.73123  3.46354  2.40513  3.72494  3.29354  2.67741  2.69355  4.24690  2.90347  2.73739  3.18146  2.89801  2.37887  2.77519  2.98518  4.58477  3.61503
          0.02403  4.13646  4.85880  0.61958  0.77255  0.85894  0.55097
      2   3.14153  4.84586  3.77849  3.66149  4.62065  3.51885  4.71009  4.24325  3.74325  3.83742  4.90383  3.93783  0.45642  4.12362  3.95169  3.31905  3.60526  3.85675  5.72596  4.74743      2 P - - -
          2.68618  4.42225  2.77519  2.73123  3.46354  2.40513  3.72494  3.29354  2.67741  2.69355  4.24690  2.90347  2.73739  3.18146  2.89801  2.37887  2.77519  2.98518  4.58477  3.61503
          0.02403  4.13646  4.85880  0.61958  0.77255  0.85894  0.55097
      3   3.32841  5.13261  3.84837  3.31412  4.55563  3.75472  4.05115  4.12299  2.39150  3.59104  4.59130  3.64990  4.25079  3.26448  0.64071  3.40424  3.58039  3.83719  5.53516  4.43335      3 R - - -
          2.68618  4.42225  2.77519  2.73123  3.46354  2.40513  3.72494  3.29354  2.67741  2.69355  4.24690  2.90347  2.73739  3.18146  2.89801  2.37887  2.77519  2.98518  4.58477  3.61503
          0.02403  4.13646  4.85880  0.61958  0.77255  0.85894  0.55097
      4   3.02758  4.76836  3.75473  3.69168  4.81311  0.41752  4.78776  4.48493  3.90840  4.10296  5.08665  3.92013  4.16728  4.21216  4.10777  3.20834  3.52926  3.96213  5.83033  4.92672      4 G - - -
          2.68618  4.42225  2.77519  2.73123  3.46354  2.40513  3.72494  3.29354  2.67741  2.69355  4.24690  2.90347  2.73739  3.18146  2.89801  2.37887  2.77519  2.98518  4.58477  3.61503
          0.02403  4.13646  4.85880  0.61958  0.77255  0.85894  0.55097
      5   3.02758  4.76836  3.75473  3.69168  4.81311  0.41752  4.78776  4.48493  3.90840  4.10296  5.08665  3.92013  4.16728  4.21216  4.10777  3.20834  3.52926  3.96213  5.83033  4.92672      5 G - - -
          2.68618  4.42225  2.77519  2.73123  3.46354  2.40513  3.72494  3.29354  2.67741  2.69355  4.24690  2.90347  2.73739  3.18146  2.89801  2.37887  2.77519  2.98518  4.58477  3.61503
          0.02403  4.13646  4.85880  0.61958  0.77255  0.85894  0.55097
      6   3.32841  5.13261  3.84837  3.31412  4.55563  3.75472  4.05115  4.12299  2.39150  3.59104  4.59130  3.64990  4.25079  3.26448  0.64071  3.40424  3.58039  3.83719  5.53516  4.43335      6 R - - -
          2.68618  4.42225  2.77519  2.73123  3.46354  2.40513  3.72494  3.29354  2.67741  2.69355  4.24690  2.90347  2.73739  3.18146  2.89801  2.37887  2.77519  2.98518  4.58477  3.61503
          0.02403  4.13646  4.85880  0.61958  0.77255  0.85894  0.55097
      7   3.46507  4.85371  4.61266  4.26178  3.25811  4.31445  4.83566  2.48435  4.02729  0.60696  3.21282  4.51186  4.70951  4.33137  4.15681  3.92879  3.75010  2.58873  5.22456  4.00614      7 L - - -
          2.68618  4.42225  2.77519  2.73123  3.46354  2.40513  3.72494  3.29354  2.67741  2.69355  4.24690  2.90347  2.73739  3.18146  2.89801  2.37887  2.77519  2.98518  4.58477  3.61503
          0.02403  4.13646  4.85880  0.61958  0.77255  0.85894  0.55097
      8   0.69133  4.34580  3.75180  3.56529  4.33602  3.16147  4.55306  3.50266  3.58896  3.37127  4.38053  3.64136  3.92650  3.90696  3.81516  2.69719  2.99335  3.11017  5.73601  4.56897      8 A - - -
          2.68618  4.42225  2.77519  2.73123  3.46354  2.40513  3.72494  3.29354  2.67741  2.69355  4.24690  2.90347  2.73739  3.18146  2.89801  2.37887  2.77519  2.98518  4.58477  3.61503
          0.02403  4.13646  4.85880  0.61958  0.77255  0.85894  0.55097
      9   3.46507  4.85371  4.61266  4.26178  3.25811  4.31445  4.83566  2.48435  4.02729  0.60696  3.21282  4.51186  4.70951  4.33137  4.15681  3.92879  3.75010  2.58873  5.22456  4.00614      9 L - - -
          2.68618  4.42225  2.77519  2.73123  3.46354  2.40513  3.72494  3.29354  2.67741  2.69355  4.24690  2.90347  2.73739  3.18146  2.89801  2.37887  2.77519  2.98518  4.58477  3.61503
          0.02403  4.13646  4.85880  0.61958  0.77255  0.30779  1.32828
     10   2.86294  4.69676  4.10134  3.93115  4.64102  3.50513  4.88325  3.85449  3.88820  3.69263  4.73066  4.00342  4.26638  4.25660  4.08792  3.07403  0.47108  3.47304  6.01269  4.86837     10 T - - -
          2.68618  4.42225  2.77519  2.73123  3.46354  2.40513  3.72494  3.29354  2.67741  2.69355  4.24690  2.90347  2.73739  3.18146  2.89801  2.37887  2.77519  2.98518  4.58477  3.61503
          0.01735  4.45886  5.18120  0.61958  0.77255  0.48576  0.95510
     11   3.81140  5.52828  4.37245  3.80424  5.04359  4.13126  4.43852  4.66548  2.71913  4.07270  5.08802  4.10239  4.63359  3.65747  0.36629  3.88803  4.05516  4.37017  5.90213  4.88142     11 R - - -
          2.68618  4.42225  2.77519  2.73123  3.46354  2.40513  3.72494  3.29354  2.67741  2.69355  4.24690  2.90347  2.73739  3.18146  2.89801  2.37887  2.77519  2.98518  4.58477  3.61503
          0.01735  4.45886  5.18120  0.61958  0.77255  0.48576  0.95510
     12   2.95867  1.28392  4.11538  3.54597  4.26086  3.68656  4.28824  3.62256  2.87573  3.31797  4.26052  3.78204  4.25688  3.56441  1.41705  3.14677  3.30926  3.32603  5.55394  4.37029     12 c - - -
          2.68618  4.42225  2.77519  2.73123  3.46354  2.40513  3.72494  3.29354  2.67741  2.69355  4.24690  2.90347  2.73739  3.18146  2.89801  2.37887  2.77519  2.98518  4.58477  3.61503
          0.01735  4.45886  5.18120  0.61958  0.77255  0.48576  0.95510
     13   3.89137  5.20047  5.13428  4.81294  3.47766  4.72515  5.29545  2.74210  4.58269  0.38806  3.37902  5.03860  5.08267  4.79991  4.64752  4.42815  4.17006  2.92422  5.52667  4.37423     13 L - - -
          2.68618  4.42225  2.77519  2.73123  3.46354  2.40513  3.72494  3.29354  2.67741  2.69355  4.24690  2.90347  2.73739  3.18146  2.89801  2.37887  2.77519  2.98518  4.58477  3.61503
          0.01735  4.45886  5.18120  0.61958  0.77255  0.48576  0.95510
     14   3.81140  5.52828  4.37245  3.80424  5.04359  4.13126  4.43852  4.66548  2.71913  4.07270  5.08802  4.10239  4.63359  3.65747  0.36629  3.88803  4.05516  4.37017  5.90213  4.88142     14 R - - -
          2.68618  4.42225  2.77519  2.73123  3.46354  2.40513  3.72494  3.29354  2.67741  2.69355  4.24690  2.90347  2.73739  3.18146  2.89801  2.37887  2.77519  2.98518  4.58477  3.61503
          0.01735  4.45886  5.18120  0.61958  0.77255  0.48576  0.95510
     15   3.31432  4.73962  4.91706  4.63338  4.06564  4.31256  5.36376  2.21303  4.51640  2.66970  3.97124  4.72383  4.86666  4.84971  4.67037  3.88273  3.67717  0.50630  5.93519  4.69228     15 V - - -
          2.68618  4.42225  2.77519  2.73123  3.46354  2.40513  3.72494  3.29354  2.67741  2.69355  4.24690  2.90347  2.73739  3.18146  2.89801  2.37887  2.77519  2.98518  4.58477  3.61503
          0.01735  4.45886  5.18120  0.61958  0.77255  0.48576  0.95510
     16   3.71495  5.33038  4.38665  4.33271  5.21907  3.98721  5.32276  4.96728  4.45031  4.50409  5.60231  4.56571  0.22076  4.81619  4.59282  3.90838  4.20541  4.53483  6.19759  5.35856     16 P - - -
          2.68618  4.42225  2.77519  2.73123  3.46354  2.40513  3.72494  3.29354  2.67741  2.69355  4.24690  2.90347  2.73739  3.18146  2.89801  2.37887  2.77519  2.98518  4.58477  3.61503
          0.01735  4.45886  5.18120  0.61958  0.77255  0.48576  0.95510
     17   3.53721  5.44740  3.47673  3.28385  4.69932  3.88683  4.43062  4.47302  3.07138  3.90705  4.95922  3.73346  4.47361  0.47241  3.32501  3.57938  3.85336  4.17491  5.87170  4.63375     17 Q - - -
          2.68618  4.42225  2.77519  2.73123  3.46354  2.40513  3.72494  3.29354  2.67741  2.69355  4.24690  2.90347  2.73739  3.18146  2.89801  2.37887  2.77519  2.98518  4.58477  3.61503
          0.01735  4.45886  5.18120  0.61958  0.77255  0.48576  0.95510
     18   3.62478  5.73368  2.92641  0.41434  5.18100  3.77871  4.47141  4.77124  3.44439  4.30379  5.29655  3.45991  4.42317  3.70251  3.88634  3.56837  3.94742  4.40755  6.22875  5.01402     18 E - - -
          2.68618  4.42225  2.77519  2.73123  3.46354  2.40513  3.72494  3.29354  2.67741  2.69355  4.24690  2.90347  2.73739  3.18146  2.89801  2.37887  2.77519  2.98518  4.58477  3.61503
          0.01735  4.45886  5.18120  0.61958  0.77255  0.48576  0.95510
     19   3.35985  5.30516  3.23793  3.20119  4.78011  3.70491  4.58997  4.66792  3.57402  4.24933  5.23132  0.43658  4.39915  3.89752  3.92095  3.42441  3.77985  4.22334  6.00942  4.71227     19 N - - -
          2.68618  4.42225  2.77519  2.73123  3.46354  2.40513  3.72494  3.29354  2.67741  2.69355  4.24690  2.90347  2.73739  3.18146  2.89801  2.37887  2.77519  2.98518  4.58477  3.61503
          0.01735  4.45886  5.18120  0.61958  0.77255  0.48576  0.95510
     20   3.81140  5.52828  4.37245  3.80424  5.04359  4.13126  4.43852  4.66548  2.71913  4.07270  5.08802  4.10239  4.63359  3.65747  0.36629  3.88803  4.05516  4.37017  5.90213  4.88142     20 R - - -
          2.68618  4.42225  2.77519  2.73123  3.46354  2.40513  3.72494  3.29354  2.67741  2.69355  4.24690  2.90347  2.73739  3.18146  2.89801  2.37887  2.77519  2.98518  4.58477  3.61503
          0.01735  4.45886  5.18120  0.61958  0.77255  0.48576  0.95510
     21   3.81140  5.52828  4.37245  3.80424  5.04359  4.13126  4.43852  4.66548  2.71913  4.07270  5.08802  4.10239  4.63359  3.65747  0.36629  3.88803  4.05516  4.37017  5.90213  4.88142     21 R - - -
          2.68618  4.42225  2.77519  2.73123  3.46354  2.40513  3.72494  3.29354  2.67741  2.69355  4.24690  2.90347  2.73739  3.18146  2.89801  2.37887  2.77519  2.98518  4.58477  3.61503
          0.01735  4.45886  5.18120  0.61958  0.77255  0.48576  0.95510
     22   3.71495  5.33038  4.38665  4.33271  5.21907  3.98721  5.32276  4.96728  4.45031  4.50409  5.60231  4.56571  0.22076  4.81619  4.59282  3.90838  4.20541  4.53483  6.19759  5.35856     22 P - - -
          2.68618  4.42225  2.77519  2.73123  3.46354  2.40513  3.72494  3.29354  2.67741  2.69355  4.24690  2.90347  2.73739  3.18146  2.89801  2.37887  2.77519  2.98518  4.58477  3.61503
          0.01735  4.45886  5.18120  0.61958  0.77255  0.48576  0.95510
     23   3.71495  5.33038  4.38665  4.33271  5.21907  3.98721  5.32276  4.96728  4.45031  4.50409  5.60231  4.56571  0.22076  4.81619  4.59282  3.90838  4.20541  4.53483  6.19759  5.35856     23 P - - -
          2.68618  4.42225  2.77519  2.73123  3.46354  2.40513  3.72494  3.29354  2.67741  2.69355  4.24690  2.90347  2.73739  3.18146  2.89801  2.37887  2.77519  2.98518  4.58477  3.61503
          0.01735  4.45886  5.18120  0.61958  0.77255  0.48576  0.95510
     24   3.53721  5.44740  3.47673  3.28385  4.69932  3.88683  4.43062  4.47302  3.07138  3.90705  4.95922  3.73346  4.47361  0.47241  3.32501  3.57938  3.85336  4.17491  5.87170  4.63375     24 Q - - -
          2.68618  4.42225  2.77519  2.73123  3.46354  2.40513  3.72494  3.29354  2.67741  2.69355  4.24690  2.90347  2.73739  3.18146  2.89801  2.37887  2.77519  2.98518  4.58477  3.61503
          0.01735  4.45886  5.18120  0.61958  0.77255  0.48576  0.95510
     25   3.44384  0.26528  5.02113  4.91716  4.83943  3.90692  5.44540  4.13757  4.77338  3.99690  5.14792  4.76823  4.64944  5.09373  4.77889  3.71161  3.95936  3.82736  6.07160  5.11070     25 C - - -
          2.68618  4.42225  2.77519  2.73123  3.46354  2.40513  3.72494  3.29354  2.67741  2.69355  4.24690  2.90347  2.73739  3.18146  2.89801  2.37887  2.77519  2.98518  4.58477  3.61503
          0.01735  4.45886  5.18120  0.61958  0.77255  0.48576  0.95510
     26   3.19587  5.13420  3.29868  1.44553  3.77440  3.80194  4.06289  3.79661  2.97199  3.35620  4.31763  3.46177  4.28351  3.39557  3.31965  3.25570  3.44755  3.54243  1.35260  3.74832     26 w - - -
          2.68618  4.42225  2.77519  2.73123  3.46354  2.40513  3.72494  3.29354  2.67741  2.69355  4.24690  2.90347  2.73739  3.18146  2.89801  2.37887  2.77519  2.98518  4.58477  3.61503
          0.01735  4.45886  5.18120  0.61958  0.77255  0.48576  0.95510
     27   3.53177  4.83611  5.10767  4.77587  3.84958  4.66113  5.43614  0.55156  4.62156  2.35097  3.73021  4.94941  5.07027  4.93153  4.75849  4.24979  3.83312  2.03969  5.83457  4.60406     27 I - - -
          2.68618  4.42225  2.77519  2.73123  3.46354  2.40513  3.72494  3.29354  2.67741  2.69355  4.24690  2.90347  2.73739  3.18146  2.89801  2.37887  2.77519  2.98518  4.58477  3.61503
          0.01735  4.45886  5.18120  0.61958  0.77255  0.48576  0.95510
     28   3.29430  5.36060  3.66838  3.06231  4.44720  3.89587  1.41515  4.18384  2.22186  3.62648  4.51728  3.46336  4.28795  3.05511  1.38481  3.29960  3.47782  3.87175  5.52303  4.22164     28 r - - -
          2.68618  4.42225  2.77519  2.73123  3.46354  2.40513  3.72494  3.29354  2.67741  2.69355  4.24690  2.90347  2.73739  3.18146  2.89801  2.37887  2.77519  2.98518  4.58477  3.61503
          0.34642  4.45886  1.26864  0.61958  0.77255  0.48576  0.95510
     29   3.23490  5.19032  3.42720  3.00956  4.63800  3.68596  3.93549  4.08630  0.72584  3.59761  4.55269  3.41923  4.17411  3.11763  2.52039  3.26426  3.47230  3.78210  5.58955  4.44462     29 k - - -
          2.68618  4.42225  2.77519  2.73123  3.46354  2.40513  3.72494  3.29354  2.67741  2.69355  4.24690  2.90347  2.73739  3.18146  2.89801  2.37887  2.77519  2.98518  4.58477  3.61503
          0.02403  4.13646  4.85880  0.61958  0.77255  0.85894  0.55097
     30   3.14153  4.84586  3.77849  3.66149  4.62065  3.51885  4.71009  4.24325  3.74325  3.83742  4.90383  3.93783  0.45642  4.12362  3.95169  3.31905  3.60526  3.85675  5.72596  4.74743     30 P - - -
          2.68618  4.42225  2.77519  2.73123  3.46354  2.40513  3.72494  3.29354  2.67741  2.69355  4.24690  2.90347  2.73739  3.18146  2.89801  2.37887  2.77519  2.98518  4.58477  3.61503
          0.01624  4.12867        *  0.61958  0.77255  0.00000        *
//
