# Supplementary material for: A refined genome phage display methodology delineates the human antibody response in patients with Chagas disease
Source: iScience. 2021 May 15;24(6):102540. doi: 10.1016/j.isci.2021.102540 (PMC8185243; doi:10.1016/j.isci.2021.102540)
Supplement: Data S2. Alignments and consensus sequences for all epitopes. Related to Figure 3 and Data S1 [file mmc3.zip › final clusters A and B/1035.hmm]

HMMER3/f [3.1b2 | February 2015]
NAME  1035.mafft
LENG  39
ALPH  amino
RF    no
MM    no
CONS  yes
CS    no
MAP   yes
DATE  Wed Dec  6 22:58:59 2017
NSEQ  2
EFFN  1.238281
CKSUM 1875299286
STATS LOCAL MSV       -7.9489  0.71951
STATS LOCAL VITERBI   -8.2152  0.71951
STATS LOCAL FORWARD   -3.9423  0.71951
HMM          A        C        D        E        F        G        H        I        K        L        M        N        P        Q        R        S        T        V        W        Y   
            m->m     m->i     m->d     i->m     i->i     d->m     d->d
  COMPO   2.85483  4.85471  2.87088  3.20174  4.04915  2.68517  2.21864  3.41552  2.93607  3.02847  3.33750  3.28506  2.53593  2.59763  2.56660  2.95849  2.30864  3.38915  5.43531  4.14851
          2.68618  4.42225  2.77519  2.73123  3.46354  2.40513  3.72494  3.29354  2.67741  2.69355  4.24690  2.90347  2.73739  3.18146  2.89801  2.37887  2.77519  2.98518  4.58477  3.61503
          0.02012  4.31195  5.03429  0.61958  0.77255  0.00000        *
      1   3.60868  5.30438  3.68261  3.50763  3.70146  3.90919  0.48195  4.38484  3.34439  3.81051  4.90600  3.89013  4.49533  3.88615  3.57184  3.68246  3.93646  4.11162  5.15270  3.64446      1 H - - -
          2.68618  4.42225  2.77519  2.73123  3.46354  2.40513  3.72494  3.29354  2.67741  2.69355  4.24690  2.90347  2.73739  3.18146  2.89801  2.37887  2.77519  2.98518  4.58477  3.61503
          0.02012  4.31195  5.03429  0.61958  0.77255  0.48576  0.95510
      2   3.38429  4.87376  4.56353  4.21378  3.49070  4.18944  4.84731  2.71538  3.95346  2.03648  0.72918  4.42999  4.67122  4.31543  4.10211  3.76858  3.70838  2.76917  5.37557  4.16852      2 m - - -
          2.68618  4.42225  2.77519  2.73123  3.46354  2.40513  3.72494  3.29354  2.67741  2.69355  4.24690  2.90347  2.73739  3.18146  2.89801  2.37887  2.77519  2.98518  4.58477  3.61503
          0.02012  4.31195  5.03429  0.61958  0.77255  0.48576  0.95510
      3   3.57985  5.34145  4.12199  3.56699  4.81340  3.95179  4.24813  4.40745  2.55245  3.84283  4.84999  3.88288  4.44994  3.46307  0.47531  3.65494  3.82648  4.11644  5.72663  4.66691      3 R - - -
          2.68618  4.42225  2.77519  2.73123  3.46354  2.40513  3.72494  3.29354  2.67741  2.69355  4.24690  2.90347  2.73739  3.18146  2.89801  2.37887  2.77519  2.98518  4.58477  3.61503
          0.02012  4.31195  5.03429  0.61958  0.77255  0.48576  0.95510
      4   3.57985  5.34145  4.12199  3.56699  4.81340  3.95179  4.24813  4.40745  2.55245  3.84283  4.84999  3.88288  4.44994  3.46307  0.47531  3.65494  3.82648  4.11644  5.72663  4.66691      4 R - - -
          2.68618  4.42225  2.77519  2.73123  3.46354  2.40513  3.72494  3.29354  2.67741  2.69355  4.24690  2.90347  2.73739  3.18146  2.89801  2.37887  2.77519  2.98518  4.58477  3.61503
          0.02012  4.31195  5.03429  0.61958  0.77255  0.48576  0.95510
      5   2.92732  5.04690  3.09212  2.77571  4.66132  1.40836  3.96912  4.10446  1.51338  3.64959  4.49806  3.23541  4.05867  3.13737  2.88893  2.96510  3.23642  3.70035  5.74566  4.49041      5 g - - -
          2.68618  4.42225  2.77519  2.73123  3.46354  2.40513  3.72494  3.29354  2.67741  2.69355  4.24690  2.90347  2.73739  3.18146  2.89801  2.37887  2.77519  2.98518  4.58477  3.61503
          0.02012  4.31195  5.03429  0.61958  0.77255  0.48576  0.95510
      6   3.33013  5.27680  3.29114  3.07803  4.50416  3.72489  4.23094  4.23103  2.87256  3.68484  4.72416  3.53272  4.29955  0.61696  3.13716  3.37036  3.63809  3.93917  5.70336  4.44086      6 Q - - -
          2.68618  4.42225  2.77519  2.73123  3.46354  2.40513  3.72494  3.29354  2.67741  2.69355  4.24690  2.90347  2.73739  3.18146  2.89801  2.37887  2.77519  2.98518  4.58477  3.61503
          0.02012  4.31195  5.03429  0.61958  0.77255  0.48576  0.95510
      7   3.33013  5.27680  3.29114  3.07803  4.50416  3.72489  4.23094  4.23103  2.87256  3.68484  4.72416  3.53272  4.29955  0.61696  3.13716  3.37036  3.63809  3.93917  5.70336  4.44086      7 Q - - -
          2.68618  4.42225  2.77519  2.73123  3.46354  2.40513  3.72494  3.29354  2.67741  2.69355  4.24690  2.90347  2.73739  3.18146  2.89801  2.37887  2.77519  2.98518  4.58477  3.61503
          0.02012  4.31195  5.03429  0.61958  0.77255  0.48576  0.95510
      8   3.44431  5.10288  4.10116  4.01835  4.94024  3.76683  5.03806  4.62733  4.11903  4.19289  5.27562  4.27117  0.30680  4.49229  4.29389  3.63020  3.92316  4.21667  5.97959  5.07352      8 P - - -
          2.68618  4.42225  2.77519  2.73123  3.46354  2.40513  3.72494  3.29354  2.67741  2.69355  4.24690  2.90347  2.73739  3.18146  2.89801  2.37887  2.77519  2.98518  4.58477  3.61503
          0.02012  4.31195  5.03429  0.61958  0.77255  0.48576  0.95510
      9   3.30488  5.01339  4.06609  4.03094  5.12114  0.28869  5.10042  4.85119  4.27033  4.43957  5.43481  4.23275  4.41555  4.56047  4.43609  3.49269  3.81914  4.29401  6.07689  5.24561      9 G - - -
          2.68618  4.42225  2.77519  2.73123  3.46354  2.40513  3.72494  3.29354  2.67741  2.69355  4.24690  2.90347  2.73739  3.18146  2.89801  2.37887  2.77519  2.98518  4.58477  3.61503
          0.02012  4.31195  5.03429  0.61958  0.77255  0.48576  0.95510
     10   3.38429  4.87376  4.56353  4.21378  3.49070  4.18944  4.84731  2.71538  3.95346  2.03648  0.72918  4.42999  4.67122  4.31543  4.10211  3.76858  3.70838  2.76917  5.37557  4.16852     10 m - - -
          2.68618  4.42225  2.77519  2.73123  3.46354  2.40513  3.72494  3.29354  2.67741  2.69355  4.24690  2.90347  2.73739  3.18146  2.89801  2.37887  2.77519  2.98518  4.58477  3.61503
          0.02012  4.31195  5.03429  0.61958  0.77255  0.48576  0.95510
     11   3.60868  5.30438  3.68261  3.50763  3.70146  3.90919  0.48195  4.38484  3.34439  3.81051  4.90600  3.89013  4.49533  3.88615  3.57184  3.68246  3.93646  4.11162  5.15270  3.64446     11 H - - -
          2.68618  4.42225  2.77519  2.73123  3.46354  2.40513  3.72494  3.29354  2.67741  2.69355  4.24690  2.90347  2.73739  3.18146  2.89801  2.37887  2.77519  2.98518  4.58477  3.61503
          0.02012  4.31195  5.03429  0.61958  0.77255  0.48576  0.95510
     12   3.57985  5.34145  4.12199  3.56699  4.81340  3.95179  4.24813  4.40745  2.55245  3.84283  4.84999  3.88288  4.44994  3.46307  0.47531  3.65494  3.82648  4.11644  5.72663  4.66691     12 R - - -
          2.68618  4.42225  2.77519  2.73123  3.46354  2.40513  3.72494  3.29354  2.67741  2.69355  4.24690  2.90347  2.73739  3.18146  2.89801  2.37887  2.77519  2.98518  4.58477  3.61503
          0.02012  4.31195  5.03429  0.61958  0.77255  0.48576  0.95510
     13   2.72182  4.56034  3.90040  3.70248  4.43946  3.37814  4.67551  3.62645  3.65501  3.47267  4.51092  3.81743  4.12412  4.03067  3.87525  2.93016  0.60029  3.26809  5.83268  4.66281     13 T - - -
          2.68618  4.42225  2.77519  2.73123  3.46354  2.40513  3.72494  3.29354  2.67741  2.69355  4.24690  2.90347  2.73739  3.18146  2.89801  2.37887  2.77519  2.98518  4.58477  3.61503
          0.02012  4.31195  5.03429  0.61958  0.77255  0.48576  0.95510
     14   3.44431  5.10288  4.10116  4.01835  4.94024  3.76683  5.03806  4.62733  4.11903  4.19289  5.27562  4.27117  0.30680  4.49229  4.29389  3.63020  3.92316  4.21667  5.97959  5.07352     14 P - - -
          2.68618  4.42225  2.77519  2.73123  3.46354  2.40513  3.72494  3.29354  2.67741  2.69355  4.24690  2.90347  2.73739  3.18146  2.89801  2.37887  2.77519  2.98518  4.58477  3.61503
          0.02012  4.31195  5.03429  0.61958  0.77255  0.48576  0.95510
     15   3.00819  5.22310  3.01200  2.64410  4.18164  3.60605  1.96610  4.00221  2.39678  3.48998  4.36046  3.13834  4.06392  1.48908  2.71263  2.99369  3.23814  3.66526  5.42668  4.00863     15 q - - -
          2.68618  4.42225  2.77519  2.73123  3.46354  2.40513  3.72494  3.29354  2.67741  2.69355  4.24690  2.90347  2.73739  3.18146  2.89801  2.37887  2.77519  2.98518  4.58477  3.61503
          0.02012  4.31195  5.03429  0.61958  0.77255  0.48576  0.95510
     16   2.72182  4.56034  3.90040  3.70248  4.43946  3.37814  4.67551  3.62645  3.65501  3.47267  4.51092  3.81743  4.12412  4.03067  3.87525  2.93016  0.60029  3.26809  5.83268  4.66281     16 T - - -
          2.68618  4.42225  2.77519  2.73123  3.46354  2.40513  3.72494  3.29354  2.67741  2.69355  4.24690  2.90347  2.73739  3.18146  2.89801  2.37887  2.77519  2.98518  4.58477  3.61503
          0.02012  4.31195  5.03429  0.61958  0.77255  0.48576  0.95510
     17   2.72182  4.56034  3.90040  3.70248  4.43946  3.37814  4.67551  3.62645  3.65501  3.47267  4.51092  3.81743  4.12412  4.03067  3.87525  2.93016  0.60029  3.26809  5.83268  4.66281     17 T - - -
          2.68618  4.42225  2.77519  2.73123  3.46354  2.40513  3.72494  3.29354  2.67741  2.69355  4.24690  2.90347  2.73739  3.18146  2.89801  2.37887  2.77519  2.98518  4.58477  3.61503
          0.02012  4.31195  5.03429  0.61958  0.77255  0.48576  0.95510
     18   3.60868  5.30438  3.68261  3.50763  3.70146  3.90919  0.48195  4.38484  3.34439  3.81051  4.90600  3.89013  4.49533  3.88615  3.57184  3.68246  3.93646  4.11162  5.15270  3.64446     18 H - - -
          2.68618  4.42225  2.77519  2.73123  3.46354  2.40513  3.72494  3.29354  2.67741  2.69355  4.24690  2.90347  2.73739  3.18146  2.89801  2.37887  2.77519  2.98518  4.58477  3.61503
          0.02012  4.31195  5.03429  0.61958  0.77255  0.48576  0.95510
     19   2.98843  5.44696  1.62651  2.37638  4.78642  3.45111  3.83648  4.27571  1.38339  3.76777  4.58627  2.93658  3.98716  2.97967  3.08529  2.91699  3.24698  3.86351  5.88521  4.47501     19 k - - -
          2.68618  4.42225  2.77519  2.73123  3.46354  2.40513  3.72494  3.29354  2.67741  2.69355  4.24690  2.90347  2.73739  3.18146  2.89801  2.37887  2.77519  2.98518  4.58477  3.61503
          0.02012  4.31195  5.03429  0.61958  0.77255  0.48576  0.95510
     20   2.76711  4.75797  3.21371  2.83996  3.95769  3.47865  1.60495  3.59844  2.73026  3.22860  4.12243  3.26546  4.01482  3.18504  3.06811  2.86585  1.78474  3.27610  5.33157  3.95293     20 h - - -
          2.68618  4.42225  2.77519  2.73123  3.46354  2.40513  3.72494  3.29354  2.67741  2.69355  4.24690  2.90347  2.73739  3.18146  2.89801  2.37887  2.77519  2.98518  4.58477  3.61503
          0.30114  4.31195  1.39990  0.61958  0.77255  0.48576  0.95510
     21   2.50932  4.35370  3.58293  3.34633  4.12279  3.18659  4.34998  3.27038  3.29256  3.12794  4.17024  3.52667  3.90446  3.67976  3.54129  2.71274  0.92016  2.94734  5.54593  4.34036     21 t - - -
          2.68618  4.42225  2.77519  2.73123  3.46354  2.40513  3.72494  3.29354  2.67741  2.69355  4.24690  2.90347  2.73739  3.18146  2.89801  2.37887  2.77519  2.98518  4.58477  3.61503
          0.02656  4.03737  4.75971  0.61958  0.77255  0.77863  0.61440
     22   2.98447  4.71129  3.60996  3.47489  4.45121  3.38961  4.53646  4.04197  3.54688  3.64973  4.70849  3.76365  0.57109  3.93059  3.77134  3.15775  3.43957  3.66804  5.58972  4.57502     22 P - - -
          2.68618  4.42225  2.77519  2.73123  3.46354  2.40513  3.72494  3.29354  2.67741  2.69355  4.24690  2.90347  2.73739  3.18146  2.89801  2.37887  2.77519  2.98518  4.58477  3.61503
          0.02656  4.03737  4.75971  0.61958  0.77255  0.77863  0.61440
     23   3.16101  4.53791  4.56386  4.18829  3.49006  4.23978  4.88841  0.89429  4.01960  2.04560  3.40307  4.41091  4.65786  4.35276  4.19769  3.75358  3.45837  1.86438  5.41291  4.16347     23 i - - -
          2.68618  4.42225  2.77519  2.73123  3.46354  2.40513  3.72494  3.29354  2.67741  2.69355  4.24690  2.90347  2.73739  3.18146  2.89801  2.37887  2.77519  2.98518  4.58477  3.61503
          0.02656  4.03737  4.75971  0.61958  0.77255  0.77863  0.61440
     24   3.19094  4.97412  3.30130  3.08063  3.41175  3.59685  0.83745  3.91941  2.91971  3.39136  4.44945  3.48215  4.15988  3.44982  3.17408  3.26097  3.50110  3.65154  4.87400  3.35856     24 h - - -
          2.68618  4.42225  2.77519  2.73123  3.46354  2.40513  3.72494  3.29354  2.67741  2.69355  4.24690  2.90347  2.73739  3.18146  2.89801  2.37887  2.77519  2.98518  4.58477  3.61503
          0.02656  4.03737  4.75971  0.61958  0.77255  0.77863  0.61440
     25   3.17453  5.31887  0.70752  2.45243  4.71988  3.34260  4.08703  4.34724  3.20401  3.92732  4.91187  3.01601  4.00731  3.32845  3.74045  3.12024  3.51761  3.96979  5.85566  4.56921     25 d - - -
          2.68618  4.42225  2.77519  2.73123  3.46354  2.40513  3.72494  3.29354  2.67741  2.69355  4.24690  2.90347  2.73739  3.18146  2.89801  2.37887  2.77519  2.98518  4.58477  3.61503
          0.02656  4.03737  4.75971  0.61958  0.77255  0.77863  0.61440
     26   2.86820  4.86514  2.81245  2.71611  4.25541  3.30104  4.06609  4.00448  2.98539  3.63337  4.58987  0.89613  3.96230  3.34157  3.34357  2.93063  3.25700  3.60984  5.54256  4.19379     26 n - - -
          2.68618  4.42225  2.77519  2.73123  3.46354  2.40513  3.72494  3.29354  2.67741  2.69355  4.24690  2.90347  2.73739  3.18146  2.89801  2.37887  2.77519  2.98518  4.58477  3.61503
          0.02656  4.03737  4.75971  0.61958  0.77255  0.77863  0.61440
     27   2.40338  4.32441  3.35763  3.18405  4.24451  3.05162  4.28784  3.79090  3.26904  3.49939  4.41352  3.38020  3.80466  3.60591  3.54790  0.86702  2.89641  3.28952  5.60431  4.32973     27 s - - -
          2.68618  4.42225  2.77519  2.73123  3.46354  2.40513  3.72494  3.29354  2.67741  2.69355  4.24690  2.90347  2.73739  3.18146  2.89801  2.37887  2.77519  2.98518  4.58477  3.61503
          0.02656  4.03737  4.75971  0.61958  0.77255  0.77863  0.61440
     28   3.19094  4.97412  3.30130  3.08063  3.41175  3.59685  0.83745  3.91941  2.91971  3.39136  4.44945  3.48215  4.15988  3.44982  3.17408  3.26097  3.50110  3.65154  4.87400  3.35856     28 h - - -
          2.68618  4.42225  2.77519  2.73123  3.46354  2.40513  3.72494  3.29354  2.67741  2.69355  4.24690  2.90347  2.73739  3.18146  2.89801  2.37887  2.77519  2.98518  4.58477  3.61503
          0.02656  4.03737  4.75971  0.61958  0.77255  0.77863  0.61440
     29   2.50932  4.35370  3.58293  3.34633  4.12279  3.18659  4.34998  3.27038  3.29256  3.12794  4.17024  3.52667  3.90446  3.67976  3.54129  2.71274  0.92016  2.94734  5.54593  4.34036     29 t - - -
          2.68618  4.42225  2.77519  2.73123  3.46354  2.40513  3.72494  3.29354  2.67741  2.69355  4.24690  2.90347  2.73739  3.18146  2.89801  2.37887  2.77519  2.98518  4.58477  3.61503
          0.02656  4.03737  4.75971  0.61958  0.77255  0.77863  0.61440
     30   0.79993  4.28185  3.63683  3.43918  4.22317  3.10131  4.44079  3.37386  3.45986  3.24757  4.26371  3.54493  3.85644  3.78642  3.69698  2.63196  2.92092  2.99951  5.63374  4.45333     30 a - - -
          2.68618  4.42225  2.77519  2.73123  3.46354  2.40513  3.72494  3.29354  2.67741  2.69355  4.24690  2.90347  2.73739  3.18146  2.89801  2.37887  2.77519  2.98518  4.58477  3.61503
          0.02656  4.03737  4.75971  0.61958  0.77255  0.77863  0.61440
     31   3.34458  4.75962  4.45359  4.09707  3.20592  4.18997  4.70129  2.42196  3.86321  0.69589  3.18252  4.35649  4.59882  4.19187  4.01113  3.78441  3.63236  2.50156  5.14204  3.90246     31 l - - -
          2.68618  4.42225  2.77519  2.73123  3.46354  2.40513  3.72494  3.29354  2.67741  2.69355  4.24690  2.90347  2.73739  3.18146  2.89801  2.37887  2.77519  2.98518  4.58477  3.61503
          0.02656  4.03737  4.75971  0.61958  0.77255  0.77863  0.61440
     32   2.98447  4.71129  3.60996  3.47489  4.45121  3.38961  4.53646  4.04197  3.54688  3.64973  4.70849  3.76365  0.57109  3.93059  3.77134  3.15775  3.43957  3.66804  5.58972  4.57502     32 P - - -
          2.68618  4.42225  2.77519  2.73123  3.46354  2.40513  3.72494  3.29354  2.67741  2.69355  4.24690  2.90347  2.73739  3.18146  2.89801  2.37887  2.77519  2.98518  4.58477  3.61503
          0.02656  4.03737  4.75971  0.61958  0.77255  0.77863  0.61440
     33   3.02162  5.00617  3.02177  2.78212  4.19603  3.48117  3.94083  3.85504  2.59214  3.34066  4.36681  3.24221  4.03886  0.96699  2.87181  3.06376  3.31984  3.57532  5.44007  4.14596     33 q - - -
          2.68618  4.42225  2.77519  2.73123  3.46354  2.40513  3.72494  3.29354  2.67741  2.69355  4.24690  2.90347  2.73739  3.18146  2.89801  2.37887  2.77519  2.98518  4.58477  3.61503
          0.02656  4.03737  4.75971  0.61958  0.77255  0.77863  0.61440
     34   3.19094  4.97412  3.30130  3.08063  3.41175  3.59685  0.83745  3.91941  2.91971  3.39136  4.44945  3.48215  4.15988  3.44982  3.17408  3.26097  3.50110  3.65154  4.87400  3.35856     34 h - - -
          2.68618  4.42225  2.77519  2.73123  3.46354  2.40513  3.72494  3.29354  2.67741  2.69355  4.24690  2.90347  2.73739  3.18146  2.89801  2.37887  2.77519  2.98518  4.58477  3.61503
          0.02656  4.03737  4.75971  0.61958  0.77255  0.77863  0.61440
     35   3.02162  5.00617  3.02177  2.78212  4.19603  3.48117  3.94083  3.85504  2.59214  3.34066  4.36681  3.24221  4.03886  0.96699  2.87181  3.06376  3.31984  3.57532  5.44007  4.14596     35 q - - -
          2.68618  4.42225  2.77519  2.73123  3.46354  2.40513  3.72494  3.29354  2.67741  2.69355  4.24690  2.90347  2.73739  3.18146  2.89801  2.37887  2.77519  2.98518  4.58477  3.61503
          0.02656  4.03737  4.75971  0.61958  0.77255  0.77863  0.61440
     36   3.19094  4.97412  3.30130  3.08063  3.41175  3.59685  0.83745  3.91941  2.91971  3.39136  4.44945  3.48215  4.15988  3.44982  3.17408  3.26097  3.50110  3.65154  4.87400  3.35856     36 h - - -
          2.68618  4.42225  2.77519  2.73123  3.46354  2.40513  3.72494  3.29354  2.67741  2.69355  4.24690  2.90347  2.73739  3.18146  2.89801  2.37887  2.77519  2.98518  4.58477  3.61503
          0.02656  4.03737  4.75971  0.61958  0.77255  0.77863  0.61440
     37   2.50932  4.35370  3.58293  3.34633  4.12279  3.18659  4.34998  3.27038  3.29256  3.12794  4.17024  3.52667  3.90446  3.67976  3.54129  2.71274  0.92016  2.94734  5.54593  4.34036     37 t - - -
          2.68618  4.42225  2.77519  2.73123  3.46354  2.40513  3.72494  3.29354  2.67741  2.69355  4.24690  2.90347  2.73739  3.18146  2.89801  2.37887  2.77519  2.98518  4.58477  3.61503
          0.02656  4.03737  4.75971  0.61958  0.77255  0.77863  0.61440
     38   3.17453  5.31887  0.70752  2.45243  4.71988  3.34260  4.08703  4.34724  3.20401  3.92732  4.91187  3.01601  4.00731  3.32845  3.74045  3.12024  3.51761  3.96979  5.85566  4.56921     38 d - - -
          2.68618  4.42225  2.77519  2.73123  3.46354  2.40513  3.72494  3.29354  2.67741  2.69355  4.24690  2.90347  2.73739  3.18146  2.89801  2.37887  2.77519  2.98518  4.58477  3.61503
          0.02656  4.03737  4.75971  0.61958  0.77255  0.77863  0.61440
     39   2.88256  4.63871  3.58986  3.51167  4.64541  0.51465  4.61921  4.28774  3.71520  3.92035  4.89945  3.75457  4.03499  4.02654  3.93057  3.05965  3.37664  3.78424  5.69428  4.75383     39 G - - -
          2.68618  4.42225  2.77519  2.73123  3.46354  2.40513  3.72494  3.29354  2.67741  2.69355  4.24690  2.90347  2.73739  3.18146  2.89801  2.37887  2.77519  2.98518  4.58477  3.61503
          0.01796  4.02876        *  0.61958  0.77255  0.00000        *
//
