# Supplementary material for: A refined genome phage display methodology delineates the human antibody response in patients with Chagas disease
Source: iScience. 2021 May 15;24(6):102540. doi: 10.1016/j.isci.2021.102540 (PMC8185243; doi:10.1016/j.isci.2021.102540)
Supplement: Data S2. Alignments and consensus sequences for all epitopes. Related to Figure 3 and Data S1 [file mmc3.zip › final clusters A and B/1036.hmm]

HMMER3/f [3.1b2 | February 2015]
NAME  1036.mafft
LENG  65
ALPH  amino
RF    no
MM    no
CONS  yes
CS    no
MAP   yes
DATE  Wed Dec  6 22:58:59 2017
NSEQ  2
EFFN  0.589844
CKSUM 2297058600
STATS LOCAL MSV       -8.6148  0.71873
STATS LOCAL VITERBI   -9.1821  0.71873
STATS LOCAL FORWARD   -3.9012  0.71873
HMM          A        C        D        E        F        G        H        I        K        L        M        N        P        Q        R        S        T        V        W        Y   
            m->m     m->i     m->d     i->m     i->i     d->m     d->d
  COMPO   2.48052  4.70240  2.92733  2.29858  3.17491  2.73408  3.76131  3.37485  2.33349  2.92177  3.77385  3.00397  3.19022  3.04107  2.59116  2.81429  3.11234  2.92572  3.80620  3.83842
          2.68621  4.42228  2.77476  2.73126  3.46357  2.40515  3.72497  3.29357  2.67743  2.69358  4.24692  2.90349  2.73742  3.18149  2.89803  2.37889  2.77522  2.98521  4.58480  3.61506
          0.26320  1.50534  4.65927  0.26241  1.46618  0.00000        *
      1   3.44378  4.79538  4.19044  3.91246  2.73373  3.80294  3.98024  3.47012  3.63329  2.85388  4.10094  4.04851  4.32606  4.01757  3.75030  3.64687  3.74744  3.36225  0.76479  2.73247      2 w - - -
          2.68618  4.42225  2.77519  2.73123  3.46354  2.40513  3.72494  3.29354  2.67741  2.69355  4.24690  2.90347  2.73739  3.18146  2.89801  2.37887  2.77519  2.98518  4.58477  3.61503
          0.02941  3.93692  4.65927  0.61958  0.77255  0.48576  0.95510
      2   3.00807  5.13203  2.51537  0.93715  4.48638  3.31586  3.90830  3.95308  2.79695  3.55988  4.53111  2.97005  3.92351  3.12264  3.21243  2.98395  3.31281  3.63029  5.64582  4.36814      3 e - - -
          2.68618  4.42225  2.77519  2.73123  3.46354  2.40513  3.72494  3.29354  2.67741  2.69355  4.24690  2.90347  2.73739  3.18146  2.89801  2.37887  2.77519  2.98518  4.58477  3.61503
          0.02941  3.93692  4.65927  0.61958  0.77255  0.48576  0.95510
      3   2.83792  4.58454  3.45206  3.30040  4.29003  3.26841  4.37256  3.85200  3.36320  3.47186  4.52448  3.60061  0.71608  3.75003  3.60144  3.00743  3.28456  3.49002  5.45893  4.41158      4 p - - -
          2.68618  4.42225  2.77519  2.73123  3.46354  2.40513  3.72494  3.29354  2.67741  2.69355  4.24690  2.90347  2.73739  3.18146  2.89801  2.37887  2.77519  2.98518  4.58477  3.61503
          0.02941  3.93692  4.65927  0.61958  0.77255  0.48576  0.95510
      4   2.77721  4.77578  2.74468  2.63668  4.14943  3.22746  3.97359  3.87374  2.88270  3.51332  4.46823  1.04886  3.88251  3.24651  3.23951  2.84197  3.16123  3.48943  5.44796  4.09317      5 n - - -
          2.68618  4.42225  2.77519  2.73123  3.46354  2.40513  3.72494  3.29354  2.67741  2.69355  4.24690  2.90347  2.73739  3.18146  2.89801  2.37887  2.77519  2.98518  4.58477  3.61503
          0.02941  3.93692  4.65927  0.61958  0.77255  0.48576  0.95510
      5   3.34070  4.72360  4.32703  4.05385  0.91190  4.01525  3.90641  2.85653  3.95927  2.21178  3.57722  4.09197  4.47245  4.10952  4.06308  3.60728  3.64190  2.85194  4.13654  2.49554      6 f - - -
          2.68618  4.42225  2.77519  2.73123  3.46354  2.40513  3.72494  3.29354  2.67741  2.69355  4.24690  2.90347  2.73739  3.18146  2.89801  2.37887  2.77519  2.98518  4.58477  3.61503
          0.02941  3.93692  4.65927  0.61958  0.77255  0.48576  0.95510
      6   3.07846  4.91304  3.57571  3.07340  4.28395  3.55406  3.87152  3.83014  2.26417  3.33436  4.33288  3.42821  4.05352  3.08866  0.88435  3.15953  3.34003  3.55131  5.34089  4.19733      7 r - - -
          2.68618  4.42225  2.77519  2.73123  3.46354  2.40513  3.72494  3.29354  2.67741  2.69355  4.24690  2.90347  2.73739  3.18146  2.89801  2.37887  2.77519  2.98518  4.58477  3.61503
          0.02941  3.93692  4.65927  0.61958  0.77255  0.48576  0.95510
      7   3.03116  4.99734  3.21144  2.82094  4.39849  3.51362  3.79530  3.83180  0.95346  3.38288  4.34095  3.24255  4.00948  2.98319  2.44451  3.06897  3.27968  3.53598  5.42674  4.24881      8 k - - -
          2.68618  4.42225  2.77519  2.73123  3.46354  2.40513  3.72494  3.29354  2.67741  2.69355  4.24690  2.90347  2.73739  3.18146  2.89801  2.37887  2.77519  2.98518  4.58477  3.61503
          0.02941  3.93692  4.65927  0.61958  0.77255  0.48576  0.95510
      8   3.22769  4.67089  4.29289  3.93309  3.16063  4.06387  4.56860  2.36827  3.70020  0.79977  3.16357  4.20231  4.48819  4.05312  3.86571  3.64233  3.51903  2.42232  5.06324  3.80142      9 l - - -
          2.68618  4.42225  2.77519  2.73123  3.46354  2.40513  3.72494  3.29354  2.67741  2.69355  4.24690  2.90347  2.73739  3.18146  2.89801  2.37887  2.77519  2.98518  4.58477  3.61503
          0.02941  3.93692  4.65927  0.61958  0.77255  0.48576  0.95510
      9   3.03116  4.99734  3.21144  2.82094  4.39849  3.51362  3.79530  3.83180  0.95346  3.38288  4.34095  3.24255  4.00948  2.98319  2.44451  3.06897  3.27968  3.53598  5.42674  4.24881     10 k - - -
          2.68618  4.42225  2.77519  2.73123  3.46354  2.40513  3.72494  3.29354  2.67741  2.69355  4.24690  2.90347  2.73739  3.18146  2.89801  2.37887  2.77519  2.98518  4.58477  3.61503
          0.02941  3.93692  4.65927  0.61958  0.77255  0.48576  0.95510
     10   0.92475  4.22462  3.52832  3.32265  4.11682  3.04742  4.33704  3.25200  3.34057  3.13063  4.15545  3.45588  3.79274  3.67585  3.58662  2.57440  2.85622  2.89526  5.53754  4.34497     11 a - - -
          2.68618  4.42225  2.77519  2.73123  3.46354  2.40513  3.72494  3.29354  2.67741  2.69355  4.24690  2.90347  2.73739  3.18146  2.89801  2.37887  2.77519  2.98518  4.58477  3.61503
          0.02941  3.93692  4.65927  0.61958  0.77255  0.48576  0.95510
     11   3.00807  5.13203  2.51537  0.93715  4.48638  3.31586  3.90830  3.95308  2.79695  3.55988  4.53111  2.97005  3.92351  3.12264  3.21243  2.98395  3.31281  3.63029  5.64582  4.36814     12 e - - -
          2.68618  4.42225  2.77519  2.73123  3.46354  2.40513  3.72494  3.29354  2.67741  2.69355  4.24690  2.90347  2.73739  3.18146  2.89801  2.37887  2.77519  2.98518  4.58477  3.61503
          0.02941  3.93692  4.65927  0.61958  0.77255  0.48576  0.95510
     12   3.03116  4.99734  3.21144  2.82094  4.39849  3.51362  3.79530  3.83180  0.95346  3.38288  4.34095  3.24255  4.00948  2.98319  2.44451  3.06897  3.27968  3.53598  5.42674  4.24881     13 k - - -
          2.68618  4.42225  2.77519  2.73123  3.46354  2.40513  3.72494  3.29354  2.67741  2.69355  4.24690  2.90347  2.73739  3.18146  2.89801  2.37887  2.77519  2.98518  4.58477  3.61503
          0.02941  3.93692  4.65927  0.61958  0.77255  0.48576  0.95510
     13   3.00807  5.13203  2.51537  0.93715  4.48638  3.31586  3.90830  3.95308  2.79695  3.55988  4.53111  2.97005  3.92351  3.12264  3.21243  2.98395  3.31281  3.63029  5.64582  4.36814     14 e - - -
          2.68618  4.42225  2.77519  2.73123  3.46354  2.40513  3.72494  3.29354  2.67741  2.69355  4.24690  2.90347  2.73739  3.18146  2.89801  2.37887  2.77519  2.98518  4.58477  3.61503
          0.02941  3.93692  4.65927  0.61958  0.77255  0.48576  0.95510
     14   2.83792  4.58454  3.45206  3.30040  4.29003  3.26841  4.37256  3.85200  3.36320  3.47186  4.52448  3.60061  0.71608  3.75003  3.60144  3.00743  3.28456  3.49002  5.45893  4.41158     15 p - - -
          2.68618  4.42225  2.77519  2.73123  3.46354  2.40513  3.72494  3.29354  2.67741  2.69355  4.24690  2.90347  2.73739  3.18146  2.89801  2.37887  2.77519  2.98518  4.58477  3.61503
          0.02941  3.93692  4.65927  0.61958  0.77255  0.48576  0.95510
     15   3.34070  4.72360  4.32703  4.05385  0.91190  4.01525  3.90641  2.85653  3.95927  2.21178  3.57722  4.09197  4.47245  4.10952  4.06308  3.60728  3.64190  2.85194  4.13654  2.49554     16 f - - -
          2.68618  4.42225  2.77519  2.73123  3.46354  2.40513  3.72494  3.29354  2.67741  2.69355  4.24690  2.90347  2.73739  3.18146  2.89801  2.37887  2.77519  2.98518  4.58477  3.61503
          0.02941  3.93692  4.65927  0.61958  0.77255  0.48576  0.95510
     16   3.34070  4.72360  4.32703  4.05385  0.91190  4.01525  3.90641  2.85653  3.95927  2.21178  3.57722  4.09197  4.47245  4.10952  4.06308  3.60728  3.64190  2.85194  4.13654  2.49554     17 f - - -
          2.68618  4.42225  2.77519  2.73123  3.46354  2.40513  3.72494  3.29354  2.67741  2.69355  4.24690  2.90347  2.73739  3.18146  2.89801  2.37887  2.77519  2.98518  4.58477  3.61503
          0.02941  3.93692  4.65927  0.61958  0.77255  0.48576  0.95510
     17   3.44378  4.79538  4.19044  3.91246  2.73373  3.80294  3.98024  3.47012  3.63329  2.85388  4.10094  4.04851  4.32606  4.01757  3.75030  3.64687  3.74744  3.36225  0.76479  2.73247     18 w - - -
          2.68618  4.42225  2.77519  2.73123  3.46354  2.40513  3.72494  3.29354  2.67741  2.69355  4.24690  2.90347  2.73739  3.18146  2.89801  2.37887  2.77519  2.98518  4.58477  3.61503
          0.02941  3.93692  4.65927  0.61958  0.77255  0.48576  0.95510
     18   2.85896  4.38379  4.21436  3.87954  3.59741  3.79037  4.67018  2.04801  3.74829  2.27330  3.55284  4.05900  4.34733  4.10348  3.95457  3.29799  3.21896  0.94744  5.39271  4.12830     19 v - - -
          2.68618  4.42225  2.77519  2.73123  3.46354  2.40513  3.72494  3.29354  2.67741  2.69355  4.24690  2.90347  2.73739  3.18146  2.89801  2.37887  2.77519  2.98518  4.58477  3.61503
          0.02941  3.93692  4.65927  0.61958  0.77255  0.48576  0.95510
     19   2.83792  4.58454  3.45206  3.30040  4.29003  3.26841  4.37256  3.85200  3.36320  3.47186  4.52448  3.60061  0.71608  3.75003  3.60144  3.00743  3.28456  3.49002  5.45893  4.41158     20 p - - -
          2.68618  4.42225  2.77519  2.73123  3.46354  2.40513  3.72494  3.29354  2.67741  2.69355  4.24690  2.90347  2.73739  3.18146  2.89801  2.37887  2.77519  2.98518  4.58477  3.61503
          0.02941  3.93692  4.65927  0.61958  0.77255  0.48576  0.95510
     20   2.77721  4.77578  2.74468  2.63668  4.14943  3.22746  3.97359  3.87374  2.88270  3.51332  4.46823  1.04886  3.88251  3.24651  3.23951  2.84197  3.16123  3.48943  5.44796  4.09317     21 n - - -
          2.68618  4.42225  2.77519  2.73123  3.46354  2.40513  3.72494  3.29354  2.67741  2.69355  4.24690  2.90347  2.73739  3.18146  2.89801  2.37887  2.77519  2.98518  4.58477  3.61503
          0.02941  3.93692  4.65927  0.61958  0.77255  0.48576  0.95510
     21   3.00807  5.13203  2.51537  0.93715  4.48638  3.31586  3.90830  3.95308  2.79695  3.55988  4.53111  2.97005  3.92351  3.12264  3.21243  2.98395  3.31281  3.63029  5.64582  4.36814     22 e - - -
          2.68618  4.42225  2.77519  2.73123  3.46354  2.40513  3.72494  3.29354  2.67741  2.69355  4.24690  2.90347  2.73739  3.18146  2.89801  2.37887  2.77519  2.98518  4.58477  3.61503
          0.02941  3.93692  4.65927  0.61958  0.77255  0.48576  0.95510
     22   2.93233  4.91985  2.94595  2.70167  4.09694  3.40882  3.86055  3.73755  2.51801  3.23351  4.25955  3.16197  3.96320  1.12374  2.80093  2.97735  3.22924  3.46322  5.35755  4.05556     23 q - - -
          2.68618  4.42225  2.77519  2.73123  3.46354  2.40513  3.72494  3.29354  2.67741  2.69355  4.24690  2.90347  2.73739  3.18146  2.89801  2.37887  2.77519  2.98518  4.58477  3.61503
          0.02941  3.93692  4.65927  0.61958  0.77255  0.48576  0.95510
     23   3.00807  5.13203  2.51537  0.93715  4.48638  3.31586  3.90830  3.95308  2.79695  3.55988  4.53111  2.97005  3.92351  3.12264  3.21243  2.98395  3.31281  3.63029  5.64582  4.36814     24 e - - -
          2.68618  4.42225  2.77519  2.73123  3.46354  2.40513  3.72494  3.29354  2.67741  2.69355  4.24690  2.90347  2.73739  3.18146  2.89801  2.37887  2.77519  2.98518  4.58477  3.61503
          0.02941  3.93692  4.65927  0.61958  0.77255  0.48576  0.95510
     24   3.02034  4.55908  4.11873  3.71720  3.23664  3.88221  4.43743  2.41871  3.48170  1.82178  1.25971  3.98669  4.34331  3.85943  3.67943  3.37611  3.32698  2.43225  5.08597  3.85333     25 m - - -
          2.68618  4.42225  2.77519  2.73123  3.46354  2.40513  3.72494  3.29354  2.67741  2.69355  4.24690  2.90347  2.73739  3.18146  2.89801  2.37887  2.77519  2.98518  4.58477  3.61503
          0.02941  3.93692  4.65927  0.61958  0.77255  0.48576  0.95510
     25   2.93233  4.91985  2.94595  2.70167  4.09694  3.40882  3.86055  3.73755  2.51801  3.23351  4.25955  3.16197  3.96320  1.12374  2.80093  2.97735  3.22924  3.46322  5.35755  4.05556     26 q - - -
          2.68618  4.42225  2.77519  2.73123  3.46354  2.40513  3.72494  3.29354  2.67741  2.69355  4.24690  2.90347  2.73739  3.18146  2.89801  2.37887  2.77519  2.98518  4.58477  3.61503
          0.02941  3.93692  4.65927  0.61958  0.77255  0.48576  0.95510
     26   2.93233  4.91985  2.94595  2.70167  4.09694  3.40882  3.86055  3.73755  2.51801  3.23351  4.25955  3.16197  3.96320  1.12374  2.80093  2.97735  3.22924  3.46322  5.35755  4.05556     27 q - - -
          2.68618  4.42225  2.77519  2.73123  3.46354  2.40513  3.72494  3.29354  2.67741  2.69355  4.24690  2.90347  2.73739  3.18146  2.89801  2.37887  2.77519  2.98518  4.58477  3.61503
          0.02941  3.93692  4.65927  0.61958  0.77255  0.48576  0.95510
     27   3.07846  4.91304  3.57571  3.07340  4.28395  3.55406  3.87152  3.83014  2.26417  3.33436  4.33288  3.42821  4.05352  3.08866  0.88435  3.15953  3.34003  3.55131  5.34089  4.19733     28 r - - -
          2.68618  4.42225  2.77519  2.73123  3.46354  2.40513  3.72494  3.29354  2.67741  2.69355  4.24690  2.90347  2.73739  3.18146  2.89801  2.37887  2.77519  2.98518  4.58477  3.61503
          0.02941  3.93692  4.65927  0.61958  0.77255  0.48576  0.95510
     28   3.03116  4.99734  3.21144  2.82094  4.39849  3.51362  3.79530  3.83180  0.95346  3.38288  4.34095  3.24255  4.00948  2.98319  2.44451  3.06897  3.27968  3.53598  5.42674  4.24881     29 k - - -
          2.68618  4.42225  2.77519  2.73123  3.46354  2.40513  3.72494  3.29354  2.67741  2.69355  4.24690  2.90347  2.73739  3.18146  2.89801  2.37887  2.77519  2.98518  4.58477  3.61503
          0.02941  3.93692  4.65927  0.61958  0.77255  0.48576  0.95510
     29   2.85896  4.38379  4.21436  3.87954  3.59741  3.79037  4.67018  2.04801  3.74829  2.27330  3.55284  4.05900  4.34733  4.10348  3.95457  3.29799  3.21896  0.94744  5.39271  4.12830     30 v - - -
          2.68618  4.42225  2.77519  2.73123  3.46354  2.40513  3.72494  3.29354  2.67741  2.69355  4.24690  2.90347  2.73739  3.18146  2.89801  2.37887  2.77519  2.98518  4.58477  3.61503
          0.02941  3.93692  4.65927  0.61958  0.77255  0.48576  0.95510
     30   3.05920  5.19695  0.82986  2.37615  4.58270  3.25981  3.98839  4.18562  3.08479  3.78251  4.76209  2.93573  3.91717  3.22769  3.60970  3.01433  3.39917  3.81797  5.73876  4.44505     31 d - - -
          2.68618  4.42225  2.77519  2.73123  3.46354  2.40513  3.72494  3.29354  2.67741  2.69355  4.24690  2.90347  2.73739  3.18146  2.89801  2.37887  2.77519  2.98518  4.58477  3.61503
          0.02941  3.93692  4.65927  0.61958  0.77255  0.48576  0.95510
     31   3.00807  5.13203  2.51537  0.93715  4.48638  3.31586  3.90830  3.95308  2.79695  3.55988  4.53111  2.97005  3.92351  3.12264  3.21243  2.98395  3.31281  3.63029  5.64582  4.36814     32 e - - -
          2.68618  4.42225  2.77519  2.73123  3.46354  2.40513  3.72494  3.29354  2.67741  2.69355  4.24690  2.90347  2.73739  3.18146  2.89801  2.37887  2.77519  2.98518  4.58477  3.61503
          0.02941  3.93692  4.65927  0.61958  0.77255  0.48576  0.95510
     32   3.02034  4.55908  4.11873  3.71720  3.23664  3.88221  4.43743  2.41871  3.48170  1.82178  1.25971  3.98669  4.34331  3.85943  3.67943  3.37611  3.32698  2.43225  5.08597  3.85333     33 m - - -
          2.68618  4.42225  2.77519  2.73123  3.46354  2.40513  3.72494  3.29354  2.67741  2.69355  4.24690  2.90347  2.73739  3.18146  2.89801  2.37887  2.77519  2.98518  4.58477  3.61503
          0.02941  3.93692  4.65927  0.61958  0.77255  0.48576  0.95510
     33   3.34070  4.72360  4.32703  4.05385  0.91190  4.01525  3.90641  2.85653  3.95927  2.21178  3.57722  4.09197  4.47245  4.10952  4.06308  3.60728  3.64190  2.85194  4.13654  2.49554     34 f - - -
          2.68618  4.42225  2.77519  2.73123  3.46354  2.40513  3.72494  3.29354  2.67741  2.69355  4.24690  2.90347  2.73739  3.18146  2.89801  2.37887  2.77519  2.98518  4.58477  3.61503
          0.02941  3.93692  4.65927  0.61958  0.77255  0.48576  0.95510
     34   3.06648  4.87242  3.18960  2.95610  3.33056  3.50257  1.01352  3.77936  2.79743  3.26521  4.31324  3.36280  4.05869  3.32319  3.05924  3.13660  3.37206  3.51325  4.79476  3.27962     35 h - - -
          2.68618  4.42225  2.77519  2.73123  3.46354  2.40513  3.72494  3.29354  2.67741  2.69355  4.24690  2.90347  2.73739  3.18146  2.89801  2.37887  2.77519  2.98518  4.58477  3.61503
          0.02941  3.93692  4.65927  0.61958  0.77255  0.48576  0.95510
     35   0.92475  4.22462  3.52832  3.32265  4.11682  3.04742  4.33704  3.25200  3.34057  3.13063  4.15545  3.45588  3.79274  3.67585  3.58662  2.57440  2.85622  2.89526  5.53754  4.34497     36 a - - -
          2.68618  4.42225  2.77519  2.73123  3.46354  2.40513  3.72494  3.29354  2.67741  2.69355  4.24690  2.90347  2.73739  3.18146  2.89801  2.37887  2.77519  2.98518  4.58477  3.61503
          0.02941  3.93692  4.65927  0.61958  0.77255  0.48576  0.95510
     36   3.07846  4.91304  3.57571  3.07340  4.28395  3.55406  3.87152  3.83014  2.26417  3.33436  4.33288  3.42821  4.05352  3.08866  0.88435  3.15953  3.34003  3.55131  5.34089  4.19733     37 r - - -
          2.68618  4.42225  2.77519  2.73123  3.46354  2.40513  3.72494  3.29354  2.67741  2.69355  4.24690  2.90347  2.73739  3.18146  2.89801  2.37887  2.77519  2.98518  4.58477  3.61503
          0.02941  3.93692  4.65927  0.61958  0.77255  0.48576  0.95510
     37   3.00807  5.13203  2.51537  0.93715  4.48638  3.31586  3.90830  3.95308  2.79695  3.55988  4.53111  2.97005  3.92351  3.12264  3.21243  2.98395  3.31281  3.63029  5.64582  4.36814     38 e - - -
          2.68618  4.42225  2.77519  2.73123  3.46354  2.40513  3.72494  3.29354  2.67741  2.69355  4.24690  2.90347  2.73739  3.18146  2.89801  2.37887  2.77519  2.98518  4.58477  3.61503
          0.02941  3.93692  4.65927  0.61958  0.77255  0.48576  0.95510
     38   3.07846  4.91304  3.57571  3.07340  4.28395  3.55406  3.87152  3.83014  2.26417  3.33436  4.33288  3.42821  4.05352  3.08866  0.88435  3.15953  3.34003  3.55131  5.34089  4.19733     39 r - - -
          2.68618  4.42225  2.77519  2.73123  3.46354  2.40513  3.72494  3.29354  2.67741  2.69355  4.24690  2.90347  2.73739  3.18146  2.89801  2.37887  2.77519  2.98518  4.58477  3.61503
          0.02941  3.93692  4.65927  0.61958  0.77255  0.48576  0.95510
     39   3.05920  5.19695  0.82986  2.37615  4.58270  3.25981  3.98839  4.18562  3.08479  3.78251  4.76209  2.93573  3.91717  3.22769  3.60970  3.01433  3.39917  3.81797  5.73876  4.44505     40 d - - -
          2.68618  4.42225  2.77519  2.73123  3.46354  2.40513  3.72494  3.29354  2.67741  2.69355  4.24690  2.90347  2.73739  3.18146  2.89801  2.37887  2.77519  2.98518  4.58477  3.61503
          0.02941  3.93692  4.65927  0.61958  0.77255  0.48576  0.95510
     40   3.03116  4.99734  3.21144  2.82094  4.39849  3.51362  3.79530  3.83180  0.95346  3.38288  4.34095  3.24255  4.00948  2.98319  2.44451  3.06897  3.27968  3.53598  5.42674  4.24881     41 k - - -
          2.68618  4.42225  2.77519  2.73123  3.46354  2.40513  3.72494  3.29354  2.67741  2.69355  4.24690  2.90347  2.73739  3.18146  2.89801  2.37887  2.77519  2.98518  4.58477  3.61503
          0.02941  3.93692  4.65927  0.61958  0.77255  0.48576  0.95510
     41   3.07846  4.91304  3.57571  3.07340  4.28395  3.55406  3.87152  3.83014  2.26417  3.33436  4.33288  3.42821  4.05352  3.08866  0.88435  3.15953  3.34003  3.55131  5.34089  4.19733     42 r - - -
          2.68618  4.42225  2.77519  2.73123  3.46354  2.40513  3.72494  3.29354  2.67741  2.69355  4.24690  2.90347  2.73739  3.18146  2.89801  2.37887  2.77519  2.98518  4.58477  3.61503
          0.02941  3.93692  4.65927  0.61958  0.77255  0.48576  0.95510
     42   3.00807  5.13203  2.51537  0.93715  4.48638  3.31586  3.90830  3.95308  2.79695  3.55988  4.53111  2.97005  3.92351  3.12264  3.21243  2.98395  3.31281  3.63029  5.64582  4.36814     43 e - - -
          2.68618  4.42225  2.77519  2.73123  3.46354  2.40513  3.72494  3.29354  2.67741  2.69355  4.24690  2.90347  2.73739  3.18146  2.89801  2.37887  2.77519  2.98518  4.58477  3.61503
          0.02941  3.93692  4.65927  0.61958  0.77255  0.48576  0.95510
     43   3.00807  5.13203  2.51537  0.93715  4.48638  3.31586  3.90830  3.95308  2.79695  3.55988  4.53111  2.97005  3.92351  3.12264  3.21243  2.98395  3.31281  3.63029  5.64582  4.36814     44 e - - -
          2.68618  4.42225  2.77519  2.73123  3.46354  2.40513  3.72494  3.29354  2.67741  2.69355  4.24690  2.90347  2.73739  3.18146  2.89801  2.37887  2.77519  2.98518  4.58477  3.61503
          0.02941  3.93692  4.65927  0.61958  0.77255  0.48576  0.95510
     44   0.92475  4.22462  3.52832  3.32265  4.11682  3.04742  4.33704  3.25200  3.34057  3.13063  4.15545  3.45588  3.79274  3.67585  3.58662  2.57440  2.85622  2.89526  5.53754  4.34497     45 a - - -
          2.68618  4.42225  2.77519  2.73123  3.46354  2.40513  3.72494  3.29354  2.67741  2.69355  4.24690  2.90347  2.73739  3.18146  2.89801  2.37887  2.77519  2.98518  4.58477  3.61503
          0.02941  3.93692  4.65927  0.61958  0.77255  0.48576  0.95510
     45   3.03116  4.99734  3.21144  2.82094  4.39849  3.51362  3.79530  3.83180  0.95346  3.38288  4.34095  3.24255  4.00948  2.98319  2.44451  3.06897  3.27968  3.53598  5.42674  4.24881     46 k - - -
          2.68618  4.42225  2.77519  2.73123  3.46354  2.40513  3.72494  3.29354  2.67741  2.69355  4.24690  2.90347  2.73739  3.18146  2.89801  2.37887  2.77519  2.98518  4.58477  3.61503
          0.02941  3.93692  4.65927  0.61958  0.77255  0.48576  0.95510
     46   2.34711  4.26834  3.26282  3.08160  4.14063  2.99704  4.18967  3.67196  3.15970  3.38724  4.30797  3.29606  3.74116  3.50400  3.44374  0.99790  2.83207  3.19296  5.50798  4.22450     47 s - - -
          2.68618  4.42225  2.77519  2.73123  3.46354  2.40513  3.72494  3.29354  2.67741  2.69355  4.24690  2.90347  2.73739  3.18146  2.89801  2.37887  2.77519  2.98518  4.58477  3.61503
          0.02941  3.93692  4.65927  0.61958  0.77255  0.48576  0.95510
     47   3.00807  5.13203  2.51537  0.93715  4.48638  3.31586  3.90830  3.95308  2.79695  3.55988  4.53111  2.97005  3.92351  3.12264  3.21243  2.98395  3.31281  3.63029  5.64582  4.36814     48 e - - -
          2.68618  4.42225  2.77519  2.73123  3.46354  2.40513  3.72494  3.29354  2.67741  2.69355  4.24690  2.90347  2.73739  3.18146  2.89801  2.37887  2.77519  2.98518  4.58477  3.61503
          0.02941  3.93692  4.65927  0.61958  0.77255  0.48576  0.95510
     48   0.92475  4.22462  3.52832  3.32265  4.11682  3.04742  4.33704  3.25200  3.34057  3.13063  4.15545  3.45588  3.79274  3.67585  3.58662  2.57440  2.85622  2.89526  5.53754  4.34497     49 a - - -
          2.68618  4.42225  2.77519  2.73123  3.46354  2.40513  3.72494  3.29354  2.67741  2.69355  4.24690  2.90347  2.73739  3.18146  2.89801  2.37887  2.77519  2.98518  4.58477  3.61503
          0.02941  3.93692  4.65927  0.61958  0.77255  0.48576  0.95510
     49   3.03116  4.99734  3.21144  2.82094  4.39849  3.51362  3.79530  3.83180  0.95346  3.38288  4.34095  3.24255  4.00948  2.98319  2.44451  3.06897  3.27968  3.53598  5.42674  4.24881     50 k - - -
          2.68618  4.42225  2.77519  2.73123  3.46354  2.40513  3.72494  3.29354  2.67741  2.69355  4.24690  2.90347  2.73739  3.18146  2.89801  2.37887  2.77519  2.98518  4.58477  3.61503
          0.02941  3.93692  4.65927  0.61958  0.77255  0.48576  0.95510
     50   2.85896  4.38379  4.21436  3.87954  3.59741  3.79037  4.67018  2.04801  3.74829  2.27330  3.55284  4.05900  4.34733  4.10348  3.95457  3.29799  3.21896  0.94744  5.39271  4.12830     51 v - - -
          2.68618  4.42225  2.77519  2.73123  3.46354  2.40513  3.72494  3.29354  2.67741  2.69355  4.24690  2.90347  2.73739  3.18146  2.89801  2.37887  2.77519  2.98518  4.58477  3.61503
          0.02941  3.93692  4.65927  0.61958  0.77255  0.48576  0.95510
     51   2.74607  4.51511  3.43303  3.34063  4.48175  0.63624  4.45696  4.09704  3.53066  3.74309  4.71936  3.59730  3.90832  3.84972  3.75964  2.91983  3.23231  3.61292  5.55988  4.58582     52 G - - -
          2.68618  4.42225  2.77519  2.73123  3.46354  2.40513  3.72494  3.29354  2.67741  2.69355  4.24690  2.90347  2.73739  3.18146  2.89801  2.37887  2.77519  2.98518  4.58477  3.61503
          0.02941  3.93692  4.65927  0.61958  0.77255  0.48576  0.95510
     52   2.34711  4.26834  3.26282  3.08160  4.14063  2.99704  4.18967  3.67196  3.15970  3.38724  4.30797  3.29606  3.74116  3.50400  3.44374  0.99790  2.83207  3.19296  5.50798  4.22450     53 s - - -
          2.68618  4.42225  2.77519  2.73123  3.46354  2.40513  3.72494  3.29354  2.67741  2.69355  4.24690  2.90347  2.73739  3.18146  2.89801  2.37887  2.77519  2.98518  4.58477  3.61503
          0.02941  3.93692  4.65927  0.61958  0.77255  0.48576  0.95510
     53   2.44778  4.29295  3.48567  3.24076  4.02613  3.13007  4.25312  3.16112  3.18501  3.02232  4.06879  3.43975  3.83893  3.57663  3.44054  2.64977  1.06720  2.84920  5.45827  4.24279     54 t - - -
          2.68618  4.42225  2.77519  2.73123  3.46354  2.40513  3.72494  3.29354  2.67741  2.69355  4.24690  2.90347  2.73739  3.18146  2.89801  2.37887  2.77519  2.98518  4.58477  3.61503
          0.02941  3.93692  4.65927  0.61958  0.77255  0.48576  0.95510
     54   2.74607  4.51511  3.43303  3.34063  4.48175  0.63624  4.45696  4.09704  3.53066  3.74309  4.71936  3.59730  3.90832  3.84972  3.75964  2.91983  3.23231  3.61292  5.55988  4.58582     55 G - - -
          2.68618  4.42225  2.77519  2.73123  3.46354  2.40513  3.72494  3.29354  2.67741  2.69355  4.24690  2.90347  2.73739  3.18146  2.89801  2.37887  2.77519  2.98518  4.58477  3.61503
          0.02941  3.93692  4.65927  0.61958  0.77255  0.48576  0.95510
     55   3.07846  4.91304  3.57571  3.07340  4.28395  3.55406  3.87152  3.83014  2.26417  3.33436  4.33288  3.42821  4.05352  3.08866  0.88435  3.15953  3.34003  3.55131  5.34089  4.19733     56 r - - -
          2.68618  4.42225  2.77519  2.73123  3.46354  2.40513  3.72494  3.29354  2.67741  2.69355  4.24690  2.90347  2.73739  3.18146  2.89801  2.37887  2.77519  2.98518  4.58477  3.61503
          0.02941  3.93692  4.65927  0.61958  0.77255  0.48576  0.95510
     56   0.92475  4.22462  3.52832  3.32265  4.11682  3.04742  4.33704  3.25200  3.34057  3.13063  4.15545  3.45588  3.79274  3.67585  3.58662  2.57440  2.85622  2.89526  5.53754  4.34497     57 a - - -
          2.68618  4.42225  2.77519  2.73123  3.46354  2.40513  3.72494  3.29354  2.67741  2.69355  4.24690  2.90347  2.73739  3.18146  2.89801  2.37887  2.77519  2.98518  4.58477  3.61503
          0.02941  3.93692  4.65927  0.61958  0.77255  0.48576  0.95510
     57   0.92475  4.22462  3.52832  3.32265  4.11682  3.04742  4.33704  3.25200  3.34057  3.13063  4.15545  3.45588  3.79274  3.67585  3.58662  2.57440  2.85622  2.89526  5.53754  4.34497     58 a - - -
          2.68618  4.42225  2.77519  2.73123  3.46354  2.40513  3.72494  3.29354  2.67741  2.69355  4.24690  2.90347  2.73739  3.18146  2.89801  2.37887  2.77519  2.98518  4.58477  3.61503
          0.02941  3.93692  4.65927  0.61958  0.77255  0.48576  0.95510
     58   2.74607  4.51511  3.43303  3.34063  4.48175  0.63624  4.45696  4.09704  3.53066  3.74309  4.71936  3.59730  3.90832  3.84972  3.75964  2.91983  3.23231  3.61292  5.55988  4.58582     59 G - - -
          2.68618  4.42225  2.77519  2.73123  3.46354  2.40513  3.72494  3.29354  2.67741  2.69355  4.24690  2.90347  2.73739  3.18146  2.89801  2.37887  2.77519  2.98518  4.58477  3.61503
          0.02941  3.93692  4.65927  0.61958  0.77255  0.48576  0.95510
     59   2.74607  4.51511  3.43303  3.34063  4.48175  0.63624  4.45696  4.09704  3.53066  3.74309  4.71936  3.59730  3.90832  3.84972  3.75964  2.91983  3.23231  3.61292  5.55988  4.58582     60 G - - -
          2.68618  4.42225  2.77519  2.73123  3.46354  2.40513  3.72494  3.29354  2.67741  2.69355  4.24690  2.90347  2.73739  3.18146  2.89801  2.37887  2.77519  2.98518  4.58477  3.61503
          0.02941  3.93692  4.65927  0.61958  0.77255  0.48576  0.95510
     60   2.77721  4.77578  2.74468  2.63668  4.14943  3.22746  3.97359  3.87374  2.88270  3.51332  4.46823  1.04886  3.88251  3.24651  3.23951  2.84197  3.16123  3.48943  5.44796  4.09317     61 n - - -
          2.68618  4.42225  2.77519  2.73123  3.46354  2.40513  3.72494  3.29354  2.67741  2.69355  4.24690  2.90347  2.73739  3.18146  2.89801  2.37887  2.77519  2.98518  4.58477  3.61503
          0.02941  3.93692  4.65927  0.61958  0.77255  0.48576  0.95510
     61   3.03116  4.99734  3.21144  2.82094  4.39849  3.51362  3.79530  3.83180  0.95346  3.38288  4.34095  3.24255  4.00948  2.98319  2.44451  3.06897  3.27968  3.53598  5.42674  4.24881     62 k - - -
          2.68618  4.42225  2.77519  2.73123  3.46354  2.40513  3.72494  3.29354  2.67741  2.69355  4.24690  2.90347  2.73739  3.18146  2.89801  2.37887  2.77519  2.98518  4.58477  3.61503
          0.26320  3.93692  1.55161  0.61958  0.77255  0.48576  0.95510
     62   3.08970  4.51846  3.85771  3.52897  2.53435  3.55981  3.72674  3.11252  3.25652  2.53236  3.75346  3.71232  4.06633  3.65383  3.41141  3.29439  3.38369  2.99857  1.28847  2.54634     63 w - - -
          2.68618  4.42225  2.77519  2.73123  3.46354  2.40513  3.72494  3.29354  2.67741  2.69355  4.24690  2.90347  2.73739  3.18146  2.89801  2.37887  2.77519  2.98518  4.58477  3.61503
          0.03701  3.71073  4.43308  0.61958  0.77255  0.66571  0.72136
     63   2.83211  4.77364  2.99714  2.65963  4.12249  3.33088  3.68862  3.54334  1.28736  3.14845  4.12658  3.08848  3.84932  2.89540  2.43010  2.88945  3.10195  3.26291  5.25063  4.04242     64 k - - -
          2.68618  4.42225  2.77519  2.73123  3.46354  2.40513  3.72494  3.29354  2.67741  2.69355  4.24690  2.90347  2.73739  3.18146  2.89801  2.37887  2.77519  2.98518  4.58477  3.61503
          0.03701  3.71073  4.43308  0.61958  0.77255  0.66571  0.72136
     64   2.82503  4.88050  2.44465  1.28300  4.20869  3.17774  3.76149  3.63022  2.62217  3.27779  4.26759  2.86448  3.77716  2.98632  3.00725  2.82996  3.13106  3.33419  5.41217  4.14336     65 e - - -
          2.68618  4.42225  2.77519  2.73123  3.46354  2.40513  3.72494  3.29354  2.67741  2.69355  4.24690  2.90347  2.73739  3.18146  2.89801  2.37887  2.77519  2.98518  4.58477  3.61503
          0.03701  3.71073  4.43308  0.61958  0.77255  0.66571  0.72136
     65   2.83211  4.77364  2.99714  2.65963  4.12249  3.33088  3.68862  3.54334  1.28736  3.14845  4.12658  3.08848  3.84932  2.89540  2.43010  2.88945  3.10195  3.26291  5.25063  4.04242     66 k - - -
          2.68618  4.42225  2.77519  2.73123  3.46354  2.40513  3.72494  3.29354  2.67741  2.69355  4.24690  2.90347  2.73739  3.18146  2.89801  2.37887  2.77519  2.98518  4.58477  3.61503
          0.02507  3.69878        *  0.61958  0.77255  0.00000        *
//
