# Supplementary material for: A refined genome phage display methodology delineates the human antibody response in patients with Chagas disease
Source: iScience. 2021 May 15;24(6):102540. doi: 10.1016/j.isci.2021.102540 (PMC8185243; doi:10.1016/j.isci.2021.102540)
Supplement: Data S2. Alignments and consensus sequences for all epitopes. Related to Figure 3 and Data S1 [file mmc3.zip › final clusters A and B/1037.hmm]

HMMER3/f [3.1b2 | February 2015]
NAME  1037.mafft
LENG  25
ALPH  amino
RF    no
MM    no
CONS  yes
CS    no
MAP   yes
DATE  Wed Dec  6 22:58:59 2017
NSEQ  2
EFFN  1.605469
CKSUM 2741426345
STATS LOCAL MSV       -6.8129  0.72011
STATS LOCAL VITERBI   -7.0762  0.72011
STATS LOCAL FORWARD   -4.7189  0.72011
HMM          A        C        D        E        F        G        H        I        K        L        M        N        P        Q        R        S        T        V        W        Y   
            m->m     m->i     m->d     i->m     i->i     d->m     d->d
  COMPO   2.45445  2.81509  4.08543  3.08470  4.12505  2.60745  2.71049  3.78414  3.55032  2.54899  4.60973  4.09161  2.55335  4.12966  1.95156  2.54333  2.96736  3.04053  3.66100  3.23273
          2.68618  4.42225  2.77519  2.73123  3.46354  2.40513  3.72494  3.29354  2.67741  2.69355  4.24690  2.90347  2.73739  3.18146  2.89801  2.37887  2.77519  2.98518  4.58477  3.61503
          0.37191  4.47499  1.20667  0.61958  0.77255  0.00000        *
      1   3.01384  4.75613  3.73917  3.67470  4.79744  0.42564  4.77194  4.46643  3.89021  4.08587  5.06907  3.90450  4.15483  4.19466  4.09114  3.19424  3.51483  3.94541  5.81768  4.91054      1 G - - -
          2.68618  4.42225  2.77519  2.73123  3.46354  2.40513  3.72494  3.29354  2.67741  2.69355  4.24690  2.90347  2.73739  3.18146  2.89801  2.37887  2.77519  2.98518  4.58477  3.61503
          0.02425  4.12733  4.84968  0.61958  0.77255  0.88443  0.53264
      2   2.57164  4.41460  3.67841  3.45218  4.21780  3.24304  4.44696  3.37726  3.40027  3.23143  4.27152  3.61338  3.96974  3.78377  3.64119  2.77656  0.80303  3.04359  5.63225  4.43685      2 t - - -
          2.68618  4.42225  2.77519  2.73123  3.46354  2.40513  3.72494  3.29354  2.67741  2.69355  4.24690  2.90347  2.73739  3.18146  2.89801  2.37887  2.77519  2.98518  4.58477  3.61503
          0.02425  4.12733  4.84968  0.61958  0.77255  0.88443  0.53264
      3   3.79462  5.07185  4.50348  4.27801  2.97526  4.03519  4.25119  3.83791  3.99958  3.18528  4.45843  4.37792  4.57557  4.37363  4.08035  3.99564  4.10965  3.73492  0.49769  2.96528      3 W - - -
          2.68618  4.42225  2.77519  2.73123  3.46354  2.40513  3.72494  3.29354  2.67741  2.69355  4.24690  2.90347  2.73739  3.18146  2.89801  2.37887  2.77519  2.98518  4.58477  3.61503
          0.02425  4.12733  4.84968  0.61958  0.77255  0.88443  0.53264
      4   2.91235  0.54321  4.47911  4.28236  4.22473  3.47463  4.87436  3.41914  4.11399  3.31905  4.45122  4.20272  4.20059  4.44986  4.19033  3.18338  3.40106  3.14432  5.57748  4.50844      4 C - - -
          2.68618  4.42225  2.77519  2.73123  3.46354  2.40513  3.72494  3.29354  2.67741  2.69355  4.24690  2.90347  2.73739  3.18146  2.89801  2.37887  2.77519  2.98518  4.58477  3.61503
          0.02425  4.12733  4.84968  0.61958  0.77255  0.29876  1.35377
      5   3.83785  5.54940  4.40093  3.83151  5.06959  4.15168  4.46072  4.69483  2.73908  4.09891  5.11522  4.12770  4.65458  3.68024  0.35578  3.91476  4.08138  4.39903  5.92218  4.90595      5 R - - -
          2.68618  4.42225  2.77519  2.73123  3.46354  2.40513  3.72494  3.29354  2.67741  2.69355  4.24690  2.90347  2.73739  3.18146  2.89801  2.37887  2.77519  2.98518  4.58477  3.61503
          0.01707  4.47499  5.19734  0.61958  0.77255  0.48576  0.95510
      6   3.90276  5.53149  3.95657  3.81285  3.92048  4.12758  0.34086  4.71280  3.65241  4.10536  5.22792  4.18181  4.72800  4.19897  3.86027  3.98145  4.24348  4.43522  5.35985  3.86259      6 H - - -
          2.68618  4.42225  2.77519  2.73123  3.46354  2.40513  3.72494  3.29354  2.67741  2.69355  4.24690  2.90347  2.73739  3.18146  2.89801  2.37887  2.77519  2.98518  4.58477  3.61503
          0.01707  4.47499  5.19734  0.61958  0.77255  0.48576  0.95510
      7   0.41075  4.61934  4.20458  4.07360  4.78239  3.42021  5.00288  4.01265  4.10967  3.86016  4.85105  4.02974  4.21783  4.39498  4.28434  2.97886  3.29955  3.54838  6.13705  5.02864      7 A - - -
          2.68618  4.42225  2.77519  2.73123  3.46354  2.40513  3.72494  3.29354  2.67741  2.69355  4.24690  2.90347  2.73739  3.18146  2.89801  2.37887  2.77519  2.98518  4.58477  3.61503
          0.01707  4.47499  5.19734  0.61958  0.77255  0.48576  0.95510
      8   2.73405  4.64167  3.87518  3.76336  4.76841  3.36724  4.82817  4.39881  3.88380  4.08186  4.97741  3.84914  4.16192  4.18449  4.11593  0.45472  3.26531  3.78653  6.09253  4.87027      8 S - - -
          2.68618  4.42225  2.77519  2.73123  3.46354  2.40513  3.72494  3.29354  2.67741  2.69355  4.24690  2.90347  2.73739  3.18146  2.89801  2.37887  2.77519  2.98518  4.58477  3.61503
          0.01707  4.47499  5.19734  0.61958  0.77255  0.48576  0.95510
      9   3.83785  5.54940  4.40093  3.83151  5.06959  4.15168  4.46072  4.69483  2.73908  4.09891  5.11522  4.12770  4.65458  3.68024  0.35578  3.91476  4.08138  4.39903  5.92218  4.90595      9 R - - -
          2.68618  4.42225  2.77519  2.73123  3.46354  2.40513  3.72494  3.29354  2.67741  2.69355  4.24690  2.90347  2.73739  3.18146  2.89801  2.37887  2.77519  2.98518  4.58477  3.61503
          0.01707  4.47499  5.19734  0.61958  0.77255  0.48576  0.95510
     10   4.22430  5.46405  4.78372  4.65679  2.57861  4.57566  4.06980  4.17083  4.50547  3.45966  4.78322  4.54094  5.04935  4.65158  4.54823  4.28426  4.52132  4.07266  4.23310  0.35624     10 Y - - -
          2.68618  4.42225  2.77519  2.73123  3.46354  2.40513  3.72494  3.29354  2.67741  2.69355  4.24690  2.90347  2.73739  3.18146  2.89801  2.37887  2.77519  2.98518  4.58477  3.61503
          0.01707  4.47499  5.19734  0.61958  0.77255  0.48576  0.95510
     11   3.90276  5.53149  3.95657  3.81285  3.92048  4.12758  0.34086  4.71280  3.65241  4.10536  5.22792  4.18181  4.72800  4.19897  3.86027  3.98145  4.24348  4.43522  5.35985  3.86259     11 H - - -
          2.68618  4.42225  2.77519  2.73123  3.46354  2.40513  3.72494  3.29354  2.67741  2.69355  4.24690  2.90347  2.73739  3.18146  2.89801  2.37887  2.77519  2.98518  4.58477  3.61503
          0.01707  4.47499  5.19734  0.61958  0.77255  0.48576  0.95510
     12   3.83785  5.54940  4.40093  3.83151  5.06959  4.15168  4.46072  4.69483  2.73908  4.09891  5.11522  4.12770  4.65458  3.68024  0.35578  3.91476  4.08138  4.39903  5.92218  4.90595     12 R - - -
          2.68618  4.42225  2.77519  2.73123  3.46354  2.40513  3.72494  3.29354  2.67741  2.69355  4.24690  2.90347  2.73739  3.18146  2.89801  2.37887  2.77519  2.98518  4.58477  3.61503
          0.01707  4.47499  5.19734  0.61958  0.77255  0.48576  0.95510
     13   3.74533  5.35578  4.41849  4.36765  5.24997  4.01186  5.35417  5.00522  4.48714  4.53860  5.63860  4.59853  0.21300  4.85213  4.62590  3.93960  4.23697  4.57032  6.22158  5.39016     13 P - - -
          2.68618  4.42225  2.77519  2.73123  3.46354  2.40513  3.72494  3.29354  2.67741  2.69355  4.24690  2.90347  2.73739  3.18146  2.89801  2.37887  2.77519  2.98518  4.58477  3.61503
          0.01707  4.47499  5.19734  0.61958  0.77255  0.48576  0.95510
     14   3.57960  5.25348  4.36995  4.36011  5.41310  0.20583  5.39815  5.20250  4.61864  4.75865  5.76775  4.53742  4.65647  4.89609  4.74848  3.77431  4.10394  4.61425  6.30757  5.54892     14 G - - -
          2.68618  4.42225  2.77519  2.73123  3.46354  2.40513  3.72494  3.29354  2.67741  2.69355  4.24690  2.90347  2.73739  3.18146  2.89801  2.37887  2.77519  2.98518  4.58477  3.61503
          0.01707  4.47499  5.19734  0.61958  0.77255  0.48576  0.95510
     15   3.91390  5.21922  5.16035  4.84081  3.49055  4.74585  5.31918  2.75694  4.61115  0.37941  3.38975  5.06559  5.10177  4.82374  4.67261  4.45417  4.19233  2.94281  5.54305  4.39386     15 L - - -
          2.68618  4.42225  2.77519  2.73123  3.46354  2.40513  3.72494  3.29354  2.67741  2.69355  4.24690  2.90347  2.73739  3.18146  2.89801  2.37887  2.77519  2.98518  4.58477  3.61503
          0.01707  4.47499  5.19734  0.61958  0.77255  0.48576  0.95510
     16   3.64880  5.75445  2.94429  0.40285  5.20558  3.79691  4.49384  4.80056  3.47011  4.33068  5.32508  3.48026  4.44264  3.72606  3.91239  3.59173  3.97226  4.43575  6.24910  5.03809     16 E - - -
          2.68618  4.42225  2.77519  2.73123  3.46354  2.40513  3.72494  3.29354  2.67741  2.69355  4.24690  2.90347  2.73739  3.18146  2.89801  2.37887  2.77519  2.98518  4.58477  3.61503
          0.01707  4.47499  5.19734  0.61958  0.77255  0.48576  0.95510
     17   3.83785  5.54940  4.40093  3.83151  5.06959  4.15168  4.46072  4.69483  2.73908  4.09891  5.11522  4.12770  4.65458  3.68024  0.35578  3.91476  4.08138  4.39903  5.92218  4.90595     17 R - - -
          2.68618  4.42225  2.77519  2.73123  3.46354  2.40513  3.72494  3.29354  2.67741  2.69355  4.24690  2.90347  2.73739  3.18146  2.89801  2.37887  2.77519  2.98518  4.58477  3.61503
          0.01707  4.47499  5.19734  0.61958  0.77255  0.48576  0.95510
     18   3.32996  4.75309  4.93859  4.65707  4.08256  4.32886  5.38647  2.22248  4.54087  2.68472  3.98706  4.74490  4.88334  4.87376  4.69330  3.90156  3.69315  0.49636  5.95393  4.71169     18 V - - -
          2.68618  4.42225  2.77519  2.73123  3.46354  2.40513  3.72494  3.29354  2.67741  2.69355  4.24690  2.90347  2.73739  3.18146  2.89801  2.37887  2.77519  2.98518  4.58477  3.61503
          0.01707  4.47499  5.19734  0.61958  0.77255  0.48576  0.95510
     19   3.74533  5.35578  4.41849  4.36765  5.24997  4.01186  5.35417  5.00522  4.48714  4.53860  5.63860  4.59853  0.21300  4.85213  4.62590  3.93960  4.23697  4.57032  6.22158  5.39016     19 P - - -
          2.68618  4.42225  2.77519  2.73123  3.46354  2.40513  3.72494  3.29354  2.67741  2.69355  4.24690  2.90347  2.73739  3.18146  2.89801  2.37887  2.77519  2.98518  4.58477  3.61503
          0.01707  4.47499  5.19734  0.61958  0.77255  0.48576  0.95510
     20   2.73405  4.64167  3.87518  3.76336  4.76841  3.36724  4.82817  4.39881  3.88380  4.08186  4.97741  3.84914  4.16192  4.18449  4.11593  0.45472  3.26531  3.78653  6.09253  4.87027     20 S - - -
          2.68618  4.42225  2.77519  2.73123  3.46354  2.40513  3.72494  3.29354  2.67741  2.69355  4.24690  2.90347  2.73739  3.18146  2.89801  2.37887  2.77519  2.98518  4.58477  3.61503
          0.01707  4.47499  5.19734  0.61958  0.77255  0.48576  0.95510
     21   3.47190  0.25625  5.04804  4.94846  4.87123  3.92972  5.47402  4.17565  4.80652  4.03227  5.18423  4.79710  4.67272  5.12602  4.80849  3.73950  3.98857  3.86340  6.09651  5.14173     21 C - - -
          2.68618  4.42225  2.77519  2.73123  3.46354  2.40513  3.72494  3.29354  2.67741  2.69355  4.24690  2.90347  2.73739  3.18146  2.89801  2.37887  2.77519  2.98518  4.58477  3.61503
          0.01707  4.47499  5.19734  0.61958  0.77255  0.48576  0.95510
     22   3.91390  5.21922  5.16035  4.84081  3.49055  4.74585  5.31918  2.75694  4.61115  0.37941  3.38975  5.06559  5.10177  4.82374  4.67261  4.45417  4.19233  2.94281  5.54305  4.39386     22 L - - -
          2.68618  4.42225  2.77519  2.73123  3.46354  2.40513  3.72494  3.29354  2.67741  2.69355  4.24690  2.90347  2.73739  3.18146  2.89801  2.37887  2.77519  2.98518  4.58477  3.61503
          0.01707  4.47499  5.19734  0.61958  0.77255  0.48576  0.95510
     23   0.41075  4.61934  4.20458  4.07360  4.78239  3.42021  5.00288  4.01265  4.10967  3.86016  4.85105  4.02974  4.21783  4.39498  4.28434  2.97886  3.29955  3.54838  6.13705  5.02864     23 A - - -
          2.68618  4.42225  2.77519  2.73123  3.46354  2.40513  3.72494  3.29354  2.67741  2.69355  4.24690  2.90347  2.73739  3.18146  2.89801  2.37887  2.77519  2.98518  4.58477  3.61503
          0.37191  4.47499  1.20667  0.61958  0.77255  0.48576  0.95510
     24   3.31615  5.12219  3.83500  3.30198  4.54275  3.74502  4.04188  4.10893  2.38434  3.57865  4.57866  3.63874  4.24109  3.25523  0.65047  3.39210  3.56847  3.82341  5.52576  4.42190     24 R - - -
          2.68618  4.42225  2.77519  2.73123  3.46354  2.40513  3.72494  3.29354  2.67741  2.69355  4.24690  2.90347  2.73739  3.18146  2.89801  2.37887  2.77519  2.98518  4.58477  3.61503
          0.02425  4.12733  4.84968  0.61958  0.77255  0.88443  0.53264
     25   2.57164  4.41460  3.67841  3.45218  4.21780  3.24304  4.44696  3.37726  3.40027  3.23143  4.27152  3.61338  3.96974  3.78377  3.64119  2.77656  0.80303  3.04359  5.63225  4.43685     25 t - - -
          2.68618  4.42225  2.77519  2.73123  3.46354  2.40513  3.72494  3.29354  2.67741  2.69355  4.24690  2.90347  2.73739  3.18146  2.89801  2.37887  2.77519  2.98518  4.58477  3.61503
          0.01639  4.11947        *  0.61958  0.77255  0.00000        *
//
