# Supplementary material for: A refined genome phage display methodology delineates the human antibody response in patients with Chagas disease
Source: iScience. 2021 May 15;24(6):102540. doi: 10.1016/j.isci.2021.102540 (PMC8185243; doi:10.1016/j.isci.2021.102540)
Supplement: Data S2. Alignments and consensus sequences for all epitopes. Related to Figure 3 and Data S1 [file mmc3.zip › final clusters A and B/1038.hmm]

HMMER3/f [3.1b2 | February 2015]
NAME  1038.mafft
LENG  39
ALPH  amino
RF    no
MM    no
CONS  yes
CS    no
MAP   yes
DATE  Wed Dec  6 22:59:00 2017
NSEQ  2
EFFN  1.042969
CKSUM 3990191366
STATS LOCAL MSV       -7.7337  0.71944
STATS LOCAL VITERBI   -7.8429  0.71944
STATS LOCAL FORWARD   -4.4640  0.71944
HMM          A        C        D        E        F        G        H        I        K        L        M        N        P        Q        R        S        T        V        W        Y   
            m->m     m->i     m->d     i->m     i->i     d->m     d->d
  COMPO   2.52362  3.36410  3.19341  2.92688  4.01552  1.81245  3.27765  3.60475  2.81900  2.81829  4.40658  3.67037  2.56726  3.71238  2.35750  2.60793  2.94168  3.02761  5.53221  4.36363
          2.68618  4.42225  2.77519  2.73123  3.46354  2.40513  3.72494  3.29354  2.67741  2.69355  4.24690  2.90347  2.73739  3.18146  2.89801  2.37887  2.77519  2.98518  4.58477  3.61503
          0.31210  4.21302  1.37321  0.61958  0.77255  0.00000        *
      1   2.82904  4.57681  3.44247  3.28983  4.28014  3.26103  4.36257  3.84039  3.35208  3.46098  4.51327  3.59072  0.72646  3.73910  3.59109  2.99834  3.27516  3.47916  5.45086  4.40158      1 p - - -
          2.68618  4.42225  2.77519  2.73123  3.46354  2.40513  3.72494  3.29354  2.67741  2.69355  4.24690  2.90347  2.73739  3.18146  2.89801  2.37887  2.77519  2.98518  4.58477  3.61503
          0.02960  3.93052  4.65286  0.61958  0.77255  0.76028  0.63023
      2   3.05907  4.86627  3.18297  2.94875  3.32579  3.49690  1.02574  3.77096  2.79024  3.25765  4.30511  3.35574  4.05263  3.31574  3.05248  3.12922  3.36440  3.50497  4.79009  3.27501      2 h - - -
          2.68618  4.42225  2.77519  2.73123  3.46354  2.40513  3.72494  3.29354  2.67741  2.69355  4.24690  2.90347  2.73739  3.18146  2.89801  2.37887  2.77519  2.98518  4.58477  3.61503
          0.02960  3.93052  4.65286  0.61958  0.77255  0.76028  0.63023
      3   2.73776  4.50752  3.42342  3.33016  4.47154  0.64491  4.44695  4.08521  3.51933  3.73209  4.70825  3.58768  3.90052  3.83888  3.74907  2.91132  3.22350  3.60232  5.55143  4.57538      3 G - - -
          2.68618  4.42225  2.77519  2.73123  3.46354  2.40513  3.72494  3.29354  2.67741  2.69355  4.24690  2.90347  2.73739  3.18146  2.89801  2.37887  2.77519  2.98518  4.58477  3.61503
          0.02960  3.93052  4.65286  0.61958  0.77255  0.34588  1.22962
      4   3.27021  4.95544  3.91600  3.81371  4.75751  3.62442  4.85062  4.40701  3.90350  3.98944  5.06260  4.07994  0.38374  4.28097  4.09805  3.45127  3.74063  4.01026  5.83509  4.88697      4 P - - -
          2.68618  4.42225  2.77519  2.73123  3.46354  2.40513  3.72494  3.29354  2.67741  2.69355  4.24690  2.90347  2.73739  3.18146  2.89801  2.37887  2.77519  2.98518  4.58477  3.61503
          0.02223  4.21302  4.93536  0.61958  0.77255  0.48576  0.95510
      5   3.43451  5.22172  3.96396  3.41997  4.66570  3.83824  4.13277  4.24380  2.45636  3.69773  4.70053  3.74734  4.33476  3.34633  0.56346  3.50963  3.68386  3.95568  5.61618  4.53211      5 R - - -
          2.68618  4.42225  2.77519  2.73123  3.46354  2.40513  3.72494  3.29354  2.67741  2.69355  4.24690  2.90347  2.73739  3.18146  2.89801  2.37887  2.77519  2.98518  4.58477  3.61503
          0.02223  4.21302  4.93536  0.61958  0.77255  0.48576  0.95510
      6   3.08827  4.55249  4.58784  4.27457  3.82589  4.06648  5.02638  2.09951  4.14858  2.46117  3.75089  4.40673  4.61766  4.48974  4.32687  3.60206  3.44746  0.68133  5.66352  4.41128      6 V - - -
          2.68618  4.42225  2.77519  2.73123  3.46354  2.40513  3.72494  3.29354  2.67741  2.69355  4.24690  2.90347  2.73739  3.18146  2.89801  2.37887  2.77519  2.98518  4.58477  3.61503
          0.02223  4.21302  4.93536  0.61958  0.77255  0.48576  0.95510
      7   3.56173  4.93071  4.73612  4.39092  3.30347  4.41118  4.94189  2.53836  4.15637  0.54606  3.24339  4.63422  4.79637  4.44083  4.27111  4.04339  3.84498  2.66161  5.29170  4.08925      7 L - - -
          2.68618  4.42225  2.77519  2.73123  3.46354  2.40513  3.72494  3.29354  2.67741  2.69355  4.24690  2.90347  2.73739  3.18146  2.89801  2.37887  2.77519  2.98518  4.58477  3.61503
          0.02223  4.21302  4.93536  0.61958  0.77255  0.48576  0.95510
      8   2.51948  4.43703  3.54489  3.39148  4.44020  3.16268  4.48369  4.01691  3.48954  3.71497  4.62043  3.54913  3.93243  3.81318  3.75411  0.67355  3.02767  3.47391  5.78690  4.53012      8 S - - -
          2.68618  4.42225  2.77519  2.73123  3.46354  2.40513  3.72494  3.29354  2.67741  2.69355  4.24690  2.90347  2.73739  3.18146  2.89801  2.37887  2.77519  2.98518  4.58477  3.61503
          0.02223  4.21302  4.93536  0.61958  0.77255  0.48576  0.95510
      9   3.14570  4.87312  3.88794  3.83699  4.94612  0.35531  4.92244  4.64248  4.06377  4.24820  5.23645  4.05391  4.27371  4.36161  4.24923  3.32946  3.65304  4.10466  5.93727  5.06424      9 G - - -
          2.68618  4.42225  2.77519  2.73123  3.46354  2.40513  3.72494  3.29354  2.67741  2.69355  4.24690  2.90347  2.73739  3.18146  2.89801  2.37887  2.77519  2.98518  4.58477  3.61503
          0.02223  4.21302  4.93536  0.61958  0.77255  0.48576  0.95510
     10   3.14570  4.87312  3.88794  3.83699  4.94612  0.35531  4.92244  4.64248  4.06377  4.24820  5.23645  4.05391  4.27371  4.36161  4.24923  3.32946  3.65304  4.10466  5.93727  5.06424     10 G - - -
          2.68618  4.42225  2.77519  2.73123  3.46354  2.40513  3.72494  3.29354  2.67741  2.69355  4.24690  2.90347  2.73739  3.18146  2.89801  2.37887  2.77519  2.98518  4.58477  3.61503
          0.02223  4.21302  4.93536  0.61958  0.77255  0.48576  0.95510
     11   2.51948  4.43703  3.54489  3.39148  4.44020  3.16268  4.48369  4.01691  3.48954  3.71497  4.62043  3.54913  3.93243  3.81318  3.75411  0.67355  3.02767  3.47391  5.78690  4.53012     11 S - - -
          2.68618  4.42225  2.77519  2.73123  3.46354  2.40513  3.72494  3.29354  2.67741  2.69355  4.24690  2.90347  2.73739  3.18146  2.89801  2.37887  2.77519  2.98518  4.58477  3.61503
          0.02223  4.21302  4.93536  0.61958  0.77255  0.48576  0.95510
     12   3.27021  4.95544  3.91600  3.81371  4.75751  3.62442  4.85062  4.40701  3.90350  3.98944  5.06260  4.07994  0.38374  4.28097  4.09805  3.45127  3.74063  4.01026  5.83509  4.88697     12 P - - -
          2.68618  4.42225  2.77519  2.73123  3.46354  2.40513  3.72494  3.29354  2.67741  2.69355  4.24690  2.90347  2.73739  3.18146  2.89801  2.37887  2.77519  2.98518  4.58477  3.61503
          0.02223  4.21302  4.93536  0.61958  0.77255  0.48576  0.95510
     13   3.06649  5.15176  3.42283  2.84819  4.23434  3.70598  1.73117  3.93746  2.13911  3.41538  4.29708  3.27125  4.10449  2.91150  1.53604  3.07957  3.26320  3.62598  5.36187  4.04317     13 r - - -
          2.68618  4.42225  2.77519  2.73123  3.46354  2.40513  3.72494  3.29354  2.67741  2.69355  4.24690  2.90347  2.73739  3.18146  2.89801  2.37887  2.77519  2.98518  4.58477  3.61503
          0.02223  4.21302  4.93536  0.61958  0.77255  0.48576  0.95510
     14   3.44569  5.17686  3.53269  3.33989  3.58528  3.78771  0.59114  4.20346  3.17666  3.64722  4.72783  3.72992  4.36513  3.71450  3.41478  3.51747  3.76639  3.93237  5.04163  3.52930     14 H - - -
          2.68618  4.42225  2.77519  2.73123  3.46354  2.40513  3.72494  3.29354  2.67741  2.69355  4.24690  2.90347  2.73739  3.18146  2.89801  2.37887  2.77519  2.98518  4.58477  3.61503
          0.02223  4.21302  4.93536  0.61958  0.77255  0.48576  0.95510
     15   3.43451  5.22172  3.96396  3.41997  4.66570  3.83824  4.13277  4.24380  2.45636  3.69773  4.70053  3.74734  4.33476  3.34633  0.56346  3.50963  3.68386  3.95568  5.61618  4.53211     15 R - - -
          2.68618  4.42225  2.77519  2.73123  3.46354  2.40513  3.72494  3.29354  2.67741  2.69355  4.24690  2.90347  2.73739  3.18146  2.89801  2.37887  2.77519  2.98518  4.58477  3.61503
          0.02223  4.21302  4.93536  0.61958  0.77255  0.48576  0.95510
     16   3.29539  5.43413  2.69235  0.62243  4.83088  3.53063  4.16615  4.35670  3.09437  3.92419  4.89857  3.18790  4.15597  3.38433  3.52818  3.25114  3.60716  4.01057  5.93619  4.67828     16 E - - -
          2.68618  4.42225  2.77519  2.73123  3.46354  2.40513  3.72494  3.29354  2.67741  2.69355  4.24690  2.90347  2.73739  3.18146  2.89801  2.37887  2.77519  2.98518  4.58477  3.61503
          0.02223  4.21302  4.93536  0.61958  0.77255  0.48576  0.95510
     17   3.14570  4.87312  3.88794  3.83699  4.94612  0.35531  4.92244  4.64248  4.06377  4.24820  5.23645  4.05391  4.27371  4.36161  4.24923  3.32946  3.65304  4.10466  5.93727  5.06424     17 G - - -
          2.68618  4.42225  2.77519  2.73123  3.46354  2.40513  3.72494  3.29354  2.67741  2.69355  4.24690  2.90347  2.73739  3.18146  2.89801  2.37887  2.77519  2.98518  4.58477  3.61503
          0.02223  4.21302  4.93536  0.61958  0.77255  0.48576  0.95510
     18   3.56173  4.93071  4.73612  4.39092  3.30347  4.41118  4.94189  2.53836  4.15637  0.54606  3.24339  4.63422  4.79637  4.44083  4.27111  4.04339  3.84498  2.66161  5.29170  4.08925     18 L - - -
          2.68618  4.42225  2.77519  2.73123  3.46354  2.40513  3.72494  3.29354  2.67741  2.69355  4.24690  2.90347  2.73739  3.18146  2.89801  2.37887  2.77519  2.98518  4.58477  3.61503
          0.02223  4.21302  4.93536  0.61958  0.77255  0.48576  0.95510
     19   3.14570  4.87312  3.88794  3.83699  4.94612  0.35531  4.92244  4.64248  4.06377  4.24820  5.23645  4.05391  4.27371  4.36161  4.24923  3.32946  3.65304  4.10466  5.93727  5.06424     19 G - - -
          2.68618  4.42225  2.77519  2.73123  3.46354  2.40513  3.72494  3.29354  2.67741  2.69355  4.24690  2.90347  2.73739  3.18146  2.89801  2.37887  2.77519  2.98518  4.58477  3.61503
          0.02223  4.21302  4.93536  0.61958  0.77255  0.48576  0.95510
     20   3.14570  4.87312  3.88794  3.83699  4.94612  0.35531  4.92244  4.64248  4.06377  4.24820  5.23645  4.05391  4.27371  4.36161  4.24923  3.32946  3.65304  4.10466  5.93727  5.06424     20 G - - -
          2.68618  4.42225  2.77519  2.73123  3.46354  2.40513  3.72494  3.29354  2.67741  2.69355  4.24690  2.90347  2.73739  3.18146  2.89801  2.37887  2.77519  2.98518  4.58477  3.61503
          0.02223  4.21302  4.93536  0.61958  0.77255  0.48576  0.95510
     21   3.43451  5.22172  3.96396  3.41997  4.66570  3.83824  4.13277  4.24380  2.45636  3.69773  4.70053  3.74734  4.33476  3.34633  0.56346  3.50963  3.68386  3.95568  5.61618  4.53211     21 R - - -
          2.68618  4.42225  2.77519  2.73123  3.46354  2.40513  3.72494  3.29354  2.67741  2.69355  4.24690  2.90347  2.73739  3.18146  2.89801  2.37887  2.77519  2.98518  4.58477  3.61503
          0.02223  4.21302  4.93536  0.61958  0.77255  0.48576  0.95510
     22   3.27021  4.95544  3.91600  3.81371  4.75751  3.62442  4.85062  4.40701  3.90350  3.98944  5.06260  4.07994  0.38374  4.28097  4.09805  3.45127  3.74063  4.01026  5.83509  4.88697     22 P - - -
          2.68618  4.42225  2.77519  2.73123  3.46354  2.40513  3.72494  3.29354  2.67741  2.69355  4.24690  2.90347  2.73739  3.18146  2.89801  2.37887  2.77519  2.98518  4.58477  3.61503
          0.02223  4.21302  4.93536  0.61958  0.77255  0.48576  0.95510
     23   3.43451  5.22172  3.96396  3.41997  4.66570  3.83824  4.13277  4.24380  2.45636  3.69773  4.70053  3.74734  4.33476  3.34633  0.56346  3.50963  3.68386  3.95568  5.61618  4.53211     23 R - - -
          2.68618  4.42225  2.77519  2.73123  3.46354  2.40513  3.72494  3.29354  2.67741  2.69355  4.24690  2.90347  2.73739  3.18146  2.89801  2.37887  2.77519  2.98518  4.58477  3.61503
          0.02223  4.21302  4.93536  0.61958  0.77255  0.48576  0.95510
     24   3.39711  5.53479  0.53101  2.61665  4.96727  3.50669  4.28448  4.64200  3.44074  4.19338  5.19237  3.18537  4.18413  3.53331  3.99334  3.32986  3.74730  4.24875  6.06418  4.80105     24 D - - -
          2.68618  4.42225  2.77519  2.73123  3.46354  2.40513  3.72494  3.29354  2.67741  2.69355  4.24690  2.90347  2.73739  3.18146  2.89801  2.37887  2.77519  2.98518  4.58477  3.61503
          0.02223  4.21302  4.93536  0.61958  0.77255  0.48576  0.95510
     25   3.14570  4.87312  3.88794  3.83699  4.94612  0.35531  4.92244  4.64248  4.06377  4.24820  5.23645  4.05391  4.27371  4.36161  4.24923  3.32946  3.65304  4.10466  5.93727  5.06424     25 G - - -
          2.68618  4.42225  2.77519  2.73123  3.46354  2.40513  3.72494  3.29354  2.67741  2.69355  4.24690  2.90347  2.73739  3.18146  2.89801  2.37887  2.77519  2.98518  4.58477  3.61503
          0.02223  4.21302  4.93536  0.61958  0.77255  0.48576  0.95510
     26   3.32279  5.26798  3.51941  3.09403  4.73428  3.75837  4.00049  4.18943  0.65030  3.68620  4.64232  3.49807  4.24530  3.18194  2.56266  3.35022  3.55680  3.88285  5.65735  4.52690     26 K - - -
          2.68618  4.42225  2.77519  2.73123  3.46354  2.40513  3.72494  3.29354  2.67741  2.69355  4.24690  2.90347  2.73739  3.18146  2.89801  2.37887  2.77519  2.98518  4.58477  3.61503
          0.02223  4.21302  4.93536  0.61958  0.77255  0.48576  0.95510
     27   2.63756  4.47870  3.77706  3.56292  4.31617  3.30240  4.54821  3.48777  3.51293  3.33846  4.37737  3.70377  4.03795  3.89289  3.74500  2.84404  0.70298  3.14318  5.72145  4.53706     27 t - - -
          2.68618  4.42225  2.77519  2.73123  3.46354  2.40513  3.72494  3.29354  2.67741  2.69355  4.24690  2.90347  2.73739  3.18146  2.89801  2.37887  2.77519  2.98518  4.58477  3.61503
          0.02223  4.21302  4.93536  0.61958  0.77255  0.48576  0.95510
     28   0.61631  4.40030  3.84624  3.67020  4.42891  3.21280  4.64633  3.60849  3.69639  3.47294  4.47761  3.72156  3.98549  4.00759  3.91280  2.75312  3.05491  3.20121  5.82006  4.66444     28 A - - -
          2.68618  4.42225  2.77519  2.73123  3.46354  2.40513  3.72494  3.29354  2.67741  2.69355  4.24690  2.90347  2.73739  3.18146  2.89801  2.37887  2.77519  2.98518  4.58477  3.61503
          0.02223  4.21302  4.93536  0.61958  0.77255  0.48576  0.95510
     29   3.10866  4.49039  4.68716  4.19397  1.76983  4.25036  4.47527  2.21360  4.06653  2.02567  3.31121  4.31428  4.60341  4.23328  4.19949  3.61734  3.37097  1.29291  4.85119  3.42370     29 v - - -
          2.68618  4.42225  2.77519  2.73123  3.46354  2.40513  3.72494  3.29354  2.67741  2.69355  4.24690  2.90347  2.73739  3.18146  2.89801  2.37887  2.77519  2.98518  4.58477  3.61503
          0.02223  4.21302  4.93536  0.61958  0.77255  0.48576  0.95510
     30   3.03989  0.45131  4.61539  4.44239  4.37433  3.57838  5.01666  3.59107  4.27805  3.48302  4.61983  4.34203  4.30972  4.61028  4.33672  3.31023  3.53597  3.30828  5.69997  4.65553     30 C - - -
          2.68618  4.42225  2.77519  2.73123  3.46354  2.40513  3.72494  3.29354  2.67741  2.69355  4.24690  2.90347  2.73739  3.18146  2.89801  2.37887  2.77519  2.98518  4.58477  3.61503
          0.02223  4.21302  4.93536  0.61958  0.77255  0.48576  0.95510
     31   3.14570  4.87312  3.88794  3.83699  4.94612  0.35531  4.92244  4.64248  4.06377  4.24820  5.23645  4.05391  4.27371  4.36161  4.24923  3.32946  3.65304  4.10466  5.93727  5.06424     31 G - - -
          2.68618  4.42225  2.77519  2.73123  3.46354  2.40513  3.72494  3.29354  2.67741  2.69355  4.24690  2.90347  2.73739  3.18146  2.89801  2.37887  2.77519  2.98518  4.58477  3.61503
          0.02223  4.21302  4.93536  0.61958  0.77255  0.48576  0.95510
     32   0.61631  4.40030  3.84624  3.67020  4.42891  3.21280  4.64633  3.60849  3.69639  3.47294  4.47761  3.72156  3.98549  4.00759  3.91280  2.75312  3.05491  3.20121  5.82006  4.66444     32 A - - -
          2.68618  4.42225  2.77519  2.73123  3.46354  2.40513  3.72494  3.29354  2.67741  2.69355  4.24690  2.90347  2.73739  3.18146  2.89801  2.37887  2.77519  2.98518  4.58477  3.61503
          0.31210  4.21302  1.37321  0.61958  0.77255  0.48576  0.95510
     33   0.93326  4.22123  3.52166  3.31560  4.11029  3.04422  4.33077  3.24450  3.33335  3.12343  4.14889  3.45050  3.78892  3.66920  3.57989  2.57103  2.85240  2.88887  5.53165  4.33835     33 a - - -
          2.68618  4.42225  2.77519  2.73123  3.46354  2.40513  3.72494  3.29354  2.67741  2.69355  4.24690  2.90347  2.73739  3.18146  2.89801  2.37887  2.77519  2.98518  4.58477  3.61503
          0.02960  3.93052  4.65286  0.61958  0.77255  0.76028  0.63023
     34   3.07104  4.90621  3.56762  3.06655  4.27550  3.54797  3.86656  3.82118  2.26115  3.32656  4.32517  3.42188  4.04768  3.08397  0.89332  3.15238  3.33301  3.54261  5.33499  4.19019     34 r - - -
          2.68618  4.42225  2.77519  2.73123  3.46354  2.40513  3.72494  3.29354  2.67741  2.69355  4.24690  2.90347  2.73739  3.18146  2.89801  2.37887  2.77519  2.98518  4.58477  3.61503
          0.02960  3.93052  4.65286  0.61958  0.77255  0.76028  0.63023
     35   2.65282  0.82996  4.18549  3.93831  3.91627  3.26357  4.57262  3.06972  3.76553  2.98263  4.10579  3.90981  3.97511  4.10925  3.87965  2.92459  3.12445  2.81041  5.32023  4.20356     35 c - - -
          2.68618  4.42225  2.77519  2.73123  3.46354  2.40513  3.72494  3.29354  2.67741  2.69355  4.24690  2.90347  2.73739  3.18146  2.89801  2.37887  2.77519  2.98518  4.58477  3.61503
          0.02960  3.93052  4.65286  0.61958  0.77255  0.76028  0.63023
     36   3.02516  4.99125  3.20502  2.81562  4.39094  3.50839  3.79150  3.82383  0.96160  3.37626  4.33459  3.23754  4.00464  2.97969  2.44294  3.06334  3.27411  3.52834  5.42176  4.24287     36 k - - -
          2.68618  4.42225  2.77519  2.73123  3.46354  2.40513  3.72494  3.29354  2.67741  2.69355  4.24690  2.90347  2.73739  3.18146  2.89801  2.37887  2.77519  2.98518  4.58477  3.61503
          0.02960  3.93052  4.65286  0.61958  0.77255  0.76028  0.63023
     37   3.00235  5.12523  2.51236  0.94563  4.47874  3.31157  3.90336  3.94416  2.79119  3.55195  4.52339  2.96611  3.91890  3.11778  3.20607  2.97883  3.30701  3.62201  5.63939  4.36161     37 e - - -
          2.68618  4.42225  2.77519  2.73123  3.46354  2.40513  3.72494  3.29354  2.67741  2.69355  4.24690  2.90347  2.73739  3.18146  2.89801  2.37887  2.77519  2.98518  4.58477  3.61503
          0.02960  3.93052  4.65286  0.61958  0.77255  0.76028  0.63023
     38   2.44413  4.28932  3.47977  3.23447  4.02027  3.12667  4.24734  3.15448  3.17859  3.01591  4.06272  3.43455  3.83500  3.57051  3.43449  2.64605  1.07722  2.84325  5.45298  4.23691     38 t - - -
          2.68618  4.42225  2.77519  2.73123  3.46354  2.40513  3.72494  3.29354  2.67741  2.69355  4.24690  2.90347  2.73739  3.18146  2.89801  2.37887  2.77519  2.98518  4.58477  3.61503
          0.02960  3.93052  4.65286  0.61958  0.77255  0.76028  0.63023
     39   2.34377  4.26495  3.25706  3.07546  4.13416  2.99377  4.18374  3.66459  3.15314  3.38033  4.30155  3.29100  3.73734  3.49792  3.43742  1.00682  2.82823  3.18700  5.50201  4.21798     39 s - - -
          2.68618  4.42225  2.77519  2.73123  3.46354  2.40513  3.72494  3.29354  2.67741  2.69355  4.24690  2.90347  2.73739  3.18146  2.89801  2.37887  2.77519  2.98518  4.58477  3.61503
          0.02002  3.92094        *  0.61958  0.77255  0.00000        *
//
