# Supplementary material for: A refined genome phage display methodology delineates the human antibody response in patients with Chagas disease
Source: iScience. 2021 May 15;24(6):102540. doi: 10.1016/j.isci.2021.102540 (PMC8185243; doi:10.1016/j.isci.2021.102540)
Supplement: Data S2. Alignments and consensus sequences for all epitopes. Related to Figure 3 and Data S1 [file mmc3.zip › final clusters A and B/1039.hmm]

HMMER3/f [3.1b2 | February 2015]
NAME  1039.mafft
LENG  40
ALPH  amino
RF    no
MM    no
CONS  yes
CS    no
MAP   yes
DATE  Wed Dec  6 22:59:00 2017
NSEQ  2
EFFN  1.160156
CKSUM 2273402468
STATS LOCAL MSV       -7.5508  0.71952
STATS LOCAL VITERBI   -8.0464  0.71952
STATS LOCAL FORWARD   -4.1935  0.71952
HMM          A        C        D        E        F        G        H        I        K        L        M        N        P        Q        R        S        T        V        W        Y   
            m->m     m->i     m->d     i->m     i->i     d->m     d->d
  COMPO   2.14419  4.68712  3.08733  2.73475  4.25516  2.38959  3.66281  3.27806  3.10280  3.05905  4.46684  2.91980  2.04965  3.36842  3.64378  2.35781  2.48318  2.93029  5.57561  4.42830
          2.68618  4.42225  2.77519  2.73123  3.46354  2.40513  3.72494  3.29354  2.67741  2.69355  4.24690  2.90347  2.73739  3.18146  2.89801  2.37887  2.77519  2.98518  4.58477  3.61503
          0.36636  4.27354  1.22821  0.61958  0.77255  0.00000        *
      1   2.74565  4.51473  3.43255  3.34010  4.48123  0.63668  4.45645  4.09644  3.53009  3.74254  4.71880  3.59682  3.90793  3.84917  3.75910  2.91940  3.23187  3.61238  5.55945  4.58530      1 G - - -
          2.68618  4.42225  2.77519  2.73123  3.46354  2.40513  3.72494  3.29354  2.67741  2.69355  4.24690  2.90347  2.73739  3.18146  2.89801  2.37887  2.77519  2.98518  4.58477  3.61503
          0.02942  3.93660  4.65895  0.61958  0.77255  0.81513  0.58444
      2   2.74565  4.51473  3.43255  3.34010  4.48123  0.63668  4.45645  4.09644  3.53009  3.74254  4.71880  3.59682  3.90793  3.84917  3.75910  2.91940  3.23187  3.61238  5.55945  4.58530      2 G - - -
          2.68618  4.42225  2.77519  2.73123  3.46354  2.40513  3.72494  3.29354  2.67741  2.69355  4.24690  2.90347  2.73739  3.18146  2.89801  2.37887  2.77519  2.98518  4.58477  3.61503
          0.02942  3.93660  4.65895  0.61958  0.77255  0.81513  0.58444
      3   2.34694  4.26817  3.26253  3.08129  4.14030  2.99687  4.18937  3.67159  3.15937  3.38689  4.30765  3.29581  3.74097  3.50369  3.44342  0.99835  2.83187  3.19266  5.50768  4.22417      3 s - - -
          2.68618  4.42225  2.77519  2.73123  3.46354  2.40513  3.72494  3.29354  2.67741  2.69355  4.24690  2.90347  2.73739  3.18146  2.89801  2.37887  2.77519  2.98518  4.58477  3.61503
          0.02942  3.93660  4.65895  0.61958  0.77255  0.81513  0.58444
      4   0.92517  4.22445  3.52799  3.32230  4.11649  3.04726  4.33673  3.25163  3.34020  3.13027  4.15512  3.45561  3.79254  3.67551  3.58628  2.57422  2.85602  2.89494  5.53725  4.34464      4 a - - -
          2.68618  4.42225  2.77519  2.73123  3.46354  2.40513  3.72494  3.29354  2.67741  2.69355  4.24690  2.90347  2.73739  3.18146  2.89801  2.37887  2.77519  2.98518  4.58477  3.61503
          0.02942  3.93660  4.65895  0.61958  0.77255  0.81513  0.58444
      5   2.77693  4.77550  2.74448  2.63645  4.14910  3.22723  3.97332  3.87333  2.88240  3.51295  4.46786  1.04938  3.88226  3.24623  3.23920  2.84170  3.16094  3.48906  5.44767  4.09286      5 n - - -
          2.68618  4.42225  2.77519  2.73123  3.46354  2.40513  3.72494  3.29354  2.67741  2.69355  4.24690  2.90347  2.73739  3.18146  2.89801  2.37887  2.77519  2.98518  4.58477  3.61503
          0.02942  3.93660  4.65895  0.61958  0.77255  0.81513  0.58444
      6   2.85870  4.38362  4.21391  3.87908  3.59716  3.79004  4.66978  2.04801  3.74783  2.27311  3.55265  4.05859  4.34701  4.10304  3.95414  3.29764  3.21871  0.94781  5.39241  4.12798      6 v - - -
          2.68618  4.42225  2.77519  2.73123  3.46354  2.40513  3.72494  3.29354  2.67741  2.69355  4.24690  2.90347  2.73739  3.18146  2.89801  2.37887  2.77519  2.98518  4.58477  3.61503
          0.02942  3.93660  4.65895  0.61958  0.77255  0.81513  0.58444
      7   0.92517  4.22445  3.52799  3.32230  4.11649  3.04726  4.33673  3.25163  3.34020  3.13027  4.15512  3.45561  3.79254  3.67551  3.58628  2.57422  2.85602  2.89494  5.53725  4.34464      7 a - - -
          2.68618  4.42225  2.77519  2.73123  3.46354  2.40513  3.72494  3.29354  2.67741  2.69355  4.24690  2.90347  2.73739  3.18146  2.89801  2.37887  2.77519  2.98518  4.58477  3.61503
          0.02942  3.93660  4.65895  0.61958  0.77255  0.81513  0.58444
      8   2.83747  4.58415  3.45157  3.29986  4.28953  3.26803  4.37205  3.85141  3.36264  3.47131  4.52391  3.60011  0.71660  3.74948  3.60091  3.00697  3.28409  3.48948  5.45852  4.41107      8 p - - -
          2.68618  4.42225  2.77519  2.73123  3.46354  2.40513  3.72494  3.29354  2.67741  2.69355  4.24690  2.90347  2.73739  3.18146  2.89801  2.37887  2.77519  2.98518  4.58477  3.61503
          0.02942  3.93660  4.65895  0.61958  0.77255  0.81513  0.58444
      9   2.77693  4.77550  2.74448  2.63645  4.14910  3.22723  3.97332  3.87333  2.88240  3.51295  4.46786  1.04938  3.88226  3.24623  3.23920  2.84170  3.16094  3.48906  5.44767  4.09286      9 n - - -
          2.68618  4.42225  2.77519  2.73123  3.46354  2.40513  3.72494  3.29354  2.67741  2.69355  4.24690  2.90347  2.73739  3.18146  2.89801  2.37887  2.77519  2.98518  4.58477  3.61503
          0.02942  3.93660  4.65895  0.61958  0.77255  0.81513  0.58444
     10   2.83747  4.58415  3.45157  3.29986  4.28953  3.26803  4.37205  3.85141  3.36264  3.47131  4.52391  3.60011  0.71660  3.74948  3.60091  3.00697  3.28409  3.48948  5.45852  4.41107     10 p - - -
          2.68618  4.42225  2.77519  2.73123  3.46354  2.40513  3.72494  3.29354  2.67741  2.69355  4.24690  2.90347  2.73739  3.18146  2.89801  2.37887  2.77519  2.98518  4.58477  3.61503
          0.02942  3.93660  4.65895  0.61958  0.77255  0.32407  1.28447
     11   0.56208  4.44650  3.92435  3.75757  4.50583  3.25639  4.72387  3.69615  3.78589  3.55712  4.55844  3.78833  4.03508  4.09151  3.99375  2.80066  3.10690  3.27663  5.88949  4.74363     11 A - - -
          2.68618  4.42225  2.77519  2.73123  3.46354  2.40513  3.72494  3.29354  2.67741  2.69355  4.24690  2.90347  2.73739  3.18146  2.89801  2.37887  2.77519  2.98518  4.58477  3.61503
          0.02092  4.27354  4.99589  0.61958  0.77255  0.48576  0.95510
     12   3.14183  4.59536  4.66906  4.36241  3.88175  4.12673  5.10776  2.12200  4.23816  2.50897  3.80147  4.48408  4.67807  4.57708  4.41033  3.67010  3.50164  0.63375  5.72783  4.47784     12 V - - -
          2.68618  4.42225  2.77519  2.73123  3.46354  2.40513  3.72494  3.29354  2.67741  2.69355  4.24690  2.90347  2.73739  3.18146  2.89801  2.37887  2.77519  2.98518  4.58477  3.61503
          0.02092  4.27354  4.99589  0.61958  0.77255  0.48576  0.95510
     13   2.56471  4.48037  3.61592  3.47110  4.51223  3.20578  4.55809  4.10051  3.57403  3.79514  4.69812  3.61360  3.98142  3.89281  3.83224  0.61610  3.07828  3.54226  5.85416  4.60442     13 S - - -
          2.68618  4.42225  2.77519  2.73123  3.46354  2.40513  3.72494  3.29354  2.67741  2.69355  4.24690  2.90347  2.73739  3.18146  2.89801  2.37887  2.77519  2.98518  4.58477  3.61503
          0.02092  4.27354  4.99589  0.61958  0.77255  0.48576  0.95510
     14   3.36037  4.69228  4.87243  4.51858  3.67999  4.47675  5.19117  0.68452  4.35618  2.20236  3.57202  4.71175  4.88642  4.67448  4.51011  4.02814  3.65900  1.94232  5.64084  4.40286     14 I - - -
          2.68618  4.42225  2.77519  2.73123  3.46354  2.40513  3.72494  3.29354  2.67741  2.69355  4.24690  2.90347  2.73739  3.18146  2.89801  2.37887  2.77519  2.98518  4.58477  3.61503
          0.02092  4.27354  4.99589  0.61958  0.77255  0.48576  0.95510
     15   2.46486  4.44271  3.39914  3.14179  4.50654  3.15464  4.30383  3.98094  3.23833  3.63449  4.46571  3.39234  1.56945  3.55109  3.57882  1.32232  2.93654  3.43280  5.81842  4.56746     15 s - - -
          2.68618  4.42225  2.77519  2.73123  3.46354  2.40513  3.72494  3.29354  2.67741  2.69355  4.24690  2.90347  2.73739  3.18146  2.89801  2.37887  2.77519  2.98518  4.58477  3.61503
          0.02092  4.27354  4.99589  0.61958  0.77255  0.48576  0.95510
     16   3.64028  4.99410  4.83404  4.49400  3.34238  4.48806  5.02730  2.58439  4.25980  0.50218  3.27167  4.73230  4.86587  4.52831  4.36254  4.13586  3.92227  2.72240  5.34687  4.15688     16 L - - -
          2.68618  4.42225  2.77519  2.73123  3.46354  2.40513  3.72494  3.29354  2.67741  2.69355  4.24690  2.90347  2.73739  3.18146  2.89801  2.37887  2.77519  2.98518  4.58477  3.61503
          0.02092  4.27354  4.99589  0.61958  0.77255  0.48576  0.95510
     17   3.37579  5.04496  4.02842  3.93801  4.86865  3.71084  4.96467  4.54078  4.03440  4.11312  5.19203  4.19606  0.33461  4.40936  4.21713  3.55978  3.85141  4.13560  5.92314  5.00040     17 P - - -
          2.68618  4.42225  2.77519  2.73123  3.46354  2.40513  3.72494  3.29354  2.67741  2.69355  4.24690  2.90347  2.73739  3.18146  2.89801  2.37887  2.77519  2.98518  4.58477  3.61503
          0.02092  4.27354  4.99589  0.61958  0.77255  0.48576  0.95510
     18   3.37579  5.04496  4.02842  3.93801  4.86865  3.71084  4.96467  4.54078  4.03440  4.11312  5.19203  4.19606  0.33461  4.40936  4.21713  3.55978  3.85141  4.13560  5.92314  5.00040     18 P - - -
          2.68618  4.42225  2.77519  2.73123  3.46354  2.40513  3.72494  3.29354  2.67741  2.69355  4.24690  2.90347  2.73739  3.18146  2.89801  2.37887  2.77519  2.98518  4.58477  3.61503
          0.02092  4.27354  4.99589  0.61958  0.77255  0.48576  0.95510
     19   3.36995  5.50482  2.74327  0.56527  4.91278  3.58655  4.23474  4.45318  3.17305  4.01232  4.99000  3.24810  4.21643  3.45536  3.60943  3.32231  3.68406  4.10257  6.00500  4.75541     19 E - - -
          2.68618  4.42225  2.77519  2.73123  3.46354  2.40513  3.72494  3.29354  2.67741  2.69355  4.24690  2.90347  2.73739  3.18146  2.89801  2.37887  2.77519  2.98518  4.58477  3.61503
          0.02092  4.27354  4.99589  0.61958  0.77255  0.48576  0.95510
     20   3.37579  5.04496  4.02842  3.93801  4.86865  3.71084  4.96467  4.54078  4.03440  4.11312  5.19203  4.19606  0.33461  4.40936  4.21713  3.55978  3.85141  4.13560  5.92314  5.00040     20 P - - -
          2.68618  4.42225  2.77519  2.73123  3.46354  2.40513  3.72494  3.29354  2.67741  2.69355  4.24690  2.90347  2.73739  3.18146  2.89801  2.37887  2.77519  2.98518  4.58477  3.61503
          0.02092  4.27354  4.99589  0.61958  0.77255  0.48576  0.95510
     21   3.39641  5.33135  3.59642  3.16565  4.81279  3.81847  4.05630  4.27386  0.59477  3.75923  4.71684  3.56488  4.30496  3.23765  2.60110  3.42273  3.62797  3.96564  5.71347  4.59522     21 K - - -
          2.68618  4.42225  2.77519  2.73123  3.46354  2.40513  3.72494  3.29354  2.67741  2.69355  4.24690  2.90347  2.73739  3.18146  2.89801  2.37887  2.77519  2.98518  4.58477  3.61503
          0.02092  4.27354  4.99589  0.61958  0.77255  0.48576  0.95510
     22   2.56471  4.48037  3.61592  3.47110  4.51223  3.20578  4.55809  4.10051  3.57403  3.79514  4.69812  3.61360  3.98142  3.89281  3.83224  0.61610  3.07828  3.54226  5.85416  4.60442     22 S - - -
          2.68618  4.42225  2.77519  2.73123  3.46354  2.40513  3.72494  3.29354  2.67741  2.69355  4.24690  2.90347  2.73739  3.18146  2.89801  2.37887  2.77519  2.98518  4.58477  3.61503
          0.02092  4.27354  4.99589  0.61958  0.77255  0.48576  0.95510
     23   2.68807  4.52767  3.85133  3.64685  4.39037  3.34780  4.62481  3.57118  3.59836  3.41921  4.45765  3.77215  4.08973  3.97573  3.82339  2.89568  0.63858  3.21832  5.78848  4.61273     23 T - - -
          2.68618  4.42225  2.77519  2.73123  3.46354  2.40513  3.72494  3.29354  2.67741  2.69355  4.24690  2.90347  2.73739  3.18146  2.89801  2.37887  2.77519  2.98518  4.58477  3.61503
          0.02092  4.27354  4.99589  0.61958  0.77255  0.48576  0.95510
     24   2.56471  4.48037  3.61592  3.47110  4.51223  3.20578  4.55809  4.10051  3.57403  3.79514  4.69812  3.61360  3.98142  3.89281  3.83224  0.61610  3.07828  3.54226  5.85416  4.60442     24 S - - -
          2.68618  4.42225  2.77519  2.73123  3.46354  2.40513  3.72494  3.29354  2.67741  2.69355  4.24690  2.90347  2.73739  3.18146  2.89801  2.37887  2.77519  2.98518  4.58477  3.61503
          0.02092  4.27354  4.99589  0.61958  0.77255  0.48576  0.95510
     25   2.98706  5.28145  2.55386  1.32282  4.79026  1.57143  3.98497  4.28124  2.91228  3.82896  4.68075  2.99579  4.00838  3.16198  3.40627  2.95398  3.30586  3.85649  5.95548  4.57741     25 e - - -
          2.68618  4.42225  2.77519  2.73123  3.46354  2.40513  3.72494  3.29354  2.67741  2.69355  4.24690  2.90347  2.73739  3.18146  2.89801  2.37887  2.77519  2.98518  4.58477  3.61503
          0.02092  4.27354  4.99589  0.61958  0.77255  0.48576  0.95510
     26   0.56208  4.44650  3.92435  3.75757  4.50583  3.25639  4.72387  3.69615  3.78589  3.55712  4.55844  3.78833  4.03508  4.09151  3.99375  2.80066  3.10690  3.27663  5.88949  4.74363     26 A - - -
          2.68618  4.42225  2.77519  2.73123  3.46354  2.40513  3.72494  3.29354  2.67741  2.69355  4.24690  2.90347  2.73739  3.18146  2.89801  2.37887  2.77519  2.98518  4.58477  3.61503
          0.02092  4.27354  4.99589  0.61958  0.77255  0.48576  0.95510
     27   2.68807  4.52767  3.85133  3.64685  4.39037  3.34780  4.62481  3.57118  3.59836  3.41921  4.45765  3.77215  4.08973  3.97573  3.82339  2.89568  0.63858  3.21832  5.78848  4.61273     27 T - - -
          2.68618  4.42225  2.77519  2.73123  3.46354  2.40513  3.72494  3.29354  2.67741  2.69355  4.24690  2.90347  2.73739  3.18146  2.89801  2.37887  2.77519  2.98518  4.58477  3.61503
          0.02092  4.27354  4.99589  0.61958  0.77255  0.48576  0.95510
     28   3.24229  4.95835  3.99623  3.95495  5.05287  0.31288  5.03092  4.76960  4.18950  4.36490  5.35729  4.16263  4.35999  4.48264  4.36313  3.42852  3.75393  4.21991  6.02256  5.17481     28 G - - -
          2.68618  4.42225  2.77519  2.73123  3.46354  2.40513  3.72494  3.29354  2.67741  2.69355  4.24690  2.90347  2.73739  3.18146  2.89801  2.37887  2.77519  2.98518  4.58477  3.61503
          0.02092  4.27354  4.99589  0.61958  0.77255  0.48576  0.95510
     29   2.68807  4.52767  3.85133  3.64685  4.39037  3.34780  4.62481  3.57118  3.59836  3.41921  4.45765  3.77215  4.08973  3.97573  3.82339  2.89568  0.63858  3.21832  5.78848  4.61273     29 T - - -
          2.68618  4.42225  2.77519  2.73123  3.46354  2.40513  3.72494  3.29354  2.67741  2.69355  4.24690  2.90347  2.73739  3.18146  2.89801  2.37887  2.77519  2.98518  4.58477  3.61503
          0.02092  4.27354  4.99589  0.61958  0.77255  0.48576  0.95510
     30   3.24229  4.95835  3.99623  3.95495  5.05287  0.31288  5.03092  4.76960  4.18950  4.36490  5.35729  4.16263  4.35999  4.48264  4.36313  3.42852  3.75393  4.21991  6.02256  5.17481     30 G - - -
          2.68618  4.42225  2.77519  2.73123  3.46354  2.40513  3.72494  3.29354  2.67741  2.69355  4.24690  2.90347  2.73739  3.18146  2.89801  2.37887  2.77519  2.98518  4.58477  3.61503
          0.02092  4.27354  4.99589  0.61958  0.77255  0.48576  0.95510
     31   3.36995  5.50482  2.74327  0.56527  4.91278  3.58655  4.23474  4.45318  3.17305  4.01232  4.99000  3.24810  4.21643  3.45536  3.60943  3.32231  3.68406  4.10257  6.00500  4.75541     31 E - - -
          2.68618  4.42225  2.77519  2.73123  3.46354  2.40513  3.72494  3.29354  2.67741  2.69355  4.24690  2.90347  2.73739  3.18146  2.89801  2.37887  2.77519  2.98518  4.58477  3.61503
          0.02092  4.27354  4.99589  0.61958  0.77255  0.48576  0.95510
     32   0.56208  4.44650  3.92435  3.75757  4.50583  3.25639  4.72387  3.69615  3.78589  3.55712  4.55844  3.78833  4.03508  4.09151  3.99375  2.80066  3.10690  3.27663  5.88949  4.74363     32 A - - -
          2.68618  4.42225  2.77519  2.73123  3.46354  2.40513  3.72494  3.29354  2.67741  2.69355  4.24690  2.90347  2.73739  3.18146  2.89801  2.37887  2.77519  2.98518  4.58477  3.61503
          0.02092  4.27354  4.99589  0.61958  0.77255  0.48576  0.95510
     33   3.37579  5.04496  4.02842  3.93801  4.86865  3.71084  4.96467  4.54078  4.03440  4.11312  5.19203  4.19606  0.33461  4.40936  4.21713  3.55978  3.85141  4.13560  5.92314  5.00040     33 P - - -
          2.68618  4.42225  2.77519  2.73123  3.46354  2.40513  3.72494  3.29354  2.67741  2.69355  4.24690  2.90347  2.73739  3.18146  2.89801  2.37887  2.77519  2.98518  4.58477  3.61503
          0.02092  4.27354  4.99589  0.61958  0.77255  0.48576  0.95510
     34   3.54386  5.25383  3.62282  3.44079  3.65480  3.86092  0.52204  4.31269  3.27742  3.74558  4.83512  3.82628  4.44365  3.81772  3.50912  3.61677  3.86881  4.04034  5.10819  3.59815     34 H - - -
          2.68618  4.42225  2.77519  2.73123  3.46354  2.40513  3.72494  3.29354  2.67741  2.69355  4.24690  2.90347  2.73739  3.18146  2.89801  2.37887  2.77519  2.98518  4.58477  3.61503
          0.02092  4.27354  4.99589  0.61958  0.77255  0.48576  0.95510
     35   3.37579  5.04496  4.02842  3.93801  4.86865  3.71084  4.96467  4.54078  4.03440  4.11312  5.19203  4.19606  0.33461  4.40936  4.21713  3.55978  3.85141  4.13560  5.92314  5.00040     35 P - - -
          2.68618  4.42225  2.77519  2.73123  3.46354  2.40513  3.72494  3.29354  2.67741  2.69355  4.24690  2.90347  2.73739  3.18146  2.89801  2.37887  2.77519  2.98518  4.58477  3.61503
          0.02092  4.27354  4.99589  0.61958  0.77255  0.48576  0.95510
     36   2.68807  4.52767  3.85133  3.64685  4.39037  3.34780  4.62481  3.57118  3.59836  3.41921  4.45765  3.77215  4.08973  3.97573  3.82339  2.89568  0.63858  3.21832  5.78848  4.61273     36 T - - -
          2.68618  4.42225  2.77519  2.73123  3.46354  2.40513  3.72494  3.29354  2.67741  2.69355  4.24690  2.90347  2.73739  3.18146  2.89801  2.37887  2.77519  2.98518  4.58477  3.61503
          0.02092  4.27354  4.99589  0.61958  0.77255  0.48576  0.95510
     37   3.47984  5.61070  0.47982  2.68157  5.05547  3.56900  4.35932  4.74791  3.52980  4.28919  5.29449  3.25168  4.25059  3.61152  4.08698  3.40892  3.83278  4.34944  6.13772  4.88559     37 D - - -
          2.68618  4.42225  2.77519  2.73123  3.46354  2.40513  3.72494  3.29354  2.67741  2.69355  4.24690  2.90347  2.73739  3.18146  2.89801  2.37887  2.77519  2.98518  4.58477  3.61503
          0.02092  4.27354  4.99589  0.61958  0.77255  0.48576  0.95510
     38   3.12122  5.09693  3.02296  2.95882  4.53148  3.50739  4.33342  4.35191  3.28463  3.95564  4.92328  0.60630  4.18664  3.62317  3.63937  3.18292  3.52594  3.93085  5.78931  4.46361     38 N - - -
          2.68618  4.42225  2.77519  2.73123  3.46354  2.40513  3.72494  3.29354  2.67741  2.69355  4.24690  2.90347  2.73739  3.18146  2.89801  2.37887  2.77519  2.98518  4.58477  3.61503
          0.02092  4.27354  4.99589  0.61958  0.77255  0.48576  0.95510
     39   0.56208  4.44650  3.92435  3.75757  4.50583  3.25639  4.72387  3.69615  3.78589  3.55712  4.55844  3.78833  4.03508  4.09151  3.99375  2.80066  3.10690  3.27663  5.88949  4.74363     39 A - - -
          2.68618  4.42225  2.77519  2.73123  3.46354  2.40513  3.72494  3.29354  2.67741  2.69355  4.24690  2.90347  2.73739  3.18146  2.89801  2.37887  2.77519  2.98518  4.58477  3.61503
          0.02092  4.27354  4.99589  0.61958  0.77255  0.48576  0.95510
     40   3.28087  5.23527  3.24751  3.02970  4.45685  3.68625  4.18387  4.17269  2.82625  3.63132  4.66788  3.48548  4.25801  0.65952  3.09341  3.32091  3.58700  3.88243  5.66261  4.39465     40 Q - - -
          2.68663  4.42271  2.77473  2.73169  3.46399  2.40558  3.72540  3.29399  2.67786  2.69400  4.24337  2.90392  2.73785  3.18054  2.89743  2.37871  2.77291  2.98564  4.58522  3.61549
          0.35957  1.19724        *  1.90026  0.16197  0.00000        *
//
