# Supplementary material for: A refined genome phage display methodology delineates the human antibody response in patients with Chagas disease
Source: iScience. 2021 May 15;24(6):102540. doi: 10.1016/j.isci.2021.102540 (PMC8185243; doi:10.1016/j.isci.2021.102540)
Supplement: Data S2. Alignments and consensus sequences for all epitopes. Related to Figure 3 and Data S1 [file mmc3.zip › final clusters A and B/104.hmm]

HMMER3/f [3.1b2 | February 2015]
NAME  104.mafft
LENG  56
ALPH  amino
RF    no
MM    no
CONS  yes
CS    no
MAP   yes
DATE  Wed Dec  6 22:54:58 2017
NSEQ  22
EFFN  0.797607
CKSUM 442790781
STATS LOCAL MSV       -8.3832  0.71911
STATS LOCAL VITERBI   -9.0260  0.71911
STATS LOCAL FORWARD   -3.7123  0.71911
HMM          A        C        D        E        F        G        H        I        K        L        M        N        P        Q        R        S        T        V        W        Y   
            m->m     m->i     m->d     i->m     i->i     d->m     d->d
  COMPO   1.91856  4.68023  2.75772  2.36288  3.92521  2.68210  4.14742  3.58610  2.24538  3.03213  4.35033  3.20370  2.36805  3.44572  2.79757  2.84923  3.17407  3.16404  5.42987  4.25632
          2.68611  4.42248  2.77543  2.73120  3.46377  2.40513  3.72518  3.29377  2.67739  2.69353  4.24713  2.90370  2.73763  3.18119  2.89793  2.37891  2.77462  2.98473  4.58500  3.61526
          0.47218  1.59063  1.75699  1.69051  0.20386  0.00000        *
      1   3.28947  4.68393  4.27254  3.99155  0.97223  3.97380  3.88779  2.80994  3.89793  2.17423  3.53634  4.04685  4.43170  4.05906  4.01157  3.55824  3.59055  2.80248  4.12925  2.49305     13 f - - -
          2.68618  4.42225  2.77519  2.73123  3.46354  2.40513  3.72494  3.29354  2.67741  2.69355  4.24690  2.90347  2.73739  3.18146  2.89801  2.37887  2.77519  2.98518  4.58477  3.61503
          0.03062  3.89713  4.61947  0.61958  0.77255  0.65127  0.73686
      2   2.69526  4.46849  3.37410  3.27652  4.41882  0.69206  4.39549  4.02424  3.46116  3.67533  4.65111  3.53834  3.86042  3.78334  3.69470  2.86784  3.17840  3.54779  5.50766  4.52148     14 G - - -
          2.68618  4.42225  2.77519  2.73123  3.46354  2.40513  3.72494  3.29354  2.67741  2.69355  4.24690  2.90347  2.73739  3.18146  2.89801  2.37887  2.77519  2.98518  4.58477  3.61503
          0.03062  3.89713  4.61947  0.61958  0.77255  0.57069  0.83272
      3   2.85738  4.60147  3.47306  3.32356  4.31165  3.28455  4.39442  3.87739  3.38760  3.49567  4.54902  3.62227  0.69405  3.77400  3.62408  3.02737  3.30516  3.51380  5.47654  4.43346     15 p - - -
          2.68618  4.42225  2.77519  2.73123  3.46354  2.40513  3.72494  3.29354  2.67741  2.69355  4.24690  2.90347  2.73739  3.18146  2.89801  2.37887  2.77519  2.98518  4.58477  3.61503
          0.02900  3.95082  4.67317  0.61958  0.77255  0.41703  1.07587
      4   2.96922  4.46147  4.39937  4.07310  3.70471  3.92727  4.84276  2.06226  3.94404  2.35962  3.64352  4.22956  4.47983  4.29139  4.13661  3.44692  3.32791  0.80492  5.52160  4.26383     16 v - - -
          2.68618  4.42225  2.77519  2.73123  3.46354  2.40513  3.72494  3.29354  2.67741  2.69355  4.24690  2.90347  2.73739  3.18146  2.89801  2.37887  2.77519  2.98518  4.58477  3.61503
          0.02562  4.07302  4.79537  0.61958  0.77255  0.48576  0.95510
      5   3.16634  5.12781  3.35498  2.94472  4.56043  3.62883  3.88636  4.00355  0.79313  3.52711  4.48216  3.35863  4.11863  3.06963  2.49080  3.19779  3.40685  3.70163  5.53585  4.37971     17 k - - -
          2.68618  4.42225  2.77519  2.73123  3.46354  2.40513  3.72494  3.29354  2.67741  2.69355  4.24690  2.90347  2.73739  3.18146  2.89801  2.37887  2.77519  2.98518  4.58477  3.61503
          0.02562  4.07302  4.79537  0.61958  0.77255  0.48576  0.95510
      6   0.75928  4.30400  3.67726  3.48328  4.26283  3.12215  4.48006  3.41917  3.50500  3.29108  4.30459  3.57865  3.88083  3.82850  3.73843  2.65448  2.94602  3.03841  5.66968  4.49391     18 a - - -
          2.68618  4.42225  2.77519  2.73123  3.46354  2.40513  3.72494  3.29354  2.67741  2.69355  4.24690  2.90347  2.73739  3.18146  2.89801  2.37887  2.77519  2.98518  4.58477  3.61503
          0.02562  4.07302  4.79537  0.61958  0.77255  0.48576  0.95510
      7   3.13929  5.27767  2.59129  0.77036  4.65127  3.41389  4.02426  4.14590  2.93124  3.73276  4.70289  3.06581  4.02949  3.23886  3.35735  3.10408  3.44666  3.81084  5.78487  4.51320     19 e - - -
          2.68618  4.42225  2.77519  2.73123  3.46354  2.40513  3.72494  3.29354  2.67741  2.69355  4.24690  2.90347  2.73739  3.18146  2.89801  2.37887  2.77519  2.98518  4.58477  3.61503
          0.02562  4.07302  4.79537  0.61958  0.77255  0.48576  0.95510
      8   3.24483  5.06101  3.75721  3.23196  4.46711  3.68839  3.98878  4.02664  2.34429  3.50626  4.50509  3.57430  4.18473  3.20254  0.71117  3.32174  3.49937  3.74288  5.47091  4.35512     20 r - - -
          2.68618  4.42225  2.77519  2.73123  3.46354  2.40513  3.72494  3.29354  2.67741  2.69355  4.24690  2.90347  2.73739  3.18146  2.89801  2.37887  2.77519  2.98518  4.58477  3.61503
          0.02562  4.07302  4.79537  0.61958  0.77255  0.48576  0.95510
      9   3.16634  5.12781  3.35498  2.94472  4.56043  3.62883  3.88636  4.00355  0.79313  3.52711  4.48216  3.35863  4.11863  3.06963  2.49080  3.19779  3.40685  3.70163  5.53585  4.37971     21 k - - -
          2.68618  4.42225  2.77519  2.73123  3.46354  2.40513  3.72494  3.29354  2.67741  2.69355  4.24690  2.90347  2.73739  3.18146  2.89801  2.37887  2.77519  2.98518  4.58477  3.61503
          0.02562  4.07302  4.79537  0.61958  0.77255  0.48576  0.95510
     10   2.93363  4.68453  3.64811  3.57527  4.70509  0.47733  4.67899  4.35773  3.78356  3.98525  4.96582  3.81305  4.08181  4.09217  3.99344  3.11201  3.43047  3.84730  5.74287  4.81529     22 G - - -
          2.68618  4.42225  2.77519  2.73123  3.46354  2.40513  3.72494  3.29354  2.67741  2.69355  4.24690  2.90347  2.73739  3.18146  2.89801  2.37887  2.77519  2.98518  4.58477  3.61503
          0.02562  4.07302  4.79537  0.61958  0.77255  0.48576  0.95510
     11   3.16634  5.12781  3.35498  2.94472  4.56043  3.62883  3.88636  4.00355  0.79313  3.52711  4.48216  3.35863  4.11863  3.06963  2.49080  3.19779  3.40685  3.70163  5.53585  4.37971     23 k - - -
          2.68618  4.42225  2.77519  2.73123  3.46354  2.40513  3.72494  3.29354  2.67741  2.69355  4.24690  2.90347  2.73739  3.18146  2.89801  2.37887  2.77519  2.98518  4.58477  3.61503
          0.02562  4.07302  4.79537  0.61958  0.77255  0.48576  0.95510
     12   3.21755  5.36226  0.66807  2.48271  4.76916  3.37388  4.12461  4.40565  3.24926  3.97990  4.96685  3.04749  4.04122  3.36720  3.78935  3.16031  3.56193  4.02489  5.89744  4.61467     24 D - - -
          2.68618  4.42225  2.77519  2.73123  3.46354  2.40513  3.72494  3.29354  2.67741  2.69355  4.24690  2.90347  2.73739  3.18146  2.89801  2.37887  2.77519  2.98518  4.58477  3.61503
          0.02562  4.07302  4.79537  0.61958  0.77255  0.48576  0.95510
     13   0.75928  4.30400  3.67726  3.48328  4.26283  3.12215  4.48006  3.41917  3.50500  3.29108  4.30459  3.57865  3.88083  3.82850  3.73843  2.65448  2.94602  3.03841  5.66968  4.49391     25 a - - -
          2.68618  4.42225  2.77519  2.73123  3.46354  2.40513  3.72494  3.29354  2.67741  2.69355  4.24690  2.90347  2.73739  3.18146  2.89801  2.37887  2.77519  2.98518  4.58477  3.61503
          0.02562  4.07302  4.79537  0.61958  0.77255  0.48576  0.95510
     14   0.75928  4.30400  3.67726  3.48328  4.26283  3.12215  4.48006  3.41917  3.50500  3.29108  4.30459  3.57865  3.88083  3.82850  3.73843  2.65448  2.94602  3.03841  5.66968  4.49391     26 a - - -
          2.68618  4.42225  2.77519  2.73123  3.46354  2.40513  3.72494  3.29354  2.67741  2.69355  4.24690  2.90347  2.73739  3.18146  2.89801  2.37887  2.77519  2.98518  4.58477  3.61503
          0.02562  4.07302  4.79537  0.61958  0.77255  0.48576  0.95510
     15   0.75928  4.30400  3.67726  3.48328  4.26283  3.12215  4.48006  3.41917  3.50500  3.29108  4.30459  3.57865  3.88083  3.82850  3.73843  2.65448  2.94602  3.03841  5.66968  4.49391     27 a - - -
          2.68618  4.42225  2.77519  2.73123  3.46354  2.40513  3.72494  3.29354  2.67741  2.69355  4.24690  2.90347  2.73739  3.18146  2.89801  2.37887  2.77519  2.98518  4.58477  3.61503
          0.02562  4.07302  4.79537  0.61958  0.77255  0.48576  0.95510
     16   3.03965  4.75869  3.66924  3.54052  4.51107  3.43507  4.59770  4.11289  3.61594  3.71596  4.77731  3.82492  0.52689  3.99850  3.83490  3.21440  3.49783  3.73453  5.63799  4.63588     28 P - - -
          2.68618  4.42225  2.77519  2.73123  3.46354  2.40513  3.72494  3.29354  2.67741  2.69355  4.24690  2.90347  2.73739  3.18146  2.89801  2.37887  2.77519  2.98518  4.58477  3.61503
          0.02562  4.07302  4.79537  0.61958  0.77255  0.48576  0.95510
     17   0.75928  4.30400  3.67726  3.48328  4.26283  3.12215  4.48006  3.41917  3.50500  3.29108  4.30459  3.57865  3.88083  3.82850  3.73843  2.65448  2.94602  3.03841  5.66968  4.49391     29 a - - -
          2.68618  4.42225  2.77519  2.73123  3.46354  2.40513  3.72494  3.29354  2.67741  2.69355  4.24690  2.90347  2.73739  3.18146  2.89801  2.37887  2.77519  2.98518  4.58477  3.61503
          0.02562  4.07302  4.79537  0.61958  0.77255  0.48576  0.95510
     18   3.24483  5.06101  3.75721  3.23196  4.46711  3.68839  3.98878  4.02664  2.34429  3.50626  4.50509  3.57430  4.18473  3.20254  0.71117  3.32174  3.49937  3.74288  5.47091  4.35512     30 r - - -
          2.68618  4.42225  2.77519  2.73123  3.46354  2.40513  3.72494  3.29354  2.67741  2.69355  4.24690  2.90347  2.73739  3.18146  2.89801  2.37887  2.77519  2.98518  4.58477  3.61503
          0.02562  4.07302  4.79537  0.61958  0.77255  0.48576  0.95510
     19   1.07155  4.18694  3.63905  3.33567  4.20785  3.03876  4.32731  3.33238  3.31861  3.21947  4.13905  3.44062  3.78273  3.62883  3.59397  2.49711  2.15195  2.92439  5.62710  4.42746     31 a - - -
          2.68618  4.42225  2.77519  2.73123  3.46354  2.40513  3.72494  3.29354  2.67741  2.69355  4.24690  2.90347  2.73739  3.18146  2.89801  2.37887  2.77519  2.98518  4.58477  3.61503
          0.02562  4.07302  4.79537  0.61958  0.77255  0.48576  0.95510
     20   3.13929  5.27767  2.59129  0.77036  4.65127  3.41389  4.02426  4.14590  2.93124  3.73276  4.70289  3.06581  4.02949  3.23886  3.35735  3.10408  3.44666  3.81084  5.78487  4.51320     32 e - - -
          2.68618  4.42225  2.77519  2.73123  3.46354  2.40513  3.72494  3.29354  2.67741  2.69355  4.24690  2.90347  2.73739  3.18146  2.89801  2.37887  2.77519  2.98518  4.58477  3.61503
          0.02562  4.07302  4.79537  0.61958  0.77255  0.48576  0.95510
     21   3.16634  5.12781  3.35498  2.94472  4.56043  3.62883  3.88636  4.00355  0.79313  3.52711  4.48216  3.35863  4.11863  3.06963  2.49080  3.19779  3.40685  3.70163  5.53585  4.37971     33 k - - -
          2.68618  4.42225  2.77519  2.73123  3.46354  2.40513  3.72494  3.29354  2.67741  2.69355  4.24690  2.90347  2.73739  3.18146  2.89801  2.37887  2.77519  2.98518  4.58477  3.61503
          0.02562  4.07302  4.79537  0.61958  0.77255  0.48576  0.95510
     22   3.16634  5.12781  3.35498  2.94472  4.56043  3.62883  3.88636  4.00355  0.79313  3.52711  4.48216  3.35863  4.11863  3.06963  2.49080  3.19779  3.40685  3.70163  5.53585  4.37971     34 k - - -
          2.68618  4.42225  2.77519  2.73123  3.46354  2.40513  3.72494  3.29354  2.67741  2.69355  4.24690  2.90347  2.73739  3.18146  2.89801  2.37887  2.77519  2.98518  4.58477  3.61503
          0.02562  4.07302  4.79537  0.61958  0.77255  0.48576  0.95510
     23   3.03965  4.75869  3.66924  3.54052  4.51107  3.43507  4.59770  4.11289  3.61594  3.71596  4.77731  3.82492  0.52689  3.99850  3.83490  3.21440  3.49783  3.73453  5.63799  4.63588     35 P - - -
          2.68618  4.42225  2.77519  2.73123  3.46354  2.40513  3.72494  3.29354  2.67741  2.69355  4.24690  2.90347  2.73739  3.18146  2.89801  2.37887  2.77519  2.98518  4.58477  3.61503
          0.02562  4.07302  4.79537  0.61958  0.77255  0.48576  0.95510
     24   3.16634  5.12781  3.35498  2.94472  4.56043  3.62883  3.88636  4.00355  0.79313  3.52711  4.48216  3.35863  4.11863  3.06963  2.49080  3.19779  3.40685  3.70163  5.53585  4.37971     36 k - - -
          2.68618  4.42225  2.77519  2.73123  3.46354  2.40513  3.72494  3.29354  2.67741  2.69355  4.24690  2.90347  2.73739  3.18146  2.89801  2.37887  2.77519  2.98518  4.58477  3.61503
          0.02562  4.07302  4.79537  0.61958  0.77255  0.48576  0.95510
     25   0.75928  4.30400  3.67726  3.48328  4.26283  3.12215  4.48006  3.41917  3.50500  3.29108  4.30459  3.57865  3.88083  3.82850  3.73843  2.65448  2.94602  3.03841  5.66968  4.49391     37 a - - -
          2.68618  4.42225  2.77519  2.73123  3.46354  2.40513  3.72494  3.29354  2.67741  2.69355  4.24690  2.90347  2.73739  3.18146  2.89801  2.37887  2.77519  2.98518  4.58477  3.61503
          0.02562  4.07302  4.79537  0.61958  0.77255  0.48576  0.95510
     26   0.75928  4.30400  3.67726  3.48328  4.26283  3.12215  4.48006  3.41917  3.50500  3.29108  4.30459  3.57865  3.88083  3.82850  3.73843  2.65448  2.94602  3.03841  5.66968  4.49391     38 a - - -
          2.68618  4.42225  2.77519  2.73123  3.46354  2.40513  3.72494  3.29354  2.67741  2.69355  4.24690  2.90347  2.73739  3.18146  2.89801  2.37887  2.77519  2.98518  4.58477  3.61503
          0.02562  4.07302  4.79537  0.61958  0.77255  0.48576  0.95510
     27   0.75928  4.30400  3.67726  3.48328  4.26283  3.12215  4.48006  3.41917  3.50500  3.29108  4.30459  3.57865  3.88083  3.82850  3.73843  2.65448  2.94602  3.03841  5.66968  4.49391     39 a - - -
          2.68618  4.42225  2.77519  2.73123  3.46354  2.40513  3.72494  3.29354  2.67741  2.69355  4.24690  2.90347  2.73739  3.18146  2.89801  2.37887  2.77519  2.98518  4.58477  3.61503
          0.02562  4.07302  4.79537  0.61958  0.77255  0.48576  0.95510
     28   0.75928  4.30400  3.67726  3.48328  4.26283  3.12215  4.48006  3.41917  3.50500  3.29108  4.30459  3.57865  3.88083  3.82850  3.73843  2.65448  2.94602  3.03841  5.66968  4.49391     40 a - - -
          2.68618  4.42225  2.77519  2.73123  3.46354  2.40513  3.72494  3.29354  2.67741  2.69355  4.24690  2.90347  2.73739  3.18146  2.89801  2.37887  2.77519  2.98518  4.58477  3.61503
          0.02562  4.07302  4.79537  0.61958  0.77255  0.48576  0.95510
     29   0.75928  4.30400  3.67726  3.48328  4.26283  3.12215  4.48006  3.41917  3.50500  3.29108  4.30459  3.57865  3.88083  3.82850  3.73843  2.65448  2.94602  3.03841  5.66968  4.49391     41 a - - -
          2.68618  4.42225  2.77519  2.73123  3.46354  2.40513  3.72494  3.29354  2.67741  2.69355  4.24690  2.90347  2.73739  3.18146  2.89801  2.37887  2.77519  2.98518  4.58477  3.61503
          0.02562  4.07302  4.79537  0.61958  0.77255  0.48576  0.95510
     30   0.75928  4.30400  3.67726  3.48328  4.26283  3.12215  4.48006  3.41917  3.50500  3.29108  4.30459  3.57865  3.88083  3.82850  3.73843  2.65448  2.94602  3.03841  5.66968  4.49391     42 a - - -
          2.68618  4.42225  2.77519  2.73123  3.46354  2.40513  3.72494  3.29354  2.67741  2.69355  4.24690  2.90347  2.73739  3.18146  2.89801  2.37887  2.77519  2.98518  4.58477  3.61503
          0.02562  4.07302  4.79537  0.61958  0.77255  0.48576  0.95510
     31   2.86880  5.14752  1.48002  2.32617  4.71431  1.62239  3.92226  4.23891  2.94508  3.79425  4.65281  2.87499  3.88928  3.11155  3.49148  2.83945  3.21349  3.78866  5.90335  4.51188     43 d - - -
          2.68618  4.42225  2.77519  2.73123  3.46354  2.40513  3.72494  3.29354  2.67741  2.69355  4.24690  2.90347  2.73739  3.18146  2.89801  2.37887  2.77519  2.98518  4.58477  3.61503
          0.02562  4.07302  4.79537  0.61958  0.77255  0.48576  0.95510
     32   2.93363  4.68453  3.64811  3.57527  4.70509  0.47733  4.67899  4.35773  3.78356  3.98525  4.96582  3.81305  4.08181  4.09217  3.99344  3.11201  3.43047  3.84730  5.74287  4.81529     44 G - - -
          2.68618  4.42225  2.77519  2.73123  3.46354  2.40513  3.72494  3.29354  2.67741  2.69355  4.24690  2.90347  2.73739  3.18146  2.89801  2.37887  2.77519  2.98518  4.58477  3.61503
          0.02562  4.07302  4.79537  0.61958  0.77255  0.48576  0.95510
     33   0.75928  4.30400  3.67726  3.48328  4.26283  3.12215  4.48006  3.41917  3.50500  3.29108  4.30459  3.57865  3.88083  3.82850  3.73843  2.65448  2.94602  3.03841  5.66968  4.49391     45 a - - -
          2.68618  4.42225  2.77519  2.73123  3.46354  2.40513  3.72494  3.29354  2.67741  2.69355  4.24690  2.90347  2.73739  3.18146  2.89801  2.37887  2.77519  2.98518  4.58477  3.61503
          0.02562  4.07302  4.79537  0.61958  0.77255  0.48576  0.95510
     34   3.13929  5.27767  2.59129  0.77036  4.65127  3.41389  4.02426  4.14590  2.93124  3.73276  4.70289  3.06581  4.02949  3.23886  3.35735  3.10408  3.44666  3.81084  5.78487  4.51320     46 e - - -
          2.68618  4.42225  2.77519  2.73123  3.46354  2.40513  3.72494  3.29354  2.67741  2.69355  4.24690  2.90347  2.73739  3.18146  2.89801  2.37887  2.77519  2.98518  4.58477  3.61503
          0.02562  4.07302  4.79537  0.61958  0.77255  0.48576  0.95510
     35   2.90800  5.27554  2.56928  1.35080  4.61334  3.39326  3.71789  4.04960  1.94853  3.56293  4.40410  2.88657  3.90896  2.86525  2.78984  2.85296  3.15330  3.67611  5.69504  4.33654     47 e - - -
          2.68618  4.42225  2.77519  2.73123  3.46354  2.40513  3.72494  3.29354  2.67741  2.69355  4.24690  2.90347  2.73739  3.18146  2.89801  2.37887  2.77519  2.98518  4.58477  3.61503
          0.02562  4.07302  4.79537  0.61958  0.77255  0.48576  0.95510
     36   3.13929  5.27767  2.59129  0.77036  4.65127  3.41389  4.02426  4.14590  2.93124  3.73276  4.70289  3.06581  4.02949  3.23886  3.35735  3.10408  3.44666  3.81084  5.78487  4.51320     48 e - - -
          2.68618  4.42225  2.77519  2.73123  3.46354  2.40513  3.72494  3.29354  2.67741  2.69355  4.24690  2.90347  2.73739  3.18146  2.89801  2.37887  2.77519  2.98518  4.58477  3.61503
          0.02608  4.05546  4.77780  0.61958  0.77255  0.48576  0.95510
     37   3.19622  5.34087  0.68726  2.46759  4.74483  3.35834  4.10593  4.37680  3.22679  3.95391  4.93964  3.03179  4.02439  3.34793  3.76510  3.14041  3.53995  3.99766  5.87683  4.59218     49 D - - -
          2.68618  4.42225  2.77519  2.73123  3.46354  2.40513  3.72494  3.29354  2.67741  2.69355  4.24690  2.90347  2.73739  3.18146  2.89801  2.37887  2.77519  2.98518  4.58477  3.61503
          0.02608  4.05546  4.77780  0.61958  0.77255  0.48576  0.95510
     38   3.12126  5.25862  2.58025  0.79055  4.62957  3.40043  4.00809  4.12049  2.91260  3.70984  4.67980  3.05218  4.01491  3.22247  3.33753  3.08734  3.42820  3.78692  5.76656  4.49371     50 e - - -
          2.68618  4.42225  2.77519  2.73123  3.46354  2.40513  3.72494  3.29354  2.67741  2.69355  4.24690  2.90347  2.73739  3.18146  2.89801  2.37887  2.77519  2.98518  4.58477  3.61503
          0.02608  4.05546  4.77780  0.61958  0.77255  0.48576  0.95510
     39   0.77908  4.29297  3.65722  3.46138  4.24316  3.11177  4.46056  3.39671  3.48258  3.26951  4.28429  3.56190  3.86870  3.80758  3.71786  2.64326  2.93352  3.01912  5.65186  4.47377     51 a - - -
          2.68618  4.42225  2.77519  2.73123  3.46354  2.40513  3.72494  3.29354  2.67741  2.69355  4.24690  2.90347  2.73739  3.18146  2.89801  2.37887  2.77519  2.98518  4.58477  3.61503
          0.02608  4.05546  4.77780  0.61958  0.77255  0.48576  0.95510
     40   3.01227  4.73519  3.63984  3.50796  4.48142  3.41252  4.56735  4.07773  3.58168  3.68314  4.74319  3.79453  0.54823  3.96482  3.80339  3.18629  3.46893  3.70157  5.61410  4.60572     52 P - - -
          2.68618  4.42225  2.77519  2.73123  3.46354  2.40513  3.72494  3.29354  2.67741  2.69355  4.24690  2.90347  2.73739  3.18146  2.89801  2.37887  2.77519  2.98518  4.58477  3.61503
          0.02608  4.05546  4.77780  0.61958  0.77255  0.48576  0.95510
     41   3.22238  5.04151  3.73272  3.21012  4.44300  3.67047  3.97236  4.00054  2.33230  3.48334  4.48191  3.55421  4.16701  3.18636  0.73177  3.29968  3.47770  3.71736  5.45356  4.33402     53 r - - -
          2.68618  4.42225  2.77519  2.73123  3.46354  2.40513  3.72494  3.29354  2.67741  2.69355  4.24690  2.90347  2.73739  3.18146  2.89801  2.37887  2.77519  2.98518  4.58477  3.61503
          0.02608  4.05546  4.77780  0.61958  0.77255  0.48576  0.95510
     42   3.12126  5.25862  2.58025  0.79055  4.62957  3.40043  4.00809  4.12049  2.91260  3.70984  4.67980  3.05218  4.01491  3.22247  3.33753  3.08734  3.42820  3.78692  5.76656  4.49371     54 e - - -
          2.68618  4.42225  2.77519  2.73123  3.46354  2.40513  3.72494  3.29354  2.67741  2.69355  4.24690  2.90347  2.73739  3.18146  2.89801  2.37887  2.77519  2.98518  4.58477  3.61503
          0.02608  4.05546  4.77780  0.61958  0.77255  0.48576  0.95510
     43   3.14801  5.11075  3.33561  2.92758  4.53925  3.61344  3.87351  3.98101  0.81255  3.50801  4.46319  3.34260  4.10382  3.05720  2.48349  3.18013  3.38944  3.67978  5.52135  4.36222     55 k - - -
          2.68618  4.42225  2.77519  2.73123  3.46354  2.40513  3.72494  3.29354  2.67741  2.69355  4.24690  2.90347  2.73739  3.18146  2.89801  2.37887  2.77519  2.98518  4.58477  3.61503
          0.02608  4.05546  4.77780  0.61958  0.77255  0.48576  0.95510
     44   3.14801  5.11075  3.33561  2.92758  4.53925  3.61344  3.87351  3.98101  0.81255  3.50801  4.46319  3.34260  4.10382  3.05720  2.48349  3.18013  3.38944  3.67978  5.52135  4.36222     56 k - - -
          2.68618  4.42225  2.77519  2.73123  3.46354  2.40513  3.72494  3.29354  2.67741  2.69355  4.24690  2.90347  2.73739  3.18146  2.89801  2.37887  2.77519  2.98518  4.58477  3.61503
          0.02608  4.05546  4.77780  0.61958  0.77255  0.48576  0.95510
     45   3.14801  5.11075  3.33561  2.92758  4.53925  3.61344  3.87351  3.98101  0.81255  3.50801  4.46319  3.34260  4.10382  3.05720  2.48349  3.18013  3.38944  3.67978  5.52135  4.36222     57 k - - -
          2.68618  4.42225  2.77519  2.73123  3.46354  2.40513  3.72494  3.29354  2.67741  2.69355  4.24690  2.90347  2.73739  3.18146  2.89801  2.37887  2.77519  2.98518  4.58477  3.61503
          0.02608  4.05546  4.77780  0.61958  0.77255  0.48576  0.95510
     46   3.01227  4.73519  3.63984  3.50796  4.48142  3.41252  4.56735  4.07773  3.58168  3.68314  4.74319  3.79453  0.54823  3.96482  3.80339  3.18629  3.46893  3.70157  5.61410  4.60572     58 P - - -
          2.68618  4.42225  2.77519  2.73123  3.46354  2.40513  3.72494  3.29354  2.67741  2.69355  4.24690  2.90347  2.73739  3.18146  2.89801  2.37887  2.77519  2.98518  4.58477  3.61503
          0.04315  4.05546  3.69269  0.61958  0.77255  0.48576  0.95510
     47   2.86960  4.86648  2.81354  2.71737  4.25700  3.30217  4.06753  4.00645  2.98699  3.63519  4.59172  0.89404  3.96352  3.34306  3.34518  2.93200  3.25847  3.61166  5.54398  4.19531     59 n - - -
          2.68618  4.42225  2.77519  2.73123  3.46354  2.40513  3.72494  3.29354  2.67741  2.69355  4.24690  2.90347  2.73739  3.18146  2.89801  2.37887  2.77519  2.98518  4.58477  3.61503
          0.08419  4.03883  2.76261  0.61958  0.77255  0.50368  0.92710
     48   2.90305  4.64105  3.52230  3.37794  4.36210  3.32237  4.44560  3.93676  3.44484  3.55130  4.60648  3.67310  0.64598  3.83027  3.67713  3.07420  3.35348  3.56942  5.51756  4.48457     60 P - - -
          2.68618  4.42225  2.77519  2.73123  3.46354  2.40513  3.72494  3.29354  2.67741  2.69355  4.24690  2.90347  2.73739  3.18146  2.89801  2.37887  2.77519  2.98518  4.58477  3.61503
          0.04921  3.98271  3.52720  0.61958  0.77255  0.55988  0.84695
     49   3.25659  4.69255  4.33327  3.97403  3.17129  4.09563  4.60164  2.38079  3.74088  0.77221  3.16714  4.24078  4.51589  4.08774  3.90208  3.67767  3.54695  2.44131  5.08261  3.82647     61 l - - -
          2.68618  4.42225  2.77519  2.73123  3.46354  2.40513  3.72494  3.29354  2.67741  2.69355  4.24690  2.90347  2.73739  3.18146  2.89801  2.37887  2.77519  2.98518  4.58477  3.61503
          0.05382  3.96216  3.39988  0.61958  0.77255  0.57895  0.82209
     50   3.06009  5.19793  0.82881  2.37670  4.58380  3.26044  3.98913  4.18690  3.08569  3.78366  4.76326  2.93632  3.91786  3.22845  3.61071  3.01514  3.40008  3.81917  5.73970  4.44603     62 d - - -
          2.68618  4.42225  2.77519  2.73123  3.46354  2.40513  3.72494  3.29354  2.67741  2.69355  4.24690  2.90347  2.73739  3.18146  2.89801  2.37887  2.77519  2.98518  4.58477  3.61503
          0.09190  3.93773  2.68365  0.61958  0.77255  0.60068  0.79504
     51   2.95604  5.06832  2.48923  1.01884  4.41508  3.27689  3.86394  3.86989  2.74503  3.48622  4.45993  2.93521  3.88165  3.07942  3.15444  2.93790  3.26028  3.55321  5.58578  4.30789     63 e - - -
          2.68618  4.42225  2.77519  2.73123  3.46354  2.40513  3.72494  3.29354  2.67741  2.69355  4.24690  2.90347  2.73739  3.18146  2.89801  2.37887  2.77519  2.98518  4.58477  3.61503
          0.03125  3.87708  4.59942  0.61958  0.77255  0.65055  0.73764
     52   3.16033  4.62117  4.19693  3.83669  3.13728  3.98807  4.49098  2.34146  3.60440  0.86954  3.15860  4.11173  4.42256  3.97162  3.77976  3.55931  3.45433  2.38001  5.01835  3.74277     64 l - - -
          2.68618  4.42225  2.77519  2.73123  3.46354  2.40513  3.72494  3.29354  2.67741  2.69355  4.24690  2.90347  2.73739  3.18146  2.89801  2.37887  2.77519  2.98518  4.58477  3.61503
          0.05398  3.87708  3.44709  0.61958  0.77255  0.65055  0.73764
     53   2.72891  4.48897  3.33423  3.17088  4.16726  3.17747  4.24964  3.70835  3.22672  3.33702  4.38624  3.47926  0.86064  3.61604  3.47409  2.89589  3.16914  3.35569  5.35844  4.28774     65 p - - -
          2.68618  4.42225  2.77519  2.73123  3.46354  2.40513  3.72494  3.29354  2.67741  2.69355  4.24690  2.90347  2.73739  3.18146  2.89801  2.37887  2.77519  2.98518  4.58477  3.61503
          0.05494  3.85506  3.43315  0.61958  0.77255  0.66735  0.71963
     54   2.70098  4.46419  3.30399  3.13783  4.13524  3.15398  4.21805  3.67105  3.19185  3.30197  4.35059  3.44821  0.90477  3.58187  3.44134  2.86738  3.13957  3.32088  5.33208  4.25558     66 p - - -
          2.68618  4.42225  2.77519  2.73123  3.46354  2.40513  3.72494  3.29354  2.67741  2.69355  4.24690  2.90347  2.73739  3.18146  2.89801  2.37887  2.77519  2.98518  4.58477  3.61503
          0.05677  3.83281  3.39497  0.61958  0.77255  0.68368  0.70270
     55   2.28647  4.20525  3.15403  2.96831  4.01425  2.93641  4.07922  3.52899  3.03775  3.25465  4.18705  3.20229  3.67032  3.39236  3.32476  1.19015  2.76214  3.07796  5.39213  4.09778     67 s - - -
          2.68618  4.42225  2.77519  2.73123  3.46354  2.40513  3.72494  3.29354  2.67741  2.69355  4.24690  2.90347  2.73739  3.18146  2.89801  2.37887  2.77519  2.98518  4.58477  3.61503
          0.05811  3.80951  3.37285  0.61958  0.77255  0.70013  0.68621
     56   2.64429  4.41335  3.24255  3.07107  4.06922  3.10589  4.15382  3.59444  3.12131  3.22995  4.27785  3.38531  1.00609  3.51288  3.37469  2.80965  3.07962  3.24953  5.27752  4.18955     68 p - - -
          2.68607  4.42244  2.77500  2.73128  3.46201  2.40532  3.72513  3.29373  2.67735  2.69338  4.24709  2.90366  2.73758  3.18165  2.89803  2.37906  2.77538  2.98471  4.58496  3.61522
          0.35366  1.21104        *  1.50312  0.25159  0.00000        *
//
