# Supplementary material for: A refined genome phage display methodology delineates the human antibody response in patients with Chagas disease
Source: iScience. 2021 May 15;24(6):102540. doi: 10.1016/j.isci.2021.102540 (PMC8185243; doi:10.1016/j.isci.2021.102540)
Supplement: Data S2. Alignments and consensus sequences for all epitopes. Related to Figure 3 and Data S1 [file mmc3.zip › final clusters A and B/104.mafft.fasta]

>VKAERKGKDAAAPARAEKKPKAAAAAADGAEKEDEAPREKKKPNPLDELPPSPFV
---------------VKAERKGKDAAAPARAEKKPKAAAAAADGAEKEDEAPREKKKPNP
LDELPPSPFV-------
>VKAERKGKDAAAPARAEKKPKAAAAAADGAEKEDEAPREKKKPNPLDELPPSPFVLDAFK
---------------VKAERKGKDAAAPARAEKKPKAAAAAADGAEKEDEAPREKKKPNP
LDELPPSPFVLDAFK--
>VKAERKGKDAAAPARAEKKPKAAAAAAGGAEEEDEAPREKKKP
---------------VKAERKGKDAAAPARAEKKPKAAAAAAGGAEEEDEAPREKKKP--
-----------------
>TFGPVKAERKGKDAAAPARAEKKPKAAAAAAGGAEEEDEAPREKKKPNPLDELPPSPFV
-----------TFGPVKAERKGKDAAAPARAEKKPKAAAAAAGGAEEEDEAPREKKKPNP
LDELPPSPFV-------
>VKAERKGKDAAAPARAEKKPKAAAAAAGGAEEEDEAPREKKKPNPLDELPPSPFV
---------------VKAERKGKDAAAPARAEKKPKAAAAAAGGAEEEDEAPREKKKPNP
LDELPPSPFV-------
>VKAERKGKDAAAPARAEKKPKAAAAAAGGAEEEDEAPREKKKPNPLDELPPSPFVLD
---------------VKAERKGKDAAAPARAEKKPKAAAAAAGGAEEEDEAPREKKKPNP
LDELPPSPFVLD-----
>VKAERKGKDAAAPARAEKKPKAAAAAAGGAEEEDEAPREKKKPNPLD
---------------VKAERKGKDAAAPARAEKKPKAAAAAAGGAEEEDEAPREKKKPNP
LD---------------
>TFGPVKAERKGKDAAAPARAEKKPKAAAAAAGGAEEE
-----------TFGPVKAERKGKDAAAPARAEKKPKAAAAAAGGAEEE------------
-----------------
>TFGPVKAERKGKDAAAPARAEKKPKAAAAAAGGAEEEDEAPREKKKPNPLDEL
-----------TFGPVKAERKGKDAAAPARAEKKPKAAAAAAGGAEEEDEAPREKKKPNP
LDEL-------------
>FGPVKAERKGKDAAAPARAEKKPKAAAAAAGGAEEEDEAPREKKKPNPLDELPPS
------------FGPVKAERKGKDAAAPARAEKKPKAAAAAAGGAEEEDEAPREKKKPNP
LDELPPS----------
>PVKAERKGKDAAAPARAEKKPKAAAAAAGGAEEEDEAPREKKKPNPLDELPPSPFVLDAFKRE
--------------PVKAERKGKDAAAPARAEKKPKAAAAAAGGAEEEDEAPREKKKPNP
LDELPPSPFVLDAFKRE
>FGPVKAERKGKDAAAPARAEKKPKAAAAAAGGAEEEDEAPREKKKPNPLDELPPSPFVLDAFK
------------FGPVKAERKGKDAAAPARAEKKPKAAAAAAGGAEEEDEAPREKKKPNP
LDELPPSPFVLDAFK--
>FGPVKAERKGKDAAAPARAEKKPKAAAAAAGGAEEEDEAPREKKKPNPLDELPPSPFVLDAFKRE
------------FGPVKAERKGKDAAAPARAEKKPKAAAAAAGGAEEEDEAPREKKKPNP
LDELPPSPFVLDAFKRE
>FGPVKAERKGKDAAAPARAEKKPKAAAAAAGGAEEEDEAPREKKKPN
------------FGPVKAERKGKDAAAPARAEKKPKAAAAAAGGAEEEDEAPREKKKPN-
-----------------
>FGPVKAERKGKDAAAPARAEKKPKAAAAAADGAEKEDEAPREKKKPNPLDELPPSPFVLDAF
------------FGPVKAERKGKDAAAPARAEKKPKAAAAAADGAEKEDEAPREKKKPNP
LDELPPSPFVLDAF---
>FGPVKAERKGKDAAAPARAEKKPKAAAAAADGAEEEDEAPREKKKPNPLDELP
------------FGPVKAERKGKDAAAPARAEKKPKAAAAAADGAEEEDEAPREKKKPNP
LDELP------------
>PVKAERKGKDAAAPARAEKKPKAAAAAADGAEKEDEAPREKKKPNPLDELPP
--------------PVKAERKGKDAAAPARAEKKPKAAAAAADGAEKEDEAPREKKKPNP
LDELPP-----------
>KTVEVLRSQGATFGPVKAERKGKDAAAPARAEKKPKAAAAAADGAEKEDEAPREKKKPNPLD
KTVEVLRSQGATFGPVKAERKGKDAAAPARAEKKPKAAAAAADGAEKEDEAPREKKKPNP
LD---------------
>KTVEVLRSQGATFGPVKAERKGKDAAAPARTEKKPKAAAAAADGAEEEDEAPREKKKPNPLDELPPSP
KTVEVLRSQGATFGPVKAERKGKDAAAPARTEKKPKAAAAAADGAEEEDEAPREKKKPNP
LDELPPSP---------
>KTVEVLRSQGATFGPVKAERKGKDAAAPARTEKKPKAAAAAADGAEEEDEAPREKKKPN
KTVEVLRSQGATFGPVKAERKGKDAAAPARTEKKPKAAAAAADGAEEEDEAPREKKKPN-
-----------------
>TFGPVKAERKGKDAAAPARTEKKPKAAAAAADGAEEEDEAPREKKKPNP
-----------TFGPVKAERKGKDAAAPARTEKKPKAAAAAADGAEEEDEAPREKKKPNP
-----------------
>QGATFGPVKAERKGKDAAAPARAEKKPKAAAAAAGGAEEEDEAPREKKKPNPL
--------QGATFGPVKAERKGKDAAAPARAEKKPKAAAAAAGGAEEEDEAPREKKKPNP
L----------------
