# Supplementary material for: A refined genome phage display methodology delineates the human antibody response in patients with Chagas disease
Source: iScience. 2021 May 15;24(6):102540. doi: 10.1016/j.isci.2021.102540 (PMC8185243; doi:10.1016/j.isci.2021.102540)
Supplement: Data S2. Alignments and consensus sequences for all epitopes. Related to Figure 3 and Data S1 [file mmc3.zip › final clusters A and B/1040.hmm]

HMMER3/f [3.1b2 | February 2015]
NAME  1040.mafft
LENG  25
ALPH  amino
RF    no
MM    no
CONS  yes
CS    no
MAP   yes
DATE  Wed Dec  6 22:59:00 2017
NSEQ  2
EFFN  1.449219
CKSUM 1140498751
STATS LOCAL MSV       -6.8148  0.72017
STATS LOCAL VITERBI   -7.0766  0.72017
STATS LOCAL FORWARD   -4.3412  0.72017
HMM          A        C        D        E        F        G        H        I        K        L        M        N        P        Q        R        S        T        V        W        Y   
            m->m     m->i     m->d     i->m     i->i     d->m     d->d
  COMPO   3.23155  2.72650  3.87125  3.02977  4.42786  2.14581  2.41623  3.98945  3.11022  3.75537  4.85282  3.51605  4.31784  3.18717  2.08187  2.55307  1.97867  3.13661  3.39441  4.48208
          2.68618  4.42225  2.77519  2.73123  3.46354  2.40513  3.72494  3.29354  2.67741  2.69355  4.24690  2.90347  2.73739  3.18146  2.89801  2.37887  2.77519  2.98518  4.58477  3.61503
          0.01824  4.40883  5.13118  0.61958  0.77255  0.00000        *
      1   2.81277  4.64830  4.03065  3.85060  4.57001  3.45995  4.81019  3.77392  3.80598  3.61504  4.65309  3.93791  4.21607  4.17700  4.01307  3.02294  0.51212  3.40070  5.94957  4.79599      1 T - - -
          2.68618  4.42225  2.77519  2.73123  3.46354  2.40513  3.72494  3.29354  2.67741  2.69355  4.24690  2.90347  2.73739  3.18146  2.89801  2.37887  2.77519  2.98518  4.58477  3.61503
          0.01824  4.40883  5.13118  0.61958  0.77255  0.48576  0.95510
      2   3.35785  0.29544  4.93773  4.81994  4.74159  3.83704  5.35679  4.02098  4.67084  3.88824  5.03635  4.67922  4.57784  4.99379  4.68732  3.62617  3.86970  3.71691  5.99454  5.01516      2 C - - -
          2.68618  4.42225  2.77519  2.73123  3.46354  2.40513  3.72494  3.29354  2.67741  2.69355  4.24690  2.90347  2.73739  3.18146  2.89801  2.37887  2.77519  2.98518  4.58477  3.61503
          0.01824  4.40883  5.13118  0.61958  0.77255  0.48576  0.95510
      3   2.67533  4.58583  3.78633  3.66306  4.68163  3.31120  4.73598  4.29765  3.77756  3.98458  4.88248  3.76846  4.09979  4.08454  4.01905  0.50294  3.20087  3.70362  6.01201  4.77999      3 S - - -
          2.68618  4.42225  2.77519  2.73123  3.46354  2.40513  3.72494  3.29354  2.67741  2.69355  4.24690  2.90347  2.73739  3.18146  2.89801  2.37887  2.77519  2.98518  4.58477  3.61503
          0.01824  4.40883  5.13118  0.61958  0.77255  0.48576  0.95510
      4   3.78007  5.43715  3.84174  3.68515  3.82768  4.03657  0.39277  4.57581  3.52309  3.98227  5.09353  4.05974  4.63128  4.06802  3.73918  3.85651  4.11538  4.30015  5.27242  3.77003      4 H - - -
          2.68618  4.42225  2.77519  2.73123  3.46354  2.40513  3.72494  3.29354  2.67741  2.69355  4.24690  2.90347  2.73739  3.18146  2.89801  2.37887  2.77519  2.98518  4.58477  3.61503
          0.01824  4.40883  5.13118  0.61958  0.77255  0.48576  0.95510
      5   3.73060  5.46352  4.28527  3.72113  4.96385  4.06880  4.37127  4.57571  2.65928  3.99259  5.00494  4.02537  4.56950  3.58860  0.40066  3.80651  3.97519  4.28188  5.84091  4.80655      5 R - - -
          2.68618  4.42225  2.77519  2.73123  3.46354  2.40513  3.72494  3.29354  2.67741  2.69355  4.24690  2.90347  2.73739  3.18146  2.89801  2.37887  2.77519  2.98518  4.58477  3.61503
          0.01824  4.40883  5.13118  0.61958  0.77255  0.48576  0.95510
      6   3.46657  5.15498  4.24549  4.22557  5.29446  0.23594  5.27711  5.05931  4.47666  4.62907  5.63222  4.41269  4.55792  4.75922  4.62151  3.65846  3.98704  4.48346  6.21411  5.42556      6 G - - -
          2.68618  4.42225  2.77519  2.73123  3.46354  2.40513  3.72494  3.29354  2.67741  2.69355  4.24690  2.90347  2.73739  3.18146  2.89801  2.37887  2.77519  2.98518  4.58477  3.61503
          0.01824  4.40883  5.13118  0.61958  0.77255  0.48576  0.95510
      7   3.78007  5.43715  3.84174  3.68515  3.82768  4.03657  0.39277  4.57581  3.52309  3.98227  5.09353  4.05974  4.63128  4.06802  3.73918  3.85651  4.11538  4.30015  5.27242  3.77003      7 H - - -
          2.68618  4.42225  2.77519  2.73123  3.46354  2.40513  3.72494  3.29354  2.67741  2.69355  4.24690  2.90347  2.73739  3.18146  2.89801  2.37887  2.77519  2.98518  4.58477  3.61503
          0.01824  4.40883  5.13118  0.61958  0.77255  0.48576  0.95510
      8   3.46657  5.15498  4.24549  4.22557  5.29446  0.23594  5.27711  5.05931  4.47666  4.62907  5.63222  4.41269  4.55792  4.75922  4.62151  3.65846  3.98704  4.48346  6.21411  5.42556      8 G - - -
          2.68618  4.42225  2.77519  2.73123  3.46354  2.40513  3.72494  3.29354  2.67741  2.69355  4.24690  2.90347  2.73739  3.18146  2.89801  2.37887  2.77519  2.98518  4.58477  3.61503
          0.01824  4.40883  5.13118  0.61958  0.77255  0.48576  0.95510
      9   2.67533  4.58583  3.78633  3.66306  4.68163  3.31120  4.73598  4.29765  3.77756  3.98458  4.88248  3.76846  4.09979  4.08454  4.01905  0.50294  3.20087  3.70362  6.01201  4.77999      9 S - - -
          2.68618  4.42225  2.77519  2.73123  3.46354  2.40513  3.72494  3.29354  2.67741  2.69355  4.24690  2.90347  2.73739  3.18146  2.89801  2.37887  2.77519  2.98518  4.58477  3.61503
          0.01824  4.40883  5.13118  0.61958  0.77255  0.48576  0.95510
     10   4.36940  5.52208  4.99504  4.85442  3.42134  4.40933  4.71814  4.46440  4.59663  3.75094  5.06436  4.91268  4.97487  4.95156  4.61795  4.56854  4.70393  4.36544  0.26537  3.40119     10 W - - -
          2.68618  4.42225  2.77519  2.73123  3.46354  2.40513  3.72494  3.29354  2.67741  2.69355  4.24690  2.90347  2.73739  3.18146  2.89801  2.37887  2.77519  2.98518  4.58477  3.61503
          0.01824  4.40883  5.13118  0.61958  0.77255  0.48576  0.95510
     11   3.78007  5.43715  3.84174  3.68515  3.82768  4.03657  0.39277  4.57581  3.52309  3.98227  5.09353  4.05974  4.63128  4.06802  3.73918  3.85651  4.11538  4.30015  5.27242  3.77003     11 H - - -
          2.68618  4.42225  2.77519  2.73123  3.46354  2.40513  3.72494  3.29354  2.67741  2.69355  4.24690  2.90347  2.73739  3.18146  2.89801  2.37887  2.77519  2.98518  4.58477  3.61503
          0.01824  4.40883  5.13118  0.61958  0.77255  0.48576  0.95510
     12   3.35785  0.29544  4.93773  4.81994  4.74159  3.83704  5.35679  4.02098  4.67084  3.88824  5.03635  4.67922  4.57784  4.99379  4.68732  3.62617  3.86970  3.71691  5.99454  5.01516     12 C - - -
          2.68618  4.42225  2.77519  2.73123  3.46354  2.40513  3.72494  3.29354  2.67741  2.69355  4.24690  2.90347  2.73739  3.18146  2.89801  2.37887  2.77519  2.98518  4.58477  3.61503
          0.01824  4.40883  5.13118  0.61958  0.77255  0.48576  0.95510
     13   3.73060  5.46352  4.28527  3.72113  4.96385  4.06880  4.37127  4.57571  2.65928  3.99259  5.00494  4.02537  4.56950  3.58860  0.40066  3.80651  3.97519  4.28188  5.84091  4.80655     13 R - - -
          2.68618  4.42225  2.77519  2.73123  3.46354  2.40513  3.72494  3.29354  2.67741  2.69355  4.24690  2.90347  2.73739  3.18146  2.89801  2.37887  2.77519  2.98518  4.58477  3.61503
          0.01824  4.40883  5.13118  0.61958  0.77255  0.48576  0.95510
     14   2.81277  4.64830  4.03065  3.85060  4.57001  3.45995  4.81019  3.77392  3.80598  3.61504  4.65309  3.93791  4.21607  4.17700  4.01307  3.02294  0.51212  3.40070  5.94957  4.79599     14 T - - -
          2.68618  4.42225  2.77519  2.73123  3.46354  2.40513  3.72494  3.29354  2.67741  2.69355  4.24690  2.90347  2.73739  3.18146  2.89801  2.37887  2.77519  2.98518  4.58477  3.61503
          0.01824  4.40883  5.13118  0.61958  0.77255  0.48576  0.95510
     15   2.81277  4.64830  4.03065  3.85060  4.57001  3.45995  4.81019  3.77392  3.80598  3.61504  4.65309  3.93791  4.21607  4.17700  4.01307  3.02294  0.51212  3.40070  5.94957  4.79599     15 T - - -
          2.68618  4.42225  2.77519  2.73123  3.46354  2.40513  3.72494  3.29354  2.67741  2.69355  4.24690  2.90347  2.73739  3.18146  2.89801  2.37887  2.77519  2.98518  4.58477  3.61503
          0.01824  4.40883  5.13118  0.61958  0.77255  0.48576  0.95510
     16   3.46657  5.15498  4.24549  4.22557  5.29446  0.23594  5.27711  5.05931  4.47666  4.62907  5.63222  4.41269  4.55792  4.75922  4.62151  3.65846  3.98704  4.48346  6.21411  5.42556     16 G - - -
          2.68618  4.42225  2.77519  2.73123  3.46354  2.40513  3.72494  3.29354  2.67741  2.69355  4.24690  2.90347  2.73739  3.18146  2.89801  2.37887  2.77519  2.98518  4.58477  3.61503
          0.01824  4.40883  5.13118  0.61958  0.77255  0.48576  0.95510
     17   2.81277  4.64830  4.03065  3.85060  4.57001  3.45995  4.81019  3.77392  3.80598  3.61504  4.65309  3.93791  4.21607  4.17700  4.01307  3.02294  0.51212  3.40070  5.94957  4.79599     17 T - - -
          2.68618  4.42225  2.77519  2.73123  3.46354  2.40513  3.72494  3.29354  2.67741  2.69355  4.24690  2.90347  2.73739  3.18146  2.89801  2.37887  2.77519  2.98518  4.58477  3.61503
          0.01824  4.40883  5.13118  0.61958  0.77255  0.48576  0.95510
     18   3.55213  5.67010  2.87294  0.45160  5.10602  3.72375  4.40367  4.68196  3.36671  4.22191  5.20991  3.39872  4.36423  3.63151  3.80748  3.49787  3.87228  4.32174  6.16648  4.94092     18 E - - -
          2.68618  4.42225  2.77519  2.73123  3.46354  2.40513  3.72494  3.29354  2.67741  2.69355  4.24690  2.90347  2.73739  3.18146  2.89801  2.37887  2.77519  2.98518  4.58477  3.61503
          0.01824  4.40883  5.13118  0.61958  0.77255  0.48576  0.95510
     19   3.26645  4.69876  4.85022  4.56001  4.01411  4.26214  5.29372  2.18526  4.44075  2.62418  3.92324  4.65870  4.81520  4.77542  4.59954  3.82467  3.62835  0.53822  5.87774  4.63283     19 V - - -
          2.68618  4.42225  2.77519  2.73123  3.46354  2.40513  3.72494  3.29354  2.67741  2.69355  4.24690  2.90347  2.73739  3.18146  2.89801  2.37887  2.77519  2.98518  4.58477  3.61503
          0.01824  4.40883  5.13118  0.61958  0.77255  0.48576  0.95510
     20   3.73060  5.46352  4.28527  3.72113  4.96385  4.06880  4.37127  4.57571  2.65928  3.99259  5.00494  4.02537  4.56950  3.58860  0.40066  3.80651  3.97519  4.28188  5.84091  4.80655     20 R - - -
          2.68618  4.42225  2.77519  2.73123  3.46354  2.40513  3.72494  3.29354  2.67741  2.69355  4.24690  2.90347  2.73739  3.18146  2.89801  2.37887  2.77519  2.98518  4.58477  3.61503
          0.01824  4.40883  5.13118  0.61958  0.77255  0.48576  0.95510
     21   2.81277  4.64830  4.03065  3.85060  4.57001  3.45995  4.81019  3.77392  3.80598  3.61504  4.65309  3.93791  4.21607  4.17700  4.01307  3.02294  0.51212  3.40070  5.94957  4.79599     21 T - - -
          2.68618  4.42225  2.77519  2.73123  3.46354  2.40513  3.72494  3.29354  2.67741  2.69355  4.24690  2.90347  2.73739  3.18146  2.89801  2.37887  2.77519  2.98518  4.58477  3.61503
          0.01824  4.40883  5.13118  0.61958  0.77255  0.48576  0.95510
     22   3.46343  5.38724  3.41021  3.21008  4.63032  3.82919  4.35918  4.38725  2.99984  3.82826  4.87568  3.66156  4.41169  0.51843  3.25740  3.50472  3.77658  4.09131  5.81218  4.56520     22 Q - - -
          2.68618  4.42225  2.77519  2.73123  3.46354  2.40513  3.72494  3.29354  2.67741  2.69355  4.24690  2.90347  2.73739  3.18146  2.89801  2.37887  2.77519  2.98518  4.58477  3.61503
          0.01824  4.40883  5.13118  0.61958  0.77255  0.48576  0.95510
     23   3.73060  5.46352  4.28527  3.72113  4.96385  4.06880  4.37127  4.57571  2.65928  3.99259  5.00494  4.02537  4.56950  3.58860  0.40066  3.80651  3.97519  4.28188  5.84091  4.80655     23 R - - -
          2.68618  4.42225  2.77519  2.73123  3.46354  2.40513  3.72494  3.29354  2.67741  2.69355  4.24690  2.90347  2.73739  3.18146  2.89801  2.37887  2.77519  2.98518  4.58477  3.61503
          0.39020  4.40883  1.16826  0.61958  0.77255  0.48576  0.95510
     24   2.87549  4.87211  2.81813  2.72273  4.26369  3.30695  4.07363  4.01478  2.99379  3.64287  4.59957  0.88531  3.96872  3.34940  3.35199  2.93780  3.26471  3.61934  5.54996  4.20173     24 n - - -
          2.68618  4.42225  2.77519  2.73123  3.46354  2.40513  3.72494  3.29354  2.67741  2.69355  4.24690  2.90347  2.73739  3.18146  2.89801  2.37887  2.77519  2.98518  4.58477  3.61503
          0.02636  4.04499  4.76734  0.61958  0.77255  0.87522  0.53918
     25   3.13723  5.10062  3.32420  2.91754  4.52668  3.60435  3.86601  3.96764  0.82429  3.49671  4.45200  3.33320  4.09510  3.04997  2.47932  3.16976  3.37922  3.66684  5.51277  4.35189     25 k - - -
          2.68618  4.42225  2.77519  2.73123  3.46354  2.40513  3.72494  3.29354  2.67741  2.69355  4.24690  2.90347  2.73739  3.18146  2.89801  2.37887  2.77519  2.98518  4.58477  3.61503
          0.01782  4.03645        *  0.61958  0.77255  0.00000        *
//
