# Supplementary material for: A refined genome phage display methodology delineates the human antibody response in patients with Chagas disease
Source: iScience. 2021 May 15;24(6):102540. doi: 10.1016/j.isci.2021.102540 (PMC8185243; doi:10.1016/j.isci.2021.102540)
Supplement: Data S2. Alignments and consensus sequences for all epitopes. Related to Figure 3 and Data S1 [file mmc3.zip › final clusters A and B/1041.hmm]

HMMER3/f [3.1b2 | February 2015]
NAME  1041.mafft
LENG  42
ALPH  amino
RF    no
MM    no
CONS  yes
CS    no
MAP   yes
DATE  Wed Dec  6 22:59:00 2017
NSEQ  2
EFFN  0.871094
CKSUM 2578459882
STATS LOCAL MSV       -7.9682  0.71932
STATS LOCAL VITERBI   -8.2281  0.71932
STATS LOCAL FORWARD   -4.1917  0.71932
HMM          A        C        D        E        F        G        H        I        K        L        M        N        P        Q        R        S        T        V        W        Y   
            m->m     m->i     m->d     i->m     i->i     d->m     d->d
  COMPO   2.40373  2.77325  3.50267  3.16165  3.42304  3.02170  2.73322  3.59756  2.92046  2.83202  4.32021  2.85817  2.34403  3.63659  2.57789  2.46000  2.97083  3.32637  5.21437  3.18908
          2.68618  4.42225  2.77519  2.73123  3.46354  2.40513  3.72494  3.29354  2.67741  2.69355  4.24690  2.90347  2.73739  3.18146  2.89801  2.37887  2.77519  2.98518  4.58477  3.61503
          0.29405  4.11704  1.43352  0.61958  0.77255  0.00000        *
      1   2.40360  4.24858  3.41285  3.16425  3.95371  3.08839  4.18287  3.07872  3.10688  2.94283  3.99461  3.37632  3.79083  3.50262  3.36630  2.60470  1.20195  2.77557  5.39306  4.17039      1 t - - -
          2.68618  4.42225  2.77519  2.73123  3.46354  2.40513  3.72494  3.29354  2.67741  2.69355  4.24690  2.90347  2.73739  3.18146  2.89801  2.37887  2.77519  2.98518  4.58477  3.61503
          0.03196  3.85496  4.57730  0.61958  0.77255  0.72388  0.66333
      2   2.93758  5.04456  2.48077  1.05054  4.38864  3.26302  3.84854  3.83907  2.72689  3.45909  4.43408  2.92350  3.86683  3.06469  3.13377  2.92188  3.24175  3.52479  5.56352  4.28597      2 e - - -
          2.68618  4.42225  2.77519  2.73123  3.46354  2.40513  3.72494  3.29354  2.67741  2.69355  4.24690  2.90347  2.73739  3.18146  2.89801  2.37887  2.77519  2.98518  4.58477  3.61503
          0.03196  3.85496  4.57730  0.61958  0.77255  0.72388  0.66333
      3   2.95638  4.91911  3.13118  2.75615  4.30154  3.44754  3.74995  3.72975  1.06250  3.29875  4.26130  3.18133  3.94925  2.94254  2.42893  2.99961  3.21103  3.43859  5.36352  4.17383      3 k - - -
          2.68618  4.42225  2.77519  2.73123  3.46354  2.40513  3.72494  3.29354  2.67741  2.69355  4.24690  2.90347  2.73739  3.18146  2.89801  2.37887  2.77519  2.98518  4.58477  3.61503
          0.03196  3.85496  4.57730  0.61958  0.77255  0.72388  0.66333
      4   1.03930  4.18361  3.44507  3.23576  4.03518  3.00858  4.25984  3.15809  3.25157  3.04049  4.07439  3.38972  3.74617  3.59438  3.50320  2.53414  2.81029  2.81553  5.46409  4.26244      4 a - - -
          2.68618  4.42225  2.77519  2.73123  3.46354  2.40513  3.72494  3.29354  2.67741  2.69355  4.24690  2.90347  2.73739  3.18146  2.89801  2.37887  2.77519  2.98518  4.58477  3.61503
          0.03196  3.85496  4.57730  0.61958  0.77255  0.72388  0.66333
      5   1.03930  4.18361  3.44507  3.23576  4.03518  3.00858  4.25984  3.15809  3.25157  3.04049  4.07439  3.38972  3.74617  3.59438  3.50320  2.53414  2.81029  2.81553  5.46409  4.26244      5 a - - -
          2.68618  4.42225  2.77519  2.73123  3.46354  2.40513  3.72494  3.29354  2.67741  2.69355  4.24690  2.90347  2.73739  3.18146  2.89801  2.37887  2.77519  2.98518  4.58477  3.61503
          0.03196  3.85496  4.57730  0.61958  0.77255  0.36132  1.19322
      6   2.45325  4.37312  3.43910  3.27370  4.33088  3.09946  4.37289  3.89040  3.36443  3.59402  4.50388  3.45342  3.85996  3.69542  3.63760  0.77407  2.95303  3.37061  5.68480  4.41787      6 s - - -
          2.68618  4.42225  2.77519  2.73123  3.46354  2.40513  3.72494  3.29354  2.67741  2.69355  4.24690  2.90347  2.73739  3.18146  2.89801  2.37887  2.77519  2.98518  4.58477  3.61503
          0.02450  4.11704  4.83939  0.61958  0.77255  0.48576  0.95510
      7   0.71155  4.33268  3.72863  3.53971  4.31326  3.14913  4.53030  3.47671  3.56277  3.34634  4.35686  3.62180  3.91221  3.88246  3.79127  2.68376  2.97850  3.08785  5.71539  4.54561      7 a - - -
          2.68618  4.42225  2.77519  2.73123  3.46354  2.40513  3.72494  3.29354  2.67741  2.69355  4.24690  2.90347  2.73739  3.18146  2.89801  2.37887  2.77519  2.98518  4.58477  3.61503
          0.02450  4.11704  4.83939  0.61958  0.77255  0.48576  0.95510
      8   3.30242  5.11049  3.82002  3.28843  4.52829  3.73415  4.03155  4.09315  2.37641  3.56475  4.56450  3.62626  4.23024  3.24494  0.66163  3.37852  3.55513  3.80796  5.51523  4.40907      8 R - - -
          2.68618  4.42225  2.77519  2.73123  3.46354  2.40513  3.72494  3.29354  2.67741  2.69355  4.24690  2.90347  2.73739  3.18146  2.89801  2.37887  2.77519  2.98518  4.58477  3.61503
          0.02450  4.11704  4.83939  0.61958  0.77255  0.48576  0.95510
      9   3.58695  4.91889  4.57563  4.34275  0.68279  4.20633  4.01039  3.08784  4.24546  2.40411  3.78541  4.30386  4.66404  4.34727  4.30432  3.83984  3.89055  3.09548  4.19846  2.53955      9 F - - -
          2.68618  4.42225  2.77519  2.73123  3.46354  2.40513  3.72494  3.29354  2.67741  2.69355  4.24690  2.90347  2.73739  3.18146  2.89801  2.37887  2.77519  2.98518  4.58477  3.61503
          0.02450  4.11704  4.83939  0.61958  0.77255  0.48576  0.95510
     10   3.61945  5.00848  4.20878  3.99018  2.34648  4.12248  3.76127  3.59695  3.84123  2.98592  4.24747  4.03793  4.59343  4.08698  3.97184  3.72904  3.90891  3.47986  3.99745  0.63923     10 Y - - -
          2.68618  4.42225  2.77519  2.73123  3.46354  2.40513  3.72494  3.29354  2.67741  2.69355  4.24690  2.90347  2.73739  3.18146  2.89801  2.37887  2.77519  2.98518  4.58477  3.61503
          0.02450  4.11704  4.83939  0.61958  0.77255  0.48576  0.95510
     11   3.30073  5.06215  3.40058  3.19182  3.48531  3.67932  0.71675  4.04206  3.02956  3.50184  4.56945  3.58847  4.24861  3.56322  3.27701  3.37127  3.61531  3.77278  4.94532  3.43068     11 h - - -
          2.68618  4.42225  2.77519  2.73123  3.46354  2.40513  3.72494  3.29354  2.67741  2.69355  4.24690  2.90347  2.73739  3.18146  2.89801  2.37887  2.77519  2.98518  4.58477  3.61503
          0.02450  4.11704  4.83939  0.61958  0.77255  0.48576  0.95510
     12   2.56416  4.40731  3.66707  3.43953  4.20651  3.23628  4.43538  3.36457  3.38740  3.21914  4.25943  3.60303  3.96195  3.77132  3.62930  2.76890  0.81578  3.03216  5.62200  4.42536     12 t - - -
          2.68618  4.42225  2.77519  2.73123  3.46354  2.40513  3.72494  3.29354  2.67741  2.69355  4.24690  2.90347  2.73739  3.18146  2.89801  2.37887  2.77519  2.98518  4.58477  3.61503
          0.02450  4.11704  4.83939  0.61958  0.77255  0.48576  0.95510
     13   3.30073  5.06215  3.40058  3.19182  3.48531  3.67932  0.71675  4.04206  3.02956  3.50184  4.56945  3.58847  4.24861  3.56322  3.27701  3.37127  3.61531  3.77278  4.94532  3.43068     13 h - - -
          2.68618  4.42225  2.77519  2.73123  3.46354  2.40513  3.72494  3.29354  2.67741  2.69355  4.24690  2.90347  2.73739  3.18146  2.89801  2.37887  2.77519  2.98518  4.58477  3.61503
          0.02450  4.11704  4.83939  0.61958  0.77255  0.48576  0.95510
     14   2.94718  4.93945  2.87544  2.78935  4.34378  3.36512  4.14847  4.11493  3.07728  3.73550  4.69472  0.78821  4.03206  3.42758  3.43523  3.00871  3.34073  3.71177  5.62163  4.27915     14 n - - -
          2.68618  4.42225  2.77519  2.73123  3.46354  2.40513  3.72494  3.29354  2.67741  2.69355  4.24690  2.90347  2.73739  3.18146  2.89801  2.37887  2.77519  2.98518  4.58477  3.61503
          0.02450  4.11704  4.83939  0.61958  0.77255  0.48576  0.95510
     15   0.71155  4.33268  3.72863  3.53971  4.31326  3.14913  4.53030  3.47671  3.56277  3.34634  4.35686  3.62180  3.91221  3.88246  3.79127  2.68376  2.97850  3.08785  5.71539  4.54561     15 a - - -
          2.68618  4.42225  2.77519  2.73123  3.46354  2.40513  3.72494  3.29354  2.67741  2.69355  4.24690  2.90347  2.73739  3.18146  2.89801  2.37887  2.77519  2.98518  4.58477  3.61503
          0.02450  4.11704  4.83939  0.61958  0.77255  0.48576  0.95510
     16   3.30073  5.06215  3.40058  3.19182  3.48531  3.67932  0.71675  4.04206  3.02956  3.50184  4.56945  3.58847  4.24861  3.56322  3.27701  3.37127  3.61531  3.77278  4.94532  3.43068     16 h - - -
          2.68618  4.42225  2.77519  2.73123  3.46354  2.40513  3.72494  3.29354  2.67741  2.69355  4.24690  2.90347  2.73739  3.18146  2.89801  2.37887  2.77519  2.98518  4.58477  3.61503
          0.02450  4.11704  4.83939  0.61958  0.77255  0.48576  0.95510
     17   2.99843  4.74240  3.72172  3.65564  4.77982  0.43498  4.75417  4.44565  3.86978  4.06665  5.04932  3.88697  4.14084  4.17503  4.07247  3.17844  3.49864  3.92664  5.80344  4.89235     17 G - - -
          2.68618  4.42225  2.77519  2.73123  3.46354  2.40513  3.72494  3.29354  2.67741  2.69355  4.24690  2.90347  2.73739  3.18146  2.89801  2.37887  2.77519  2.98518  4.58477  3.61503
          0.02450  4.11704  4.83939  0.61958  0.77255  0.48576  0.95510
     18   2.94718  4.93945  2.87544  2.78935  4.34378  3.36512  4.14847  4.11493  3.07728  3.73550  4.69472  0.78821  4.03206  3.42758  3.43523  3.00871  3.34073  3.71177  5.62163  4.27915     18 n - - -
          2.68618  4.42225  2.77519  2.73123  3.46354  2.40513  3.72494  3.29354  2.67741  2.69355  4.24690  2.90347  2.73739  3.18146  2.89801  2.37887  2.77519  2.98518  4.58477  3.61503
          0.02450  4.11704  4.83939  0.61958  0.77255  0.48576  0.95510
     19   2.94718  4.93945  2.87544  2.78935  4.34378  3.36512  4.14847  4.11493  3.07728  3.73550  4.69472  0.78821  4.03206  3.42758  3.43523  3.00871  3.34073  3.71177  5.62163  4.27915     19 n - - -
          2.68618  4.42225  2.77519  2.73123  3.46354  2.40513  3.72494  3.29354  2.67741  2.69355  4.24690  2.90347  2.73739  3.18146  2.89801  2.37887  2.77519  2.98518  4.58477  3.61503
          0.02450  4.11704  4.83939  0.61958  0.77255  0.48576  0.95510
     20   2.45325  4.37312  3.43910  3.27370  4.33088  3.09946  4.37289  3.89040  3.36443  3.59402  4.50388  3.45342  3.85996  3.69542  3.63760  0.77407  2.95303  3.37061  5.68480  4.41787     20 s - - -
          2.68618  4.42225  2.77519  2.73123  3.46354  2.40513  3.72494  3.29354  2.67741  2.69355  4.24690  2.90347  2.73739  3.18146  2.89801  2.37887  2.77519  2.98518  4.58477  3.61503
          0.02450  4.11704  4.83939  0.61958  0.77255  0.48576  0.95510
     21   3.61945  5.00848  4.20878  3.99018  2.34648  4.12248  3.76127  3.59695  3.84123  2.98592  4.24747  4.03793  4.59343  4.08698  3.97184  3.72904  3.90891  3.47986  3.99745  0.63923     21 Y - - -
          2.68618  4.42225  2.77519  2.73123  3.46354  2.40513  3.72494  3.29354  2.67741  2.69355  4.24690  2.90347  2.73739  3.18146  2.89801  2.37887  2.77519  2.98518  4.58477  3.61503
          0.02450  4.11704  4.83939  0.61958  0.77255  0.48576  0.95510
     22   3.10987  4.81881  3.74457  3.62392  4.58671  3.49283  4.67526  4.20281  3.70372  3.79978  4.86459  3.90277  0.47694  4.08478  3.91548  3.28652  3.57190  3.81884  5.69877  4.71287     22 P - - -
          2.68618  4.42225  2.77519  2.73123  3.46354  2.40513  3.72494  3.29354  2.67741  2.69355  4.24690  2.90347  2.73739  3.18146  2.89801  2.37887  2.77519  2.98518  4.58477  3.61503
          0.02450  4.11704  4.83939  0.61958  0.77255  0.48576  0.95510
     23   1.44322  4.30943  3.43466  3.14729  4.29416  3.08791  4.24230  3.62179  3.19311  3.35656  4.23847  3.36437  1.62971  3.51061  3.51179  2.54892  2.84094  3.16449  5.64917  4.42956     23 a - - -
          2.68618  4.42225  2.77519  2.73123  3.46354  2.40513  3.72494  3.29354  2.67741  2.69355  4.24690  2.90347  2.73739  3.18146  2.89801  2.37887  2.77519  2.98518  4.58477  3.61503
          0.02450  4.11704  4.83939  0.61958  0.77255  0.48576  0.95510
     24   3.44105  4.83477  4.58143  4.22928  3.24730  4.29001  4.80905  2.47144  3.99487  0.62344  3.20604  4.48115  4.68768  4.30383  4.12807  3.90015  3.72657  2.57099  5.20800  3.98548     24 L - - -
          2.68618  4.42225  2.77519  2.73123  3.46354  2.40513  3.72494  3.29354  2.67741  2.69355  4.24690  2.90347  2.73739  3.18146  2.89801  2.37887  2.77519  2.98518  4.58477  3.61503
          0.02450  4.11704  4.83939  0.61958  0.77255  0.48576  0.95510
     25   3.10987  4.81881  3.74457  3.62392  4.58671  3.49283  4.67526  4.20281  3.70372  3.79978  4.86459  3.90277  0.47694  4.08478  3.91548  3.28652  3.57190  3.81884  5.69877  4.71287     25 P - - -
          2.68618  4.42225  2.77519  2.73123  3.46354  2.40513  3.72494  3.29354  2.67741  2.69355  4.24690  2.90347  2.73739  3.18146  2.89801  2.37887  2.77519  2.98518  4.58477  3.61503
          0.02450  4.11704  4.83939  0.61958  0.77255  0.48576  0.95510
     26   3.30242  5.11049  3.82002  3.28843  4.52829  3.73415  4.03155  4.09315  2.37641  3.56475  4.56450  3.62626  4.23024  3.24494  0.66163  3.37852  3.55513  3.80796  5.51523  4.40907     26 R - - -
          2.68618  4.42225  2.77519  2.73123  3.46354  2.40513  3.72494  3.29354  2.67741  2.69355  4.24690  2.90347  2.73739  3.18146  2.89801  2.37887  2.77519  2.98518  4.58477  3.61503
          0.02450  4.11704  4.83939  0.61958  0.77255  0.48576  0.95510
     27   2.45325  4.37312  3.43910  3.27370  4.33088  3.09946  4.37289  3.89040  3.36443  3.59402  4.50388  3.45342  3.85996  3.69542  3.63760  0.77407  2.95303  3.37061  5.68480  4.41787     27 s - - -
          2.68618  4.42225  2.77519  2.73123  3.46354  2.40513  3.72494  3.29354  2.67741  2.69355  4.24690  2.90347  2.73739  3.18146  2.89801  2.37887  2.77519  2.98518  4.58477  3.61503
          0.02450  4.11704  4.83939  0.61958  0.77255  0.48576  0.95510
     28   2.89758  0.55542  4.46303  4.26349  4.20733  3.46263  4.85765  3.39925  4.09473  3.30002  4.43165  4.18642  4.18790  4.43102  4.17315  3.16869  3.38540  3.12534  5.56314  4.49131     28 C - - -
          2.68618  4.42225  2.77519  2.73123  3.46354  2.40513  3.72494  3.29354  2.67741  2.69355  4.24690  2.90347  2.73739  3.18146  2.89801  2.37887  2.77519  2.98518  4.58477  3.61503
          0.02450  4.11704  4.83939  0.61958  0.77255  0.48576  0.95510
     29   2.45325  4.37312  3.43910  3.27370  4.33088  3.09946  4.37289  3.89040  3.36443  3.59402  4.50388  3.45342  3.85996  3.69542  3.63760  0.77407  2.95303  3.37061  5.68480  4.41787     29 s - - -
          2.68618  4.42225  2.77519  2.73123  3.46354  2.40513  3.72494  3.29354  2.67741  2.69355  4.24690  2.90347  2.73739  3.18146  2.89801  2.37887  2.77519  2.98518  4.58477  3.61503
          0.02450  4.11704  4.83939  0.61958  0.77255  0.48576  0.95510
     30   3.30073  5.06215  3.40058  3.19182  3.48531  3.67932  0.71675  4.04206  3.02956  3.50184  4.56945  3.58847  4.24861  3.56322  3.27701  3.37127  3.61531  3.77278  4.94532  3.43068     30 h - - -
          2.68618  4.42225  2.77519  2.73123  3.46354  2.40513  3.72494  3.29354  2.67741  2.69355  4.24690  2.90347  2.73739  3.18146  2.89801  2.37887  2.77519  2.98518  4.58477  3.61503
          0.02450  4.11704  4.83939  0.61958  0.77255  0.48576  0.95510
     31   3.10987  4.81881  3.74457  3.62392  4.58671  3.49283  4.67526  4.20281  3.70372  3.79978  4.86459  3.90277  0.47694  4.08478  3.91548  3.28652  3.57190  3.81884  5.69877  4.71287     31 P - - -
          2.68618  4.42225  2.77519  2.73123  3.46354  2.40513  3.72494  3.29354  2.67741  2.69355  4.24690  2.90347  2.73739  3.18146  2.89801  2.37887  2.77519  2.98518  4.58477  3.61503
          0.02450  4.11704  4.83939  0.61958  0.77255  0.48576  0.95510
     32   3.44105  4.83477  4.58143  4.22928  3.24730  4.29001  4.80905  2.47144  3.99487  0.62344  3.20604  4.48115  4.68768  4.30383  4.12807  3.90015  3.72657  2.57099  5.20800  3.98548     32 L - - -
          2.68618  4.42225  2.77519  2.73123  3.46354  2.40513  3.72494  3.29354  2.67741  2.69355  4.24690  2.90347  2.73739  3.18146  2.89801  2.37887  2.77519  2.98518  4.58477  3.61503
          0.02450  4.11704  4.83939  0.61958  0.77255  0.48576  0.95510
     33   3.30242  5.11049  3.82002  3.28843  4.52829  3.73415  4.03155  4.09315  2.37641  3.56475  4.56450  3.62626  4.23024  3.24494  0.66163  3.37852  3.55513  3.80796  5.51523  4.40907     33 R - - -
          2.68618  4.42225  2.77519  2.73123  3.46354  2.40513  3.72494  3.29354  2.67741  2.69355  4.24690  2.90347  2.73739  3.18146  2.89801  2.37887  2.77519  2.98518  4.58477  3.61503
          0.02450  4.11704  4.83939  0.61958  0.77255  0.48576  0.95510
     34   2.89758  0.55542  4.46303  4.26349  4.20733  3.46263  4.85765  3.39925  4.09473  3.30002  4.43165  4.18642  4.18790  4.43102  4.17315  3.16869  3.38540  3.12534  5.56314  4.49131     34 C - - -
          2.68618  4.42225  2.77519  2.73123  3.46354  2.40513  3.72494  3.29354  2.67741  2.69355  4.24690  2.90347  2.73739  3.18146  2.89801  2.37887  2.77519  2.98518  4.58477  3.61503
          0.02450  4.11704  4.83939  0.61958  0.77255  0.48576  0.95510
     35   2.89758  0.55542  4.46303  4.26349  4.20733  3.46263  4.85765  3.39925  4.09473  3.30002  4.43165  4.18642  4.18790  4.43102  4.17315  3.16869  3.38540  3.12534  5.56314  4.49131     35 C - - -
          2.68618  4.42225  2.77519  2.73123  3.46354  2.40513  3.72494  3.29354  2.67741  2.69355  4.24690  2.90347  2.73739  3.18146  2.89801  2.37887  2.77519  2.98518  4.58477  3.61503
          0.02450  4.11704  4.83939  0.61958  0.77255  0.48576  0.95510
     36   3.30242  5.11049  3.82002  3.28843  4.52829  3.73415  4.03155  4.09315  2.37641  3.56475  4.56450  3.62626  4.23024  3.24494  0.66163  3.37852  3.55513  3.80796  5.51523  4.40907     36 R - - -
          2.68618  4.42225  2.77519  2.73123  3.46354  2.40513  3.72494  3.29354  2.67741  2.69355  4.24690  2.90347  2.73739  3.18146  2.89801  2.37887  2.77519  2.98518  4.58477  3.61503
          0.02450  4.11704  4.83939  0.61958  0.77255  0.48576  0.95510
     37   2.89758  0.55542  4.46303  4.26349  4.20733  3.46263  4.85765  3.39925  4.09473  3.30002  4.43165  4.18642  4.18790  4.43102  4.17315  3.16869  3.38540  3.12534  5.56314  4.49131     37 C - - -
          2.68618  4.42225  2.77519  2.73123  3.46354  2.40513  3.72494  3.29354  2.67741  2.69355  4.24690  2.90347  2.73739  3.18146  2.89801  2.37887  2.77519  2.98518  4.58477  3.61503
          0.02450  4.11704  4.83939  0.61958  0.77255  0.48576  0.95510
     38   3.10987  4.81881  3.74457  3.62392  4.58671  3.49283  4.67526  4.20281  3.70372  3.79978  4.86459  3.90277  0.47694  4.08478  3.91548  3.28652  3.57190  3.81884  5.69877  4.71287     38 P - - -
          2.68618  4.42225  2.77519  2.73123  3.46354  2.40513  3.72494  3.29354  2.67741  2.69355  4.24690  2.90347  2.73739  3.18146  2.89801  2.37887  2.77519  2.98518  4.58477  3.61503
          0.29405  4.11704  1.43352  0.61958  0.77255  0.48576  0.95510
     39   2.72878  4.48885  3.33409  3.17073  4.16712  3.17736  4.24950  3.70818  3.22656  3.33686  4.38608  3.47911  0.86084  3.61588  3.47394  2.89576  3.16900  3.35553  5.35832  4.28760     39 p - - -
          2.68618  4.42225  2.77519  2.73123  3.46354  2.40513  3.72494  3.29354  2.67741  2.69355  4.24690  2.90347  2.73739  3.18146  2.89801  2.37887  2.77519  2.98518  4.58477  3.61503
          0.03196  3.85496  4.57730  0.61958  0.77255  0.72388  0.66333
     40   2.97621  4.79647  3.10911  2.86745  3.27285  3.43304  1.17998  3.67641  2.71100  3.17250  4.21422  3.27742  3.98469  3.23351  2.97768  3.04711  3.27905  3.41188  4.73810  3.22423     40 h - - -
          2.68618  4.42225  2.77519  2.73123  3.46354  2.40513  3.72494  3.29354  2.67741  2.69355  4.24690  2.90347  2.73739  3.18146  2.89801  2.37887  2.77519  2.98518  4.58477  3.61503
          0.03196  3.85496  4.57730  0.61958  0.77255  0.72388  0.66333
     41   2.95638  4.91911  3.13118  2.75615  4.30154  3.44754  3.74995  3.72975  1.06250  3.29875  4.26130  3.18133  3.94925  2.94254  2.42893  2.99961  3.21103  3.43859  5.36352  4.17383     41 k - - -
          2.68618  4.42225  2.77519  2.73123  3.46354  2.40513  3.72494  3.29354  2.67741  2.69355  4.24690  2.90347  2.73739  3.18146  2.89801  2.37887  2.77519  2.98518  4.58477  3.61503
          0.03196  3.85496  4.57730  0.61958  0.77255  0.72388  0.66333
     42   2.72878  4.48885  3.33409  3.17073  4.16712  3.17736  4.24950  3.70818  3.22656  3.33686  4.38608  3.47911  0.86084  3.61588  3.47394  2.89576  3.16900  3.35553  5.35832  4.28760     42 p - - -
          2.68618  4.42225  2.77519  2.73123  3.46354  2.40513  3.72494  3.29354  2.67741  2.69355  4.24690  2.90347  2.73739  3.18146  2.89801  2.37887  2.77519  2.98518  4.58477  3.61503
          0.02163  3.84462        *  0.61958  0.77255  0.00000        *
//
