# Supplementary material for: A refined genome phage display methodology delineates the human antibody response in patients with Chagas disease
Source: iScience. 2021 May 15;24(6):102540. doi: 10.1016/j.isci.2021.102540 (PMC8185243; doi:10.1016/j.isci.2021.102540)
Supplement: Data S2. Alignments and consensus sequences for all epitopes. Related to Figure 3 and Data S1 [file mmc3.zip › final clusters A and B/1042.hmm]

HMMER3/f [3.1b2 | February 2015]
NAME  1042.mafft
LENG  30
ALPH  amino
RF    no
MM    no
CONS  yes
CS    no
MAP   yes
DATE  Wed Dec  6 22:59:01 2017
NSEQ  2
EFFN  1.230469
CKSUM 1603823401
STATS LOCAL MSV       -7.4560  0.71990
STATS LOCAL VITERBI   -7.3611  0.71990
STATS LOCAL FORWARD   -4.4192  0.71990
HMM          A        C        D        E        F        G        H        I        K        L        M        N        P        Q        R        S        T        V        W        Y   
            m->m     m->i     m->d     i->m     i->i     d->m     d->d
  COMPO   2.61831  5.05741  3.56729  2.68437  4.28854  2.60424  2.38849  4.07277  2.49380  3.13832  4.69324  3.17493  2.77944  2.09488  2.40957  2.95435  2.80346  3.78631  3.60700  4.32070
          2.68618  4.42225  2.77519  2.73123  3.46354  2.40513  3.72494  3.29354  2.67741  2.69355  4.24690  2.90347  2.73739  3.18146  2.89801  2.37887  2.77519  2.98518  4.58477  3.61503
          0.37535  4.30817  1.20567  0.61958  0.77255  0.00000        *
      1   3.05448  5.02071  3.23633  2.84179  4.42749  3.53382  3.81031  3.86246  0.92272  3.40839  4.36555  3.26216  4.02828  2.99710  2.45107  3.09093  3.30139  3.56539  5.44597  4.27175      1 k - - -
          2.68618  4.42225  2.77519  2.73123  3.46354  2.40513  3.72494  3.29354  2.67741  2.69355  4.24690  2.90347  2.73739  3.18146  2.89801  2.37887  2.77519  2.98518  4.58477  3.61503
          0.02869  3.96151  4.68386  0.61958  0.77255  0.31773  1.30123
      2   3.32520  5.27266  3.28676  3.07318  4.49944  3.72102  4.22622  4.22521  2.86791  3.67949  4.71854  3.52798  4.29539  0.62105  3.13276  3.36541  3.63297  3.93350  5.69930  4.43625      2 Q - - -
          2.68618  4.42225  2.77519  2.73123  3.46354  2.40513  3.72494  3.29354  2.67741  2.69355  4.24690  2.90347  2.73739  3.18146  2.89801  2.37887  2.77519  2.98518  4.58477  3.61503
          0.02020  4.30817  5.03052  0.61958  0.77255  0.48576  0.95510
      3   3.41455  5.54617  2.77437  0.53435  4.96090  3.62006  4.27595  4.50998  3.22030  4.06430  5.04425  3.28455  4.25261  3.49818  3.65798  3.36510  3.73010  4.15688  6.04533  4.80118      3 E - - -
          2.68618  4.42225  2.77519  2.73123  3.46354  2.40513  3.72494  3.29354  2.67741  2.69355  4.24690  2.90347  2.73739  3.18146  2.89801  2.37887  2.77519  2.98518  4.58477  3.61503
          0.02020  4.30817  5.03052  0.61958  0.77255  0.48576  0.95510
      4   0.53296  4.47415  3.97038  3.80925  4.55119  3.28252  4.76965  3.74790  3.83883  3.60677  4.60625  3.82781  4.06460  4.14116  4.04149  2.82915  3.13793  3.32113  5.93034  4.79037      4 A - - -
          2.68618  4.42225  2.77519  2.73123  3.46354  2.40513  3.72494  3.29354  2.67741  2.69355  4.24690  2.90347  2.73739  3.18146  2.89801  2.37887  2.77519  2.98518  4.58477  3.61503
          0.02020  4.30817  5.03052  0.61958  0.77255  0.48576  0.95510
      5   0.53296  4.47415  3.97038  3.80925  4.55119  3.28252  4.76965  3.74790  3.83883  3.60677  4.60625  3.82781  4.06460  4.14116  4.04149  2.82915  3.13793  3.32113  5.93034  4.79037      5 A - - -
          2.68618  4.42225  2.77519  2.73123  3.46354  2.40513  3.72494  3.29354  2.67741  2.69355  4.24690  2.90347  2.73739  3.18146  2.89801  2.37887  2.77519  2.98518  4.58477  3.61503
          0.02020  4.30817  5.03052  0.61958  0.77255  0.48576  0.95510
      6   3.32520  5.27266  3.28676  3.07318  4.49944  3.72102  4.22622  4.22521  2.86791  3.67949  4.71854  3.52798  4.29539  0.62105  3.13276  3.36541  3.63297  3.93350  5.69930  4.43625      6 Q - - -
          2.68618  4.42225  2.77519  2.73123  3.46354  2.40513  3.72494  3.29354  2.67741  2.69355  4.24690  2.90347  2.73739  3.18146  2.89801  2.37887  2.77519  2.98518  4.58477  3.61503
          0.02020  4.30817  5.03052  0.61958  0.77255  0.48576  0.95510
      7   3.60223  5.29936  3.67665  3.50097  3.69679  3.90438  0.48577  4.37765  3.33771  3.80404  4.89894  3.88377  4.49019  3.87933  3.56558  3.67591  3.92972  4.10452  5.14825  3.63982      7 H - - -
          2.68618  4.42225  2.77519  2.73123  3.46354  2.40513  3.72494  3.29354  2.67741  2.69355  4.24690  2.90347  2.73739  3.18146  2.89801  2.37887  2.77519  2.98518  4.58477  3.61503
          0.02020  4.30817  5.03052  0.61958  0.77255  0.48576  0.95510
      8   2.71844  4.55708  3.89551  3.69693  4.43456  3.37510  4.67045  3.62094  3.64936  3.46734  4.50560  3.81292  4.12069  4.02519  3.87008  2.92671  0.60397  3.26312  5.82828  4.65782      8 T - - -
          2.68618  4.42225  2.77519  2.73123  3.46354  2.40513  3.72494  3.29354  2.67741  2.69355  4.24690  2.90347  2.73739  3.18146  2.89801  2.37887  2.77519  2.98518  4.58477  3.61503
          0.02020  4.30817  5.03052  0.61958  0.77255  0.48576  0.95510
      9   4.15922  5.35805  4.81797  4.64682  3.25196  4.27309  4.54443  4.23183  4.37847  3.54083  4.83995  4.71771  4.82997  4.74091  4.42163  4.35867  4.48660  4.13208  0.33179  3.23508      9 W - - -
          2.68618  4.42225  2.77519  2.73123  3.46354  2.40513  3.72494  3.29354  2.67741  2.69355  4.24690  2.90347  2.73739  3.18146  2.89801  2.37887  2.77519  2.98518  4.58477  3.61503
          0.02020  4.30817  5.03052  0.61958  0.77255  0.48576  0.95510
     10   3.16318  5.13404  3.05986  3.00079  4.57577  3.54192  4.37839  4.40809  3.33522  4.00789  4.97789  0.57101  4.22399  3.67106  3.68882  3.22521  3.57063  3.98283  5.82872  4.50760     10 N - - -
          2.68618  4.42225  2.77519  2.73123  3.46354  2.40513  3.72494  3.29354  2.67741  2.69355  4.24690  2.90347  2.73739  3.18146  2.89801  2.37887  2.77519  2.98518  4.58477  3.61503
          0.02020  4.30817  5.03052  0.61958  0.77255  0.48576  0.95510
     11   3.44018  5.36846  3.64215  3.20855  4.85874  3.85404  4.08999  4.32341  0.56461  3.80228  4.76097  3.60490  4.34045  3.27145  2.62509  3.46603  3.67043  4.01434  5.74663  4.63566     11 K - - -
          2.68618  4.42225  2.77519  2.73123  3.46354  2.40513  3.72494  3.29354  2.67741  2.69355  4.24690  2.90347  2.73739  3.18146  2.89801  2.37887  2.77519  2.98518  4.58477  3.61503
          0.02020  4.30817  5.03052  0.61958  0.77255  0.48576  0.95510
     12   3.60223  5.29936  3.67665  3.50097  3.69679  3.90438  0.48577  4.37765  3.33771  3.80404  4.89894  3.88377  4.49019  3.87933  3.56558  3.67591  3.92972  4.10452  5.14825  3.63982     12 H - - -
          2.68618  4.42225  2.77519  2.73123  3.46354  2.40513  3.72494  3.29354  2.67741  2.69355  4.24690  2.90347  2.73739  3.18146  2.89801  2.37887  2.77519  2.98518  4.58477  3.61503
          0.02020  4.30817  5.03052  0.61958  0.77255  0.48576  0.95510
     13   3.32520  5.27266  3.28676  3.07318  4.49944  3.72102  4.22622  4.22521  2.86791  3.67949  4.71854  3.52798  4.29539  0.62105  3.13276  3.36541  3.63297  3.93350  5.69930  4.43625     13 Q - - -
          2.68618  4.42225  2.77519  2.73123  3.46354  2.40513  3.72494  3.29354  2.67741  2.69355  4.24690  2.90347  2.73739  3.18146  2.89801  2.37887  2.77519  2.98518  4.58477  3.61503
          0.02020  4.30817  5.03052  0.61958  0.77255  0.48576  0.95510
     14   2.59179  4.50624  3.65803  3.51844  4.55451  3.23158  4.60215  4.14965  3.62426  3.84233  4.74395  3.65186  4.01057  3.94014  3.87850  0.58518  3.10843  3.58245  5.89362  4.64814     14 S - - -
          2.68618  4.42225  2.77519  2.73123  3.46354  2.40513  3.72494  3.29354  2.67741  2.69355  4.24690  2.90347  2.73739  3.18146  2.89801  2.37887  2.77519  2.98518  4.58477  3.61503
          0.02020  4.30817  5.03052  0.61958  0.77255  0.48576  0.95510
     15   3.32520  5.27266  3.28676  3.07318  4.49944  3.72102  4.22622  4.22521  2.86791  3.67949  4.71854  3.52798  4.29539  0.62105  3.13276  3.36541  3.63297  3.93350  5.69930  4.43625     15 Q - - -
          2.68618  4.42225  2.77519  2.73123  3.46354  2.40513  3.72494  3.29354  2.67741  2.69355  4.24690  2.90347  2.73739  3.18146  2.89801  2.37887  2.77519  2.98518  4.58477  3.61503
          0.02020  4.30817  5.03052  0.61958  0.77255  0.48576  0.95510
     16   3.41455  5.54617  2.77437  0.53435  4.96090  3.62006  4.27595  4.50998  3.22030  4.06430  5.04425  3.28455  4.25261  3.49818  3.65798  3.36510  3.73010  4.15688  6.04533  4.80118     16 E - - -
          2.68618  4.42225  2.77519  2.73123  3.46354  2.40513  3.72494  3.29354  2.67741  2.69355  4.24690  2.90347  2.73739  3.18146  2.89801  2.37887  2.77519  2.98518  4.58477  3.61503
          0.02020  4.30817  5.03052  0.61958  0.77255  0.48576  0.95510
     17   3.44018  5.36846  3.64215  3.20855  4.85874  3.85404  4.08999  4.32341  0.56461  3.80228  4.76097  3.60490  4.34045  3.27145  2.62509  3.46603  3.67043  4.01434  5.74663  4.63566     17 K - - -
          2.68618  4.42225  2.77519  2.73123  3.46354  2.40513  3.72494  3.29354  2.67741  2.69355  4.24690  2.90347  2.73739  3.18146  2.89801  2.37887  2.77519  2.98518  4.58477  3.61503
          0.02020  4.30817  5.03052  0.61958  0.77255  0.48576  0.95510
     18   3.60223  5.29936  3.67665  3.50097  3.69679  3.90438  0.48577  4.37765  3.33771  3.80404  4.89894  3.88377  4.49019  3.87933  3.56558  3.67591  3.92972  4.10452  5.14825  3.63982     18 H - - -
          2.68618  4.42225  2.77519  2.73123  3.46354  2.40513  3.72494  3.29354  2.67741  2.69355  4.24690  2.90347  2.73739  3.18146  2.89801  2.37887  2.77519  2.98518  4.58477  3.61503
          0.02020  4.30817  5.03052  0.61958  0.77255  0.48576  0.95510
     19   3.57414  5.33678  4.11579  3.56118  4.80765  3.94735  4.24353  4.40105  2.54853  3.83715  4.84412  3.87752  4.44541  3.45839  0.47844  3.64922  3.82087  4.11015  5.72230  4.66162     19 R - - -
          2.68618  4.42225  2.77519  2.73123  3.46354  2.40513  3.72494  3.29354  2.67741  2.69355  4.24690  2.90347  2.73739  3.18146  2.89801  2.37887  2.77519  2.98518  4.58477  3.61503
          0.02020  4.30817  5.03052  0.61958  0.77255  0.48576  0.95510
     20   3.32520  5.27266  3.28676  3.07318  4.49944  3.72102  4.22622  4.22521  2.86791  3.67949  4.71854  3.52798  4.29539  0.62105  3.13276  3.36541  3.63297  3.93350  5.69930  4.43625     20 Q - - -
          2.68618  4.42225  2.77519  2.73123  3.46354  2.40513  3.72494  3.29354  2.67741  2.69355  4.24690  2.90347  2.73739  3.18146  2.89801  2.37887  2.77519  2.98518  4.58477  3.61503
          0.02020  4.30817  5.03052  0.61958  0.77255  0.48576  0.95510
     21   3.29869  5.00795  4.05919  4.02343  5.11442  0.29098  5.09357  4.84315  4.26235  4.43221  5.42717  4.22582  4.41007  4.55279  4.42890  3.48634  3.81269  4.28670  6.07154  5.23863     21 G - - -
          2.68618  4.42225  2.77519  2.73123  3.46354  2.40513  3.72494  3.29354  2.67741  2.69355  4.24690  2.90347  2.73739  3.18146  2.89801  2.37887  2.77519  2.98518  4.58477  3.61503
          0.02020  4.30817  5.03052  0.61958  0.77255  0.48576  0.95510
     22   3.43753  5.09716  4.09397  4.01041  4.93317  3.76129  5.03082  4.61877  4.11067  4.18501  5.26736  4.26374  0.30943  4.48409  4.28631  3.62323  3.91606  4.20865  5.97403  5.06630     22 P - - -
          2.68618  4.42225  2.77519  2.73123  3.46354  2.40513  3.72494  3.29354  2.67741  2.69355  4.24690  2.90347  2.73739  3.18146  2.89801  2.37887  2.77519  2.98518  4.58477  3.61503
          0.02020  4.30817  5.03052  0.61958  0.77255  0.48576  0.95510
     23   3.57414  5.33678  4.11579  3.56118  4.80765  3.94735  4.24353  4.40105  2.54853  3.83715  4.84412  3.87752  4.44541  3.45839  0.47844  3.64922  3.82087  4.11015  5.72230  4.66162     23 R - - -
          2.68618  4.42225  2.77519  2.73123  3.46354  2.40513  3.72494  3.29354  2.67741  2.69355  4.24690  2.90347  2.73739  3.18146  2.89801  2.37887  2.77519  2.98518  4.58477  3.61503
          0.02020  4.30817  5.03052  0.61958  0.77255  0.48576  0.95510
     24   3.43753  5.09716  4.09397  4.01041  4.93317  3.76129  5.03082  4.61877  4.11067  4.18501  5.26736  4.26374  0.30943  4.48409  4.28631  3.62323  3.91606  4.20865  5.97403  5.06630     24 P - - -
          2.68618  4.42225  2.77519  2.73123  3.46354  2.40513  3.72494  3.29354  2.67741  2.69355  4.24690  2.90347  2.73739  3.18146  2.89801  2.37887  2.77519  2.98518  4.58477  3.61503
          0.02020  4.30817  5.03052  0.61958  0.77255  0.48576  0.95510
     25   3.29869  5.00795  4.05919  4.02343  5.11442  0.29098  5.09357  4.84315  4.26235  4.43221  5.42717  4.22582  4.41007  4.55279  4.42890  3.48634  3.81269  4.28670  6.07154  5.23863     25 G - - -
          2.68618  4.42225  2.77519  2.73123  3.46354  2.40513  3.72494  3.29354  2.67741  2.69355  4.24690  2.90347  2.73739  3.18146  2.89801  2.37887  2.77519  2.98518  4.58477  3.61503
          0.02020  4.30817  5.03052  0.61958  0.77255  0.48576  0.95510
     26   3.57414  5.33678  4.11579  3.56118  4.80765  3.94735  4.24353  4.40105  2.54853  3.83715  4.84412  3.87752  4.44541  3.45839  0.47844  3.64922  3.82087  4.11015  5.72230  4.66162     26 R - - -
          2.68618  4.42225  2.77519  2.73123  3.46354  2.40513  3.72494  3.29354  2.67741  2.69355  4.24690  2.90347  2.73739  3.18146  2.89801  2.37887  2.77519  2.98518  4.58477  3.61503
          0.02020  4.30817  5.03052  0.61958  0.77255  0.48576  0.95510
     27   3.32520  5.27266  3.28676  3.07318  4.49944  3.72102  4.22622  4.22521  2.86791  3.67949  4.71854  3.52798  4.29539  0.62105  3.13276  3.36541  3.63297  3.93350  5.69930  4.43625     27 Q - - -
          2.68618  4.42225  2.77519  2.73123  3.46354  2.40513  3.72494  3.29354  2.67741  2.69355  4.24690  2.90347  2.73739  3.18146  2.89801  2.37887  2.77519  2.98518  4.58477  3.61503
          0.02020  4.30817  5.03052  0.61958  0.77255  0.48576  0.95510
     28   3.68604  5.03132  4.89015  4.55330  3.36584  4.53220  5.07670  2.61199  4.31948  0.47864  3.28941  4.78891  4.90595  4.57868  4.41526  4.18948  3.96736  2.75838  5.37925  4.19633     28 L - - -
          2.68618  4.42225  2.77519  2.73123  3.46354  2.40513  3.72494  3.29354  2.67741  2.69355  4.24690  2.90347  2.73739  3.18146  2.89801  2.37887  2.77519  2.98518  4.58477  3.61503
          0.02020  4.30817  5.03052  0.61958  0.77255  0.48576  0.95510
     29   3.60223  5.29936  3.67665  3.50097  3.69679  3.90438  0.48577  4.37765  3.33771  3.80404  4.89894  3.88377  4.49019  3.87933  3.56558  3.67591  3.92972  4.10452  5.14825  3.63982     29 H - - -
          2.68618  4.42225  2.77519  2.73123  3.46354  2.40513  3.72494  3.29354  2.67741  2.69355  4.24690  2.90347  2.73739  3.18146  2.89801  2.37887  2.77519  2.98518  4.58477  3.61503
          0.02020  4.30817  5.03052  0.61958  0.77255  0.48576  0.95510
     30   2.71844  4.55708  3.89551  3.69693  4.43456  3.37510  4.67045  3.62094  3.64936  3.46734  4.50560  3.81292  4.12069  4.02519  3.87008  2.92671  0.60397  3.26312  5.82828  4.65782     30 T - - -
          2.68618  4.42225  2.77519  2.73123  3.46354  2.40513  3.72494  3.29354  2.67741  2.69355  4.24690  2.90347  2.73739  3.18146  2.89801  2.37887  2.77519  2.98518  4.58477  3.61503
          0.01364  4.30162        *  0.61958  0.77255  0.00000        *
//
