# Supplementary material for: A refined genome phage display methodology delineates the human antibody response in patients with Chagas disease
Source: iScience. 2021 May 15;24(6):102540. doi: 10.1016/j.isci.2021.102540 (PMC8185243; doi:10.1016/j.isci.2021.102540)
Supplement: Data S2. Alignments and consensus sequences for all epitopes. Related to Figure 3 and Data S1 [file mmc3.zip › final clusters A and B/1043.hmm]

HMMER3/f [3.1b2 | February 2015]
NAME  1043.mafft
LENG  24
ALPH  amino
RF    no
MM    no
CONS  yes
CS    no
MAP   yes
DATE  Wed Dec  6 22:59:01 2017
NSEQ  2
EFFN  1.871094
CKSUM 1018989074
STATS LOCAL MSV       -7.0156  0.72023
STATS LOCAL VITERBI   -6.9373  0.72023
STATS LOCAL FORWARD   -4.3196  0.72023
HMM          A        C        D        E        F        G        H        I        K        L        M        N        P        Q        R        S        T        V        W        Y   
            m->m     m->i     m->d     i->m     i->i     d->m     d->d
  COMPO   2.17375  5.10207  3.10260  3.06575  4.71293  2.90776  4.91415  3.12780  3.68997  3.71955  4.87022  4.18641  2.09738  3.75024  1.81586  2.25029  2.85847  2.44806  3.31932  4.90096
          2.68618  4.42225  2.77519  2.73123  3.46354  2.40513  3.72494  3.29354  2.67741  2.69355  4.24690  2.90347  2.73739  3.18146  2.89801  2.37887  2.77519  2.98518  4.58477  3.61503
          0.01538  4.57830  5.30065  0.61958  0.77255  0.00000        *
      1   3.43259  4.84277  5.07621  4.80882  4.19422  4.43381  5.53323  2.28857  4.69830  2.78472  4.09215  4.88042  4.99112  5.02871  4.84108  4.02335  3.79804  0.43669  6.07623  4.83868      1 V - - -
          2.68618  4.42225  2.77519  2.73123  3.46354  2.40513  3.72494  3.29354  2.67741  2.69355  4.24690  2.90347  2.73739  3.18146  2.89801  2.37887  2.77519  2.98518  4.58477  3.61503
          0.01538  4.57830  5.30065  0.61958  0.77255  0.48576  0.95510
      2   3.75931  5.40927  4.56614  4.57124  5.59765  0.16673  5.58637  5.42622  4.84028  4.95978  5.97891  4.73390  4.81157  5.10993  4.94579  3.95845  4.28900  4.81951  6.45236  5.74101      2 G - - -
          2.68618  4.42225  2.77519  2.73123  3.46354  2.40513  3.72494  3.29354  2.67741  2.69355  4.24690  2.90347  2.73739  3.18146  2.89801  2.37887  2.77519  2.98518  4.58477  3.61503
          0.01538  4.57830  5.30065  0.61958  0.77255  0.48576  0.95510
      3   0.34866  4.71855  4.35861  4.24799  4.93462  3.51477  5.15579  4.18836  4.28829  4.02746  5.01293  4.16318  4.32111  4.56205  4.44352  3.08120  3.40883  3.69869  6.27162  5.18542      3 A - - -
          2.68618  4.42225  2.77519  2.73123  3.46354  2.40513  3.72494  3.29354  2.67741  2.69355  4.24690  2.90347  2.73739  3.18146  2.89801  2.37887  2.77519  2.98518  4.58477  3.61503
          0.01538  4.57830  5.30065  0.61958  0.77255  0.48576  0.95510
      4   2.83150  4.73425  4.02039  3.92724  4.90839  3.46035  4.97775  4.56209  4.05719  4.23881  5.13077  3.98080  4.26404  4.34731  4.27331  0.38791  3.37134  3.92059  6.22180  5.01627      4 S - - -
          2.68618  4.42225  2.77519  2.73123  3.46354  2.40513  3.72494  3.29354  2.67741  2.69355  4.24690  2.90347  2.73739  3.18146  2.89801  2.37887  2.77519  2.98518  4.58477  3.61503
          0.01538  4.57830  5.30065  0.61958  0.77255  0.48576  0.95510
      5   2.83150  4.73425  4.02039  3.92724  4.90839  3.46035  4.97775  4.56209  4.05719  4.23881  5.13077  3.98080  4.26404  4.34731  4.27331  0.38791  3.37134  3.92059  6.22180  5.01627      5 S - - -
          2.68618  4.42225  2.77519  2.73123  3.46354  2.40513  3.72494  3.29354  2.67741  2.69355  4.24690  2.90347  2.73739  3.18146  2.89801  2.37887  2.77519  2.98518  4.58477  3.61503
          0.01538  4.57830  5.30065  0.61958  0.77255  0.48576  0.95510
      6   4.01133  5.68695  4.58688  4.01091  5.23881  4.28523  4.60828  4.88684  2.87409  4.27077  5.29379  4.29463  4.79218  3.83207  0.29467  4.09050  4.25373  4.58784  6.05373  5.06708      6 R - - -
          2.68618  4.42225  2.77519  2.73123  3.46354  2.40513  3.72494  3.29354  2.67741  2.69355  4.24690  2.90347  2.73739  3.18146  2.89801  2.37887  2.77519  2.98518  4.58477  3.61503
          0.01538  4.57830  5.30065  0.61958  0.77255  0.48576  0.95510
      7   2.99114  4.82047  4.27869  4.13331  4.81953  3.62086  5.06603  4.05844  4.09491  3.88827  4.92625  4.16800  4.39372  4.45631  4.27564  3.20436  0.38458  3.65571  6.16983  5.05009      7 T - - -
          2.68618  4.42225  2.77519  2.73123  3.46354  2.40513  3.72494  3.29354  2.67741  2.69355  4.24690  2.90347  2.73739  3.18146  2.89801  2.37887  2.77519  2.98518  4.58477  3.61503
          0.01538  4.57830  5.30065  0.61958  0.77255  0.48576  0.95510
      8   0.34866  4.71855  4.35861  4.24799  4.93462  3.51477  5.15579  4.18836  4.28829  4.02746  5.01293  4.16318  4.32111  4.56205  4.44352  3.08120  3.40883  3.69869  6.27162  5.18542      8 A - - -
          2.68618  4.42225  2.77519  2.73123  3.46354  2.40513  3.72494  3.29354  2.67741  2.69355  4.24690  2.90347  2.73739  3.18146  2.89801  2.37887  2.77519  2.98518  4.58477  3.61503
          0.01538  4.57830  5.30065  0.61958  0.77255  0.48576  0.95510
      9   4.72590  5.79872  5.28931  5.19786  3.72474  4.64002  5.02079  4.86846  4.96646  4.11642  5.45270  5.24239  5.21871  5.30719  4.95048  4.92612  5.07228  4.76860  0.18339  3.70007      9 W - - -
          2.68618  4.42225  2.77519  2.73123  3.46354  2.40513  3.72494  3.29354  2.67741  2.69355  4.24690  2.90347  2.73739  3.18146  2.89801  2.37887  2.77519  2.98518  4.58477  3.61503
          0.01538  4.57830  5.30065  0.61958  0.77255  0.48576  0.95510
     10   4.01133  5.68695  4.58688  4.01091  5.23881  4.28523  4.60828  4.88684  2.87409  4.27077  5.29379  4.29463  4.79218  3.83207  0.29467  4.09050  4.25373  4.58784  6.05373  5.06708     10 R - - -
          2.68618  4.42225  2.77519  2.73123  3.46354  2.40513  3.72494  3.29354  2.67741  2.69355  4.24690  2.90347  2.73739  3.18146  2.89801  2.37887  2.77519  2.98518  4.58477  3.61503
          0.01538  4.57830  5.30065  0.61958  0.77255  0.48576  0.95510
     11   2.83150  4.73425  4.02039  3.92724  4.90839  3.46035  4.97775  4.56209  4.05719  4.23881  5.13077  3.98080  4.26404  4.34731  4.27331  0.38791  3.37134  3.92059  6.22180  5.01627     11 S - - -
          2.68618  4.42225  2.77519  2.73123  3.46354  2.40513  3.72494  3.29354  2.67741  2.69355  4.24690  2.90347  2.73739  3.18146  2.89801  2.37887  2.77519  2.98518  4.58477  3.61503
          0.01538  4.57830  5.30065  0.61958  0.77255  0.48576  0.95510
     12   3.94186  5.51950  4.62341  4.59189  5.44791  4.17092  5.55461  5.24950  4.72344  4.75978  5.87132  4.80969  0.16977  5.08236  4.83754  4.14162  4.44056  4.79883  6.37459  5.59276     12 P - - -
          2.68618  4.42225  2.77519  2.73123  3.46354  2.40513  3.72494  3.29354  2.67741  2.69355  4.24690  2.90347  2.73739  3.18146  2.89801  2.37887  2.77519  2.98518  4.58477  3.61503
          0.01538  4.57830  5.30065  0.61958  0.77255  0.48576  0.95510
     13   0.34866  4.71855  4.35861  4.24799  4.93462  3.51477  5.15579  4.18836  4.28829  4.02746  5.01293  4.16318  4.32111  4.56205  4.44352  3.08120  3.40883  3.69869  6.27162  5.18542     13 A - - -
          2.68618  4.42225  2.77519  2.73123  3.46354  2.40513  3.72494  3.29354  2.67741  2.69355  4.24690  2.90347  2.73739  3.18146  2.89801  2.37887  2.77519  2.98518  4.58477  3.61503
          0.01538  4.57830  5.30065  0.61958  0.77255  0.48576  0.95510
     14   4.01133  5.68695  4.58688  4.01091  5.23881  4.28523  4.60828  4.88684  2.87409  4.27077  5.29379  4.29463  4.79218  3.83207  0.29467  4.09050  4.25373  4.58784  6.05373  5.06708     14 R - - -
          2.68618  4.42225  2.77519  2.73123  3.46354  2.40513  3.72494  3.29354  2.67741  2.69355  4.24690  2.90347  2.73739  3.18146  2.89801  2.37887  2.77519  2.98518  4.58477  3.61503
          0.01538  4.57830  5.30065  0.61958  0.77255  0.48576  0.95510
     15   3.80894  5.89017  3.06583  0.33528  5.36709  3.91867  4.64382  4.99417  3.64220  4.50811  5.51416  3.61745  4.57249  3.88393  4.08601  3.74810  4.13795  4.62226  6.38214  5.19764     15 E - - -
          2.68618  4.42225  2.77519  2.73123  3.46354  2.40513  3.72494  3.29354  2.67741  2.69355  4.24690  2.90347  2.73739  3.18146  2.89801  2.37887  2.77519  2.98518  4.58477  3.61503
          0.01538  4.57830  5.30065  0.61958  0.77255  0.48576  0.95510
     16   4.01133  5.68695  4.58688  4.01091  5.23881  4.28523  4.60828  4.88684  2.87409  4.27077  5.29379  4.29463  4.79218  3.83207  0.29467  4.09050  4.25373  4.58784  6.05373  5.06708     16 R - - -
          2.68618  4.42225  2.77519  2.73123  3.46354  2.40513  3.72494  3.29354  2.67741  2.69355  4.24690  2.90347  2.73739  3.18146  2.89801  2.37887  2.77519  2.98518  4.58477  3.61503
          0.01538  4.57830  5.30065  0.61958  0.77255  0.48576  0.95510
     17   4.01133  5.68695  4.58688  4.01091  5.23881  4.28523  4.60828  4.88684  2.87409  4.27077  5.29379  4.29463  4.79218  3.83207  0.29467  4.09050  4.25373  4.58784  6.05373  5.06708     17 R - - -
          2.68618  4.42225  2.77519  2.73123  3.46354  2.40513  3.72494  3.29354  2.67741  2.69355  4.24690  2.90347  2.73739  3.18146  2.89801  2.37887  2.77519  2.98518  4.58477  3.61503
          0.01538  4.57830  5.30065  0.61958  0.77255  0.48576  0.95510
     18   3.10423  5.24324  3.16067  2.89306  4.73740  3.66277  4.15406  4.26832  2.84552  3.78853  4.66684  3.37232  1.40375  1.32149  3.18936  3.13345  3.41743  3.87806  5.90176  4.59703     18 q - - -
          2.68618  4.42225  2.77519  2.73123  3.46354  2.40513  3.72494  3.29354  2.67741  2.69355  4.24690  2.90347  2.73739  3.18146  2.89801  2.37887  2.77519  2.98518  4.58477  3.61503
          0.01538  4.57830  5.30065  0.61958  0.77255  0.48576  0.95510
     19   3.51948  4.72838  5.56302  5.10853  4.08137  5.10504  5.87274  1.01165  5.04384  2.50230  3.81776  5.27228  5.34508  5.30633  5.21727  4.54645  3.78544  0.94297  6.20294  4.97981     19 v - - -
          2.68618  4.42225  2.77519  2.73123  3.46354  2.40513  3.72494  3.29354  2.67741  2.69355  4.24690  2.90347  2.73739  3.18146  2.89801  2.37887  2.77519  2.98518  4.58477  3.61503
          0.01538  4.57830  5.30065  0.61958  0.77255  0.48576  0.95510
     20   3.07298  4.56987  4.60773  4.15102  3.85188  4.14119  4.86706  1.19470  4.01420  2.55512  3.73478  4.32251  4.63125  4.31560  4.22039  3.53975  1.44763  2.12854  5.59436  4.38651     20 i - - -
          2.68618  4.42225  2.77519  2.73123  3.46354  2.40513  3.72494  3.29354  2.67741  2.69355  4.24690  2.90347  2.73739  3.18146  2.89801  2.37887  2.77519  2.98518  4.58477  3.61503
          0.01538  4.57830  5.30065  0.61958  0.77255  0.48576  0.95510
     21   3.94186  5.51950  4.62341  4.59189  5.44791  4.17092  5.55461  5.24950  4.72344  4.75978  5.87132  4.80969  0.16977  5.08236  4.83754  4.14162  4.44056  4.79883  6.37459  5.59276     21 P - - -
          2.68618  4.42225  2.77519  2.73123  3.46354  2.40513  3.72494  3.29354  2.67741  2.69355  4.24690  2.90347  2.73739  3.18146  2.89801  2.37887  2.77519  2.98518  4.58477  3.61503
          0.01538  4.57830  5.30065  0.61958  0.77255  0.48576  0.95510
     22   3.94186  5.51950  4.62341  4.59189  5.44791  4.17092  5.55461  5.24950  4.72344  4.75978  5.87132  4.80969  0.16977  5.08236  4.83754  4.14162  4.44056  4.79883  6.37459  5.59276     22 P - - -
          2.68618  4.42225  2.77519  2.73123  3.46354  2.40513  3.72494  3.29354  2.67741  2.69355  4.24690  2.90347  2.73739  3.18146  2.89801  2.37887  2.77519  2.98518  4.58477  3.61503
          0.01538  4.57830  5.30065  0.61958  0.77255  0.48576  0.95510
     23   3.93614  6.00285  0.28366  3.06452  5.51978  3.92324  4.77972  5.31073  4.02315  4.79699  5.84091  3.63944  4.62215  4.05334  4.59483  3.85225  4.30336  4.88701  6.51739  5.34255     23 D - - -
          2.68618  4.42225  2.77519  2.73123  3.46354  2.40513  3.72494  3.29354  2.67741  2.69355  4.24690  2.90347  2.73739  3.18146  2.89801  2.37887  2.77519  2.98518  4.58477  3.61503
          0.01538  4.57830  5.30065  0.61958  0.77255  0.48576  0.95510
     24   3.43259  4.84277  5.07621  4.80882  4.19422  4.43381  5.53323  2.28857  4.69830  2.78472  4.09215  4.88042  4.99112  5.02871  4.84108  4.02335  3.79804  0.43669  6.07623  4.83868     24 V - - -
          2.68618  4.42225  2.77519  2.73123  3.46354  2.40513  3.72494  3.29354  2.67741  2.69355  4.24690  2.90347  2.73739  3.18146  2.89801  2.37887  2.77519  2.98518  4.58477  3.61503
          0.01038  4.57330        *  0.61958  0.77255  0.00000        *
//
