# Supplementary material for: A refined genome phage display methodology delineates the human antibody response in patients with Chagas disease
Source: iScience. 2021 May 15;24(6):102540. doi: 10.1016/j.isci.2021.102540 (PMC8185243; doi:10.1016/j.isci.2021.102540)
Supplement: Data S2. Alignments and consensus sequences for all epitopes. Related to Figure 3 and Data S1 [file mmc3.zip › final clusters A and B/1044.hmm]

HMMER3/f [3.1b2 | February 2015]
NAME  1044.mafft
LENG  44
ALPH  amino
RF    no
MM    no
CONS  yes
CS    no
MAP   yes
DATE  Wed Dec  6 22:59:01 2017
NSEQ  2
EFFN  1.011719
CKSUM 1211277205
STATS LOCAL MSV       -7.7332  0.71935
STATS LOCAL VITERBI   -8.1962  0.71935
STATS LOCAL FORWARD   -4.1792  0.71935
HMM          A        C        D        E        F        G        H        I        K        L        M        N        P        Q        R        S        T        V        W        Y   
            m->m     m->i     m->d     i->m     i->i     d->m     d->d
  COMPO   2.69147  4.72081  3.22917  2.36807  3.56249  2.40994  3.69469  2.98832  3.34560  2.41821  3.63384  2.92081  3.17984  3.73698  3.20472  2.36106  3.10133  2.43845  3.95125  3.21403
          2.68618  4.42225  2.77519  2.73123  3.46354  2.40513  3.72494  3.29354  2.67741  2.69355  4.24690  2.90347  2.73739  3.18146  2.89801  2.37887  2.77519  2.98518  4.58477  3.61503
          0.31528  4.19624  1.36506  0.61958  0.77255  0.00000        *
      1   3.30739  4.69776  4.29174  4.01345  0.95051  3.98839  3.89416  2.82616  3.91947  2.18724  3.55052  4.06268  4.44600  4.07675  4.02965  3.57543  3.60849  2.81973  4.13152  2.49359      1 f - - -
          2.68618  4.42225  2.77519  2.73123  3.46354  2.40513  3.72494  3.29354  2.67741  2.69355  4.24690  2.90347  2.73739  3.18146  2.89801  2.37887  2.77519  2.98518  4.58477  3.61503
          0.03019  3.91115  4.63349  0.61958  0.77255  0.75816  0.63210
      2   3.19849  4.64919  4.25161  3.89147  3.15024  4.03133  4.53506  2.35621  3.65884  0.82902  3.16081  4.16320  4.45993  4.01792  3.82865  3.60645  3.49091  2.40362  5.04374  3.77604      2 l - - -
          2.68618  4.42225  2.77519  2.73123  3.46354  2.40513  3.72494  3.29354  2.67741  2.69355  4.24690  2.90347  2.73739  3.18146  2.89801  2.37887  2.77519  2.98518  4.58477  3.61503
          0.03019  3.91115  4.63349  0.61958  0.77255  0.75816  0.63210
      3   2.98528  5.10465  2.50355  0.97164  4.45567  3.29879  3.88870  3.91724  2.77407  3.52806  4.50019  2.95449  3.90515  3.10343  3.18706  2.96363  3.28974  3.59702  5.61996  4.34199      3 e - - -
          2.68618  4.42225  2.77519  2.73123  3.46354  2.40513  3.72494  3.29354  2.67741  2.69355  4.24690  2.90347  2.73739  3.18146  2.89801  2.37887  2.77519  2.98518  4.58477  3.61503
          0.03019  3.91115  4.63349  0.61958  0.77255  0.75816  0.63210
      4   3.03094  5.16551  0.86415  2.35884  4.54766  3.23978  3.96483  4.14459  3.05622  3.74596  4.72475  2.91721  3.89529  3.20393  3.57782  2.98882  3.37028  3.77960  5.70877  4.41396      4 d - - -
          2.68618  4.42225  2.77519  2.73123  3.46354  2.40513  3.72494  3.29354  2.67741  2.69355  4.24690  2.90347  2.73739  3.18146  2.89801  2.37887  2.77519  2.98518  4.58477  3.61503
          0.03019  3.91115  4.63349  0.61958  0.77255  0.75816  0.63210
      5   2.83853  4.37025  4.17892  3.84308  3.57820  3.76398  4.63806  2.04809  3.71145  2.25841  3.53732  4.02674  4.32222  4.06839  3.92025  3.26981  3.19906  0.97753  5.36922  4.10332      5 v - - -
          2.68618  4.42225  2.77519  2.73123  3.46354  2.40513  3.72494  3.29354  2.67741  2.69355  4.24690  2.90347  2.73739  3.18146  2.89801  2.37887  2.77519  2.98518  4.58477  3.61503
          0.03019  3.91115  4.63349  0.61958  0.77255  0.75816  0.63210
      6   3.04881  4.88561  3.54338  3.04616  4.24998  3.52964  3.85191  3.79421  2.25246  3.30310  4.30209  3.40303  4.03018  3.07016  0.92093  3.13101  3.31203  3.51644  5.31725  4.16875      6 r - - -
          2.68618  4.42225  2.77519  2.73123  3.46354  2.40513  3.72494  3.29354  2.67741  2.69355  4.24690  2.90347  2.73739  3.18146  2.89801  2.37887  2.77519  2.98518  4.58477  3.61503
          0.03019  3.91115  4.63349  0.61958  0.77255  0.75816  0.63210
      7   2.75527  4.75339  2.72940  2.61867  4.12294  3.20972  3.95188  3.84146  2.85870  3.48390  4.43879  1.09139  3.86340  3.22455  3.21480  2.82089  3.13832  3.45977  5.42440  4.06838      7 n - - -
          2.68618  4.42225  2.77519  2.73123  3.46354  2.40513  3.72494  3.29354  2.67741  2.69355  4.24690  2.90347  2.73739  3.18146  2.89801  2.37887  2.77519  2.98518  4.58477  3.61503
          0.03019  3.91115  4.63349  0.61958  0.77255  0.75816  0.63210
      8   2.80255  4.55369  3.41386  3.25832  4.25053  3.23901  4.33276  3.80567  3.31888  3.42841  4.47977  3.56122  0.75878  3.70649  3.56021  2.97121  3.24712  3.44667  5.42669  4.37166      8 p - - -
          2.68618  4.42225  2.77519  2.73123  3.46354  2.40513  3.72494  3.29354  2.67741  2.69355  4.24690  2.90347  2.73739  3.18146  2.89801  2.37887  2.77519  2.98518  4.58477  3.61503
          0.03019  3.91115  4.63349  0.61958  0.77255  0.75816  0.63210
      9   2.99953  4.54219  4.09084  3.68713  3.22455  3.86289  4.41331  2.40400  3.45312  1.81333  1.30577  3.95987  4.32363  3.83241  3.65392  3.35272  3.30555  2.41462  5.07057  3.83579      9 m - - -
          2.68618  4.42225  2.77519  2.73123  3.46354  2.40513  3.72494  3.29354  2.67741  2.69355  4.24690  2.90347  2.73739  3.18146  2.89801  2.37887  2.77519  2.98518  4.58477  3.61503
          0.03019  3.91115  4.63349  0.61958  0.77255  0.75816  0.63210
     10   3.04881  4.88561  3.54338  3.04616  4.24998  3.52964  3.85191  3.79421  2.25246  3.30310  4.30209  3.40303  4.03018  3.07016  0.92093  3.13101  3.31203  3.51644  5.31725  4.16875     10 r - - -
          2.68618  4.42225  2.77519  2.73123  3.46354  2.40513  3.72494  3.29354  2.67741  2.69355  4.24690  2.90347  2.73739  3.18146  2.89801  2.37887  2.77519  2.98518  4.58477  3.61503
          0.03019  3.91115  4.63349  0.61958  0.77255  0.75816  0.63210
     11   2.99953  4.54219  4.09084  3.68713  3.22455  3.86289  4.41331  2.40400  3.45312  1.81333  1.30577  3.95987  4.32363  3.83241  3.65392  3.35272  3.30555  2.41462  5.07057  3.83579     11 m - - -
          2.68618  4.42225  2.77519  2.73123  3.46354  2.40513  3.72494  3.29354  2.67741  2.69355  4.24690  2.90347  2.73739  3.18146  2.89801  2.37887  2.77519  2.98518  4.58477  3.61503
          0.03019  3.91115  4.63349  0.61958  0.77255  0.75816  0.63210
     12   2.33386  4.25486  3.23983  3.05720  4.11471  2.98402  4.16608  3.64245  3.13357  3.35963  4.28237  3.27593  3.72597  3.47983  3.41855  1.03423  2.81684  3.16911  5.48407  4.19839     12 s - - -
          2.68618  4.42225  2.77519  2.73123  3.46354  2.40513  3.72494  3.29354  2.67741  2.69355  4.24690  2.90347  2.73739  3.18146  2.89801  2.37887  2.77519  2.98518  4.58477  3.61503
          0.03019  3.91115  4.63349  0.61958  0.77255  0.75816  0.63210
     13   0.95944  4.21117  3.50167  3.29455  4.09070  3.03471  4.31205  3.22199  3.31180  3.10183  4.12928  3.43445  3.77757  3.64938  3.55977  2.56106  2.84108  2.86970  5.51400  4.31850     13 a - - -
          2.68618  4.42225  2.77519  2.73123  3.46354  2.40513  3.72494  3.29354  2.67741  2.69355  4.24690  2.90347  2.73739  3.18146  2.89801  2.37887  2.77519  2.98518  4.58477  3.61503
          0.03019  3.91115  4.63349  0.61958  0.77255  0.75816  0.63210
     14   2.33386  4.25486  3.23983  3.05720  4.11471  2.98402  4.16608  3.64245  3.13357  3.35963  4.28237  3.27593  3.72597  3.47983  3.41855  1.03423  2.81684  3.16911  5.48407  4.19839     14 s - - -
          2.68618  4.42225  2.77519  2.73123  3.46354  2.40513  3.72494  3.29354  2.67741  2.69355  4.24690  2.90347  2.73739  3.18146  2.89801  2.37887  2.77519  2.98518  4.58477  3.61503
          0.03019  3.91115  4.63349  0.61958  0.77255  0.34676  1.22750
     15   3.03207  5.01709  2.94615  2.87092  4.43628  3.43432  4.23826  4.23141  3.17780  3.84361  4.80662  0.69142  4.10735  3.52221  3.53455  3.09339  3.43100  3.81941  5.70435  4.36960     15 N - - -
          2.68618  4.42225  2.77519  2.73123  3.46354  2.40513  3.72494  3.29354  2.67741  2.69355  4.24690  2.90347  2.73739  3.18146  2.89801  2.37887  2.77519  2.98518  4.58477  3.61503
          0.02262  4.19624  4.91858  0.61958  0.77255  0.48576  0.95510
     16   3.29294  4.63814  4.77285  4.41096  3.61464  4.39973  5.09103  0.74759  4.24610  2.14695  3.51258  4.61328  4.81109  4.56863  4.40763  3.93755  3.59082  1.91086  5.56390  4.32261     16 i - - -
          2.68618  4.42225  2.77519  2.73123  3.46354  2.40513  3.72494  3.29354  2.67741  2.69355  4.24690  2.90347  2.73739  3.18146  2.89801  2.37887  2.77519  2.98518  4.58477  3.61503
          0.02262  4.19624  4.91858  0.61958  0.77255  0.48576  0.95510
     17   3.54028  4.91353  4.70902  4.36249  3.29315  4.38993  4.91843  2.52611  4.12791  0.55887  3.23618  4.60723  4.77723  4.41673  4.24593  4.01805  3.82390  2.64525  5.27673  4.07080     17 L - - -
          2.68618  4.42225  2.77519  2.73123  3.46354  2.40513  3.72494  3.29354  2.67741  2.69355  4.24690  2.90347  2.73739  3.18146  2.89801  2.37887  2.77519  2.98518  4.58477  3.61503
          0.02262  4.19624  4.91858  0.61958  0.77255  0.48576  0.95510
     18   3.27549  5.41488  2.67901  0.63899  4.80866  3.51572  4.14791  4.33056  3.07344  3.90036  4.87398  3.17201  4.13983  3.36551  3.50646  3.23223  3.58665  3.98571  5.91750  4.65753     18 E - - -
          2.68618  4.42225  2.77519  2.73123  3.46354  2.40513  3.72494  3.29354  2.67741  2.69355  4.24690  2.90347  2.73739  3.18146  2.89801  2.37887  2.77519  2.98518  4.58477  3.61503
          0.02262  4.19624  4.91858  0.61958  0.77255  0.48576  0.95510
     19   3.11940  4.84985  3.85836  3.80474  4.91676  0.36809  4.89265  4.60761  4.02933  4.21612  5.20329  4.02421  4.25011  4.32848  4.21794  3.30250  3.62552  4.07309  5.91373  5.03386     19 G - - -
          2.68618  4.42225  2.77519  2.73123  3.46354  2.40513  3.72494  3.29354  2.67741  2.69355  4.24690  2.90347  2.73739  3.18146  2.89801  2.37887  2.77519  2.98518  4.58477  3.61503
          0.02262  4.19624  4.91858  0.61958  0.77255  0.48576  0.95510
     20   3.54028  4.91353  4.70902  4.36249  3.29315  4.38993  4.91843  2.52611  4.12791  0.55887  3.23618  4.60723  4.77723  4.41673  4.24593  4.01805  3.82390  2.64525  5.27673  4.07080     20 L - - -
          2.68618  4.42225  2.77519  2.73123  3.46354  2.40513  3.72494  3.29354  2.67741  2.69355  4.24690  2.90347  2.73739  3.18146  2.89801  2.37887  2.77519  2.98518  4.58477  3.61503
          0.02262  4.19624  4.91858  0.61958  0.77255  0.48576  0.95510
     21   3.74886  5.10495  4.33368  4.13454  2.38446  4.22100  3.82068  3.71768  3.98408  3.08469  4.36022  4.14600  4.69211  4.20899  4.09601  3.84824  4.03984  3.60484  4.03678  0.56064     21 Y - - -
          2.68618  4.42225  2.77519  2.73123  3.46354  2.40513  3.72494  3.29354  2.67741  2.69355  4.24690  2.90347  2.73739  3.18146  2.89801  2.37887  2.77519  2.98518  4.58477  3.61503
          0.02262  4.19624  4.91858  0.61958  0.77255  0.48576  0.95510
     22   3.27549  5.41488  2.67901  0.63899  4.80866  3.51572  4.14791  4.33056  3.07344  3.90036  4.87398  3.17201  4.13983  3.36551  3.50646  3.23223  3.58665  3.98571  5.91750  4.65753     22 E - - -
          2.68618  4.42225  2.77519  2.73123  3.46354  2.40513  3.72494  3.29354  2.67741  2.69355  4.24690  2.90347  2.73739  3.18146  2.89801  2.37887  2.77519  2.98518  4.58477  3.61503
          0.02262  4.19624  4.91858  0.61958  0.77255  0.48576  0.95510
     23   2.50742  4.42543  3.52579  3.37013  4.42066  3.15118  4.46368  3.99426  3.46687  3.69327  4.59946  3.53181  3.91930  3.79183  3.73308  0.69027  3.01412  3.45540  5.76864  4.51000     23 S - - -
          2.68618  4.42225  2.77519  2.73123  3.46354  2.40513  3.72494  3.29354  2.67741  2.69355  4.24690  2.90347  2.73739  3.18146  2.89801  2.37887  2.77519  2.98518  4.58477  3.61503
          0.02262  4.19624  4.91858  0.61958  0.77255  0.48576  0.95510
     24   3.07366  4.54098  4.56530  4.25029  3.81078  4.04980  5.00403  2.09394  4.12388  2.44834  3.73731  4.38537  4.60101  4.46570  4.30387  3.58331  3.43271  0.69510  5.64600  4.39314     24 v - - -
          2.68618  4.42225  2.77519  2.73123  3.46354  2.40513  3.72494  3.29354  2.67741  2.69355  4.24690  2.90347  2.73739  3.18146  2.89801  2.37887  2.77519  2.98518  4.58477  3.61503
          0.02262  4.19624  4.91858  0.61958  0.77255  0.48576  0.95510
     25   3.74886  5.10495  4.33368  4.13454  2.38446  4.22100  3.82068  3.71768  3.98408  3.08469  4.36022  4.14600  4.69211  4.20899  4.09601  3.84824  4.03984  3.60484  4.03678  0.56064     25 Y - - -
          2.68618  4.42225  2.77519  2.73123  3.46354  2.40513  3.72494  3.29354  2.67741  2.69355  4.24690  2.90347  2.73739  3.18146  2.89801  2.37887  2.77519  2.98518  4.58477  3.61503
          0.02262  4.19624  4.91858  0.61958  0.77255  0.48576  0.95510
     26   3.03207  5.01709  2.94615  2.87092  4.43628  3.43432  4.23826  4.23141  3.17780  3.84361  4.80662  0.69142  4.10735  3.52221  3.53455  3.09339  3.43100  3.81941  5.70435  4.36960     26 N - - -
          2.68618  4.42225  2.77519  2.73123  3.46354  2.40513  3.72494  3.29354  2.67741  2.69355  4.24690  2.90347  2.73739  3.18146  2.89801  2.37887  2.77519  2.98518  4.58477  3.61503
          0.02262  4.19624  4.91858  0.61958  0.77255  0.48576  0.95510
     27   0.63212  4.38798  3.82513  3.64666  4.40812  3.20119  4.62542  3.58481  3.67229  3.45020  4.45583  3.70357  3.97221  3.98499  3.89094  2.74045  3.04101  3.18084  5.80127  4.64306     27 A - - -
          2.68618  4.42225  2.77519  2.73123  3.46354  2.40513  3.72494  3.29354  2.67741  2.69355  4.24690  2.90347  2.73739  3.18146  2.89801  2.37887  2.77519  2.98518  4.58477  3.61503
          0.02262  4.19624  4.91858  0.61958  0.77255  0.48576  0.95510
     28   2.50742  4.42543  3.52579  3.37013  4.42066  3.15118  4.46368  3.99426  3.46687  3.69327  4.59946  3.53181  3.91930  3.79183  3.73308  0.69027  3.01412  3.45540  5.76864  4.51000     28 S - - -
          2.68618  4.42225  2.77519  2.73123  3.46354  2.40513  3.72494  3.29354  2.67741  2.69355  4.24690  2.90347  2.73739  3.18146  2.89801  2.37887  2.77519  2.98518  4.58477  3.61503
          0.02262  4.19624  4.91858  0.61958  0.77255  0.48576  0.95510
     29   3.93082  5.17898  4.62212  4.41705  3.07595  4.12437  4.35949  3.98366  4.14122  3.31679  4.59979  4.50511  4.67111  4.51112  4.20797  4.13113  4.25042  3.88213  0.42626  3.06319     29 W - - -
          2.68618  4.42225  2.77519  2.73123  3.46354  2.40513  3.72494  3.29354  2.67741  2.69355  4.24690  2.90347  2.73739  3.18146  2.89801  2.37887  2.77519  2.98518  4.58477  3.61503
          0.02262  4.19624  4.91858  0.61958  0.77255  0.48576  0.95510
     30   2.50742  4.42543  3.52579  3.37013  4.42066  3.15118  4.46368  3.99426  3.46687  3.69327  4.59946  3.53181  3.91930  3.79183  3.73308  0.69027  3.01412  3.45540  5.76864  4.51000     30 S - - -
          2.68618  4.42225  2.77519  2.73123  3.46354  2.40513  3.72494  3.29354  2.67741  2.69355  4.24690  2.90347  2.73739  3.18146  2.89801  2.37887  2.77519  2.98518  4.58477  3.61503
          0.02262  4.19624  4.91858  0.61958  0.77255  0.48576  0.95510
     31   3.41938  5.15614  3.50863  3.31292  3.56690  3.76806  0.61164  4.17418  3.14980  3.62085  4.69908  3.70416  4.34403  3.68694  3.38963  3.49089  3.73895  3.90343  5.02397  3.51113     31 H - - -
          2.68618  4.42225  2.77519  2.73123  3.46354  2.40513  3.72494  3.29354  2.67741  2.69355  4.24690  2.90347  2.73739  3.18146  2.89801  2.37887  2.77519  2.98518  4.58477  3.61503
          0.02262  4.19624  4.91858  0.61958  0.77255  0.48576  0.95510
     32   3.07366  4.54098  4.56530  4.25029  3.81078  4.04980  5.00403  2.09394  4.12388  2.44834  3.73731  4.38537  4.60101  4.46570  4.30387  3.58331  3.43271  0.69510  5.64600  4.39314     32 v - - -
          2.68618  4.42225  2.77519  2.73123  3.46354  2.40513  3.72494  3.29354  2.67741  2.69355  4.24690  2.90347  2.73739  3.18146  2.89801  2.37887  2.77519  2.98518  4.58477  3.61503
          0.02262  4.19624  4.91858  0.61958  0.77255  0.48576  0.95510
     33   3.07366  4.54098  4.56530  4.25029  3.81078  4.04980  5.00403  2.09394  4.12388  2.44834  3.73731  4.38537  4.60101  4.46570  4.30387  3.58331  3.43271  0.69510  5.64600  4.39314     33 v - - -
          2.68618  4.42225  2.77519  2.73123  3.46354  2.40513  3.72494  3.29354  2.67741  2.69355  4.24690  2.90347  2.73739  3.18146  2.89801  2.37887  2.77519  2.98518  4.58477  3.61503
          0.02262  4.19624  4.91858  0.61958  0.77255  0.48576  0.95510
     34   3.27549  5.41488  2.67901  0.63899  4.80866  3.51572  4.14791  4.33056  3.07344  3.90036  4.87398  3.17201  4.13983  3.36551  3.50646  3.23223  3.58665  3.98571  5.91750  4.65753     34 E - - -
          2.68618  4.42225  2.77519  2.73123  3.46354  2.40513  3.72494  3.29354  2.67741  2.69355  4.24690  2.90347  2.73739  3.18146  2.89801  2.37887  2.77519  2.98518  4.58477  3.61503
          0.02262  4.19624  4.91858  0.61958  0.77255  0.48576  0.95510
     35   3.07366  4.54098  4.56530  4.25029  3.81078  4.04980  5.00403  2.09394  4.12388  2.44834  3.73731  4.38537  4.60101  4.46570  4.30387  3.58331  3.43271  0.69510  5.64600  4.39314     35 v - - -
          2.68618  4.42225  2.77519  2.73123  3.46354  2.40513  3.72494  3.29354  2.67741  2.69355  4.24690  2.90347  2.73739  3.18146  2.89801  2.37887  2.77519  2.98518  4.58477  3.61503
          0.02262  4.19624  4.91858  0.61958  0.77255  0.48576  0.95510
     36   3.24152  4.93105  3.88539  3.77983  4.72713  3.60090  4.81942  4.37056  3.86783  3.95567  5.02729  4.04830  0.39861  4.24596  4.06553  3.42178  3.71048  3.97611  5.81094  4.85598     36 P - - -
          2.68618  4.42225  2.77519  2.73123  3.46354  2.40513  3.72494  3.29354  2.67741  2.69355  4.24690  2.90347  2.73739  3.18146  2.89801  2.37887  2.77519  2.98518  4.58477  3.61503
          0.02262  4.19624  4.91858  0.61958  0.77255  0.48576  0.95510
     37   3.11940  4.84985  3.85836  3.80474  4.91676  0.36809  4.89265  4.60761  4.02933  4.21612  5.20329  4.02421  4.25011  4.32848  4.21794  3.30250  3.62552  4.07309  5.91373  5.03386     37 G - - -
          2.68618  4.42225  2.77519  2.73123  3.46354  2.40513  3.72494  3.29354  2.67741  2.69355  4.24690  2.90347  2.73739  3.18146  2.89801  2.37887  2.77519  2.98518  4.58477  3.61503
          0.02262  4.19624  4.91858  0.61958  0.77255  0.48576  0.95510
     38   2.50742  4.42543  3.52579  3.37013  4.42066  3.15118  4.46368  3.99426  3.46687  3.69327  4.59946  3.53181  3.91930  3.79183  3.73308  0.69027  3.01412  3.45540  5.76864  4.51000     38 S - - -
          2.68618  4.42225  2.77519  2.73123  3.46354  2.40513  3.72494  3.29354  2.67741  2.69355  4.24690  2.90347  2.73739  3.18146  2.89801  2.37887  2.77519  2.98518  4.58477  3.61503
          0.02262  4.19624  4.91858  0.61958  0.77255  0.48576  0.95510
     39   3.27549  5.41488  2.67901  0.63899  4.80866  3.51572  4.14791  4.33056  3.07344  3.90036  4.87398  3.17201  4.13983  3.36551  3.50646  3.23223  3.58665  3.98571  5.91750  4.65753     39 E - - -
          2.68618  4.42225  2.77519  2.73123  3.46354  2.40513  3.72494  3.29354  2.67741  2.69355  4.24690  2.90347  2.73739  3.18146  2.89801  2.37887  2.77519  2.98518  4.58477  3.61503
          0.02262  4.19624  4.91858  0.61958  0.77255  0.48576  0.95510
     40   3.11940  4.84985  3.85836  3.80474  4.91676  0.36809  4.89265  4.60761  4.02933  4.21612  5.20329  4.02421  4.25011  4.32848  4.21794  3.30250  3.62552  4.07309  5.91373  5.03386     40 G - - -
          2.68618  4.42225  2.77519  2.73123  3.46354  2.40513  3.72494  3.29354  2.67741  2.69355  4.24690  2.90347  2.73739  3.18146  2.89801  2.37887  2.77519  2.98518  4.58477  3.61503
          0.02262  4.19624  4.91858  0.61958  0.77255  0.48576  0.95510
     41   2.62414  4.46567  3.75715  3.54048  4.29629  3.29033  4.52771  3.46543  3.49010  3.31683  4.35592  3.68547  4.02413  3.87076  3.72401  2.83031  0.72173  3.12305  5.70345  4.51679     41 t - - -
          2.68618  4.42225  2.77519  2.73123  3.46354  2.40513  3.72494  3.29354  2.67741  2.69355  4.24690  2.90347  2.73739  3.18146  2.89801  2.37887  2.77519  2.98518  4.58477  3.61503
          0.02262  4.19624  4.91858  0.61958  0.77255  0.48576  0.95510
     42   3.11940  4.84985  3.85836  3.80474  4.91676  0.36809  4.89265  4.60761  4.02933  4.21612  5.20329  4.02421  4.25011  4.32848  4.21794  3.30250  3.62552  4.07309  5.91373  5.03386     42 G - - -
          2.68618  4.42225  2.77519  2.73123  3.46354  2.40513  3.72494  3.29354  2.67741  2.69355  4.24690  2.90347  2.73739  3.18146  2.89801  2.37887  2.77519  2.98518  4.58477  3.61503
          0.02262  4.19624  4.91858  0.61958  0.77255  0.48576  0.95510
     43   3.54028  4.91353  4.70902  4.36249  3.29315  4.38993  4.91843  2.52611  4.12791  0.55887  3.23618  4.60723  4.77723  4.41673  4.24593  4.01805  3.82390  2.64525  5.27673  4.07080     43 L - - -
          2.68618  4.42225  2.77519  2.73123  3.46354  2.40513  3.72494  3.29354  2.67741  2.69355  4.24690  2.90347  2.73739  3.18146  2.89801  2.37887  2.77519  2.98518  4.58477  3.61503
          0.02262  4.19624  4.91858  0.61958  0.77255  0.48576  0.95510
     44   3.27549  5.41488  2.67901  0.63899  4.80866  3.51572  4.14791  4.33056  3.07344  3.90036  4.87398  3.17201  4.13983  3.36551  3.50646  3.23223  3.58665  3.98571  5.91750  4.65753     44 E - - -
          2.68632  4.42239  2.77533  2.73066  3.46367  2.40526  3.72508  3.29368  2.67688  2.69368  4.24703  2.90360  2.73753  3.18160  2.89814  2.37900  2.77533  2.98441  4.58490  3.61517
          0.30794  1.32786        *  0.99739  0.46020  0.00000        *
//
