# Supplementary material for: A refined genome phage display methodology delineates the human antibody response in patients with Chagas disease
Source: iScience. 2021 May 15;24(6):102540. doi: 10.1016/j.isci.2021.102540 (PMC8185243; doi:10.1016/j.isci.2021.102540)
Supplement: Data S2. Alignments and consensus sequences for all epitopes. Related to Figure 3 and Data S1 [file mmc3.zip › final clusters A and B/1045.hmm]

HMMER3/f [3.1b2 | February 2015]
NAME  1045.mafft
LENG  42
ALPH  amino
RF    no
MM    no
CONS  yes
CS    no
MAP   yes
DATE  Wed Dec  6 22:59:01 2017
NSEQ  2
EFFN  1.011719
CKSUM 3976230924
STATS LOCAL MSV       -7.8737  0.71947
STATS LOCAL VITERBI   -8.3331  0.71947
STATS LOCAL FORWARD   -4.3688  0.71947
HMM          A        C        D        E        F        G        H        I        K        L        M        N        P        Q        R        S        T        V        W        Y   
            m->m     m->i     m->d     i->m     i->i     d->m     d->d
  COMPO   2.47250  3.61678  2.88533  3.06754  4.12626  3.00137  3.07444  3.55351  2.87780  3.32136  4.40971  3.33440  2.03242  2.76588  2.46358  2.83850  2.48068  2.99248  3.94904  4.21166
          2.68618  4.42225  2.77519  2.73123  3.46354  2.40513  3.72494  3.29354  2.67741  2.69355  4.24690  2.90347  2.73739  3.18146  2.89801  2.37887  2.77519  2.98518  4.58477  3.61503
          0.30339  4.19624  1.39985  0.61958  0.77255  0.00000        *
      1   0.94376  4.21713  3.51355  3.30705  4.10234  3.04035  4.32316  3.23537  3.32459  3.11467  4.14092  3.44398  3.78430  3.66114  3.57172  2.56696  2.84778  2.88109  5.52449  4.33029      1 a - - -
          2.68618  4.42225  2.77519  2.73123  3.46354  2.40513  3.72494  3.29354  2.67741  2.69355  4.24690  2.90347  2.73739  3.18146  2.89801  2.37887  2.77519  2.98518  4.58477  3.61503
          0.02984  3.92269  4.64504  0.61958  0.77255  0.74973  0.63959
      2   2.64355  0.84405  4.17448  3.92547  3.90515  3.25602  4.56149  3.05724  3.75263  2.97053  4.09342  3.89905  3.96695  4.09666  3.86816  2.91532  3.11452  2.79847  5.31084  4.19251      2 c - - -
          2.68618  4.42225  2.77519  2.73123  3.46354  2.40513  3.72494  3.29354  2.67741  2.69355  4.24690  2.90347  2.73739  3.18146  2.89801  2.37887  2.77519  2.98518  4.58477  3.61503
          0.02984  3.92269  4.64504  0.61958  0.77255  0.74973  0.63959
      3   2.84766  4.37627  4.19481  3.85940  3.58676  3.77583  4.65243  2.04793  3.72794  2.26502  3.54420  4.04119  4.33347  4.08409  3.93562  3.28244  3.20795  0.96392  5.37971  4.11448      3 v - - -
          2.68618  4.42225  2.77519  2.73123  3.46354  2.40513  3.72494  3.29354  2.67741  2.69355  4.24690  2.90347  2.73739  3.18146  2.89801  2.37887  2.77519  2.98518  4.58477  3.61503
          0.02984  3.92269  4.64504  0.61958  0.77255  0.74973  0.63959
      4   2.76503  4.76340  2.73613  2.62661  4.13478  3.21761  3.96150  3.85586  2.86933  3.49701  4.45189  1.07216  3.87189  3.23426  3.22577  2.83025  3.14849  3.47300  5.43492  4.07944      4 n - - -
          2.68618  4.42225  2.77519  2.73123  3.46354  2.40513  3.72494  3.29354  2.67741  2.69355  4.24690  2.90347  2.73739  3.18146  2.89801  2.37887  2.77519  2.98518  4.58477  3.61503
          0.02984  3.92269  4.64504  0.61958  0.77255  0.74973  0.63959
      5   2.64355  0.84405  4.17448  3.92547  3.90515  3.25602  4.56149  3.05724  3.75263  2.97053  4.09342  3.89905  3.96695  4.09666  3.86816  2.91532  3.11452  2.79847  5.31084  4.19251      5 c - - -
          2.68618  4.42225  2.77519  2.73123  3.46354  2.40513  3.72494  3.29354  2.67741  2.69355  4.24690  2.90347  2.73739  3.18146  2.89801  2.37887  2.77519  2.98518  4.58477  3.61503
          0.02984  3.92269  4.64504  0.61958  0.77255  0.74973  0.63959
      6   2.99541  5.11692  2.50874  0.95607  4.46942  3.30638  3.89739  3.93328  2.78422  3.54229  4.51399  2.96136  3.91331  3.11192  3.19835  2.97264  3.29999  3.61190  5.63153  4.35366      6 e - - -
          2.68618  4.42225  2.77519  2.73123  3.46354  2.40513  3.72494  3.29354  2.67741  2.69355  4.24690  2.90347  2.73739  3.18146  2.89801  2.37887  2.77519  2.98518  4.58477  3.61503
          0.02984  3.92269  4.64504  0.61958  0.77255  0.74973  0.63959
      7   2.43973  4.28492  3.47263  3.22686  4.01317  3.12256  4.24036  3.14641  3.17083  3.00813  4.05537  3.42826  3.83024  3.56312  3.42716  2.64154  1.08958  2.83602  5.44656  4.22978      7 t - - -
          2.68618  4.42225  2.77519  2.73123  3.46354  2.40513  3.72494  3.29354  2.67741  2.69355  4.24690  2.90347  2.73739  3.18146  2.89801  2.37887  2.77519  2.98518  4.58477  3.61503
          0.02984  3.92269  4.64504  0.61958  0.77255  0.74973  0.63959
      8   0.94376  4.21713  3.51355  3.30705  4.10234  3.04035  4.32316  3.23537  3.32459  3.11467  4.14092  3.44398  3.78430  3.66114  3.57172  2.56696  2.84778  2.88109  5.52449  4.33029      8 a - - -
          2.68618  4.42225  2.77519  2.73123  3.46354  2.40513  3.72494  3.29354  2.67741  2.69355  4.24690  2.90347  2.73739  3.18146  2.89801  2.37887  2.77519  2.98518  4.58477  3.61503
          0.02984  3.92269  4.64504  0.61958  0.77255  0.74973  0.63959
      9   2.81828  4.56742  3.43085  3.27702  4.26812  3.25209  4.35046  3.82629  3.33858  3.44776  4.49966  3.57873  0.73935  3.72584  3.57855  2.98731  3.26376  3.46596  5.44106  4.38943      9 p - - -
          2.68618  4.42225  2.77519  2.73123  3.46354  2.40513  3.72494  3.29354  2.67741  2.69355  4.24690  2.90347  2.73739  3.18146  2.89801  2.37887  2.77519  2.98518  4.58477  3.61503
          0.02984  3.92269  4.64504  0.61958  0.77255  0.74973  0.63959
     10   2.43973  4.28492  3.47263  3.22686  4.01317  3.12256  4.24036  3.14641  3.17083  3.00813  4.05537  3.42826  3.83024  3.56312  3.42716  2.64154  1.08958  2.83602  5.44656  4.22978     10 t - - -
          2.68618  4.42225  2.77519  2.73123  3.46354  2.40513  3.72494  3.29354  2.67741  2.69355  4.24690  2.90347  2.73739  3.18146  2.89801  2.37887  2.77519  2.98518  4.58477  3.61503
          0.02984  3.92269  4.64504  0.61958  0.77255  0.74973  0.63959
     11   2.92056  4.90797  2.93607  2.69141  4.08321  3.39915  3.85022  3.72150  2.50870  3.21889  4.24518  3.15165  3.95322  1.14739  2.79196  2.96611  3.21741  3.44800  5.34627  4.04328     11 q - - -
          2.68618  4.42225  2.77519  2.73123  3.46354  2.40513  3.72494  3.29354  2.67741  2.69355  4.24690  2.90347  2.73739  3.18146  2.89801  2.37887  2.77519  2.98518  4.58477  3.61503
          0.02984  3.92269  4.64504  0.61958  0.77255  0.74973  0.63959
     12   2.92056  4.90797  2.93607  2.69141  4.08321  3.39915  3.85022  3.72150  2.50870  3.21889  4.24518  3.15165  3.95322  1.14739  2.79196  2.96611  3.21741  3.44800  5.34627  4.04328     12 q - - -
          2.68618  4.42225  2.77519  2.73123  3.46354  2.40513  3.72494  3.29354  2.67741  2.69355  4.24690  2.90347  2.73739  3.18146  2.89801  2.37887  2.77519  2.98518  4.58477  3.61503
          0.02984  3.92269  4.64504  0.61958  0.77255  0.74973  0.63959
     13   2.43973  4.28492  3.47263  3.22686  4.01317  3.12256  4.24036  3.14641  3.17083  3.00813  4.05537  3.42826  3.83024  3.56312  3.42716  2.64154  1.08958  2.83602  5.44656  4.22978     13 t - - -
          2.68618  4.42225  2.77519  2.73123  3.46354  2.40513  3.72494  3.29354  2.67741  2.69355  4.24690  2.90347  2.73739  3.18146  2.89801  2.37887  2.77519  2.98518  4.58477  3.61503
          0.02984  3.92269  4.64504  0.61958  0.77255  0.74973  0.63959
     14   3.05009  4.85881  3.17495  2.93987  3.32002  3.49004  1.04085  3.76078  2.78156  3.24848  4.29528  3.34720  4.04530  3.30674  3.04431  3.12029  3.35513  3.49493  4.78443  3.26945     14 h - - -
          2.68618  4.42225  2.77519  2.73123  3.46354  2.40513  3.72494  3.29354  2.67741  2.69355  4.24690  2.90347  2.73739  3.18146  2.89801  2.37887  2.77519  2.98518  4.58477  3.61503
          0.02984  3.92269  4.64504  0.61958  0.77255  0.74973  0.63959
     15   2.43973  4.28492  3.47263  3.22686  4.01317  3.12256  4.24036  3.14641  3.17083  3.00813  4.05537  3.42826  3.83024  3.56312  3.42716  2.64154  1.08958  2.83602  5.44656  4.22978     15 t - - -
          2.68618  4.42225  2.77519  2.73123  3.46354  2.40513  3.72494  3.29354  2.67741  2.69355  4.24690  2.90347  2.73739  3.18146  2.89801  2.37887  2.77519  2.98518  4.58477  3.61503
          0.02984  3.92269  4.64504  0.61958  0.77255  0.74973  0.63959
     16   2.81828  4.56742  3.43085  3.27702  4.26812  3.25209  4.35046  3.82629  3.33858  3.44776  4.49966  3.57873  0.73935  3.72584  3.57855  2.98731  3.26376  3.46596  5.44106  4.38943     16 p - - -
          2.68618  4.42225  2.77519  2.73123  3.46354  2.40513  3.72494  3.29354  2.67741  2.69355  4.24690  2.90347  2.73739  3.18146  2.89801  2.37887  2.77519  2.98518  4.58477  3.61503
          0.02984  3.92269  4.64504  0.61958  0.77255  0.35027  1.21907
     17   3.24152  4.93105  3.88539  3.77983  4.72713  3.60090  4.81942  4.37056  3.86783  3.95567  5.02729  4.04830  0.39861  4.24596  4.06553  3.42178  3.71048  3.97611  5.81094  4.85598     17 P - - -
          2.68618  4.42225  2.77519  2.73123  3.46354  2.40513  3.72494  3.29354  2.67741  2.69355  4.24690  2.90347  2.73739  3.18146  2.89801  2.37887  2.77519  2.98518  4.58477  3.61503
          0.02262  4.19624  4.91858  0.61958  0.77255  0.48576  0.95510
     18   0.63212  4.38798  3.82513  3.64666  4.40812  3.20119  4.62542  3.58481  3.67229  3.45020  4.45583  3.70357  3.97221  3.98499  3.89094  2.74045  3.04101  3.18084  5.80127  4.64306     18 A - - -
          2.68618  4.42225  2.77519  2.73123  3.46354  2.40513  3.72494  3.29354  2.67741  2.69355  4.24690  2.90347  2.73739  3.18146  2.89801  2.37887  2.77519  2.98518  4.58477  3.61503
          0.02262  4.19624  4.91858  0.61958  0.77255  0.48576  0.95510
     19   1.42179  4.29604  4.08080  3.67604  3.86822  3.48277  4.51616  2.46497  3.60016  2.69415  3.77626  3.80201  4.12237  3.89435  3.84889  2.90798  3.00156  1.44859  5.48366  4.27245     19 a - - -
          2.68618  4.42225  2.77519  2.73123  3.46354  2.40513  3.72494  3.29354  2.67741  2.69355  4.24690  2.90347  2.73739  3.18146  2.89801  2.37887  2.77519  2.98518  4.58477  3.61503
          0.02262  4.19624  4.91858  0.61958  0.77255  0.48576  0.95510
     20   2.62414  4.46567  3.75715  3.54048  4.29629  3.29033  4.52771  3.46543  3.49010  3.31683  4.35592  3.68547  4.02413  3.87076  3.72401  2.83031  0.72173  3.12305  5.70345  4.51679     20 t - - -
          2.68618  4.42225  2.77519  2.73123  3.46354  2.40513  3.72494  3.29354  2.67741  2.69355  4.24690  2.90347  2.73739  3.18146  2.89801  2.37887  2.77519  2.98518  4.58477  3.61503
          0.02262  4.19624  4.91858  0.61958  0.77255  0.48576  0.95510
     21   3.41938  5.15614  3.50863  3.31292  3.56690  3.76806  0.61164  4.17418  3.14980  3.62085  4.69908  3.70416  4.34403  3.68694  3.38963  3.49089  3.73895  3.90343  5.02397  3.51113     21 H - - -
          2.68618  4.42225  2.77519  2.73123  3.46354  2.40513  3.72494  3.29354  2.67741  2.69355  4.24690  2.90347  2.73739  3.18146  2.89801  2.37887  2.77519  2.98518  4.58477  3.61503
          0.02262  4.19624  4.91858  0.61958  0.77255  0.48576  0.95510
     22   3.18786  5.15548  3.16574  2.93934  4.36609  3.61312  4.09560  4.06125  2.74011  3.52920  4.56101  3.39703  4.17949  0.75135  3.01203  3.22796  3.49074  3.77425  5.58464  4.30678     22 q - - -
          2.68618  4.42225  2.77519  2.73123  3.46354  2.40513  3.72494  3.29354  2.67741  2.69355  4.24690  2.90347  2.73739  3.18146  2.89801  2.37887  2.77519  2.98518  4.58477  3.61503
          0.02262  4.19624  4.91858  0.61958  0.77255  0.48576  0.95510
     23   3.93082  5.17898  4.62212  4.41705  3.07595  4.12437  4.35949  3.98366  4.14122  3.31679  4.59979  4.50511  4.67111  4.51112  4.20797  4.13113  4.25042  3.88213  0.42626  3.06319     23 W - - -
          2.68618  4.42225  2.77519  2.73123  3.46354  2.40513  3.72494  3.29354  2.67741  2.69355  4.24690  2.90347  2.73739  3.18146  2.89801  2.37887  2.77519  2.98518  4.58477  3.61503
          0.02262  4.19624  4.91858  0.61958  0.77255  0.48576  0.95510
     24   3.30304  5.25073  3.49871  3.07493  4.71290  3.74216  3.98571  4.16650  0.66634  3.66643  4.62224  3.48025  4.22929  3.16725  2.55279  3.33084  3.53776  3.86040  5.64219  4.50848     24 K - - -
          2.68618  4.42225  2.77519  2.73123  3.46354  2.40513  3.72494  3.29354  2.67741  2.69355  4.24690  2.90347  2.73739  3.18146  2.89801  2.37887  2.77519  2.98518  4.58477  3.61503
          0.02262  4.19624  4.91858  0.61958  0.77255  0.48576  0.95510
     25   3.41077  5.20193  3.93812  3.39616  4.64126  3.81961  4.11430  4.21689  2.44143  3.67393  4.67610  3.72542  4.31596  3.32774  0.57969  3.48600  3.66066  3.92927  5.59809  4.51005     25 R - - -
          2.68618  4.42225  2.77519  2.73123  3.46354  2.40513  3.72494  3.29354  2.67741  2.69355  4.24690  2.90347  2.73739  3.18146  2.89801  2.37887  2.77519  2.98518  4.58477  3.61503
          0.02262  4.19624  4.91858  0.61958  0.77255  0.48576  0.95510
     26   3.41077  5.20193  3.93812  3.39616  4.64126  3.81961  4.11430  4.21689  2.44143  3.67393  4.67610  3.72542  4.31596  3.32774  0.57969  3.48600  3.66066  3.92927  5.59809  4.51005     26 R - - -
          2.68618  4.42225  2.77519  2.73123  3.46354  2.40513  3.72494  3.29354  2.67741  2.69355  4.24690  2.90347  2.73739  3.18146  2.89801  2.37887  2.77519  2.98518  4.58477  3.61503
          0.02262  4.19624  4.91858  0.61958  0.77255  0.48576  0.95510
     27   3.41077  5.20193  3.93812  3.39616  4.64126  3.81961  4.11430  4.21689  2.44143  3.67393  4.67610  3.72542  4.31596  3.32774  0.57969  3.48600  3.66066  3.92927  5.59809  4.51005     27 R - - -
          2.68618  4.42225  2.77519  2.73123  3.46354  2.40513  3.72494  3.29354  2.67741  2.69355  4.24690  2.90347  2.73739  3.18146  2.89801  2.37887  2.77519  2.98518  4.58477  3.61503
          0.02262  4.19624  4.91858  0.61958  0.77255  0.48576  0.95510
     28   3.37471  5.51389  0.54602  2.59938  4.94310  3.48993  4.26433  4.61305  3.41669  4.16719  5.16454  3.16769  4.16619  3.51229  3.96793  3.30854  3.72416  4.22126  6.04395  4.77803     28 D - - -
          2.68618  4.42225  2.77519  2.73123  3.46354  2.40513  3.72494  3.29354  2.67741  2.69355  4.24690  2.90347  2.73739  3.18146  2.89801  2.37887  2.77519  2.98518  4.58477  3.61503
          0.02262  4.19624  4.91858  0.61958  0.77255  0.48576  0.95510
     29   2.62414  4.46567  3.75715  3.54048  4.29629  3.29033  4.52771  3.46543  3.49010  3.31683  4.35592  3.68547  4.02413  3.87076  3.72401  2.83031  0.72173  3.12305  5.70345  4.51679     29 t - - -
          2.68618  4.42225  2.77519  2.73123  3.46354  2.40513  3.72494  3.29354  2.67741  2.69355  4.24690  2.90347  2.73739  3.18146  2.89801  2.37887  2.77519  2.98518  4.58477  3.61503
          0.02262  4.19624  4.91858  0.61958  0.77255  0.48576  0.95510
     30   3.24152  4.93105  3.88539  3.77983  4.72713  3.60090  4.81942  4.37056  3.86783  3.95567  5.02729  4.04830  0.39861  4.24596  4.06553  3.42178  3.71048  3.97611  5.81094  4.85598     30 P - - -
          2.68618  4.42225  2.77519  2.73123  3.46354  2.40513  3.72494  3.29354  2.67741  2.69355  4.24690  2.90347  2.73739  3.18146  2.89801  2.37887  2.77519  2.98518  4.58477  3.61503
          0.02262  4.19624  4.91858  0.61958  0.77255  0.48576  0.95510
     31   3.24152  4.93105  3.88539  3.77983  4.72713  3.60090  4.81942  4.37056  3.86783  3.95567  5.02729  4.04830  0.39861  4.24596  4.06553  3.42178  3.71048  3.97611  5.81094  4.85598     31 P - - -
          2.68618  4.42225  2.77519  2.73123  3.46354  2.40513  3.72494  3.29354  2.67741  2.69355  4.24690  2.90347  2.73739  3.18146  2.89801  2.37887  2.77519  2.98518  4.58477  3.61503
          0.02262  4.19624  4.91858  0.61958  0.77255  0.48576  0.95510
     32   3.24152  4.93105  3.88539  3.77983  4.72713  3.60090  4.81942  4.37056  3.86783  3.95567  5.02729  4.04830  0.39861  4.24596  4.06553  3.42178  3.71048  3.97611  5.81094  4.85598     32 P - - -
          2.68618  4.42225  2.77519  2.73123  3.46354  2.40513  3.72494  3.29354  2.67741  2.69355  4.24690  2.90347  2.73739  3.18146  2.89801  2.37887  2.77519  2.98518  4.58477  3.61503
          0.02262  4.19624  4.91858  0.61958  0.77255  0.48576  0.95510
     33   3.24152  4.93105  3.88539  3.77983  4.72713  3.60090  4.81942  4.37056  3.86783  3.95567  5.02729  4.04830  0.39861  4.24596  4.06553  3.42178  3.71048  3.97611  5.81094  4.85598     33 P - - -
          2.68618  4.42225  2.77519  2.73123  3.46354  2.40513  3.72494  3.29354  2.67741  2.69355  4.24690  2.90347  2.73739  3.18146  2.89801  2.37887  2.77519  2.98518  4.58477  3.61503
          0.02262  4.19624  4.91858  0.61958  0.77255  0.48576  0.95510
     34   3.24152  4.93105  3.88539  3.77983  4.72713  3.60090  4.81942  4.37056  3.86783  3.95567  5.02729  4.04830  0.39861  4.24596  4.06553  3.42178  3.71048  3.97611  5.81094  4.85598     34 P - - -
          2.68618  4.42225  2.77519  2.73123  3.46354  2.40513  3.72494  3.29354  2.67741  2.69355  4.24690  2.90347  2.73739  3.18146  2.89801  2.37887  2.77519  2.98518  4.58477  3.61503
          0.02262  4.19624  4.91858  0.61958  0.77255  0.48576  0.95510
     35   1.61431  4.30547  4.14648  3.74032  3.84650  3.55314  4.56318  2.36185  3.66061  2.64679  3.74629  3.86528  4.17741  3.95351  3.90152  2.97770  3.03556  1.27161  5.48879  4.27720     35 v - - -
          2.68618  4.42225  2.77519  2.73123  3.46354  2.40513  3.72494  3.29354  2.67741  2.69355  4.24690  2.90347  2.73739  3.18146  2.89801  2.37887  2.77519  2.98518  4.58477  3.61503
          0.02262  4.19624  4.91858  0.61958  0.77255  0.48576  0.95510
     36   3.18786  5.15548  3.16574  2.93934  4.36609  3.61312  4.09560  4.06125  2.74011  3.52920  4.56101  3.39703  4.17949  0.75135  3.01203  3.22796  3.49074  3.77425  5.58464  4.30678     36 q - - -
          2.68618  4.42225  2.77519  2.73123  3.46354  2.40513  3.72494  3.29354  2.67741  2.69355  4.24690  2.90347  2.73739  3.18146  2.89801  2.37887  2.77519  2.98518  4.58477  3.61503
          0.02262  4.19624  4.91858  0.61958  0.77255  0.48576  0.95510
     37   2.50742  4.42543  3.52579  3.37013  4.42066  3.15118  4.46368  3.99426  3.46687  3.69327  4.59946  3.53181  3.91930  3.79183  3.73308  0.69027  3.01412  3.45540  5.76864  4.51000     37 S - - -
          2.68618  4.42225  2.77519  2.73123  3.46354  2.40513  3.72494  3.29354  2.67741  2.69355  4.24690  2.90347  2.73739  3.18146  2.89801  2.37887  2.77519  2.98518  4.58477  3.61503
          0.02262  4.19624  4.91858  0.61958  0.77255  0.48576  0.95510
     38   3.41938  5.15614  3.50863  3.31292  3.56690  3.76806  0.61164  4.17418  3.14980  3.62085  4.69908  3.70416  4.34403  3.68694  3.38963  3.49089  3.73895  3.90343  5.02397  3.51113     38 H - - -
          2.68618  4.42225  2.77519  2.73123  3.46354  2.40513  3.72494  3.29354  2.67741  2.69355  4.24690  2.90347  2.73739  3.18146  2.89801  2.37887  2.77519  2.98518  4.58477  3.61503
          0.02262  4.19624  4.91858  0.61958  0.77255  0.48576  0.95510
     39   3.11940  4.84985  3.85836  3.80474  4.91676  0.36809  4.89265  4.60761  4.02933  4.21612  5.20329  4.02421  4.25011  4.32848  4.21794  3.30250  3.62552  4.07309  5.91373  5.03386     39 G - - -
          2.68618  4.42225  2.77519  2.73123  3.46354  2.40513  3.72494  3.29354  2.67741  2.69355  4.24690  2.90347  2.73739  3.18146  2.89801  2.37887  2.77519  2.98518  4.58477  3.61503
          0.02262  4.19624  4.91858  0.61958  0.77255  0.48576  0.95510
     40   3.08430  5.23313  3.41467  2.81510  4.63456  3.70464  3.70780  4.04236  2.03497  3.48287  4.35273  3.24035  4.09248  1.75818  1.37985  3.07755  3.26775  3.71595  5.53642  4.32942     40 r - - -
          2.68618  4.42225  2.77519  2.73123  3.46354  2.40513  3.72494  3.29354  2.67741  2.69355  4.24690  2.90347  2.73739  3.18146  2.89801  2.37887  2.77519  2.98518  4.58477  3.61503
          0.02262  4.19624  4.91858  0.61958  0.77255  0.48576  0.95510
     41   3.41077  5.20193  3.93812  3.39616  4.64126  3.81961  4.11430  4.21689  2.44143  3.67393  4.67610  3.72542  4.31596  3.32774  0.57969  3.48600  3.66066  3.92927  5.59809  4.51005     41 R - - -
          2.68618  4.42225  2.77519  2.73123  3.46354  2.40513  3.72494  3.29354  2.67741  2.69355  4.24690  2.90347  2.73739  3.18146  2.89801  2.37887  2.77519  2.98518  4.58477  3.61503
          0.02262  4.19624  4.91858  0.61958  0.77255  0.48576  0.95510
     42   3.37471  5.51389  0.54602  2.59938  4.94310  3.48993  4.26433  4.61305  3.41669  4.16719  5.16454  3.16769  4.16619  3.51229  3.96793  3.30854  3.72416  4.22126  6.04395  4.77803     42 D - - -
          2.68562  4.42234  2.77528  2.73132  3.46363  2.40521  3.72503  3.29363  2.67749  2.69364  4.24698  2.90355  2.73748  3.18155  2.89809  2.37895  2.77457  2.98527  4.58486  3.61512
          0.29605  1.36160        *  0.67455  0.71209  0.00000        *
//
