# Supplementary material for: A refined genome phage display methodology delineates the human antibody response in patients with Chagas disease
Source: iScience. 2021 May 15;24(6):102540. doi: 10.1016/j.isci.2021.102540 (PMC8185243; doi:10.1016/j.isci.2021.102540)
Supplement: Data S2. Alignments and consensus sequences for all epitopes. Related to Figure 3 and Data S1 [file mmc3.zip › final clusters A and B/1046.hmm]

HMMER3/f [3.1b2 | February 2015]
NAME  1046.mafft
LENG  41
ALPH  amino
RF    no
MM    no
CONS  yes
CS    no
MAP   yes
DATE  Wed Dec  6 22:59:01 2017
NSEQ  2
EFFN  1.074219
CKSUM 2319493017
STATS LOCAL MSV       -7.8546  0.71939
STATS LOCAL VITERBI   -8.0545  0.71939
STATS LOCAL FORWARD   -4.7347  0.71939
HMM          A        C        D        E        F        G        H        I        K        L        M        N        P        Q        R        S        T        V        W        Y   
            m->m     m->i     m->d     i->m     i->i     d->m     d->d
  COMPO   2.36572  4.79557  2.91360  2.71967  4.11616  2.18424  4.35626  2.69236  2.73715  2.90385  3.58554  3.65167  3.01195  3.25776  2.20415  2.66539  2.88419  3.17161  5.51738  3.66580
          2.68618  4.42225  2.77519  2.73123  3.46354  2.40513  3.72494  3.29354  2.67741  2.69355  4.24690  2.90347  2.73739  3.18146  2.89801  2.37887  2.77519  2.98518  4.58477  3.61503
          0.31793  4.22952  1.35561  0.61958  0.77255  0.00000        *
      1   2.34918  4.27044  3.26639  3.08541  4.14463  2.99907  4.19334  3.67652  3.16378  3.39151  4.31195  3.29920  3.74353  3.50778  3.44766  0.99243  2.83445  3.19666  5.51167  4.22853      1 s - - -
          2.68618  4.42225  2.77519  2.73123  3.46354  2.40513  3.72494  3.29354  2.67741  2.69355  4.24690  2.90347  2.73739  3.18146  2.89801  2.37887  2.77519  2.98518  4.58477  3.61503
          0.02929  3.94088  4.66322  0.61958  0.77255  0.34237  1.23816
      2   3.32169  4.66102  4.81585  4.45732  3.64239  4.43292  5.13400  0.71984  4.29347  2.17033  3.53769  4.65564  4.84343  4.61411  4.45169  3.97643  3.61986  1.92373  5.59674  4.35691      2 i - - -
          2.68618  4.42225  2.77519  2.73123  3.46354  2.40513  3.72494  3.29354  2.67741  2.69355  4.24690  2.90347  2.73739  3.18146  2.89801  2.37887  2.77519  2.98518  4.58477  3.61503
          0.02187  4.22952  4.95186  0.61958  0.77255  0.48576  0.95510
      3   3.41937  5.55540  0.51660  2.63395  4.99116  3.52339  4.30456  4.67065  3.46466  4.21929  5.21995  3.20306  4.20198  3.55427  4.01856  3.35108  3.77030  4.27597  6.08415  4.82387      3 D - - -
          2.68618  4.42225  2.77519  2.73123  3.46354  2.40513  3.72494  3.29354  2.67741  2.69355  4.24690  2.90347  2.73739  3.18146  2.89801  2.37887  2.77519  2.98518  4.58477  3.61503
          0.02187  4.22952  4.95186  0.61958  0.77255  0.48576  0.95510
      4   3.31529  5.45321  2.70580  0.60645  4.85294  3.54554  4.18442  4.38266  3.11533  3.94788  4.92308  3.20387  4.17210  3.40321  3.54988  3.27009  3.62767  4.03530  5.95474  4.69895      4 E - - -
          2.68618  4.42225  2.77519  2.73123  3.46354  2.40513  3.72494  3.29354  2.67741  2.69355  4.24690  2.90347  2.73739  3.18146  2.89801  2.37887  2.77519  2.98518  4.58477  3.61503
          0.02187  4.22952  4.95186  0.61958  0.77255  0.48576  0.95510
      5   2.53155  4.44861  3.56393  3.41278  4.45960  3.17418  4.50364  4.03941  3.51215  3.73653  4.64130  3.56640  3.94554  3.83449  3.77506  0.65745  3.04120  3.49230  5.80502  4.55011      5 S - - -
          2.68618  4.42225  2.77519  2.73123  3.46354  2.40513  3.72494  3.29354  2.67741  2.69355  4.24690  2.90347  2.73739  3.18146  2.89801  2.37887  2.77519  2.98518  4.58477  3.61503
          0.02187  4.22952  4.95186  0.61958  0.77255  0.48576  0.95510
      6   3.45811  5.24133  3.98966  3.44371  4.68990  3.85675  4.15125  4.27051  2.47144  3.72137  4.72482  3.76921  4.35346  3.36496  0.54787  3.53317  3.70697  3.98190  5.63415  4.55403      6 R - - -
          2.68618  4.42225  2.77519  2.73123  3.46354  2.40513  3.72494  3.29354  2.67741  2.69355  4.24690  2.90347  2.73739  3.18146  2.89801  2.37887  2.77519  2.98518  4.58477  3.61503
          0.02187  4.22952  4.95186  0.61958  0.77255  0.48576  0.95510
      7   3.29360  4.79306  4.45849  4.09440  3.42170  4.11655  4.74704  2.63604  3.83948  1.97436  0.82679  4.32314  4.59174  4.20428  3.99959  3.67297  3.61269  2.68118  5.30086  4.08847      7 m - - -
          2.68618  4.42225  2.77519  2.73123  3.46354  2.40513  3.72494  3.29354  2.67741  2.69355  4.24690  2.90347  2.73739  3.18146  2.89801  2.37887  2.77519  2.98518  4.58477  3.61503
          0.02187  4.22952  4.95186  0.61958  0.77255  0.48576  0.95510
      8   3.45811  5.24133  3.98966  3.44371  4.68990  3.85675  4.15125  4.27051  2.47144  3.72137  4.72482  3.76921  4.35346  3.36496  0.54787  3.53317  3.70697  3.98190  5.63415  4.55403      8 R - - -
          2.68618  4.42225  2.77519  2.73123  3.46354  2.40513  3.72494  3.29354  2.67741  2.69355  4.24690  2.90347  2.73739  3.18146  2.89801  2.37887  2.77519  2.98518  4.58477  3.61503
          0.02187  4.22952  4.95186  0.61958  0.77255  0.48576  0.95510
      9   3.17177  4.89616  3.91722  3.86891  4.97511  0.34319  4.95187  4.67693  4.09782  4.27988  5.26921  4.08332  4.29707  4.39439  4.28013  3.35620  3.68030  4.13588  5.96048  5.09425      9 G - - -
          2.68618  4.42225  2.77519  2.73123  3.46354  2.40513  3.72494  3.29354  2.67741  2.69355  4.24690  2.90347  2.73739  3.18146  2.89801  2.37887  2.77519  2.98518  4.58477  3.61503
          0.02187  4.22952  4.95186  0.61958  0.77255  0.48576  0.95510
     10   0.60109  4.41262  3.86724  3.69364  4.44957  3.22442  4.66715  3.63204  3.72040  3.49556  4.49930  3.73948  3.99876  4.03009  3.93455  2.76579  3.06880  3.22148  5.83873  4.68571     10 A - - -
          2.68618  4.42225  2.77519  2.73123  3.46354  2.40513  3.72494  3.29354  2.67741  2.69355  4.24690  2.90347  2.73739  3.18146  2.89801  2.37887  2.77519  2.98518  4.58477  3.61503
          0.02187  4.22952  4.95186  0.61958  0.77255  0.48576  0.95510
     11   3.80424  5.14643  4.38673  4.19600  2.40294  4.26283  3.84731  3.76969  4.04504  3.12739  4.40880  4.19212  4.73410  4.26097  4.14895  3.89915  4.09590  3.65865  4.05572  0.53072     11 Y - - -
          2.68618  4.42225  2.77519  2.73123  3.46354  2.40513  3.72494  3.29354  2.67741  2.69355  4.24690  2.90347  2.73739  3.18146  2.89801  2.37887  2.77519  2.98518  4.58477  3.61503
          0.02187  4.22952  4.95186  0.61958  0.77255  0.48576  0.95510
     12   3.58296  4.94778  4.76280  4.41894  3.31381  4.43210  4.96505  2.55063  4.18445  0.53374  3.25075  4.66084  4.81524  4.46461  4.29594  4.06845  3.86586  2.67792  5.30656  4.10752     12 L - - -
          2.68618  4.42225  2.77519  2.73123  3.46354  2.40513  3.72494  3.29354  2.67741  2.69355  4.24690  2.90347  2.73739  3.18146  2.89801  2.37887  2.77519  2.98518  4.58477  3.61503
          0.02187  4.22952  4.95186  0.61958  0.77255  0.48576  0.95510
     13   3.17177  4.89616  3.91722  3.86891  4.97511  0.34319  4.95187  4.67693  4.09782  4.27988  5.26921  4.08332  4.29707  4.39439  4.28013  3.35620  3.68030  4.13588  5.96048  5.09425     13 G - - -
          2.68618  4.42225  2.77519  2.73123  3.46354  2.40513  3.72494  3.29354  2.67741  2.69355  4.24690  2.90347  2.73739  3.18146  2.89801  2.37887  2.77519  2.98518  4.58477  3.61503
          0.02187  4.22952  4.95186  0.61958  0.77255  0.48576  0.95510
     14   2.65101  4.49174  3.79694  3.58534  4.33601  3.31449  4.56869  3.51006  3.53575  3.36005  4.39880  3.72205  4.05177  3.91501  3.76596  2.85779  0.68492  3.16327  5.73940  4.55729     14 T - - -
          2.68618  4.42225  2.77519  2.73123  3.46354  2.40513  3.72494  3.29354  2.67741  2.69355  4.24690  2.90347  2.73739  3.18146  2.89801  2.37887  2.77519  2.98518  4.58477  3.61503
          0.02187  4.22952  4.95186  0.61958  0.77255  0.48576  0.95510
     15   3.45811  5.24133  3.98966  3.44371  4.68990  3.85675  4.15125  4.27051  2.47144  3.72137  4.72482  3.76921  4.35346  3.36496  0.54787  3.53317  3.70697  3.98190  5.63415  4.55403     15 R - - -
          2.68618  4.42225  2.77519  2.73123  3.46354  2.40513  3.72494  3.29354  2.67741  2.69355  4.24690  2.90347  2.73739  3.18146  2.89801  2.37887  2.77519  2.98518  4.58477  3.61503
          0.02187  4.22952  4.95186  0.61958  0.77255  0.48576  0.95510
     16   3.45811  5.24133  3.98966  3.44371  4.68990  3.85675  4.15125  4.27051  2.47144  3.72137  4.72482  3.76921  4.35346  3.36496  0.54787  3.53317  3.70697  3.98190  5.63415  4.55403     16 R - - -
          2.68618  4.42225  2.77519  2.73123  3.46354  2.40513  3.72494  3.29354  2.67741  2.69355  4.24690  2.90347  2.73739  3.18146  2.89801  2.37887  2.77519  2.98518  4.58477  3.61503
          0.02187  4.22952  4.95186  0.61958  0.77255  0.48576  0.95510
     17   3.29869  4.97961  3.94636  3.84728  4.78758  3.64774  4.88149  4.44313  3.93886  4.02289  5.09758  4.11130  0.36966  4.31567  4.13026  3.48053  3.77053  4.04412  5.85897  4.91765     17 P - - -
          2.68618  4.42225  2.77519  2.73123  3.46354  2.40513  3.72494  3.29354  2.67741  2.69355  4.24690  2.90347  2.73739  3.18146  2.89801  2.37887  2.77519  2.98518  4.58477  3.61503
          0.02187  4.22952  4.95186  0.61958  0.77255  0.48576  0.95510
     18   3.29869  4.97961  3.94636  3.84728  4.78758  3.64774  4.88149  4.44313  3.93886  4.02289  5.09758  4.11130  0.36966  4.31567  4.13026  3.48053  3.77053  4.04412  5.85897  4.91765     18 P - - -
          2.68618  4.42225  2.77519  2.73123  3.46354  2.40513  3.72494  3.29354  2.67741  2.69355  4.24690  2.90347  2.73739  3.18146  2.89801  2.37887  2.77519  2.98518  4.58477  3.61503
          0.02187  4.22952  4.95186  0.61958  0.77255  0.48576  0.95510
     19   3.32169  4.66102  4.81585  4.45732  3.64239  4.43292  5.13400  0.71984  4.29347  2.17033  3.53769  4.65564  4.84343  4.61411  4.45169  3.97643  3.61986  1.92373  5.59674  4.35691     19 i - - -
          2.68618  4.42225  2.77519  2.73123  3.46354  2.40513  3.72494  3.29354  2.67741  2.69355  4.24690  2.90347  2.73739  3.18146  2.89801  2.37887  2.77519  2.98518  4.58477  3.61503
          0.02187  4.22952  4.95186  0.61958  0.77255  0.48576  0.95510
     20   3.34250  5.28507  3.54004  3.11313  4.75547  3.77450  4.01532  4.21219  0.63480  3.70584  4.66231  3.51589  4.26127  3.19670  2.57270  3.36959  3.57582  3.90514  5.67242  4.54523     20 K - - -
          2.68618  4.42225  2.77519  2.73123  3.46354  2.40513  3.72494  3.29354  2.67741  2.69355  4.24690  2.90347  2.73739  3.18146  2.89801  2.37887  2.77519  2.98518  4.58477  3.61503
          0.02187  4.22952  4.95186  0.61958  0.77255  0.48576  0.95510
     21   3.32169  4.66102  4.81585  4.45732  3.64239  4.43292  5.13400  0.71984  4.29347  2.17033  3.53769  4.65564  4.84343  4.61411  4.45169  3.97643  3.61986  1.92373  5.59674  4.35691     21 i - - -
          2.68618  4.42225  2.77519  2.73123  3.46354  2.40513  3.72494  3.29354  2.67741  2.69355  4.24690  2.90347  2.73739  3.18146  2.89801  2.37887  2.77519  2.98518  4.58477  3.61503
          0.02187  4.22952  4.95186  0.61958  0.77255  0.48576  0.95510
     22   0.60109  4.41262  3.86724  3.69364  4.44957  3.22442  4.66715  3.63204  3.72040  3.49556  4.49930  3.73948  3.99876  4.03009  3.93455  2.76579  3.06880  3.22148  5.83873  4.68571     22 A - - -
          2.68618  4.42225  2.77519  2.73123  3.46354  2.40513  3.72494  3.29354  2.67741  2.69355  4.24690  2.90347  2.73739  3.18146  2.89801  2.37887  2.77519  2.98518  4.58477  3.61503
          0.02187  4.22952  4.95186  0.61958  0.77255  0.48576  0.95510
     23   3.41937  5.55540  0.51660  2.63395  4.99116  3.52339  4.30456  4.67065  3.46466  4.21929  5.21995  3.20306  4.20198  3.55427  4.01856  3.35108  3.77030  4.27597  6.08415  4.82387     23 D - - -
          2.68618  4.42225  2.77519  2.73123  3.46354  2.40513  3.72494  3.29354  2.67741  2.69355  4.24690  2.90347  2.73739  3.18146  2.89801  2.37887  2.77519  2.98518  4.58477  3.61503
          0.02187  4.22952  4.95186  0.61958  0.77255  0.48576  0.95510
     24   3.45811  5.24133  3.98966  3.44371  4.68990  3.85675  4.15125  4.27051  2.47144  3.72137  4.72482  3.76921  4.35346  3.36496  0.54787  3.53317  3.70697  3.98190  5.63415  4.55403     24 R - - -
          2.68618  4.42225  2.77519  2.73123  3.46354  2.40513  3.72494  3.29354  2.67741  2.69355  4.24690  2.90347  2.73739  3.18146  2.89801  2.37887  2.77519  2.98518  4.58477  3.61503
          0.02187  4.22952  4.95186  0.61958  0.77255  0.48576  0.95510
     25   3.17177  4.89616  3.91722  3.86891  4.97511  0.34319  4.95187  4.67693  4.09782  4.27988  5.26921  4.08332  4.29707  4.39439  4.28013  3.35620  3.68030  4.13588  5.96048  5.09425     25 G - - -
          2.68618  4.42225  2.77519  2.73123  3.46354  2.40513  3.72494  3.29354  2.67741  2.69355  4.24690  2.90347  2.73739  3.18146  2.89801  2.37887  2.77519  2.98518  4.58477  3.61503
          0.02187  4.22952  4.95186  0.61958  0.77255  0.48576  0.95510
     26   3.34250  5.28507  3.54004  3.11313  4.75547  3.77450  4.01532  4.21219  0.63480  3.70584  4.66231  3.51589  4.26127  3.19670  2.57270  3.36959  3.57582  3.90514  5.67242  4.54523     26 K - - -
          2.68618  4.42225  2.77519  2.73123  3.46354  2.40513  3.72494  3.29354  2.67741  2.69355  4.24690  2.90347  2.73739  3.18146  2.89801  2.37887  2.77519  2.98518  4.58477  3.61503
          0.02187  4.22952  4.95186  0.61958  0.77255  0.48576  0.95510
     27   3.17177  4.89616  3.91722  3.86891  4.97511  0.34319  4.95187  4.67693  4.09782  4.27988  5.26921  4.08332  4.29707  4.39439  4.28013  3.35620  3.68030  4.13588  5.96048  5.09425     27 G - - -
          2.68618  4.42225  2.77519  2.73123  3.46354  2.40513  3.72494  3.29354  2.67741  2.69355  4.24690  2.90347  2.73739  3.18146  2.89801  2.37887  2.77519  2.98518  4.58477  3.61503
          0.02187  4.22952  4.95186  0.61958  0.77255  0.48576  0.95510
     28   2.53155  4.44861  3.56393  3.41278  4.45960  3.17418  4.50364  4.03941  3.51215  3.73653  4.64130  3.56640  3.94554  3.83449  3.77506  0.65745  3.04120  3.49230  5.80502  4.55011     28 S - - -
          2.68618  4.42225  2.77519  2.73123  3.46354  2.40513  3.72494  3.29354  2.67741  2.69355  4.24690  2.90347  2.73739  3.18146  2.89801  2.37887  2.77519  2.98518  4.58477  3.61503
          0.02187  4.22952  4.95186  0.61958  0.77255  0.48576  0.95510
     29   2.65101  4.49174  3.79694  3.58534  4.33601  3.31449  4.56869  3.51006  3.53575  3.36005  4.39880  3.72205  4.05177  3.91501  3.76596  2.85779  0.68492  3.16327  5.73940  4.55729     29 T - - -
          2.68618  4.42225  2.77519  2.73123  3.46354  2.40513  3.72494  3.29354  2.67741  2.69355  4.24690  2.90347  2.73739  3.18146  2.89801  2.37887  2.77519  2.98518  4.58477  3.61503
          0.02187  4.22952  4.95186  0.61958  0.77255  0.48576  0.95510
     30   3.32169  4.66102  4.81585  4.45732  3.64239  4.43292  5.13400  0.71984  4.29347  2.17033  3.53769  4.65564  4.84343  4.61411  4.45169  3.97643  3.61986  1.92373  5.59674  4.35691     30 i - - -
          2.68618  4.42225  2.77519  2.73123  3.46354  2.40513  3.72494  3.29354  2.67741  2.69355  4.24690  2.90347  2.73739  3.18146  2.89801  2.37887  2.77519  2.98518  4.58477  3.61503
          0.02187  4.22952  4.95186  0.61958  0.77255  0.48576  0.95510
     31   3.17177  4.89616  3.91722  3.86891  4.97511  0.34319  4.95187  4.67693  4.09782  4.27988  5.26921  4.08332  4.29707  4.39439  4.28013  3.35620  3.68030  4.13588  5.96048  5.09425     31 G - - -
          2.68618  4.42225  2.77519  2.73123  3.46354  2.40513  3.72494  3.29354  2.67741  2.69355  4.24690  2.90347  2.73739  3.18146  2.89801  2.37887  2.77519  2.98518  4.58477  3.61503
          0.02187  4.22952  4.95186  0.61958  0.77255  0.48576  0.95510
     32   3.31529  5.45321  2.70580  0.60645  4.85294  3.54554  4.18442  4.38266  3.11533  3.94788  4.92308  3.20387  4.17210  3.40321  3.54988  3.27009  3.62767  4.03530  5.95474  4.69895     32 E - - -
          2.68618  4.42225  2.77519  2.73123  3.46354  2.40513  3.72494  3.29354  2.67741  2.69355  4.24690  2.90347  2.73739  3.18146  2.89801  2.37887  2.77519  2.98518  4.58477  3.61503
          0.31793  4.22952  1.35561  0.61958  0.77255  0.48576  0.95510
     33   3.02358  4.56173  4.12303  3.72185  3.23856  3.88518  4.44117  2.42102  3.48612  1.82315  1.25278  3.99084  4.34635  3.86362  3.68337  3.37973  3.33032  2.43502  5.08838  3.85606     33 m - - -
          2.68618  4.42225  2.77519  2.73123  3.46354  2.40513  3.72494  3.29354  2.67741  2.69355  4.24690  2.90347  2.73739  3.18146  2.89801  2.37887  2.77519  2.98518  4.58477  3.61503
          0.02929  3.94088  4.66322  0.61958  0.77255  0.76882  0.62280
     34   3.08305  4.91726  3.58072  3.07766  4.28918  3.55783  3.87460  3.83568  2.26607  3.33919  4.33765  3.43215  4.05715  3.09159  0.87885  3.16396  3.34439  3.55669  5.34454  4.20174     34 r - - -
          2.68618  4.42225  2.77519  2.73123  3.46354  2.40513  3.72494  3.29354  2.67741  2.69355  4.24690  2.90347  2.73739  3.18146  2.89801  2.37887  2.77519  2.98518  4.58477  3.61503
          0.02929  3.94088  4.66322  0.61958  0.77255  0.76882  0.62280
     35   3.08305  4.91726  3.58072  3.07766  4.28918  3.55783  3.87460  3.83568  2.26607  3.33919  4.33765  3.43215  4.05715  3.09159  0.87885  3.16396  3.34439  3.55669  5.34454  4.20174     35 r - - -
          2.68618  4.42225  2.77519  2.73123  3.46354  2.40513  3.72494  3.29354  2.67741  2.69355  4.24690  2.90347  2.73739  3.18146  2.89801  2.37887  2.77519  2.98518  4.58477  3.61503
          0.02929  3.94088  4.66322  0.61958  0.77255  0.76882  0.62280
     36   2.93563  4.92317  2.94873  2.70457  4.10076  3.41154  3.86347  3.74203  2.52065  3.23760  4.26358  3.16489  3.96601  1.11723  2.80347  2.98052  3.23257  3.46747  5.36070  4.05899     36 q - - -
          2.68618  4.42225  2.77519  2.73123  3.46354  2.40513  3.72494  3.29354  2.67741  2.69355  4.24690  2.90347  2.73739  3.18146  2.89801  2.37887  2.77519  2.98518  4.58477  3.61503
          0.02929  3.94088  4.66322  0.61958  0.77255  0.76882  0.62280
     37   0.91953  4.22673  3.53245  3.32703  4.12086  3.04941  4.34094  3.25665  3.34505  3.13509  4.15953  3.45922  3.79511  3.67998  3.59079  2.57649  2.85859  2.89922  5.54120  4.34908     37 a - - -
          2.68618  4.42225  2.77519  2.73123  3.46354  2.40513  3.72494  3.29354  2.67741  2.69355  4.24690  2.90347  2.73739  3.18146  2.89801  2.37887  2.77519  2.98518  4.58477  3.61503
          0.02929  3.94088  4.66322  0.61958  0.77255  0.76882  0.62280
     38   3.01162  5.13623  2.51726  0.93195  4.49110  3.31851  3.91137  3.95859  2.80053  3.56477  4.53589  2.97251  3.92637  3.12567  3.21638  2.98714  3.31641  3.63541  5.64980  4.37219     38 e - - -
          2.68618  4.42225  2.77519  2.73123  3.46354  2.40513  3.72494  3.29354  2.67741  2.69355  4.24690  2.90347  2.73739  3.18146  2.89801  2.37887  2.77519  2.98518  4.58477  3.61503
          0.02929  3.94088  4.66322  0.61958  0.77255  0.76882  0.62280
     39   0.91953  4.22673  3.53245  3.32703  4.12086  3.04941  4.34094  3.25665  3.34505  3.13509  4.15953  3.45922  3.79511  3.67998  3.59079  2.57649  2.85859  2.89922  5.54120  4.34908     39 a - - -
          2.68618  4.42225  2.77519  2.73123  3.46354  2.40513  3.72494  3.29354  2.67741  2.69355  4.24690  2.90347  2.73739  3.18146  2.89801  2.37887  2.77519  2.98518  4.58477  3.61503
          0.02929  3.94088  4.66322  0.61958  0.77255  0.76882  0.62280
     40   0.91953  4.22673  3.53245  3.32703  4.12086  3.04941  4.34094  3.25665  3.34505  3.13509  4.15953  3.45922  3.79511  3.67998  3.59079  2.57649  2.85859  2.89922  5.54120  4.34908     40 a - - -
          2.68618  4.42225  2.77519  2.73123  3.46354  2.40513  3.72494  3.29354  2.67741  2.69355  4.24690  2.90347  2.73739  3.18146  2.89801  2.37887  2.77519  2.98518  4.58477  3.61503
          0.02929  3.94088  4.66322  0.61958  0.77255  0.76882  0.62280
     41   2.93563  4.92317  2.94873  2.70457  4.10076  3.41154  3.86347  3.74203  2.52065  3.23760  4.26358  3.16489  3.96601  1.11723  2.80347  2.98052  3.23257  3.46747  5.36070  4.05899     41 q - - -
          2.68618  4.42225  2.77519  2.73123  3.46354  2.40513  3.72494  3.29354  2.67741  2.69355  4.24690  2.90347  2.73739  3.18146  2.89801  2.37887  2.77519  2.98518  4.58477  3.61503
          0.01981  3.93140        *  0.61958  0.77255  0.00000        *
//
