# Supplementary material for: A refined genome phage display methodology delineates the human antibody response in patients with Chagas disease
Source: iScience. 2021 May 15;24(6):102540. doi: 10.1016/j.isci.2021.102540 (PMC8185243; doi:10.1016/j.isci.2021.102540)
Supplement: Data S2. Alignments and consensus sequences for all epitopes. Related to Figure 3 and Data S1 [file mmc3.zip › final clusters A and B/1047.hmm]

HMMER3/f [3.1b2 | February 2015]
NAME  1047.mafft
LENG  44
ALPH  amino
RF    no
MM    no
CONS  yes
CS    no
MAP   yes
DATE  Wed Dec  6 22:59:02 2017
NSEQ  2
EFFN  1.011719
CKSUM 1038878602
STATS LOCAL MSV       -7.9330  0.71944
STATS LOCAL VITERBI   -8.3803  0.71944
STATS LOCAL FORWARD   -4.4372  0.71944
HMM          A        C        D        E        F        G        H        I        K        L        M        N        P        Q        R        S        T        V        W        Y   
            m->m     m->i     m->d     i->m     i->i     d->m     d->d
  COMPO   2.67012  3.56219  3.26152  3.31125  3.30474  2.26680  3.34756  3.42315  3.17554  3.01863  4.29686  3.63189  2.72506  3.56575  2.36713  2.26016  2.31223  2.78915  3.95448  4.06595
          2.68618  4.42225  2.77519  2.73123  3.46354  2.40513  3.72494  3.29354  2.67741  2.69355  4.24690  2.90347  2.73739  3.18146  2.89801  2.37887  2.77519  2.98518  4.58477  3.61503
          0.29930  4.19624  1.41219  0.61958  0.77255  0.00000        *
      1   2.44195  4.28714  3.47624  3.23071  4.01676  3.12464  4.24389  3.15050  3.17476  3.01207  4.05908  3.43144  3.83265  3.56686  3.43087  2.64382  1.08330  2.83968  5.44981  4.23338      1 t - - -
          2.68618  4.42225  2.77519  2.73123  3.46354  2.40513  3.72494  3.29354  2.67741  2.69355  4.24690  2.90347  2.73739  3.18146  2.89801  2.37887  2.77519  2.98518  4.58477  3.61503
          0.02972  3.92666  4.64900  0.61958  0.77255  0.74680  0.64223
      2   2.34177  4.26293  3.25360  3.07179  4.13028  2.99181  4.18020  3.66017  3.14920  3.37619  4.29770  3.28797  3.73506  3.49428  3.43364  1.01223  2.82594  3.18342  5.49842  4.21406      2 s - - -
          2.68618  4.42225  2.77519  2.73123  3.46354  2.40513  3.72494  3.29354  2.67741  2.69355  4.24690  2.90347  2.73739  3.18146  2.89801  2.37887  2.77519  2.98518  4.58477  3.61503
          0.02972  3.92666  4.64900  0.61958  0.77255  0.74680  0.64223
      3   0.93843  4.21920  3.51766  3.31137  4.10636  3.04230  4.32701  3.24000  3.32902  3.11911  4.14495  3.44728  3.78664  3.66522  3.57586  2.56901  2.85012  2.88503  5.52811  4.33437      3 a - - -
          2.68618  4.42225  2.77519  2.73123  3.46354  2.40513  3.72494  3.29354  2.67741  2.69355  4.24690  2.90347  2.73739  3.18146  2.89801  2.37887  2.77519  2.98518  4.58477  3.61503
          0.02972  3.92666  4.64900  0.61958  0.77255  0.74680  0.64223
      4   2.44195  4.28714  3.47624  3.23071  4.01676  3.12464  4.24389  3.15050  3.17476  3.01207  4.05908  3.43144  3.83265  3.56686  3.43087  2.64382  1.08330  2.83968  5.44981  4.23338      4 t - - -
          2.68618  4.42225  2.77519  2.73123  3.46354  2.40513  3.72494  3.29354  2.67741  2.69355  4.24690  2.90347  2.73739  3.18146  2.89801  2.37887  2.77519  2.98518  4.58477  3.61503
          0.02972  3.92666  4.64900  0.61958  0.77255  0.74680  0.64223
      5   2.73277  4.50296  3.41765  3.32388  4.46541  0.65019  4.44094  4.07811  3.51253  3.72547  4.70158  3.58190  3.89584  3.83238  3.74273  2.90622  3.21822  3.59596  5.54636  4.56910      5 G - - -
          2.68618  4.42225  2.77519  2.73123  3.46354  2.40513  3.72494  3.29354  2.67741  2.69355  4.24690  2.90347  2.73739  3.18146  2.89801  2.37887  2.77519  2.98518  4.58477  3.61503
          0.02972  3.92666  4.64900  0.61958  0.77255  0.74680  0.64223
      6   3.06658  4.90210  3.56276  3.06245  4.27041  3.54431  3.86361  3.81579  2.25937  3.32187  4.32055  3.41809  4.04418  3.08117  0.89876  3.14809  3.32880  3.53738  5.33144  4.18591      6 r - - -
          2.68618  4.42225  2.77519  2.73123  3.46354  2.40513  3.72494  3.29354  2.67741  2.69355  4.24690  2.90347  2.73739  3.18146  2.89801  2.37887  2.77519  2.98518  4.58477  3.61503
          0.02972  3.92666  4.64900  0.61958  0.77255  0.74680  0.64223
      7   3.06658  4.90210  3.56276  3.06245  4.27041  3.54431  3.86361  3.81579  2.25937  3.32187  4.32055  3.41809  4.04418  3.08117  0.89876  3.14809  3.32880  3.53738  5.33144  4.18591      7 r - - -
          2.68618  4.42225  2.77519  2.73123  3.46354  2.40513  3.72494  3.29354  2.67741  2.69355  4.24690  2.90347  2.73739  3.18146  2.89801  2.37887  2.77519  2.98518  4.58477  3.61503
          0.02972  3.92666  4.64900  0.61958  0.77255  0.74680  0.64223
      8   3.05463  4.86259  3.17901  2.94436  3.32294  3.49351  1.03317  3.76593  2.78595  3.25312  4.30025  3.35152  4.04901  3.31129  3.04844  3.12481  3.35981  3.50001  4.78729  3.27226      8 h - - -
          2.68618  4.42225  2.77519  2.73123  3.46354  2.40513  3.72494  3.29354  2.67741  2.69355  4.24690  2.90347  2.73739  3.18146  2.89801  2.37887  2.77519  2.98518  4.58477  3.61503
          0.02972  3.92666  4.64900  0.61958  0.77255  0.74680  0.64223
      9   3.32738  4.71324  4.31298  4.03773  0.92708  4.00454  3.90145  2.84435  3.94339  2.20192  3.56649  4.08028  4.46189  4.09643  4.04974  3.59456  3.62853  2.83903  4.13441  2.49462      9 f - - -
          2.68618  4.42225  2.77519  2.73123  3.46354  2.40513  3.72494  3.29354  2.67741  2.69355  4.24690  2.90347  2.73739  3.18146  2.89801  2.37887  2.77519  2.98518  4.58477  3.61503
          0.02972  3.92666  4.64900  0.61958  0.77255  0.74680  0.64223
     10   2.34177  4.26293  3.25360  3.07179  4.13028  2.99181  4.18020  3.66017  3.14920  3.37619  4.29770  3.28797  3.73506  3.49428  3.43364  1.01223  2.82594  3.18342  5.49842  4.21406     10 s - - -
          2.68618  4.42225  2.77519  2.73123  3.46354  2.40513  3.72494  3.29354  2.67741  2.69355  4.24690  2.90347  2.73739  3.18146  2.89801  2.37887  2.77519  2.98518  4.58477  3.61503
          0.02972  3.92666  4.64900  0.61958  0.77255  0.74680  0.64223
     11   2.64824  0.83688  4.18005  3.93197  3.91077  3.25984  4.56712  3.06355  3.75916  2.97665  4.09968  3.90450  3.97108  4.10303  3.87397  2.92001  3.11954  2.80451  5.31559  4.19810     11 c - - -
          2.68618  4.42225  2.77519  2.73123  3.46354  2.40513  3.72494  3.29354  2.67741  2.69355  4.24690  2.90347  2.73739  3.18146  2.89801  2.37887  2.77519  2.98518  4.58477  3.61503
          0.02972  3.92666  4.64900  0.61958  0.77255  0.74680  0.64223
     12   2.64824  0.83688  4.18005  3.93197  3.91077  3.25984  4.56712  3.06355  3.75916  2.97665  4.09968  3.90450  3.97108  4.10303  3.87397  2.92001  3.11954  2.80451  5.31559  4.19810     12 c - - -
          2.68618  4.42225  2.77519  2.73123  3.46354  2.40513  3.72494  3.29354  2.67741  2.69355  4.24690  2.90347  2.73739  3.18146  2.89801  2.37887  2.77519  2.98518  4.58477  3.61503
          0.02972  3.92666  4.64900  0.61958  0.77255  0.74680  0.64223
     13   2.85081  4.37835  4.20027  3.86501  3.58972  3.77989  4.65737  2.04793  3.73362  2.26731  3.54659  4.04616  4.33733  4.08949  3.94090  3.28678  3.21101  0.95929  5.38332  4.11833     13 v - - -
          2.68618  4.42225  2.77519  2.73123  3.46354  2.40513  3.72494  3.29354  2.67741  2.69355  4.24690  2.90347  2.73739  3.18146  2.89801  2.37887  2.77519  2.98518  4.58477  3.61503
          0.02972  3.92666  4.64900  0.61958  0.77255  0.35151  1.21613
     14   2.98288  4.74176  3.77278  3.16531  3.68153  3.80548  3.95231  3.03183  2.52704  1.46628  3.65055  3.53164  4.19388  3.20949  1.73187  3.16144  3.20870  2.91677  5.17341  3.92741     14 l - - -
          2.68618  4.42225  2.77519  2.73123  3.46354  2.40513  3.72494  3.29354  2.67741  2.69355  4.24690  2.90347  2.73739  3.18146  2.89801  2.37887  2.77519  2.98518  4.58477  3.61503
          0.02262  4.19624  4.91858  0.61958  0.77255  0.48576  0.95510
     15   3.41077  5.20193  3.93812  3.39616  4.64126  3.81961  4.11430  4.21689  2.44143  3.67393  4.67610  3.72542  4.31596  3.32774  0.57969  3.48600  3.66066  3.92927  5.59809  4.51005     15 R - - -
          2.68618  4.42225  2.77519  2.73123  3.46354  2.40513  3.72494  3.29354  2.67741  2.69355  4.24690  2.90347  2.73739  3.18146  2.89801  2.37887  2.77519  2.98518  4.58477  3.61503
          0.02262  4.19624  4.91858  0.61958  0.77255  0.48576  0.95510
     16   3.11940  4.84985  3.85836  3.80474  4.91676  0.36809  4.89265  4.60761  4.02933  4.21612  5.20329  4.02421  4.25011  4.32848  4.21794  3.30250  3.62552  4.07309  5.91373  5.03386     16 G - - -
          2.68618  4.42225  2.77519  2.73123  3.46354  2.40513  3.72494  3.29354  2.67741  2.69355  4.24690  2.90347  2.73739  3.18146  2.89801  2.37887  2.77519  2.98518  4.58477  3.61503
          0.02262  4.19624  4.91858  0.61958  0.77255  0.48576  0.95510
     17   2.93840  5.14444  2.95838  2.58664  4.11009  3.54726  2.03412  3.90997  2.35042  3.40774  4.27825  3.08115  4.00337  1.63579  2.67013  2.92842  3.16896  3.57736  5.36252  3.94692     17 q - - -
          2.68618  4.42225  2.77519  2.73123  3.46354  2.40513  3.72494  3.29354  2.67741  2.69355  4.24690  2.90347  2.73739  3.18146  2.89801  2.37887  2.77519  2.98518  4.58477  3.61503
          0.02262  4.19624  4.91858  0.61958  0.77255  0.48576  0.95510
     18   2.50742  4.42543  3.52579  3.37013  4.42066  3.15118  4.46368  3.99426  3.46687  3.69327  4.59946  3.53181  3.91930  3.79183  3.73308  0.69027  3.01412  3.45540  5.76864  4.51000     18 S - - -
          2.68618  4.42225  2.77519  2.73123  3.46354  2.40513  3.72494  3.29354  2.67741  2.69355  4.24690  2.90347  2.73739  3.18146  2.89801  2.37887  2.77519  2.98518  4.58477  3.61503
          0.02262  4.19624  4.91858  0.61958  0.77255  0.48576  0.95510
     19   3.07366  4.54098  4.56530  4.25029  3.81078  4.04980  5.00403  2.09394  4.12388  2.44834  3.73731  4.38537  4.60101  4.46570  4.30387  3.58331  3.43271  0.69510  5.64600  4.39314     19 v - - -
          2.68618  4.42225  2.77519  2.73123  3.46354  2.40513  3.72494  3.29354  2.67741  2.69355  4.24690  2.90347  2.73739  3.18146  2.89801  2.37887  2.77519  2.98518  4.58477  3.61503
          0.02262  4.19624  4.91858  0.61958  0.77255  0.48576  0.95510
     20   3.93082  5.17898  4.62212  4.41705  3.07595  4.12437  4.35949  3.98366  4.14122  3.31679  4.59979  4.50511  4.67111  4.51112  4.20797  4.13113  4.25042  3.88213  0.42626  3.06319     20 W - - -
          2.68618  4.42225  2.77519  2.73123  3.46354  2.40513  3.72494  3.29354  2.67741  2.69355  4.24690  2.90347  2.73739  3.18146  2.89801  2.37887  2.77519  2.98518  4.58477  3.61503
          0.02262  4.19624  4.91858  0.61958  0.77255  0.48576  0.95510
     21   3.41938  5.15614  3.50863  3.31292  3.56690  3.76806  0.61164  4.17418  3.14980  3.62085  4.69908  3.70416  4.34403  3.68694  3.38963  3.49089  3.73895  3.90343  5.02397  3.51113     21 H - - -
          2.68618  4.42225  2.77519  2.73123  3.46354  2.40513  3.72494  3.29354  2.67741  2.69355  4.24690  2.90347  2.73739  3.18146  2.89801  2.37887  2.77519  2.98518  4.58477  3.61503
          0.02262  4.19624  4.91858  0.61958  0.77255  0.48576  0.95510
     22   2.50742  4.42543  3.52579  3.37013  4.42066  3.15118  4.46368  3.99426  3.46687  3.69327  4.59946  3.53181  3.91930  3.79183  3.73308  0.69027  3.01412  3.45540  5.76864  4.51000     22 S - - -
          2.68618  4.42225  2.77519  2.73123  3.46354  2.40513  3.72494  3.29354  2.67741  2.69355  4.24690  2.90347  2.73739  3.18146  2.89801  2.37887  2.77519  2.98518  4.58477  3.61503
          0.02262  4.19624  4.91858  0.61958  0.77255  0.48576  0.95510
     23   3.11940  4.84985  3.85836  3.80474  4.91676  0.36809  4.89265  4.60761  4.02933  4.21612  5.20329  4.02421  4.25011  4.32848  4.21794  3.30250  3.62552  4.07309  5.91373  5.03386     23 G - - -
          2.68618  4.42225  2.77519  2.73123  3.46354  2.40513  3.72494  3.29354  2.67741  2.69355  4.24690  2.90347  2.73739  3.18146  2.89801  2.37887  2.77519  2.98518  4.58477  3.61503
          0.02262  4.19624  4.91858  0.61958  0.77255  0.48576  0.95510
     24   3.23723  4.58450  4.85015  4.33994  3.36679  4.48153  4.94399  2.03803  4.18196  1.14173  3.19579  4.55888  4.77385  4.39467  4.33659  3.86369  3.49444  1.36362  5.36782  4.20928     24 l - - -
          2.68618  4.42225  2.77519  2.73123  3.46354  2.40513  3.72494  3.29354  2.67741  2.69355  4.24690  2.90347  2.73739  3.18146  2.89801  2.37887  2.77519  2.98518  4.58477  3.61503
          0.02262  4.19624  4.91858  0.61958  0.77255  0.48576  0.95510
     25   2.42399  4.40478  3.33060  3.06236  4.43037  3.11660  4.22651  3.89846  3.15299  3.55295  4.38646  3.32801  1.77657  3.46991  3.49900  1.30681  2.88779  3.36680  5.74376  4.48761     25 s - - -
          2.68618  4.42225  2.77519  2.73123  3.46354  2.40513  3.72494  3.29354  2.67741  2.69355  4.24690  2.90347  2.73739  3.18146  2.89801  2.37887  2.77519  2.98518  4.58477  3.61503
          0.02262  4.19624  4.91858  0.61958  0.77255  0.48576  0.95510
     26   2.62414  4.46567  3.75715  3.54048  4.29629  3.29033  4.52771  3.46543  3.49010  3.31683  4.35592  3.68547  4.02413  3.87076  3.72401  2.83031  0.72173  3.12305  5.70345  4.51679     26 t - - -
          2.68618  4.42225  2.77519  2.73123  3.46354  2.40513  3.72494  3.29354  2.67741  2.69355  4.24690  2.90347  2.73739  3.18146  2.89801  2.37887  2.77519  2.98518  4.58477  3.61503
          0.02262  4.19624  4.91858  0.61958  0.77255  0.48576  0.95510
     27   2.62414  4.46567  3.75715  3.54048  4.29629  3.29033  4.52771  3.46543  3.49010  3.31683  4.35592  3.68547  4.02413  3.87076  3.72401  2.83031  0.72173  3.12305  5.70345  4.51679     27 t - - -
          2.68618  4.42225  2.77519  2.73123  3.46354  2.40513  3.72494  3.29354  2.67741  2.69355  4.24690  2.90347  2.73739  3.18146  2.89801  2.37887  2.77519  2.98518  4.58477  3.61503
          0.02262  4.19624  4.91858  0.61958  0.77255  0.48576  0.95510
     28   3.24152  4.93105  3.88539  3.77983  4.72713  3.60090  4.81942  4.37056  3.86783  3.95567  5.02729  4.04830  0.39861  4.24596  4.06553  3.42178  3.71048  3.97611  5.81094  4.85598     28 P - - -
          2.68618  4.42225  2.77519  2.73123  3.46354  2.40513  3.72494  3.29354  2.67741  2.69355  4.24690  2.90347  2.73739  3.18146  2.89801  2.37887  2.77519  2.98518  4.58477  3.61503
          0.02262  4.19624  4.91858  0.61958  0.77255  0.48576  0.95510
     29   2.50742  4.42543  3.52579  3.37013  4.42066  3.15118  4.46368  3.99426  3.46687  3.69327  4.59946  3.53181  3.91930  3.79183  3.73308  0.69027  3.01412  3.45540  5.76864  4.51000     29 S - - -
          2.68618  4.42225  2.77519  2.73123  3.46354  2.40513  3.72494  3.29354  2.67741  2.69355  4.24690  2.90347  2.73739  3.18146  2.89801  2.37887  2.77519  2.98518  4.58477  3.61503
          0.02262  4.19624  4.91858  0.61958  0.77255  0.48576  0.95510
     30   3.41077  5.20193  3.93812  3.39616  4.64126  3.81961  4.11430  4.21689  2.44143  3.67393  4.67610  3.72542  4.31596  3.32774  0.57969  3.48600  3.66066  3.92927  5.59809  4.51005     30 R - - -
          2.68618  4.42225  2.77519  2.73123  3.46354  2.40513  3.72494  3.29354  2.67741  2.69355  4.24690  2.90347  2.73739  3.18146  2.89801  2.37887  2.77519  2.98518  4.58477  3.61503
          0.02262  4.19624  4.91858  0.61958  0.77255  0.48576  0.95510
     31   2.50742  4.42543  3.52579  3.37013  4.42066  3.15118  4.46368  3.99426  3.46687  3.69327  4.59946  3.53181  3.91930  3.79183  3.73308  0.69027  3.01412  3.45540  5.76864  4.51000     31 S - - -
          2.68618  4.42225  2.77519  2.73123  3.46354  2.40513  3.72494  3.29354  2.67741  2.69355  4.24690  2.90347  2.73739  3.18146  2.89801  2.37887  2.77519  2.98518  4.58477  3.61503
          0.02262  4.19624  4.91858  0.61958  0.77255  0.48576  0.95510
     32   3.24152  4.93105  3.88539  3.77983  4.72713  3.60090  4.81942  4.37056  3.86783  3.95567  5.02729  4.04830  0.39861  4.24596  4.06553  3.42178  3.71048  3.97611  5.81094  4.85598     32 P - - -
          2.68618  4.42225  2.77519  2.73123  3.46354  2.40513  3.72494  3.29354  2.67741  2.69355  4.24690  2.90347  2.73739  3.18146  2.89801  2.37887  2.77519  2.98518  4.58477  3.61503
          0.02262  4.19624  4.91858  0.61958  0.77255  0.48576  0.95510
     33   3.41077  5.20193  3.93812  3.39616  4.64126  3.81961  4.11430  4.21689  2.44143  3.67393  4.67610  3.72542  4.31596  3.32774  0.57969  3.48600  3.66066  3.92927  5.59809  4.51005     33 R - - -
          2.68618  4.42225  2.77519  2.73123  3.46354  2.40513  3.72494  3.29354  2.67741  2.69355  4.24690  2.90347  2.73739  3.18146  2.89801  2.37887  2.77519  2.98518  4.58477  3.61503
          0.02262  4.19624  4.91858  0.61958  0.77255  0.48576  0.95510
     34   2.62414  4.46567  3.75715  3.54048  4.29629  3.29033  4.52771  3.46543  3.49010  3.31683  4.35592  3.68547  4.02413  3.87076  3.72401  2.83031  0.72173  3.12305  5.70345  4.51679     34 t - - -
          2.68618  4.42225  2.77519  2.73123  3.46354  2.40513  3.72494  3.29354  2.67741  2.69355  4.24690  2.90347  2.73739  3.18146  2.89801  2.37887  2.77519  2.98518  4.58477  3.61503
          0.02262  4.19624  4.91858  0.61958  0.77255  0.48576  0.95510
     35   2.62414  4.46567  3.75715  3.54048  4.29629  3.29033  4.52771  3.46543  3.49010  3.31683  4.35592  3.68547  4.02413  3.87076  3.72401  2.83031  0.72173  3.12305  5.70345  4.51679     35 t - - -
          2.68618  4.42225  2.77519  2.73123  3.46354  2.40513  3.72494  3.29354  2.67741  2.69355  4.24690  2.90347  2.73739  3.18146  2.89801  2.37887  2.77519  2.98518  4.58477  3.61503
          0.02262  4.19624  4.91858  0.61958  0.77255  0.48576  0.95510
     36   3.24152  4.93105  3.88539  3.77983  4.72713  3.60090  4.81942  4.37056  3.86783  3.95567  5.02729  4.04830  0.39861  4.24596  4.06553  3.42178  3.71048  3.97611  5.81094  4.85598     36 P - - -
          2.68618  4.42225  2.77519  2.73123  3.46354  2.40513  3.72494  3.29354  2.67741  2.69355  4.24690  2.90347  2.73739  3.18146  2.89801  2.37887  2.77519  2.98518  4.58477  3.61503
          0.02262  4.19624  4.91858  0.61958  0.77255  0.48576  0.95510
     37   3.11940  4.84985  3.85836  3.80474  4.91676  0.36809  4.89265  4.60761  4.02933  4.21612  5.20329  4.02421  4.25011  4.32848  4.21794  3.30250  3.62552  4.07309  5.91373  5.03386     37 G - - -
          2.68618  4.42225  2.77519  2.73123  3.46354  2.40513  3.72494  3.29354  2.67741  2.69355  4.24690  2.90347  2.73739  3.18146  2.89801  2.37887  2.77519  2.98518  4.58477  3.61503
          0.02262  4.19624  4.91858  0.61958  0.77255  0.48576  0.95510
     38   2.62414  4.46567  3.75715  3.54048  4.29629  3.29033  4.52771  3.46543  3.49010  3.31683  4.35592  3.68547  4.02413  3.87076  3.72401  2.83031  0.72173  3.12305  5.70345  4.51679     38 t - - -
          2.68618  4.42225  2.77519  2.73123  3.46354  2.40513  3.72494  3.29354  2.67741  2.69355  4.24690  2.90347  2.73739  3.18146  2.89801  2.37887  2.77519  2.98518  4.58477  3.61503
          0.02262  4.19624  4.91858  0.61958  0.77255  0.48576  0.95510
     39   3.37471  5.51389  0.54602  2.59938  4.94310  3.48993  4.26433  4.61305  3.41669  4.16719  5.16454  3.16769  4.16619  3.51229  3.96793  3.30854  3.72416  4.22126  6.04395  4.77803     39 D - - -
          2.68618  4.42225  2.77519  2.73123  3.46354  2.40513  3.72494  3.29354  2.67741  2.69355  4.24690  2.90347  2.73739  3.18146  2.89801  2.37887  2.77519  2.98518  4.58477  3.61503
          0.02262  4.19624  4.91858  0.61958  0.77255  0.48576  0.95510
     40   3.41077  5.20193  3.93812  3.39616  4.64126  3.81961  4.11430  4.21689  2.44143  3.67393  4.67610  3.72542  4.31596  3.32774  0.57969  3.48600  3.66066  3.92927  5.59809  4.51005     40 R - - -
          2.68618  4.42225  2.77519  2.73123  3.46354  2.40513  3.72494  3.29354  2.67741  2.69355  4.24690  2.90347  2.73739  3.18146  2.89801  2.37887  2.77519  2.98518  4.58477  3.61503
          0.02262  4.19624  4.91858  0.61958  0.77255  0.48576  0.95510
     41   3.11940  4.84985  3.85836  3.80474  4.91676  0.36809  4.89265  4.60761  4.02933  4.21612  5.20329  4.02421  4.25011  4.32848  4.21794  3.30250  3.62552  4.07309  5.91373  5.03386     41 G - - -
          2.68618  4.42225  2.77519  2.73123  3.46354  2.40513  3.72494  3.29354  2.67741  2.69355  4.24690  2.90347  2.73739  3.18146  2.89801  2.37887  2.77519  2.98518  4.58477  3.61503
          0.02262  4.19624  4.91858  0.61958  0.77255  0.48576  0.95510
     42   2.80475  4.68538  3.12258  1.81083  3.94033  3.58045  3.99327  2.82343  2.86557  2.84377  3.85037  3.26666  4.06390  3.22439  3.25272  2.95624  3.07851  1.56856  5.40062  4.10764     42 v - - -
          2.68618  4.42225  2.77519  2.73123  3.46354  2.40513  3.72494  3.29354  2.67741  2.69355  4.24690  2.90347  2.73739  3.18146  2.89801  2.37887  2.77519  2.98518  4.58477  3.61503
          0.02262  4.19624  4.91858  0.61958  0.77255  0.48576  0.95510
     43   3.70266  5.01241  4.68674  4.47355  0.60090  4.29292  4.06562  3.19995  4.37593  2.49955  3.88807  4.40128  4.75225  4.45660  4.41479  3.94781  4.00802  3.21267  4.23894  2.57372     43 F - - -
          2.68618  4.42225  2.77519  2.73123  3.46354  2.40513  3.72494  3.29354  2.67741  2.69355  4.24690  2.90347  2.73739  3.18146  2.89801  2.37887  2.77519  2.98518  4.58477  3.61503
          0.29930  4.19624  1.41219  0.61958  0.77255  0.48576  0.95510
     44   0.93843  4.21920  3.51766  3.31137  4.10636  3.04230  4.32701  3.24000  3.32902  3.11911  4.14495  3.44728  3.78664  3.66522  3.57586  2.56901  2.85012  2.88503  5.52811  4.33437     44 a - - -
          2.68618  4.42225  2.77519  2.73123  3.46354  2.40513  3.72494  3.29354  2.67741  2.69355  4.24690  2.90347  2.73739  3.18146  2.89801  2.37887  2.77519  2.98518  4.58477  3.61503
          0.02010  3.91704        *  0.61958  0.77255  0.00000        *
//
