# Supplementary material for: A refined genome phage display methodology delineates the human antibody response in patients with Chagas disease
Source: iScience. 2021 May 15;24(6):102540. doi: 10.1016/j.isci.2021.102540 (PMC8185243; doi:10.1016/j.isci.2021.102540)
Supplement: Data S2. Alignments and consensus sequences for all epitopes. Related to Figure 3 and Data S1 [file mmc3.zip › final clusters A and B/1048.hmm]

HMMER3/f [3.1b2 | February 2015]
NAME  1048.mafft
LENG  49
ALPH  amino
RF    no
MM    no
CONS  yes
CS    no
MAP   yes
DATE  Wed Dec  6 22:59:02 2017
NSEQ  2
EFFN  0.902344
CKSUM 2926747021
STATS LOCAL MSV       -8.1750  0.71929
STATS LOCAL VITERBI   -8.5197  0.71929
STATS LOCAL FORWARD   -4.1413  0.71929
HMM          A        C        D        E        F        G        H        I        K        L        M        N        P        Q        R        S        T        V        W        Y   
            m->m     m->i     m->d     i->m     i->i     d->m     d->d
  COMPO   2.61472  4.71314  2.88620  2.59387  2.99580  2.38877  3.70490  3.45166  2.48833  2.65814  3.64829  3.25735  3.08168  3.32912  2.78335  2.39597  2.77031  3.16939  4.39125  3.91449
          2.68618  4.42225  2.77519  2.73123  3.46354  2.40513  3.72494  3.29354  2.67741  2.69355  4.24690  2.90347  2.73739  3.18146  2.89801  2.37887  2.77519  2.98518  4.58477  3.61503
          0.30827  4.13519  1.38917  0.61958  0.77255  0.00000        *
      1   2.30844  4.22860  3.19469  3.00993  4.06269  2.95874  4.12011  3.58350  3.08277  3.30483  4.23214  3.23684  3.69644  3.43319  3.36916  1.11191  2.78757  3.12161  5.43630  4.14617      1 s - - -
          2.68618  4.42225  2.77519  2.73123  3.46354  2.40513  3.72494  3.29354  2.67741  2.69355  4.24690  2.90347  2.73739  3.18146  2.89801  2.37887  2.77519  2.98518  4.58477  3.61503
          0.03184  3.85876  4.58111  0.61958  0.77255  0.73792  0.65029
      2   2.73363  4.49314  3.33934  3.17648  4.17265  3.18143  4.25498  3.71463  3.23262  3.34292  4.39226  3.48451  0.85351  3.62183  3.47962  2.90071  3.17414  3.36156  5.36287  4.29316      2 p - - -
          2.68618  4.42225  2.77519  2.73123  3.46354  2.40513  3.72494  3.29354  2.67741  2.69355  4.24690  2.90347  2.73739  3.18146  2.89801  2.37887  2.77519  2.98518  4.58477  3.61503
          0.03184  3.85876  4.58111  0.61958  0.77255  0.73792  0.65029
      3   3.31314  4.69265  4.07041  3.77319  2.65271  3.71496  3.88334  3.33626  3.49574  2.73347  3.97068  3.92504  4.23158  3.88407  3.62647  3.51696  3.61287  3.22621  0.91340  2.65554      3 w - - -
          2.68618  4.42225  2.77519  2.73123  3.46354  2.40513  3.72494  3.29354  2.67741  2.69355  4.24690  2.90347  2.73739  3.18146  2.89801  2.37887  2.77519  2.98518  4.58477  3.61503
          0.03184  3.85876  4.58111  0.61958  0.77255  0.73792  0.65029
      4   2.40554  4.25055  3.41612  3.16762  3.95696  3.09025  4.18596  3.08243  3.11032  2.94640  3.99789  3.37912  3.79296  3.50586  3.36960  2.60666  1.19536  2.77887  5.39597  4.17362      4 t - - -
          2.68618  4.42225  2.77519  2.73123  3.46354  2.40513  3.72494  3.29354  2.67741  2.69355  4.24690  2.90347  2.73739  3.18146  2.89801  2.37887  2.77519  2.98518  4.58477  3.61503
          0.03184  3.85876  4.58111  0.61958  0.77255  0.73792  0.65029
      5   3.24108  4.64691  4.21990  3.93188  1.03442  3.93387  3.87143  2.76656  3.83928  2.13982  3.49881  4.00380  4.39284  4.01106  3.96238  3.51165  3.54224  2.75623  4.12474  2.49354      5 f - - -
          2.68618  4.42225  2.77519  2.73123  3.46354  2.40513  3.72494  3.29354  2.67741  2.69355  4.24690  2.90347  2.73739  3.18146  2.89801  2.37887  2.77519  2.98518  4.58477  3.61503
          0.03184  3.85876  4.58111  0.61958  0.77255  0.73792  0.65029
      6   3.24108  4.64691  4.21990  3.93188  1.03442  3.93387  3.87143  2.76656  3.83928  2.13982  3.49881  4.00380  4.39284  4.01106  3.96238  3.51165  3.54224  2.75623  4.12474  2.49354      6 f - - -
          2.68618  4.42225  2.77519  2.73123  3.46354  2.40513  3.72494  3.29354  2.67741  2.69355  4.24690  2.90347  2.73739  3.18146  2.89801  2.37887  2.77519  2.98518  4.58477  3.61503
          0.03184  3.85876  4.58111  0.61958  0.77255  0.73792  0.65029
      7   2.64816  4.42482  3.31912  3.21685  4.35916  0.75058  4.33785  3.95554  3.39624  3.61137  4.58709  3.48345  3.81552  3.72150  3.63369  2.81970  3.12833  3.48651  5.45782  4.46063      7 g - - -
          2.68618  4.42225  2.77519  2.73123  3.46354  2.40513  3.72494  3.29354  2.67741  2.69355  4.24690  2.90347  2.73739  3.18146  2.89801  2.37887  2.77519  2.98518  4.58477  3.61503
          0.03184  3.85876  4.58111  0.61958  0.77255  0.73792  0.65029
      8   2.97506  5.10093  0.93791  2.32674  4.47615  3.20045  3.91925  4.06124  3.00082  3.67207  4.64998  2.88237  3.85228  3.15845  3.51509  2.93904  3.31338  3.70193  5.64742  4.35146      8 d - - -
          2.68618  4.42225  2.77519  2.73123  3.46354  2.40513  3.72494  3.29354  2.67741  2.69355  4.24690  2.90347  2.73739  3.18146  2.89801  2.37887  2.77519  2.98518  4.58477  3.61503
          0.03184  3.85876  4.58111  0.61958  0.77255  0.73792  0.65029
      9   3.14000  4.60640  4.16744  3.80734  3.13068  3.96464  4.46739  2.33411  3.57522  0.89226  3.15812  4.08414  4.40244  3.94683  3.75348  3.53408  3.43492  2.36787  5.00488  3.72499      9 l - - -
          2.68618  4.42225  2.77519  2.73123  3.46354  2.40513  3.72494  3.29354  2.67741  2.69355  4.24690  2.90347  2.73739  3.18146  2.89801  2.37887  2.77519  2.98518  4.58477  3.61503
          0.03184  3.85876  4.58111  0.61958  0.77255  0.73792  0.65029
     10   2.40554  4.25055  3.41612  3.16762  3.95696  3.09025  4.18596  3.08243  3.11032  2.94640  3.99789  3.37912  3.79296  3.50586  3.36960  2.60666  1.19536  2.77887  5.39597  4.17362     10 t - - -
          2.68618  4.42225  2.77519  2.73123  3.46354  2.40513  3.72494  3.29354  2.67741  2.69355  4.24690  2.90347  2.73739  3.18146  2.89801  2.37887  2.77519  2.98518  4.58477  3.61503
          0.03184  3.85876  4.58111  0.61958  0.77255  0.73792  0.65029
     11   2.97506  5.10093  0.93791  2.32674  4.47615  3.20045  3.91925  4.06124  3.00082  3.67207  4.64998  2.88237  3.85228  3.15845  3.51509  2.93904  3.31338  3.70193  5.64742  4.35146     11 d - - -
          2.68618  4.42225  2.77519  2.73123  3.46354  2.40513  3.72494  3.29354  2.67741  2.69355  4.24690  2.90347  2.73739  3.18146  2.89801  2.37887  2.77519  2.98518  4.58477  3.61503
          0.03184  3.85876  4.58111  0.61958  0.77255  0.73792  0.65029
     12   2.95857  4.50954  4.03476  3.62728  3.20195  3.82386  4.36560  2.37619  3.39607  1.79878  1.40445  3.90644  4.28446  3.77890  3.60298  3.30620  3.26365  2.38069  5.04089  3.80141     12 m - - -
          2.68618  4.42225  2.77519  2.73123  3.46354  2.40513  3.72494  3.29354  2.67741  2.69355  4.24690  2.90347  2.73739  3.18146  2.89801  2.37887  2.77519  2.98518  4.58477  3.61503
          0.03184  3.85876  4.58111  0.61958  0.77255  0.73792  0.65029
     13   2.73363  4.49314  3.33934  3.17648  4.17265  3.18143  4.25498  3.71463  3.23262  3.34292  4.39226  3.48451  0.85351  3.62183  3.47962  2.90071  3.17414  3.36156  5.36287  4.29316     13 p - - -
          2.68618  4.42225  2.77519  2.73123  3.46354  2.40513  3.72494  3.29354  2.67741  2.69355  4.24690  2.90347  2.73739  3.18146  2.89801  2.37887  2.77519  2.98518  4.58477  3.61503
          0.03184  3.85876  4.58111  0.61958  0.77255  0.35527  1.20726
     14   2.46526  4.38476  3.45846  3.29516  4.35109  3.11094  4.39316  3.91376  3.38724  3.61630  4.52528  3.47089  3.87317  3.71687  3.65893  0.75414  2.96661  3.38966  5.70367  4.43858     14 s - - -
          2.68618  4.42225  2.77519  2.73123  3.46354  2.40513  3.72494  3.29354  2.67741  2.69355  4.24690  2.90347  2.73739  3.18146  2.89801  2.37887  2.77519  2.98518  4.58477  3.61503
          0.02406  4.13519  4.85754  0.61958  0.77255  0.48576  0.95510
     15   2.57742  4.42023  3.68714  3.46194  4.22650  3.24825  4.45589  3.38703  3.41020  3.24089  4.28085  3.62135  3.97575  3.79337  3.65036  2.78248  0.79340  3.05240  5.64015  4.44570     15 t - - -
          2.68618  4.42225  2.77519  2.73123  3.46354  2.40513  3.72494  3.29354  2.67741  2.69355  4.24690  2.90347  2.73739  3.18146  2.89801  2.37887  2.77519  2.98518  4.58477  3.61503
          0.02406  4.13519  4.85754  0.61958  0.77255  0.48576  0.95510
     16   3.20584  5.34605  2.63330  0.70189  4.72947  3.46362  4.08439  4.23756  3.00047  3.81577  4.78717  3.11708  4.08338  3.30021  3.43033  3.16638  3.51498  3.89744  5.85080  4.58430     16 e - - -
          2.68618  4.42225  2.77519  2.73123  3.46354  2.40513  3.72494  3.29354  2.67741  2.69355  4.24690  2.90347  2.73739  3.18146  2.89801  2.37887  2.77519  2.98518  4.58477  3.61503
          0.02406  4.13519  4.85754  0.61958  0.77255  0.48576  0.95510
     17   3.20584  5.34605  2.63330  0.70189  4.72947  3.46362  4.08439  4.23756  3.00047  3.81577  4.78717  3.11708  4.08338  3.30021  3.43033  3.16638  3.51498  3.89744  5.85080  4.58430     17 e - - -
          2.68618  4.42225  2.77519  2.73123  3.46354  2.40513  3.72494  3.29354  2.67741  2.69355  4.24690  2.90347  2.73739  3.18146  2.89801  2.37887  2.77519  2.98518  4.58477  3.61503
          0.02406  4.13519  4.85754  0.61958  0.77255  0.48576  0.95510
     18   3.02567  4.76666  3.75257  3.68932  4.81093  0.41864  4.78556  4.48236  3.90587  4.10059  5.08421  3.91796  4.16555  4.20973  4.10546  3.20638  3.52725  3.95980  5.82858  4.92447     18 G - - -
          2.68618  4.42225  2.77519  2.73123  3.46354  2.40513  3.72494  3.29354  2.67741  2.69355  4.24690  2.90347  2.73739  3.18146  2.89801  2.37887  2.77519  2.98518  4.58477  3.61503
          0.02406  4.13519  4.85754  0.61958  0.77255  0.48576  0.95510
     19   2.96607  4.95689  2.89093  2.80728  4.36455  3.38048  4.16835  4.14101  3.09951  3.75968  4.71968  0.76514  4.04879  3.44847  3.45727  3.02749  3.36079  3.73586  5.64021  4.29937     19 n - - -
          2.68618  4.42225  2.77519  2.73123  3.46354  2.40513  3.72494  3.29354  2.67741  2.69355  4.24690  2.90347  2.73739  3.18146  2.89801  2.37887  2.77519  2.98518  4.58477  3.61503
          0.02406  4.13519  4.85754  0.61958  0.77255  0.48576  0.95510
     20   3.02567  4.76666  3.75257  3.68932  4.81093  0.41864  4.78556  4.48236  3.90587  4.10059  5.08421  3.91796  4.16555  4.20973  4.10546  3.20638  3.52725  3.95980  5.82858  4.92447     20 G - - -
          2.68618  4.42225  2.77519  2.73123  3.46354  2.40513  3.72494  3.29354  2.67741  2.69355  4.24690  2.90347  2.73739  3.18146  2.89801  2.37887  2.77519  2.98518  4.58477  3.61503
          0.02406  4.13519  4.85754  0.61958  0.77255  0.48576  0.95510
     21   3.02567  4.76666  3.75257  3.68932  4.81093  0.41864  4.78556  4.48236  3.90587  4.10059  5.08421  3.91796  4.16555  4.20973  4.10546  3.20638  3.52725  3.95980  5.82858  4.92447     21 G - - -
          2.68618  4.42225  2.77519  2.73123  3.46354  2.40513  3.72494  3.29354  2.67741  2.69355  4.24690  2.90347  2.73739  3.18146  2.89801  2.37887  2.77519  2.98518  4.58477  3.61503
          0.02406  4.13519  4.85754  0.61958  0.77255  0.48576  0.95510
     22   3.02567  4.76666  3.75257  3.68932  4.81093  0.41864  4.78556  4.48236  3.90587  4.10059  5.08421  3.91796  4.16555  4.20973  4.10546  3.20638  3.52725  3.95980  5.82858  4.92447     22 G - - -
          2.68618  4.42225  2.77519  2.73123  3.46354  2.40513  3.72494  3.29354  2.67741  2.69355  4.24690  2.90347  2.73739  3.18146  2.89801  2.37887  2.77519  2.98518  4.58477  3.61503
          0.02406  4.13519  4.85754  0.61958  0.77255  0.48576  0.95510
     23   1.61228  4.27762  4.06701  3.65946  3.81733  3.50110  4.49931  2.36930  3.58151  2.62479  3.72029  3.79871  4.12619  3.87946  3.83050  2.92367  2.99391  1.35097  5.44954  4.23582     23 v - - -
          2.68618  4.42225  2.77519  2.73123  3.46354  2.40513  3.72494  3.29354  2.67741  2.69355  4.24690  2.90347  2.73739  3.18146  2.89801  2.37887  2.77519  2.98518  4.58477  3.61503
          0.02406  4.13519  4.85754  0.61958  0.77255  0.48576  0.95510
     24   2.46526  4.38476  3.45846  3.29516  4.35109  3.11094  4.39316  3.91376  3.38724  3.61630  4.52528  3.47089  3.87317  3.71687  3.65893  0.75414  2.96661  3.38966  5.70367  4.43858     24 s - - -
          2.68618  4.42225  2.77519  2.73123  3.46354  2.40513  3.72494  3.29354  2.67741  2.69355  4.24690  2.90347  2.73739  3.18146  2.89801  2.37887  2.77519  2.98518  4.58477  3.61503
          0.02406  4.13519  4.85754  0.61958  0.77255  0.48576  0.95510
     25   2.46526  4.38476  3.45846  3.29516  4.35109  3.11094  4.39316  3.91376  3.38724  3.61630  4.52528  3.47089  3.87317  3.71687  3.65893  0.75414  2.96661  3.38966  5.70367  4.43858     25 s - - -
          2.68618  4.42225  2.77519  2.73123  3.46354  2.40513  3.72494  3.29354  2.67741  2.69355  4.24690  2.90347  2.73739  3.18146  2.89801  2.37887  2.77519  2.98518  4.58477  3.61503
          0.02406  4.13519  4.85754  0.61958  0.77255  0.48576  0.95510
     26   2.57742  4.42023  3.68714  3.46194  4.22650  3.24825  4.45589  3.38703  3.41020  3.24089  4.28085  3.62135  3.97575  3.79337  3.65036  2.78248  0.79340  3.05240  5.64015  4.44570     26 t - - -
          2.68618  4.42225  2.77519  2.73123  3.46354  2.40513  3.72494  3.29354  2.67741  2.69355  4.24690  2.90347  2.73739  3.18146  2.89801  2.37887  2.77519  2.98518  4.58477  3.61503
          0.02406  4.13519  4.85754  0.61958  0.77255  0.48576  0.95510
     27   0.69263  4.34494  3.75028  3.56361  4.33453  3.16066  4.55156  3.50096  3.58724  3.36964  4.37898  3.64008  3.92556  3.90535  3.81359  2.69630  2.99237  3.10870  5.73465  4.56743     27 A - - -
          2.68618  4.42225  2.77519  2.73123  3.46354  2.40513  3.72494  3.29354  2.67741  2.69355  4.24690  2.90347  2.73739  3.18146  2.89801  2.37887  2.77519  2.98518  4.58477  3.61503
          0.02406  4.13519  4.85754  0.61958  0.77255  0.48576  0.95510
     28   3.13945  4.84409  3.77627  3.65902  4.61843  3.51715  4.70780  4.24059  3.74066  3.83495  4.90126  3.93553  0.45773  4.12107  3.94932  3.31691  3.60308  3.85427  5.72418  4.74517     28 P - - -
          2.68618  4.42225  2.77519  2.73123  3.46354  2.40513  3.72494  3.29354  2.67741  2.69355  4.24690  2.90347  2.73739  3.18146  2.89801  2.37887  2.77519  2.98518  4.58477  3.61503
          0.02406  4.13519  4.85754  0.61958  0.77255  0.48576  0.95510
     29   3.32671  5.13116  3.84651  3.31243  4.55384  3.75337  4.04986  4.12104  2.39050  3.58932  4.58954  3.64835  4.24944  3.26319  0.64206  3.40255  3.57873  3.83527  5.53386  4.43175     29 R - - -
          2.68618  4.42225  2.77519  2.73123  3.46354  2.40513  3.72494  3.29354  2.67741  2.69355  4.24690  2.90347  2.73739  3.18146  2.89801  2.37887  2.77519  2.98518  4.58477  3.61503
          0.02406  4.13519  4.85754  0.61958  0.77255  0.48576  0.95510
     30   3.46350  4.85247  4.61062  4.25966  3.25739  4.31286  4.83392  2.48350  4.02517  0.60802  3.21237  4.50985  4.70809  4.32957  4.15493  3.92691  3.74856  2.58756  5.22347  4.00478     30 L - - -
          2.68618  4.42225  2.77519  2.73123  3.46354  2.40513  3.72494  3.29354  2.67741  2.69355  4.24690  2.90347  2.73739  3.18146  2.89801  2.37887  2.77519  2.98518  4.58477  3.61503
          0.02406  4.13519  4.85754  0.61958  0.77255  0.48576  0.95510
     31   2.46526  4.38476  3.45846  3.29516  4.35109  3.11094  4.39316  3.91376  3.38724  3.61630  4.52528  3.47089  3.87317  3.71687  3.65893  0.75414  2.96661  3.38966  5.70367  4.43858     31 s - - -
          2.68618  4.42225  2.77519  2.73123  3.46354  2.40513  3.72494  3.29354  2.67741  2.69355  4.24690  2.90347  2.73739  3.18146  2.89801  2.37887  2.77519  2.98518  4.58477  3.61503
          0.02406  4.13519  4.85754  0.61958  0.77255  0.48576  0.95510
     32   3.32671  5.13116  3.84651  3.31243  4.55384  3.75337  4.04986  4.12104  2.39050  3.58932  4.58954  3.64835  4.24944  3.26319  0.64206  3.40255  3.57873  3.83527  5.53386  4.43175     32 R - - -
          2.68618  4.42225  2.77519  2.73123  3.46354  2.40513  3.72494  3.29354  2.67741  2.69355  4.24690  2.90347  2.73739  3.18146  2.89801  2.37887  2.77519  2.98518  4.58477  3.61503
          0.02406  4.13519  4.85754  0.61958  0.77255  0.48576  0.95510
     33   3.32710  5.08312  3.42452  3.21866  3.50325  3.69907  0.69141  4.07144  3.05615  3.52831  4.59826  3.61411  4.26985  3.59062  3.30192  3.39782  3.64277  3.80183  4.96266  3.44834     33 H - - -
          2.68618  4.42225  2.77519  2.73123  3.46354  2.40513  3.72494  3.29354  2.67741  2.69355  4.24690  2.90347  2.73739  3.18146  2.89801  2.37887  2.77519  2.98518  4.58477  3.61503
          0.02406  4.13519  4.85754  0.61958  0.77255  0.48576  0.95510
     34   2.46526  4.38476  3.45846  3.29516  4.35109  3.11094  4.39316  3.91376  3.38724  3.61630  4.52528  3.47089  3.87317  3.71687  3.65893  0.75414  2.96661  3.38966  5.70367  4.43858     34 s - - -
          2.68618  4.42225  2.77519  2.73123  3.46354  2.40513  3.72494  3.29354  2.67741  2.69355  4.24690  2.90347  2.73739  3.18146  2.89801  2.37887  2.77519  2.98518  4.58477  3.61503
          0.02406  4.13519  4.85754  0.61958  0.77255  0.48576  0.95510
     35   3.32671  5.13116  3.84651  3.31243  4.55384  3.75337  4.04986  4.12104  2.39050  3.58932  4.58954  3.64835  4.24944  3.26319  0.64206  3.40255  3.57873  3.83527  5.53386  4.43175     35 R - - -
          2.68618  4.42225  2.77519  2.73123  3.46354  2.40513  3.72494  3.29354  2.67741  2.69355  4.24690  2.90347  2.73739  3.18146  2.89801  2.37887  2.77519  2.98518  4.58477  3.61503
          0.02406  4.13519  4.85754  0.61958  0.77255  0.48576  0.95510
     36   3.61308  4.93994  4.60099  4.37254  0.66312  4.22602  4.02255  3.11298  4.27512  2.42542  3.80837  4.32596  4.68404  4.37208  4.32941  3.86428  3.91705  3.12180  4.20707  2.54664     36 F - - -
          2.68618  4.42225  2.77519  2.73123  3.46354  2.40513  3.72494  3.29354  2.67741  2.69355  4.24690  2.90347  2.73739  3.18146  2.89801  2.37887  2.77519  2.98518  4.58477  3.61503
          0.02406  4.13519  4.85754  0.61958  0.77255  0.48576  0.95510
     37   3.61308  4.93994  4.60099  4.37254  0.66312  4.22602  4.02255  3.11298  4.27512  2.42542  3.80837  4.32596  4.68404  4.37208  4.32941  3.86428  3.91705  3.12180  4.20707  2.54664     37 F - - -
          2.68618  4.42225  2.77519  2.73123  3.46354  2.40513  3.72494  3.29354  2.67741  2.69355  4.24690  2.90347  2.73739  3.18146  2.89801  2.37887  2.77519  2.98518  4.58477  3.61503
          0.02406  4.13519  4.85754  0.61958  0.77255  0.48576  0.95510
     38   3.46350  4.85247  4.61062  4.25966  3.25739  4.31286  4.83392  2.48350  4.02517  0.60802  3.21237  4.50985  4.70809  4.32957  4.15493  3.92691  3.74856  2.58756  5.22347  4.00478     38 L - - -
          2.68618  4.42225  2.77519  2.73123  3.46354  2.40513  3.72494  3.29354  2.67741  2.69355  4.24690  2.90347  2.73739  3.18146  2.89801  2.37887  2.77519  2.98518  4.58477  3.61503
          0.02406  4.13519  4.85754  0.61958  0.77255  0.48576  0.95510
     39   3.23350  5.18906  3.42572  3.00822  4.63643  3.68479  3.93447  4.08463  0.72714  3.59617  4.55125  3.41798  4.17297  3.11663  2.51975  3.26289  3.47095  3.78047  5.58846  4.44330     39 k - - -
          2.68618  4.42225  2.77519  2.73123  3.46354  2.40513  3.72494  3.29354  2.67741  2.69355  4.24690  2.90347  2.73739  3.18146  2.89801  2.37887  2.77519  2.98518  4.58477  3.61503
          0.02406  4.13519  4.85754  0.61958  0.77255  0.48576  0.95510
     40   3.20584  5.34605  2.63330  0.70189  4.72947  3.46362  4.08439  4.23756  3.00047  3.81577  4.78717  3.11708  4.08338  3.30021  3.43033  3.16638  3.51498  3.89744  5.85080  4.58430     40 e - - -
          2.68618  4.42225  2.77519  2.73123  3.46354  2.40513  3.72494  3.29354  2.67741  2.69355  4.24690  2.90347  2.73739  3.18146  2.89801  2.37887  2.77519  2.98518  4.58477  3.61503
          0.02406  4.13519  4.85754  0.61958  0.77255  0.48576  0.95510
     41   3.23350  5.18906  3.42572  3.00822  4.63643  3.68479  3.93447  4.08463  0.72714  3.59617  4.55125  3.41798  4.17297  3.11663  2.51975  3.26289  3.47095  3.78047  5.58846  4.44330     41 k - - -
          2.68618  4.42225  2.77519  2.73123  3.46354  2.40513  3.72494  3.29354  2.67741  2.69355  4.24690  2.90347  2.73739  3.18146  2.89801  2.37887  2.77519  2.98518  4.58477  3.61503
          0.02406  4.13519  4.85754  0.61958  0.77255  0.48576  0.95510
     42   3.19750  4.70884  4.34358  3.96504  3.35212  4.03719  4.63952  2.55539  3.71658  1.91378  0.95052  4.20761  4.50610  4.08489  3.88935  3.57031  3.51162  2.59055  5.22319  4.00470     42 m - - -
          2.68618  4.42225  2.77519  2.73123  3.46354  2.40513  3.72494  3.29354  2.67741  2.69355  4.24690  2.90347  2.73739  3.18146  2.89801  2.37887  2.77519  2.98518  4.58477  3.61503
          0.02406  4.13519  4.85754  0.61958  0.77255  0.48576  0.95510
     43   3.12012  5.09592  3.10671  2.87446  4.29835  3.55962  4.03196  3.97861  2.67870  3.45357  4.48250  3.33333  4.12223  0.82981  2.95394  3.16068  3.42088  3.69428  5.52673  4.24202     43 q - - -
          2.68618  4.42225  2.77519  2.73123  3.46354  2.40513  3.72494  3.29354  2.67741  2.69355  4.24690  2.90347  2.73739  3.18146  2.89801  2.37887  2.77519  2.98518  4.58477  3.61503
          0.02406  4.13519  4.85754  0.61958  0.77255  0.48576  0.95510
     44   3.23350  5.18906  3.42572  3.00822  4.63643  3.68479  3.93447  4.08463  0.72714  3.59617  4.55125  3.41798  4.17297  3.11663  2.51975  3.26289  3.47095  3.78047  5.58846  4.44330     44 k - - -
          2.68618  4.42225  2.77519  2.73123  3.46354  2.40513  3.72494  3.29354  2.67741  2.69355  4.24690  2.90347  2.73739  3.18146  2.89801  2.37887  2.77519  2.98518  4.58477  3.61503
          0.02406  4.13519  4.85754  0.61958  0.77255  0.48576  0.95510
     45   3.29521  5.43838  0.60382  2.53930  4.85616  3.43090  4.19324  4.50916  3.33166  4.07329  5.06510  3.10597  4.10278  3.43831  3.87764  3.23324  3.64205  4.12277  5.97092  4.69586     45 D - - -
          2.68618  4.42225  2.77519  2.73123  3.46354  2.40513  3.72494  3.29354  2.67741  2.69355  4.24690  2.90347  2.73739  3.18146  2.89801  2.37887  2.77519  2.98518  4.58477  3.61503
          0.02406  4.13519  4.85754  0.61958  0.77255  0.48576  0.95510
     46   0.69263  4.34494  3.75028  3.56361  4.33453  3.16066  4.55156  3.50096  3.58724  3.36964  4.37898  3.64008  3.92556  3.90535  3.81359  2.69630  2.99237  3.10870  5.73465  4.56743     46 A - - -
          2.68618  4.42225  2.77519  2.73123  3.46354  2.40513  3.72494  3.29354  2.67741  2.69355  4.24690  2.90347  2.73739  3.18146  2.89801  2.37887  2.77519  2.98518  4.58477  3.61503
          0.02406  4.13519  4.85754  0.61958  0.77255  0.48576  0.95510
     47   3.23350  5.18906  3.42572  3.00822  4.63643  3.68479  3.93447  4.08463  0.72714  3.59617  4.55125  3.41798  4.17297  3.11663  2.51975  3.26289  3.47095  3.78047  5.58846  4.44330     47 k - - -
          2.68618  4.42225  2.77519  2.73123  3.46354  2.40513  3.72494  3.29354  2.67741  2.69355  4.24690  2.90347  2.73739  3.18146  2.89801  2.37887  2.77519  2.98518  4.58477  3.61503
          0.02406  4.13519  4.85754  0.61958  0.77255  0.48576  0.95510
     48   3.23350  5.18906  3.42572  3.00822  4.63643  3.68479  3.93447  4.08463  0.72714  3.59617  4.55125  3.41798  4.17297  3.11663  2.51975  3.26289  3.47095  3.78047  5.58846  4.44330     48 k - - -
          2.68618  4.42225  2.77519  2.73123  3.46354  2.40513  3.72494  3.29354  2.67741  2.69355  4.24690  2.90347  2.73739  3.18146  2.89801  2.37887  2.77519  2.98518  4.58477  3.61503
          0.02406  4.13519  4.85754  0.61958  0.77255  0.48576  0.95510
     49   3.20584  5.34605  2.63330  0.70189  4.72947  3.46362  4.08439  4.23756  3.00047  3.81577  4.78717  3.11708  4.08338  3.30021  3.43033  3.16638  3.51498  3.89744  5.85080  4.58430     49 e - - -
          2.68635  4.42242  2.77469  2.73140  3.46371  2.40529  3.72511  3.29371  2.67696  2.69372  4.24706  2.90363  2.73756  3.18163  2.89741  2.37903  2.77536  2.98452  4.58494  3.61520
          0.30047  1.34888        *  1.23023  0.34563  0.00000        *
//
