# Supplementary material for: A refined genome phage display methodology delineates the human antibody response in patients with Chagas disease
Source: iScience. 2021 May 15;24(6):102540. doi: 10.1016/j.isci.2021.102540 (PMC8185243; doi:10.1016/j.isci.2021.102540)
Supplement: Data S2. Alignments and consensus sequences for all epitopes. Related to Figure 3 and Data S1 [file mmc3.zip › final clusters A and B/1049.hmm]

HMMER3/f [3.1b2 | February 2015]
NAME  1049.mafft
LENG  42
ALPH  amino
RF    no
MM    no
CONS  yes
CS    no
MAP   yes
DATE  Wed Dec  6 22:59:02 2017
NSEQ  2
EFFN  1.050781
CKSUM 1140506759
STATS LOCAL MSV       -7.7354  0.71947
STATS LOCAL VITERBI   -8.1996  0.71947
STATS LOCAL FORWARD   -4.5120  0.71947
HMM          A        C        D        E        F        G        H        I        K        L        M        N        P        Q        R        S        T        V        W        Y   
            m->m     m->i     m->d     i->m     i->i     d->m     d->d
  COMPO   2.28579  3.27627  3.32053  2.98071  3.00433  2.34530  2.97192  3.07241  2.98071  3.17054  4.31816  3.63334  3.55577  3.09036  2.55063  2.40535  2.70143  2.71494  5.34349  4.02610
          2.68618  4.42225  2.77519  2.73123  3.46354  2.40513  3.72494  3.29354  2.67741  2.69355  4.24690  2.90347  2.73739  3.18146  2.89801  2.37887  2.77519  2.98518  4.58477  3.61503
          0.30831  4.21717  1.38400  0.61958  0.77255  0.00000        *
      1   3.00924  5.13341  2.51599  0.93544  4.48793  3.31673  3.90931  3.95489  2.79813  3.56149  4.53268  2.97086  3.92445  3.12364  3.21373  2.98500  3.31400  3.63198  5.64713  4.36948      1 e - - -
          2.68618  4.42225  2.77519  2.73123  3.46354  2.40513  3.72494  3.29354  2.67741  2.69355  4.24690  2.90347  2.73739  3.18146  2.89801  2.37887  2.77519  2.98518  4.58477  3.61503
          0.02937  3.93823  4.66057  0.61958  0.77255  0.75865  0.63167
      2   2.44853  4.29369  3.48687  3.24205  4.02732  3.13076  4.25430  3.16248  3.18632  3.02363  4.07003  3.44081  3.83973  3.57788  3.44178  2.65054  1.06517  2.85041  5.45935  4.24399      2 t - - -
          2.68618  4.42225  2.77519  2.73123  3.46354  2.40513  3.72494  3.29354  2.67741  2.69355  4.24690  2.90347  2.73739  3.18146  2.89801  2.37887  2.77519  2.98518  4.58477  3.61503
          0.02937  3.93823  4.66057  0.61958  0.77255  0.75865  0.63167
      3   0.92302  4.22531  3.52968  3.32409  4.11815  3.04807  4.33832  3.25353  3.34204  3.13210  4.15679  3.45698  3.79352  3.67721  3.58799  2.57509  2.85700  2.89657  5.53875  4.34632      3 a - - -
          2.68618  4.42225  2.77519  2.73123  3.46354  2.40513  3.72494  3.29354  2.67741  2.69355  4.24690  2.90347  2.73739  3.18146  2.89801  2.37887  2.77519  2.98518  4.58477  3.61503
          0.02937  3.93823  4.66057  0.61958  0.77255  0.75865  0.63167
      4   3.07997  4.91443  3.57736  3.07481  4.28567  3.55530  3.87253  3.83196  2.26479  3.33595  4.33445  3.42951  4.05472  3.08962  0.88253  3.16099  3.34147  3.55308  5.34209  4.19878      4 r - - -
          2.68618  4.42225  2.77519  2.73123  3.46354  2.40513  3.72494  3.29354  2.67741  2.69355  4.24690  2.90347  2.73739  3.18146  2.89801  2.37887  2.77519  2.98518  4.58477  3.61503
          0.02937  3.93823  4.66057  0.61958  0.77255  0.75865  0.63167
      5   3.07997  4.91443  3.57736  3.07481  4.28567  3.55530  3.87253  3.83196  2.26479  3.33595  4.33445  3.42951  4.05472  3.08962  0.88253  3.16099  3.34147  3.55308  5.34209  4.19878      5 r - - -
          2.68618  4.42225  2.77519  2.73123  3.46354  2.40513  3.72494  3.29354  2.67741  2.69355  4.24690  2.90347  2.73739  3.18146  2.89801  2.37887  2.77519  2.98518  4.58477  3.61503
          0.02937  3.93823  4.66057  0.61958  0.77255  0.75865  0.63167
      6   3.34240  4.72492  4.32882  4.05589  0.90999  4.01661  3.90705  2.85808  3.96129  2.21304  3.57859  4.09345  4.47379  4.11118  4.06477  3.60890  3.64360  2.85359  4.13682  2.49567      6 f - - -
          2.68618  4.42225  2.77519  2.73123  3.46354  2.40513  3.72494  3.29354  2.67741  2.69355  4.24690  2.90347  2.73739  3.18146  2.89801  2.37887  2.77519  2.98518  4.58477  3.61503
          0.02937  3.93823  4.66057  0.61958  0.77255  0.75865  0.63167
      7   0.92302  4.22531  3.52968  3.32409  4.11815  3.04807  4.33832  3.25353  3.34204  3.13210  4.15679  3.45698  3.79352  3.67721  3.58799  2.57509  2.85700  2.89657  5.53875  4.34632      7 a - - -
          2.68618  4.42225  2.77519  2.73123  3.46354  2.40513  3.72494  3.29354  2.67741  2.69355  4.24690  2.90347  2.73739  3.18146  2.89801  2.37887  2.77519  2.98518  4.58477  3.61503
          0.02937  3.93823  4.66057  0.61958  0.77255  0.75865  0.63167
      8   2.66203  0.81632  4.19638  3.95103  3.92731  3.27107  4.58365  3.08212  3.77832  2.99464  4.11809  3.92048  3.98322  4.12173  3.89104  2.93380  3.13432  2.82226  5.32956  4.21452      8 c - - -
          2.68618  4.42225  2.77519  2.73123  3.46354  2.40513  3.72494  3.29354  2.67741  2.69355  4.24690  2.90347  2.73739  3.18146  2.89801  2.37887  2.77519  2.98518  4.58477  3.61503
          0.02937  3.93823  4.66057  0.61958  0.77255  0.75865  0.63167
      9   2.34779  4.26903  3.26400  3.08285  4.14195  2.99771  4.19088  3.67346  3.16105  3.38864  4.30928  3.29709  3.74194  3.50524  3.44503  0.99610  2.83285  3.19418  5.50919  4.22583      9 s - - -
          2.68618  4.42225  2.77519  2.73123  3.46354  2.40513  3.72494  3.29354  2.67741  2.69355  4.24690  2.90347  2.73739  3.18146  2.89801  2.37887  2.77519  2.98518  4.58477  3.61503
          0.02937  3.93823  4.66057  0.61958  0.77255  0.75865  0.63167
     10   2.83974  4.58612  3.45402  3.30255  4.29205  3.26991  4.37459  3.85436  3.36548  3.47408  4.52677  3.60262  0.71398  3.75226  3.60355  3.00929  3.28648  3.49224  5.46057  4.41362     10 p - - -
          2.68618  4.42225  2.77519  2.73123  3.46354  2.40513  3.72494  3.29354  2.67741  2.69355  4.24690  2.90347  2.73739  3.18146  2.89801  2.37887  2.77519  2.98518  4.58477  3.61503
          0.02937  3.93823  4.66057  0.61958  0.77255  0.75865  0.63167
     11   2.44853  4.29369  3.48687  3.24205  4.02732  3.13076  4.25430  3.16248  3.18632  3.02363  4.07003  3.44081  3.83973  3.57788  3.44178  2.65054  1.06517  2.85041  5.45935  4.24399     11 t - - -
          2.68618  4.42225  2.77519  2.73123  3.46354  2.40513  3.72494  3.29354  2.67741  2.69355  4.24690  2.90347  2.73739  3.18146  2.89801  2.37887  2.77519  2.98518  4.58477  3.61503
          0.02937  3.93823  4.66057  0.61958  0.77255  0.75865  0.63167
     12   3.06064  5.19854  0.82816  2.37705  4.58448  3.26083  3.98960  4.18770  3.08625  3.78437  4.76399  2.93669  3.91829  3.22891  3.61133  3.01564  3.40064  3.81991  5.74028  4.44663     12 d - - -
          2.68618  4.42225  2.77519  2.73123  3.46354  2.40513  3.72494  3.29354  2.67741  2.69355  4.24690  2.90347  2.73739  3.18146  2.89801  2.37887  2.77519  2.98518  4.58477  3.61503
          0.02937  3.93823  4.66057  0.61958  0.77255  0.75865  0.63167
     13   3.07997  4.91443  3.57736  3.07481  4.28567  3.55530  3.87253  3.83196  2.26479  3.33595  4.33445  3.42951  4.05472  3.08962  0.88253  3.16099  3.34147  3.55308  5.34209  4.19878     13 r - - -
          2.68618  4.42225  2.77519  2.73123  3.46354  2.40513  3.72494  3.29354  2.67741  2.69355  4.24690  2.90347  2.73739  3.18146  2.89801  2.37887  2.77519  2.98518  4.58477  3.61503
          0.02937  3.93823  4.66057  0.61958  0.77255  0.75865  0.63167
     14   2.44853  4.29369  3.48687  3.24205  4.02732  3.13076  4.25430  3.16248  3.18632  3.02363  4.07003  3.44081  3.83973  3.57788  3.44178  2.65054  1.06517  2.85041  5.45935  4.24399     14 t - - -
          2.68618  4.42225  2.77519  2.73123  3.46354  2.40513  3.72494  3.29354  2.67741  2.69355  4.24690  2.90347  2.73739  3.18146  2.89801  2.37887  2.77519  2.98518  4.58477  3.61503
          0.02937  3.93823  4.66057  0.61958  0.77255  0.34656  1.22799
     15   0.61245  4.40338  3.85151  3.67607  4.43408  3.21570  4.65154  3.61439  3.70241  3.47861  4.48304  3.72605  3.98881  4.01322  3.91825  2.75629  3.05838  3.20629  5.82474  4.66977     15 A - - -
          2.68618  4.42225  2.77519  2.73123  3.46354  2.40513  3.72494  3.29354  2.67741  2.69355  4.24690  2.90347  2.73739  3.18146  2.89801  2.37887  2.77519  2.98518  4.58477  3.61503
          0.02214  4.21717  4.93951  0.61958  0.77255  0.48576  0.95510
     16   3.21223  5.17659  3.18709  2.96289  4.39010  3.63232  4.11864  4.09065  2.76250  3.55613  4.58911  3.42011  4.20008  0.72566  3.03319  3.25226  3.51594  3.80276  5.60522  4.32991     16 q - - -
          2.68618  4.42225  2.77519  2.73123  3.46354  2.40513  3.72494  3.29354  2.67741  2.69355  4.24690  2.90347  2.73739  3.18146  2.89801  2.37887  2.77519  2.98518  4.58477  3.61503
          0.02214  4.21717  4.93951  0.61958  0.77255  0.48576  0.95510
     17   2.52250  4.43993  3.54966  3.39681  4.44507  3.16556  4.48869  4.02255  3.49520  3.72037  4.62566  3.55345  3.93571  3.81852  3.75935  0.66947  3.03105  3.47852  5.79144  4.53513     17 S - - -
          2.68618  4.42225  2.77519  2.73123  3.46354  2.40513  3.72494  3.29354  2.67741  2.69355  4.24690  2.90347  2.73739  3.18146  2.89801  2.37887  2.77519  2.98518  4.58477  3.61503
          0.02214  4.21717  4.93951  0.61958  0.77255  0.48576  0.95510
     18   3.73396  5.03783  4.71630  4.50846  0.58090  4.31608  4.08112  3.23060  4.41084  2.52582  3.91625  4.42745  4.77595  4.48594  4.44440  3.97690  4.03984  3.24463  4.25086  2.58412     18 F - - -
          2.68618  4.42225  2.77519  2.73123  3.46354  2.40513  3.72494  3.29354  2.67741  2.69355  4.24690  2.90347  2.73739  3.18146  2.89801  2.37887  2.77519  2.98518  4.58477  3.61503
          0.02214  4.21717  4.93951  0.61958  0.77255  0.48576  0.95510
     19   3.45226  5.18203  3.53871  3.34663  3.58989  3.79261  0.58616  4.21077  3.18338  3.65381  4.73501  3.73635  4.37039  3.72140  3.42107  3.52411  3.77324  3.93960  5.04606  3.53386     19 H - - -
          2.68618  4.42225  2.77519  2.73123  3.46354  2.40513  3.72494  3.29354  2.67741  2.69355  4.24690  2.90347  2.73739  3.18146  2.89801  2.37887  2.77519  2.98518  4.58477  3.61503
          0.02214  4.21717  4.93951  0.61958  0.77255  0.48576  0.95510
     20   3.04627  0.44727  4.62209  4.45025  4.38178  3.58357  5.02369  3.59968  4.28615  3.49119  4.62824  4.34893  4.31515  4.61820  4.34395  3.31657  3.54270  3.31648  5.70603  4.66285     20 C - - -
          2.68618  4.42225  2.77519  2.73123  3.46354  2.40513  3.72494  3.29354  2.67741  2.69355  4.24690  2.90347  2.73739  3.18146  2.89801  2.37887  2.77519  2.98518  4.58477  3.61503
          0.02214  4.21717  4.93951  0.61958  0.77255  0.48576  0.95510
     21   3.15224  4.87890  3.89529  3.84500  4.95340  0.35222  4.92983  4.65113  4.07232  4.25616  5.24467  4.06129  4.27957  4.36984  4.25699  3.33617  3.65988  4.11250  5.94311  5.07178     21 G - - -
          2.68618  4.42225  2.77519  2.73123  3.46354  2.40513  3.72494  3.29354  2.67741  2.69355  4.24690  2.90347  2.73739  3.18146  2.89801  2.37887  2.77519  2.98518  4.58477  3.61503
          0.02214  4.21717  4.93951  0.61958  0.77255  0.48576  0.95510
     22   3.45226  5.18203  3.53871  3.34663  3.58989  3.79261  0.58616  4.21077  3.18338  3.65381  4.73501  3.73635  4.37039  3.72140  3.42107  3.52411  3.77324  3.93960  5.04606  3.53386     22 H - - -
          2.68618  4.42225  2.77519  2.73123  3.46354  2.40513  3.72494  3.29354  2.67741  2.69355  4.24690  2.90347  2.73739  3.18146  2.89801  2.37887  2.77519  2.98518  4.58477  3.61503
          0.02214  4.21717  4.93951  0.61958  0.77255  0.48576  0.95510
     23   3.73396  5.03783  4.71630  4.50846  0.58090  4.31608  4.08112  3.23060  4.41084  2.52582  3.91625  4.42745  4.77595  4.48594  4.44440  3.97690  4.03984  3.24463  4.25086  2.58412     23 F - - -
          2.68618  4.42225  2.77519  2.73123  3.46354  2.40513  3.72494  3.29354  2.67741  2.69355  4.24690  2.90347  2.73739  3.18146  2.89801  2.37887  2.77519  2.98518  4.58477  3.61503
          0.02214  4.21717  4.93951  0.61958  0.77255  0.48576  0.95510
     24   0.61245  4.40338  3.85151  3.67607  4.43408  3.21570  4.65154  3.61439  3.70241  3.47861  4.48304  3.72605  3.98881  4.01322  3.91825  2.75629  3.05838  3.20629  5.82474  4.66977     24 A - - -
          2.68618  4.42225  2.77519  2.73123  3.46354  2.40513  3.72494  3.29354  2.67741  2.69355  4.24690  2.90347  2.73739  3.18146  2.89801  2.37887  2.77519  2.98518  4.58477  3.61503
          0.02214  4.21717  4.93951  0.61958  0.77255  0.48576  0.95510
     25   3.15224  4.87890  3.89529  3.84500  4.95340  0.35222  4.92983  4.65113  4.07232  4.25616  5.24467  4.06129  4.27957  4.36984  4.25699  3.33617  3.65988  4.11250  5.94311  5.07178     25 G - - -
          2.68618  4.42225  2.77519  2.73123  3.46354  2.40513  3.72494  3.29354  2.67741  2.69355  4.24690  2.90347  2.73739  3.18146  2.89801  2.37887  2.77519  2.98518  4.58477  3.61503
          0.02214  4.21717  4.93951  0.61958  0.77255  0.48576  0.95510
     26   3.31097  4.65245  4.79992  4.44013  3.63202  4.42061  5.11803  0.73003  4.27589  2.16157  3.52829  4.63992  4.83142  4.59721  4.43533  3.96198  3.60903  1.91883  5.58450  4.34413     26 i - - -
          2.68618  4.42225  2.77519  2.73123  3.46354  2.40513  3.72494  3.29354  2.67741  2.69355  4.24690  2.90347  2.73739  3.18146  2.89801  2.37887  2.77519  2.98518  4.58477  3.61503
          0.02214  4.21717  4.93951  0.61958  0.77255  0.48576  0.95510
     27   2.64092  4.48196  3.78204  3.56852  4.32113  3.30542  4.55333  3.49334  3.51864  3.34386  4.38273  3.70834  4.04141  3.89843  3.75025  2.84748  0.69840  3.14820  5.72594  4.54212     27 t - - -
          2.68618  4.42225  2.77519  2.73123  3.46354  2.40513  3.72494  3.29354  2.67741  2.69355  4.24690  2.90347  2.73739  3.18146  2.89801  2.37887  2.77519  2.98518  4.58477  3.61503
          0.02214  4.21717  4.93951  0.61958  0.77255  0.48576  0.95510
     28   3.44042  5.22664  3.97040  3.42591  4.67177  3.84288  4.13739  4.25050  2.46012  3.70366  4.70661  3.75282  4.33944  3.35098  0.55951  3.51553  3.68965  3.96225  5.62069  4.53760     28 R - - -
          2.68618  4.42225  2.77519  2.73123  3.46354  2.40513  3.72494  3.29354  2.67741  2.69355  4.24690  2.90347  2.73739  3.18146  2.89801  2.37887  2.77519  2.98518  4.58477  3.61503
          0.02214  4.21717  4.93951  0.61958  0.77255  0.48576  0.95510
     29   2.31857  1.71884  4.06030  3.71710  4.18760  3.07942  4.50588  3.53549  3.61438  3.32267  4.20137  3.63997  3.84676  3.88811  3.82318  1.23766  2.82004  3.07525  5.61511  4.42179     29 s - - -
          2.68618  4.42225  2.77519  2.73123  3.46354  2.40513  3.72494  3.29354  2.67741  2.69355  4.24690  2.90347  2.73739  3.18146  2.89801  2.37887  2.77519  2.98518  4.58477  3.61503
          0.02214  4.21717  4.93951  0.61958  0.77255  0.48576  0.95510
     30   3.15224  4.87890  3.89529  3.84500  4.95340  0.35222  4.92983  4.65113  4.07232  4.25616  5.24467  4.06129  4.27957  4.36984  4.25699  3.33617  3.65988  4.11250  5.94311  5.07178     30 G - - -
          2.68618  4.42225  2.77519  2.73123  3.46354  2.40513  3.72494  3.29354  2.67741  2.69355  4.24690  2.90347  2.73739  3.18146  2.89801  2.37887  2.77519  2.98518  4.58477  3.61503
          0.02214  4.21717  4.93951  0.61958  0.77255  0.48576  0.95510
     31   3.15224  4.87890  3.89529  3.84500  4.95340  0.35222  4.92983  4.65113  4.07232  4.25616  5.24467  4.06129  4.27957  4.36984  4.25699  3.33617  3.65988  4.11250  5.94311  5.07178     31 G - - -
          2.68618  4.42225  2.77519  2.73123  3.46354  2.40513  3.72494  3.29354  2.67741  2.69355  4.24690  2.90347  2.73739  3.18146  2.89801  2.37887  2.77519  2.98518  4.58477  3.61503
          0.02214  4.21717  4.93951  0.61958  0.77255  0.48576  0.95510
     32   3.09191  4.55536  4.59341  4.28058  3.82966  4.07061  5.03192  2.10093  4.15471  2.46437  3.75428  4.41202  4.62179  4.49570  4.33257  3.60670  3.45113  0.67796  5.66787  4.41579     32 V - - -
          2.68618  4.42225  2.77519  2.73123  3.46354  2.40513  3.72494  3.29354  2.67741  2.69355  4.24690  2.90347  2.73739  3.18146  2.89801  2.37887  2.77519  2.98518  4.58477  3.61503
          0.02214  4.21717  4.93951  0.61958  0.77255  0.48576  0.95510
     33   3.45226  5.18203  3.53871  3.34663  3.58989  3.79261  0.58616  4.21077  3.18338  3.65381  4.73501  3.73635  4.37039  3.72140  3.42107  3.52411  3.77324  3.93960  5.04606  3.53386     33 H - - -
          2.68618  4.42225  2.77519  2.73123  3.46354  2.40513  3.72494  3.29354  2.67741  2.69355  4.24690  2.90347  2.73739  3.18146  2.89801  2.37887  2.77519  2.98518  4.58477  3.61503
          0.02214  4.21717  4.93951  0.61958  0.77255  0.48576  0.95510
     34   3.32773  5.27227  3.52458  3.09880  4.73960  3.76241  4.00420  4.19514  0.64638  3.69112  4.64732  3.50253  4.24929  3.18562  2.56515  3.35507  3.56156  3.88844  5.66112  4.53149     34 K - - -
          2.68618  4.42225  2.77519  2.73123  3.46354  2.40513  3.72494  3.29354  2.67741  2.69355  4.24690  2.90347  2.73739  3.18146  2.89801  2.37887  2.77519  2.98518  4.58477  3.61503
          0.02214  4.21717  4.93951  0.61958  0.77255  0.48576  0.95510
     35   2.52250  4.43993  3.54966  3.39681  4.44507  3.16556  4.48869  4.02255  3.49520  3.72037  4.62566  3.55345  3.93571  3.81852  3.75935  0.66947  3.03105  3.47852  5.79144  4.53513     35 S - - -
          2.68618  4.42225  2.77519  2.73123  3.46354  2.40513  3.72494  3.29354  2.67741  2.69355  4.24690  2.90347  2.73739  3.18146  2.89801  2.37887  2.77519  2.98518  4.58477  3.61503
          0.02214  4.21717  4.93951  0.61958  0.77255  0.48576  0.95510
     36   3.44042  5.22664  3.97040  3.42591  4.67177  3.84288  4.13739  4.25050  2.46012  3.70366  4.70661  3.75282  4.33944  3.35098  0.55951  3.51553  3.68965  3.96225  5.62069  4.53760     36 R - - -
          2.68618  4.42225  2.77519  2.73123  3.46354  2.40513  3.72494  3.29354  2.67741  2.69355  4.24690  2.90347  2.73739  3.18146  2.89801  2.37887  2.77519  2.98518  4.58477  3.61503
          0.02214  4.21717  4.93951  0.61958  0.77255  0.48576  0.95510
     37   3.24219  4.50950  5.09870  4.61544  3.74565  4.68234  5.32150  1.21683  4.51676  2.22209  3.52637  4.80384  4.96825  4.77277  4.69708  4.08897  3.50784  1.02683  5.76194  4.55368     37 v - - -
          2.68618  4.42225  2.77519  2.73123  3.46354  2.40513  3.72494  3.29354  2.67741  2.69355  4.24690  2.90347  2.73739  3.18146  2.89801  2.37887  2.77519  2.98518  4.58477  3.61503
          0.02214  4.21717  4.93951  0.61958  0.77255  0.48576  0.95510
     38   2.52250  4.43993  3.54966  3.39681  4.44507  3.16556  4.48869  4.02255  3.49520  3.72037  4.62566  3.55345  3.93571  3.81852  3.75935  0.66947  3.03105  3.47852  5.79144  4.53513     38 S - - -
          2.68618  4.42225  2.77519  2.73123  3.46354  2.40513  3.72494  3.29354  2.67741  2.69355  4.24690  2.90347  2.73739  3.18146  2.89801  2.37887  2.77519  2.98518  4.58477  3.61503
          0.02214  4.21717  4.93951  0.61958  0.77255  0.48576  0.95510
     39   3.30037  5.43892  2.69570  0.61839  4.83641  3.53436  4.17072  4.36320  3.09961  3.93013  4.90471  3.19189  4.16000  3.38904  3.53361  3.25588  3.61229  4.01677  5.94085  4.68346     39 E - - -
          2.68618  4.42225  2.77519  2.73123  3.46354  2.40513  3.72494  3.29354  2.67741  2.69355  4.24690  2.90347  2.73739  3.18146  2.89801  2.37887  2.77519  2.98518  4.58477  3.61503
          0.02214  4.21717  4.93951  0.61958  0.77255  0.48576  0.95510
     40   3.09191  4.55536  4.59341  4.28058  3.82966  4.07061  5.03192  2.10093  4.15471  2.46437  3.75428  4.41202  4.62179  4.49570  4.33257  3.60670  3.45113  0.67796  5.66787  4.41579     40 V - - -
          2.68618  4.42225  2.77519  2.73123  3.46354  2.40513  3.72494  3.29354  2.67741  2.69355  4.24690  2.90347  2.73739  3.18146  2.89801  2.37887  2.77519  2.98518  4.58477  3.61503
          0.02214  4.21717  4.93951  0.61958  0.77255  0.48576  0.95510
     41   3.21223  5.17659  3.18709  2.96289  4.39010  3.63232  4.11864  4.09065  2.76250  3.55613  4.58911  3.42011  4.20008  0.72566  3.03319  3.25226  3.51594  3.80276  5.60522  4.32991     41 q - - -
          2.68618  4.42225  2.77519  2.73123  3.46354  2.40513  3.72494  3.29354  2.67741  2.69355  4.24690  2.90347  2.73739  3.18146  2.89801  2.37887  2.77519  2.98518  4.58477  3.61503
          0.02214  4.21717  4.93951  0.61958  0.77255  0.48576  0.95510
     42   0.61245  4.40338  3.85151  3.67607  4.43408  3.21570  4.65154  3.61439  3.70241  3.47861  4.48304  3.72605  3.98881  4.01322  3.91825  2.75629  3.05838  3.20629  5.82474  4.66977     42 A - - -
          2.68622  4.42229  2.77524  2.73128  3.46358  2.40517  3.72499  3.29358  2.67745  2.69359  4.24694  2.90351  2.73744  3.18151  2.89805  2.37891  2.77524  2.98432  4.58481  3.61507
          0.30113  1.34700        *  0.19615  1.72534  0.00000        *
//
