# Supplementary material for: A refined genome phage display methodology delineates the human antibody response in patients with Chagas disease
Source: iScience. 2021 May 15;24(6):102540. doi: 10.1016/j.isci.2021.102540 (PMC8185243; doi:10.1016/j.isci.2021.102540)
Supplement: Data S2. Alignments and consensus sequences for all epitopes. Related to Figure 3 and Data S1 [file mmc3.zip › final clusters A and B/105.hmm]

HMMER3/f [3.1b2 | February 2015]
NAME  105.mafft
LENG  37
ALPH  amino
RF    no
MM    no
CONS  yes
CS    no
MAP   yes
DATE  Wed Dec  6 22:54:58 2017
NSEQ  22
EFFN  1.737549
CKSUM 3486469660
STATS LOCAL MSV       -7.3166  0.71957
STATS LOCAL VITERBI   -7.7713  0.71957
STATS LOCAL FORWARD   -4.1079  0.71957
HMM          A        C        D        E        F        G        H        I        K        L        M        N        P        Q        R        S        T        V        W        Y   
            m->m     m->i     m->d     i->m     i->i     d->m     d->d
  COMPO   2.11292  4.88012  2.90238  2.72709  4.01994  2.89503  2.53275  3.56923  2.72487  3.01021  4.47577  3.47050  2.94782  3.09936  2.24873  2.83676  2.79098  2.62039  5.58036  4.30930
          2.68676  4.42283  2.77467  2.73181  3.46412  2.40558  3.72133  3.29391  2.67799  2.69370  4.24748  2.90313  2.73736  3.18181  2.89644  2.37892  2.77559  2.98433  4.58535  3.61517
          0.90814  1.20753  1.21136  1.97830  0.14885  0.00000        *
      1   0.95314  4.20552  3.68236  3.40294  4.26356  3.05141  4.39079  3.37888  3.39054  3.27298  4.19959  3.48341  3.80714  3.69861  3.65445  2.51816  2.34052  2.96302  5.68665  4.49130     12 a - - -
          2.68618  4.42225  2.77519  2.73123  3.46354  2.40513  3.72494  3.29354  2.67741  2.69355  4.24690  2.90347  2.73739  3.18146  2.89801  2.37887  2.77519  2.98518  4.58477  3.61503
          0.02456  4.11480  4.83714  0.61958  0.77255  0.69927  0.68706
      2   2.19778  4.36032  4.34203  3.95777  3.85478  3.75005  4.75622  2.15694  3.86606  2.56601  3.72808  4.06882  4.34731  4.16660  4.08425  3.18631  3.15609  0.94014  5.58776  4.36979     13 v - - -
          2.68618  4.42225  2.77519  2.73123  3.46354  2.40513  3.72494  3.29354  2.67741  2.69355  4.24690  2.90347  2.73739  3.18146  2.89801  2.37887  2.77519  2.98518  4.58477  3.61503
          0.02223  4.21326  4.93561  0.61958  0.77255  0.71556  0.67123
      3   3.12191  4.57929  4.63910  4.32995  3.86089  4.10448  5.07759  2.11327  4.20502  2.49106  3.78252  4.45548  4.65571  4.54474  4.37944  3.64491  3.48147  0.65093  5.70389  4.45307     14 V - - -
          2.68618  4.42225  2.77519  2.73123  3.46354  2.40513  3.72494  3.29354  2.67741  2.69355  4.24690  2.90347  2.73739  3.18146  2.89801  2.37887  2.77519  2.98518  4.58477  3.61503
          0.02139  4.25121  4.97355  0.61958  0.77255  0.69881  0.68752
      4   3.55126  5.25961  3.62964  3.44841  3.66009  3.86643  0.51726  4.32093  3.28504  3.75299  4.84321  3.83356  4.44956  3.82552  3.51627  3.62427  3.87653  4.04848  5.11325  3.60340     15 H - - -
          2.68618  4.42225  2.77519  2.73123  3.46354  2.40513  3.72494  3.29354  2.67741  2.69355  4.24690  2.90347  2.73739  3.18146  2.89801  2.37887  2.77519  2.98518  4.58477  3.61503
          0.02082  4.27798  5.00033  0.61958  0.77255  0.67386  0.71281
      5   3.16805  4.61672  4.70808  4.40479  3.90934  4.15576  5.14731  2.13411  4.28147  2.53277  3.82666  4.52145  4.70732  4.61940  4.45072  3.70306  3.52824  0.61199  5.75938  4.51045     16 V - - -
          2.68618  4.42225  2.77519  2.73123  3.46354  2.40513  3.72494  3.29354  2.67741  2.69355  4.24690  2.90347  2.73739  3.18146  2.89801  2.37887  2.77519  2.98518  4.58477  3.61503
          0.02031  4.30264  5.02499  0.61958  0.77255  0.63668  0.75300
      6   3.44503  5.57407  2.79588  0.51446  4.99344  3.64299  4.30417  4.54847  3.25265  4.09955  5.08115  3.30963  4.27734  3.52757  3.69112  3.39441  3.76158  4.19371  6.07257  4.83230     17 E - - -
          2.68618  4.42225  2.77519  2.73123  3.46354  2.40513  3.72494  3.29354  2.67741  2.69355  4.24690  2.90347  2.73739  3.18146  2.89801  2.37887  2.77519  2.98518  4.58477  3.61503
          0.01973  4.33123  5.05357  0.61958  0.77255  0.58732  0.81152
      7   3.06878  5.57215  1.34849  2.31753  4.99731  1.68994  3.97653  4.53078  3.00084  4.02536  4.86340  2.36877  4.02062  3.14297  3.59908  2.97805  3.38074  4.06823  6.17835  4.67783     18 d - - -
          2.68618  4.42225  2.77519  2.73123  3.46354  2.40513  3.72494  3.29354  2.67741  2.69355  4.24690  2.90347  2.73739  3.18146  2.89801  2.37887  2.77519  2.98518  4.58477  3.61503
          0.01905  4.36610  5.08845  0.61958  0.77255  0.54711  0.86421
      8   0.46336  4.55019  4.09446  3.94910  4.67362  3.35452  4.89325  3.88783  3.98211  3.74086  4.73569  3.93462  4.14519  4.27549  4.17022  2.90754  3.22283  3.44135  6.04013  4.91655     19 A - - -
          2.68618  4.42225  2.77519  2.73123  3.46354  2.40513  3.72494  3.29354  2.67741  2.69355  4.24690  2.90347  2.73739  3.18146  2.89801  2.37887  2.77519  2.98518  4.58477  3.61503
          0.01844  4.39830  5.12065  0.61958  0.77255  0.50499  0.92511
      9   3.50064  5.18471  4.28309  4.26625  5.33042  0.22635  5.31380  5.10266  4.51965  4.66837  5.67328  4.45037  4.58770  4.80066  4.66001  3.69337  4.02231  4.52301  6.24248  5.46295     20 G - - -
          2.68618  4.42225  2.77519  2.73123  3.46354  2.40513  3.72494  3.29354  2.67741  2.69355  4.24690  2.90347  2.73739  3.18146  2.89801  2.37887  2.77519  2.98518  4.58477  3.61503
          0.01788  4.42889  5.15123  0.61958  0.77255  0.53544  0.88046
     10   3.08855  5.36192  3.15555  2.70514  4.68456  3.69762  3.15643  4.15090  2.00665  3.61225  4.44805  3.19091  4.11686  1.15262  2.53838  3.05851  3.29037  3.79650  5.67228  4.38467     21 q - - -
          2.68618  4.42225  2.77519  2.73123  3.46354  2.40513  3.72494  3.29354  2.67741  2.69355  4.24690  2.90347  2.73739  3.18146  2.89801  2.37887  2.77519  2.98518  4.58477  3.61503
          0.01788  4.42889  5.15123  0.61958  0.77255  0.45590  1.00478
     11   3.31577  4.74087  4.91906  4.63559  4.06722  4.31408  5.36587  2.21390  4.51868  2.67110  3.97271  4.72579  4.86821  4.85195  4.67250  3.88449  3.67866  0.50536  5.93693  4.69409     22 V - - -
          2.68618  4.42225  2.77519  2.73123  3.46354  2.40513  3.72494  3.29354  2.67741  2.69355  4.24690  2.90347  2.73739  3.18146  2.89801  2.37887  2.77519  2.98518  4.58477  3.61503
          0.01732  4.46036  5.18271  0.61958  0.77255  0.48576  0.95510
     12   2.72834  3.99254  3.16679  2.60698  4.21562  3.12907  2.19889  3.63544  2.48530  3.22571  4.04085  3.10627  3.94477  2.91053  1.91138  2.42095  2.97069  3.30016  5.44522  4.12591     23 r - - -
          2.68618  4.42225  2.77519  2.73123  3.46354  2.40513  3.72494  3.29354  2.67741  2.69355  4.24690  2.90347  2.73739  3.18146  2.89801  2.37887  2.77519  2.98518  4.58477  3.61503
          0.01732  4.46036  5.18271  0.61958  0.77255  0.48576  0.95510
     13   1.75750  4.97152  2.56712  2.53191  4.29910  3.48776  2.81877  3.73014  2.59890  3.31747  4.12321  3.05269  3.93379  2.93595  3.06961  2.75334  2.06892  3.37425  5.53930  4.18727     24 a - - -
          2.68618  4.42225  2.77519  2.73123  3.46354  2.40513  3.72494  3.29354  2.67741  2.69355  4.24690  2.90347  2.73739  3.18146  2.89801  2.37887  2.77519  2.98518  4.58477  3.61503
          0.01691  4.48395  5.20630  0.61958  0.77255  0.48576  0.95510
     14   3.13304  5.55448  2.76955  1.05888  4.92214  3.60212  3.90916  4.37518  1.77122  3.84416  4.67320  3.08309  4.11467  3.04834  2.94200  3.06328  3.37342  3.97798  5.94138  4.58133     25 e - - -
          2.68618  4.42225  2.77519  2.73123  3.46354  2.40513  3.72494  3.29354  2.67741  2.69355  4.24690  2.90347  2.73739  3.18146  2.89801  2.37887  2.77519  2.98518  4.58477  3.61503
          0.01691  4.48395  5.20630  0.61958  0.77255  0.48576  0.95510
     15   0.65202  4.42665  4.15481  3.89817  4.67500  3.26399  4.81002  3.86858  3.87638  3.72758  4.61188  3.83533  4.05807  4.14426  4.09884  2.74082  2.12205  3.36485  6.07950  4.92016     26 A - - -
          2.68618  4.42225  2.77519  2.73123  3.46354  2.40513  3.72494  3.29354  2.67741  2.69355  4.24690  2.90347  2.73739  3.18146  2.89801  2.37887  2.77519  2.98518  4.58477  3.61503
          0.01618  4.52769  5.25004  0.61958  0.77255  0.48576  0.95510
     16   0.60519  4.42900  4.16414  3.92558  4.69795  3.26309  4.83617  3.88032  3.90743  3.74779  4.63732  3.84795  4.06251  4.17436  4.12169  2.74428  2.30774  3.37318  6.10474  4.94853     27 A - - -
          2.68618  4.42225  2.77519  2.73123  3.46354  2.40513  3.72494  3.29354  2.67741  2.69355  4.24690  2.90347  2.73739  3.18146  2.89801  2.37887  2.77519  2.98518  4.58477  3.61503
          0.01618  4.52769  5.25004  0.61958  0.77255  0.48576  0.95510
     17   3.98813  5.28120  5.24532  4.93178  3.53382  4.81346  5.39699  2.80660  4.70436  0.35243  3.42628  5.15396  5.16437  4.90168  4.75481  4.53965  4.26574  3.00459  5.59731  4.45869     28 L - - -
          2.68618  4.42225  2.77519  2.73123  3.46354  2.40513  3.72494  3.29354  2.67741  2.69355  4.24690  2.90347  2.73739  3.18146  2.89801  2.37887  2.77519  2.98518  4.58477  3.61503
          0.01618  4.52769  5.25004  0.61958  0.77255  0.48576  0.95510
     18   4.00322  5.60832  4.05117  3.91778  3.99794  4.20199  0.30421  4.82518  3.75915  4.20625  5.33804  4.28217  4.80681  4.30662  3.96021  4.08397  4.34837  4.54591  5.43246  3.93998     29 H - - -
          2.68618  4.42225  2.77519  2.73123  3.46354  2.40513  3.72494  3.29354  2.67741  2.69355  4.24690  2.90347  2.73739  3.18146  2.89801  2.37887  2.77519  2.98518  4.58477  3.61503
          0.01618  4.52769  5.25004  0.61958  0.77255  0.48576  0.95510
     19   3.14936  5.56530  2.84083  1.15486  4.94366  3.63943  3.91534  4.39133  1.56047  3.85122  4.67610  3.11948  4.13771  3.05060  2.89936  3.08242  3.38365  3.99377  5.94001  4.59212     30 e - - -
          2.68618  4.42225  2.77519  2.73123  3.46354  2.40513  3.72494  3.29354  2.67741  2.69355  4.24690  2.90347  2.73739  3.18146  2.89801  2.37887  2.77519  2.98518  4.58477  3.61503
          0.01618  4.52769  5.25004  0.61958  0.77255  0.48576  0.95510
     20   2.90258  5.35745  1.51993  2.42370  4.49689  3.51217  3.00099  4.13145  2.65791  3.63795  4.42903  2.05111  3.99007  2.95635  3.16959  2.85266  3.14872  3.72970  5.71705  3.01636     31 d - - -
          2.68618  4.42225  2.77519  2.73123  3.46354  2.40513  3.72494  3.29354  2.67741  2.69355  4.24690  2.90347  2.73739  3.18146  2.89801  2.37887  2.77519  2.98518  4.58477  3.61503
          0.01618  4.52769  5.25004  0.61958  0.77255  0.48576  0.95510
     21   3.54019  5.51349  4.01386  3.32646  4.73918  4.06050  3.29504  4.40740  2.20583  3.79759  4.71768  3.66489  4.44792  3.15367  0.63274  3.54725  3.70050  4.10637  5.66859  4.45312     32 R - - -
          2.68618  4.42225  2.77519  2.73123  3.46354  2.40513  3.72494  3.29354  2.67741  2.69355  4.24690  2.90347  2.73739  3.18146  2.89801  2.37887  2.77519  2.98518  4.58477  3.61503
          0.01618  4.52769  5.25004  0.61958  0.77255  0.48576  0.95510
     22   2.59345  4.54156  3.80101  3.66447  4.94501  2.58135  4.79207  4.46953  3.84774  4.13218  4.93613  3.74179  4.07125  4.09265  4.11820  0.56135  3.12886  3.75816  6.24920  5.06473     33 S - - -
          2.68618  4.42225  2.77519  2.73123  3.46354  2.40513  3.72494  3.29354  2.67741  2.69355  4.24690  2.90347  2.73739  3.18146  2.89801  2.37887  2.77519  2.98518  4.58477  3.61503
          0.01618  4.52769  5.25004  0.61958  0.77255  0.48576  0.95510
     23   0.37787  4.66912  4.28241  4.16171  4.85930  3.46761  5.08023  4.10126  4.19992  3.94463  4.93279  4.09712  4.26978  4.47943  4.36485  3.03021  3.35449  3.62424  6.20520  5.10787     34 A - - -
          2.68618  4.42225  2.77519  2.73123  3.46354  2.40513  3.72494  3.29354  2.67741  2.69355  4.24690  2.90347  2.73739  3.18146  2.89801  2.37887  2.77519  2.98518  4.58477  3.61503
          0.01618  4.52769  5.25004  0.61958  0.77255  0.48576  0.95510
     24   3.50485  5.53899  3.94380  3.24542  5.02625  4.03669  3.93632  4.41028  2.12722  3.78704  4.69437  3.59740  4.40990  2.43946  0.71623  3.49740  3.65364  4.10374  5.76639  4.63999     35 r - - -
          2.68618  4.42225  2.77519  2.73123  3.46354  2.40513  3.72494  3.29354  2.67741  2.69355  4.24690  2.90347  2.73739  3.18146  2.89801  2.37887  2.77519  2.98518  4.58477  3.61503
          0.01618  4.52769  5.25004  0.61958  0.77255  0.48576  0.95510
     25   2.46972  4.39621  4.11349  3.64068  1.63145  3.67144  4.31291  2.89366  3.55930  2.65154  3.66302  3.82300  4.21448  3.81679  3.79369  3.04232  1.51344  2.68627  5.08981  3.78756     36 t - - -
          2.68618  4.42225  2.77519  2.73123  3.46354  2.40513  3.72494  3.29354  2.67741  2.69355  4.24690  2.90347  2.73739  3.18146  2.89801  2.37887  2.77519  2.98518  4.58477  3.61503
          0.01618  4.52769  5.25004  0.61958  0.77255  0.48576  0.95510
     26   2.76521  4.69286  3.70152  3.60049  4.83037  3.39294  4.75673  4.39241  3.74969  4.06204  4.94539  3.76972  0.57731  4.07421  4.00871  2.57116  3.28212  3.79847  6.14321  4.92122     37 P - - -
          2.68618  4.42225  2.77519  2.73123  3.46354  2.40513  3.72494  3.29354  2.67741  2.69355  4.24690  2.90347  2.73739  3.18146  2.89801  2.37887  2.77519  2.98518  4.58477  3.61503
          0.01618  4.52769  5.25004  0.61958  0.77255  0.48576  0.95510
     27   0.60519  4.42900  4.16414  3.92558  4.69795  3.26309  4.83617  3.88032  3.90743  3.74779  4.63732  3.84795  4.06251  4.17436  4.12169  2.74428  2.30774  3.37318  6.10474  4.94853     38 A - - -
          2.68618  4.42225  2.77519  2.73123  3.46354  2.40513  3.72494  3.29354  2.67741  2.69355  4.24690  2.90347  2.73739  3.18146  2.89801  2.37887  2.77519  2.98518  4.58477  3.61503
          0.01618  4.52769  5.25004  0.61958  0.77255  0.48576  0.95510
     28   2.93541  4.76672  4.20216  4.04609  4.74244  3.57051  4.98727  3.97010  4.00565  3.80368  4.84169  4.09695  4.33857  4.37016  4.19466  3.14775  0.41933  3.57667  6.10225  4.97167     39 T - - -
          2.68618  4.42225  2.77519  2.73123  3.46354  2.40513  3.72494  3.29354  2.67741  2.69355  4.24690  2.90347  2.73739  3.18146  2.89801  2.37887  2.77519  2.98518  4.58477  3.61503
          0.01618  4.52769  5.25004  0.61958  0.77255  0.48576  0.95510
     29   3.36727  5.37875  3.66248  3.15127  4.28781  3.93642  0.93191  4.22188  2.39794  3.67760  4.59317  3.55182  4.36534  3.20342  1.96453  3.38560  3.57358  3.91735  5.48834  4.12066     40 h - - -
          2.68618  4.42225  2.77519  2.73123  3.46354  2.40513  3.72494  3.29354  2.67741  2.69355  4.24690  2.90347  2.73739  3.18146  2.89801  2.37887  2.77519  2.98518  4.58477  3.61503
          0.01618  4.52769  5.25004  0.61958  0.77255  0.48576  0.95510
     30   3.23877  5.42600  3.13522  2.82688  4.36157  3.76070  2.99517  4.25630  2.54092  3.71423  4.61107  3.31279  4.24660  0.86601  2.82903  3.21712  3.47460  3.91918  5.59592  4.17835     41 q - - -
          2.68618  4.42225  2.77519  2.73123  3.46354  2.40513  3.72494  3.29354  2.67741  2.69355  4.24690  2.90347  2.73739  3.18146  2.89801  2.37887  2.77519  2.98518  4.58477  3.61503
          0.01618  4.52769  5.25004  0.61958  0.77255  0.48576  0.95510
     31   3.48262  5.49611  3.93693  3.25049  4.69305  4.03246  2.79705  4.35931  2.18661  3.75869  4.66525  3.60730  4.40954  3.11085  0.71873  3.48364  3.64099  4.05481  5.64101  4.40754     42 r - - -
          2.68618  4.42225  2.77519  2.73123  3.46354  2.40513  3.72494  3.29354  2.67741  2.69355  4.24690  2.90347  2.73739  3.18146  2.89801  2.37887  2.77519  2.98518  4.58477  3.61503
          0.01618  4.52769  5.25004  0.61958  0.77255  0.48576  0.95510
     32   3.92551  5.61909  4.49508  3.92204  5.15535  4.21923  4.53485  4.79193  2.80643  4.18575  5.20542  4.21184  4.72411  3.75643  0.32330  4.00346  4.16838  4.49452  5.98862  4.98730     43 R - - -
          2.68618  4.42225  2.77519  2.73123  3.46354  2.40513  3.72494  3.29354  2.67741  2.69355  4.24690  2.90347  2.73739  3.18146  2.89801  2.37887  2.77519  2.98518  4.58477  3.61503
          0.01618  4.52769  5.25004  0.61958  0.77255  0.48576  0.95510
     33   3.84520  5.43912  4.52286  4.48202  5.35099  4.09279  5.45664  5.12963  4.60767  4.65148  5.75732  4.70611  0.18962  4.96964  4.73399  4.04226  4.34055  4.68670  6.29980  5.49354     44 P - - -
          2.68618  4.42225  2.77519  2.73123  3.46354  2.40513  3.72494  3.29354  2.67741  2.69355  4.24690  2.90347  2.73739  3.18146  2.89801  2.37887  2.77519  2.98518  4.58477  3.61503
          0.01618  4.52769  5.25004  0.61958  0.77255  0.48576  0.95510
     34   3.92551  5.61909  4.49508  3.92204  5.15535  4.21923  4.53485  4.79193  2.80643  4.18575  5.20542  4.21184  4.72411  3.75643  0.32330  4.00346  4.16838  4.49452  5.98862  4.98730     45 R - - -
          2.68618  4.42225  2.77519  2.73123  3.46354  2.40513  3.72494  3.29354  2.67741  2.69355  4.24690  2.90347  2.73739  3.18146  2.89801  2.37887  2.77519  2.98518  4.58477  3.61503
          0.03658  4.52769  3.68434  0.61958  0.77255  0.48576  0.95510
     35   3.96471  5.57891  4.01485  3.87752  3.96809  4.17348  0.31770  4.78208  3.71815  4.16757  5.29582  4.24366  4.77664  4.26531  3.92182  4.04465  4.30817  4.50347  5.40452  3.91014     46 H - - -
          2.68618  4.42225  2.77519  2.73123  3.46354  2.40513  3.72494  3.29354  2.67741  2.69355  4.24690  2.90347  2.73739  3.18146  2.89801  2.37887  2.77519  2.98518  4.58477  3.61503
          0.06471  4.50763  2.96351  0.61958  0.77255  0.52010  0.90254
     36   3.75238  5.84950  0.34860  2.90589  5.33657  3.77859  4.60920  5.08776  3.82450  4.59627  5.62418  3.47934  4.47164  3.87376  4.39243  3.67244  4.11413  4.67359  6.36908  5.16009     47 D - - -
          2.68618  4.42225  2.77519  2.73123  3.46354  2.40513  3.72494  3.29354  2.67741  2.69355  4.24690  2.90347  2.73739  3.18146  2.89801  2.37887  2.77519  2.98518  4.58477  3.61503
          0.14966  4.46024  2.06013  0.61958  0.77255  0.59434  0.80279
     37   3.46883  5.39254  3.67205  3.23673  4.88854  3.87724  4.11221  4.35560  0.54591  3.83031  4.78979  3.63118  4.36368  3.29380  2.64119  3.49442  3.69826  4.04602  5.76826  4.66206     48 K - - -
          2.68637  4.42183  2.77538  2.73142  3.46373  2.40532  3.72513  3.29373  2.67760  2.69374  4.24709  2.90334  2.73644  3.18123  2.89705  2.37906  2.77520  2.98537  4.58496  3.61522
          0.54693  0.86447        *  0.87911  0.53640  0.00000        *
//
