# Supplementary material for: A refined genome phage display methodology delineates the human antibody response in patients with Chagas disease
Source: iScience. 2021 May 15;24(6):102540. doi: 10.1016/j.isci.2021.102540 (PMC8185243; doi:10.1016/j.isci.2021.102540)
Supplement: Data S2. Alignments and consensus sequences for all epitopes. Related to Figure 3 and Data S1 [file mmc3.zip › final clusters A and B/105.mafft.fasta]

>VHTEAALHENRSAQFPATRQHRPRHDKPR
---------------------VHTEAALHENRSAQFPATRQHRPRHDKPR---
>HVRLRHNDAVVHVEGAGQVHTEAALHEDRSAQFPATRQHRPRHDKPR
---HVRLRHNDAVVHVEGAGQVHTEAALHEDRSAQFPATRQHRPRHDKPR---
>GVNHVRPRHNDAVVHVEDAGQVRAEAALHENRSARFPATHQRRPRH
GVNHVRPRHNDAVVHVEDAGQVRAEAALHENRSARFPATHQRRPRH-------
>VNHVRPRHNDAVVHVEGAGQVRAEAALHENRSARFPATHQRRPRHDKP
-VNHVRPRHNDAVVHVEGAGQVRAEAALHENRSARFPATHQRRPRHDKP----
>VVHVEGAGQVRAEAALHENRSARFPATHQRRPR
------------VVHVEGAGQVRAEAALHENRSARFPATHQRRPR--------
>HVEGAGQVRAEAALHENRSARFPATHQRRPRHDKPR
--------------HVEGAGQVRAEAALHENRSARFPATHQRRPRHDKPR---
>AVHVENAGKVRTKAALHEDRSARTPATHQRRPRHDKP
------------AVHVENAGKVRTKAALHEDRSARTPATHQRRPRHDKP----
>AALHEDRSARTPATHHRRPRHDKP
-------------------------AALHEDRSARTPATHHRRPRHDKP----
>TALHKDRSARTPATHQRRPRHDKP
-------------------------TALHKDRSARTPATHQRRPRHDKP----
>VHVEGAGQVHTETALHKDRSARTPATHQRRPRHDKPC
-------------VHVEGAGQVHTETALHKDRSARTPATHQRRPRHDKPC---
>HYVHLRTDSAVVHVEGAGQVHTETALHKDRGARTPATHQRRPRHDK
--HYVHLRTDSAVVHVEGAGQVHTETALHKDRGARTPATHQRRPRHDK-----
>GQVRHEAALHKYHSARTPATHQRRPRHDK
-------------------GQVRHEAALHKYHSARTPATHQRRPRHDK-----
>HLRIDSAVVHVEDAGQVRHEAALHKYRSARTPATHQRRPRHDK
-----HLRIDSAVVHVEDAGQVRHEAALHKYRSARTPATHQRRPRHDK-----
>VEDAGQVHAEAALHKHRSARTPATHQRRPRHD
---------------VEDAGQVHAEAALHKHRSARTPATHQRRPRHD------
>VVHVEDAGQVHAEAALHKHRSARTPATHQRRPRHDK
------------VVHVEDAGQVHAEAALHKHRSARTPATHQRRPRHDK-----
>EDAGQVHAEAALHKHRSARTPATHQRRPRHDKTR
----------------EDAGQVHAEAALHKHRSARTPATHQRRPRHDKTR---
>AEAALHKYRSARTPATHQRRPRHDKT
-----------------------AEAALHKYRSARTPATHQRRPRHDKT----
>AVVHVEDAGQVSAKATLHEDRSARFPTTHQRRPRHDKPRRQN
-----------AVVHVEDAGQVSAKATLHEDRSARFPTTHQRRPRHDKPRRQN
>AGKVHTEAALHEDRSARFSATHQRRPRHD
------------------AGKVHTEAALHEDRSARFSATHQRRPRHD------
>HVRPRSDSAAVHVEDAGQVGDKAALHEDRSARAPATHQRRPRHDK
---HVRPRSDSAAVHVEDAGQVGDKAALHEDRSARAPATHQRRPRHDK-----
>NAGQVCDKAALHENRSARFPATHHRRPRHD
-----------------NAGQVCDKAALHENRSARFPATHHRRPRHD------
>RPRQDSTVVHVEGAGHVRHEAALHEDRSARTPATRQRRPRHD
-----RPRQDSTVVHVEGAGHVRHEAALHEDRSARTPATRQRRPRHD------
