# Supplementary material for: A refined genome phage display methodology delineates the human antibody response in patients with Chagas disease
Source: iScience. 2021 May 15;24(6):102540. doi: 10.1016/j.isci.2021.102540 (PMC8185243; doi:10.1016/j.isci.2021.102540)
Supplement: Data S2. Alignments and consensus sequences for all epitopes. Related to Figure 3 and Data S1 [file mmc3.zip › final clusters A and B/1050.hmm]

HMMER3/f [3.1b2 | February 2015]
NAME  1050.mafft
LENG  51
ALPH  amino
RF    no
MM    no
CONS  yes
CS    no
MAP   yes
DATE  Wed Dec  6 22:59:02 2017
NSEQ  2
EFFN  0.792969
CKSUM 1584416811
STATS LOCAL MSV       -8.2011  0.71910
STATS LOCAL VITERBI   -8.5391  0.71910
STATS LOCAL FORWARD   -4.4641  0.71910
HMM          A        C        D        E        F        G        H        I        K        L        M        N        P        Q        R        S        T        V        W        Y   
            m->m     m->i     m->d     i->m     i->i     d->m     d->d
  COMPO   2.26843  4.66241  2.68120  3.04561  3.62344  2.13351  3.49151  3.14227  2.91711  2.41265  4.15528  2.96739  3.20915  3.64662  2.76444  2.48210  3.09954  2.75612  5.41194  4.17491
          2.68618  4.42225  2.77519  2.73123  3.46354  2.40513  3.72494  3.29354  2.67741  2.69355  4.24690  2.90347  2.73739  3.18146  2.89801  2.37887  2.77519  2.98518  4.58477  3.61503
          0.29774  4.07018  1.42534  0.61958  0.77255  0.00000        *
      1   1.11404  4.16164  3.39723  3.18722  3.98811  2.98758  4.21683  3.10390  3.20179  2.98834  4.02890  3.35297  3.72068  3.54948  3.45594  2.51322  2.78605  2.76994  5.42201  4.21518      1 a - - -
          2.68618  4.42225  2.77519  2.73123  3.46354  2.40513  3.72494  3.29354  2.67741  2.69355  4.24690  2.90347  2.73739  3.18146  2.89801  2.37887  2.77519  2.98518  4.58477  3.61503
          0.03359  3.80603  4.52838  0.61958  0.77255  0.36497  1.18487
      2   0.76246  4.30220  3.67400  3.47971  4.25963  3.12045  4.47688  3.41551  3.50135  3.28757  4.30128  3.57592  3.87885  3.82508  3.73508  2.65265  2.94397  3.03527  5.66678  4.49063      2 a - - -
          2.68618  4.42225  2.77519  2.73123  3.46354  2.40513  3.72494  3.29354  2.67741  2.69355  4.24690  2.90347  2.73739  3.18146  2.89801  2.37887  2.77519  2.98518  4.58477  3.61503
          0.02569  4.07018  4.79252  0.61958  0.77255  0.48576  0.95510
      3   2.92951  4.68084  3.64342  3.57014  4.70030  0.48021  4.67418  4.35210  3.77805  3.98004  4.96048  3.80834  4.07804  4.08689  3.98839  3.10778  3.42613  3.84222  5.73898  4.81035      3 G - - -
          2.68618  4.42225  2.77519  2.73123  3.46354  2.40513  3.72494  3.29354  2.67741  2.69355  4.24690  2.90347  2.73739  3.18146  2.89801  2.37887  2.77519  2.98518  4.58477  3.61503
          0.02569  4.07018  4.79252  0.61958  0.77255  0.48576  0.95510
      4   3.24118  5.05784  3.75323  3.22839  4.46320  3.68547  3.98609  4.02240  2.34232  3.50253  4.50132  3.57102  4.18185  3.19989  0.71447  3.31815  3.49583  3.73873  5.46809  4.35169      4 r - - -
          2.68618  4.42225  2.77519  2.73123  3.46354  2.40513  3.72494  3.29354  2.67741  2.69355  4.24690  2.90347  2.73739  3.18146  2.89801  2.37887  2.77519  2.98518  4.58477  3.61503
          0.02569  4.07018  4.79252  0.61958  0.77255  0.48576  0.95510
      5   2.96687  4.45974  4.39553  4.06903  3.70236  3.92443  4.83909  2.06173  3.93992  2.35769  3.64149  4.22598  4.47705  4.28742  4.13279  3.44380  3.32556  0.80765  5.51882  4.26092      5 v - - -
          2.68618  4.42225  2.77519  2.73123  3.46354  2.40513  3.72494  3.29354  2.67741  2.69355  4.24690  2.90347  2.73739  3.18146  2.89801  2.37887  2.77519  2.98518  4.58477  3.61503
          0.02569  4.07018  4.79252  0.61958  0.77255  0.48576  0.95510
      6   3.38389  4.79006  4.50617  4.15128  3.22238  4.23113  4.74539  2.44163  3.91716  0.66508  3.19134  4.40756  4.63527  4.23777  4.05909  3.83173  3.67070  2.52948  5.16882  3.93632      6 L - - -
          2.68618  4.42225  2.77519  2.73123  3.46354  2.40513  3.72494  3.29354  2.67741  2.69355  4.24690  2.90347  2.73739  3.18146  2.89801  2.37887  2.77519  2.98518  4.58477  3.61503
          0.02569  4.07018  4.79252  0.61958  0.77255  0.48576  0.95510
      7   2.89997  4.89531  2.83740  2.74518  4.29128  3.32678  4.09905  4.04918  3.02211  3.67464  4.63212  0.85035  3.99031  3.37586  3.38032  2.96193  3.29063  3.65107  5.57464  4.22829      7 n - - -
          2.68618  4.42225  2.77519  2.73123  3.46354  2.40513  3.72494  3.29354  2.67741  2.69355  4.24690  2.90347  2.73739  3.18146  2.89801  2.37887  2.77519  2.98518  4.58477  3.61503
          0.02569  4.07018  4.79252  0.61958  0.77255  0.48576  0.95510
      8   2.42336  4.34400  3.39049  3.22007  4.27961  3.07082  4.32209  3.83128  3.30738  3.53773  4.45001  3.40966  3.82690  3.64184  3.58407  0.82764  2.91913  3.32241  5.63699  4.36549      8 s - - -
          2.68618  4.42225  2.77519  2.73123  3.46354  2.40513  3.72494  3.29354  2.67741  2.69355  4.24690  2.90347  2.73739  3.18146  2.89801  2.37887  2.77519  2.98518  4.58477  3.61503
          0.02569  4.07018  4.79252  0.61958  0.77255  0.48576  0.95510
      9   3.38389  4.79006  4.50617  4.15128  3.22238  4.23113  4.74539  2.44163  3.91716  0.66508  3.19134  4.40756  4.63527  4.23777  4.05909  3.83173  3.67070  2.52948  5.16882  3.93632      9 L - - -
          2.68618  4.42225  2.77519  2.73123  3.46354  2.40513  3.72494  3.29354  2.67741  2.69355  4.24690  2.90347  2.73739  3.18146  2.89801  2.37887  2.77519  2.98518  4.58477  3.61503
          0.02569  4.07018  4.79252  0.61958  0.77255  0.48576  0.95510
     10   2.42336  4.34400  3.39049  3.22007  4.27961  3.07082  4.32209  3.83128  3.30738  3.53773  4.45001  3.40966  3.82690  3.64184  3.58407  0.82764  2.91913  3.32241  5.63699  4.36549     10 s - - -
          2.68618  4.42225  2.77519  2.73123  3.46354  2.40513  3.72494  3.29354  2.67741  2.69355  4.24690  2.90347  2.73739  3.18146  2.89801  2.37887  2.77519  2.98518  4.58477  3.61503
          0.02569  4.07018  4.79252  0.61958  0.77255  0.48576  0.95510
     11   0.76246  4.30220  3.67400  3.47971  4.25963  3.12045  4.47688  3.41551  3.50135  3.28757  4.30128  3.57592  3.87885  3.82508  3.73508  2.65265  2.94397  3.03527  5.66678  4.49063     11 a - - -
          2.68618  4.42225  2.77519  2.73123  3.46354  2.40513  3.72494  3.29354  2.67741  2.69355  4.24690  2.90347  2.73739  3.18146  2.89801  2.37887  2.77519  2.98518  4.58477  3.61503
          0.02569  4.07018  4.79252  0.61958  0.77255  0.48576  0.95510
     12   3.16335  5.12504  3.35182  2.94192  4.55699  3.62632  3.88426  3.99989  0.79625  3.52401  4.47907  3.35601  4.11622  3.06760  2.48959  3.19491  3.40401  3.69808  5.53349  4.37686     12 k - - -
          2.68618  4.42225  2.77519  2.73123  3.46354  2.40513  3.72494  3.29354  2.67741  2.69355  4.24690  2.90347  2.73739  3.18146  2.89801  2.37887  2.77519  2.98518  4.58477  3.61503
          0.02569  4.07018  4.79252  0.61958  0.77255  0.48576  0.95510
     13   2.92951  4.68084  3.64342  3.57014  4.70030  0.48021  4.67418  4.35210  3.77805  3.98004  4.96048  3.80834  4.07804  4.08689  3.98839  3.10778  3.42613  3.84222  5.73898  4.81035     13 G - - -
          2.68618  4.42225  2.77519  2.73123  3.46354  2.40513  3.72494  3.29354  2.67741  2.69355  4.24690  2.90347  2.73739  3.18146  2.89801  2.37887  2.77519  2.98518  4.58477  3.61503
          0.02569  4.07018  4.79252  0.61958  0.77255  0.48576  0.95510
     14   3.24118  5.05784  3.75323  3.22839  4.46320  3.68547  3.98609  4.02240  2.34232  3.50253  4.50132  3.57102  4.18185  3.19989  0.71447  3.31815  3.49583  3.73873  5.46809  4.35169     14 r - - -
          2.68618  4.42225  2.77519  2.73123  3.46354  2.40513  3.72494  3.29354  2.67741  2.69355  4.24690  2.90347  2.73739  3.18146  2.89801  2.37887  2.77519  2.98518  4.58477  3.61503
          0.02569  4.07018  4.79252  0.61958  0.77255  0.48576  0.95510
     15   3.23497  5.00957  3.34103  3.12510  3.44102  3.62997  0.78584  3.96866  2.96357  3.43572  4.49758  3.52468  4.19552  3.49515  3.21519  3.30515  3.54687  3.70021  4.90243  3.38720     15 h - - -
          2.68618  4.42225  2.77519  2.73123  3.46354  2.40513  3.72494  3.29354  2.67741  2.69355  4.24690  2.90347  2.73739  3.18146  2.89801  2.37887  2.77519  2.98518  4.58477  3.61503
          0.02569  4.07018  4.79252  0.61958  0.77255  0.48576  0.95510
     16   2.92951  4.68084  3.64342  3.57014  4.70030  0.48021  4.67418  4.35210  3.77805  3.98004  4.96048  3.80834  4.07804  4.08689  3.98839  3.10778  3.42613  3.84222  5.73898  4.81035     16 G - - -
          2.68618  4.42225  2.77519  2.73123  3.46354  2.40513  3.72494  3.29354  2.67741  2.69355  4.24690  2.90347  2.73739  3.18146  2.89801  2.37887  2.77519  2.98518  4.58477  3.61503
          0.02569  4.07018  4.79252  0.61958  0.77255  0.48576  0.95510
     17   3.16335  5.12504  3.35182  2.94192  4.55699  3.62632  3.88426  3.99989  0.79625  3.52401  4.47907  3.35601  4.11622  3.06760  2.48959  3.19491  3.40401  3.69808  5.53349  4.37686     17 k - - -
          2.68618  4.42225  2.77519  2.73123  3.46354  2.40513  3.72494  3.29354  2.67741  2.69355  4.24690  2.90347  2.73739  3.18146  2.89801  2.37887  2.77519  2.98518  4.58477  3.61503
          0.02569  4.07018  4.79252  0.61958  0.77255  0.48576  0.95510
     18   2.92951  4.68084  3.64342  3.57014  4.70030  0.48021  4.67418  4.35210  3.77805  3.98004  4.96048  3.80834  4.07804  4.08689  3.98839  3.10778  3.42613  3.84222  5.73898  4.81035     18 G - - -
          2.68618  4.42225  2.77519  2.73123  3.46354  2.40513  3.72494  3.29354  2.67741  2.69355  4.24690  2.90347  2.73739  3.18146  2.89801  2.37887  2.77519  2.98518  4.58477  3.61503
          0.02569  4.07018  4.79252  0.61958  0.77255  0.48576  0.95510
     19   3.24118  5.05784  3.75323  3.22839  4.46320  3.68547  3.98609  4.02240  2.34232  3.50253  4.50132  3.57102  4.18185  3.19989  0.71447  3.31815  3.49583  3.73873  5.46809  4.35169     19 r - - -
          2.68618  4.42225  2.77519  2.73123  3.46354  2.40513  3.72494  3.29354  2.67741  2.69355  4.24690  2.90347  2.73739  3.18146  2.89801  2.37887  2.77519  2.98518  4.58477  3.61503
          0.02569  4.07018  4.79252  0.61958  0.77255  0.48576  0.95510
     20   2.89997  4.89531  2.83740  2.74518  4.29128  3.32678  4.09905  4.04918  3.02211  3.67464  4.63212  0.85035  3.99031  3.37586  3.38032  2.96193  3.29063  3.65107  5.57464  4.22829     20 n - - -
          2.68618  4.42225  2.77519  2.73123  3.46354  2.40513  3.72494  3.29354  2.67741  2.69355  4.24690  2.90347  2.73739  3.18146  2.89801  2.37887  2.77519  2.98518  4.58477  3.61503
          0.02569  4.07018  4.79252  0.61958  0.77255  0.48576  0.95510
     21   2.42336  4.34400  3.39049  3.22007  4.27961  3.07082  4.32209  3.83128  3.30738  3.53773  4.45001  3.40966  3.82690  3.64184  3.58407  0.82764  2.91913  3.32241  5.63699  4.36549     21 s - - -
          2.68618  4.42225  2.77519  2.73123  3.46354  2.40513  3.72494  3.29354  2.67741  2.69355  4.24690  2.90347  2.73739  3.18146  2.89801  2.37887  2.77519  2.98518  4.58477  3.61503
          0.02569  4.07018  4.79252  0.61958  0.77255  0.48576  0.95510
     22   2.96687  4.45974  4.39553  4.06903  3.70236  3.92443  4.83909  2.06173  3.93992  2.35769  3.64149  4.22598  4.47705  4.28742  4.13279  3.44380  3.32556  0.80765  5.51882  4.26092     22 v - - -
          2.68618  4.42225  2.77519  2.73123  3.46354  2.40513  3.72494  3.29354  2.67741  2.69355  4.24690  2.90347  2.73739  3.18146  2.89801  2.37887  2.77519  2.98518  4.58477  3.61503
          0.02569  4.07018  4.79252  0.61958  0.77255  0.48576  0.95510
     23   2.92951  4.68084  3.64342  3.57014  4.70030  0.48021  4.67418  4.35210  3.77805  3.98004  4.96048  3.80834  4.07804  4.08689  3.98839  3.10778  3.42613  3.84222  5.73898  4.81035     23 G - - -
          2.68618  4.42225  2.77519  2.73123  3.46354  2.40513  3.72494  3.29354  2.67741  2.69355  4.24690  2.90347  2.73739  3.18146  2.89801  2.37887  2.77519  2.98518  4.58477  3.61503
          0.02569  4.07018  4.79252  0.61958  0.77255  0.48576  0.95510
     24   2.53124  4.37517  3.61680  3.38369  4.15648  3.20651  4.38423  3.30831  3.33058  3.16465  4.20602  3.55732  3.92753  3.71642  3.57665  2.73519  0.87594  2.98149  5.57654  4.37453     24 t - - -
          2.68618  4.42225  2.77519  2.73123  3.46354  2.40513  3.72494  3.29354  2.67741  2.69355  4.24690  2.90347  2.73739  3.18146  2.89801  2.37887  2.77519  2.98518  4.58477  3.61503
          0.02569  4.07018  4.79252  0.61958  0.77255  0.48576  0.95510
     25   3.13635  5.27458  2.58948  0.77361  4.64775  3.41169  4.02161  4.14177  2.92820  3.72904  4.69913  3.06358  4.02711  3.23618  3.35412  3.10134  3.44364  3.80695  5.78189  4.51002     25 e - - -
          2.68618  4.42225  2.77519  2.73123  3.46354  2.40513  3.72494  3.29354  2.67741  2.69355  4.24690  2.90347  2.73739  3.18146  2.89801  2.37887  2.77519  2.98518  4.58477  3.61503
          0.02569  4.07018  4.79252  0.61958  0.77255  0.48576  0.95510
     26   3.21408  5.35879  0.67114  2.48024  4.76521  3.37135  4.12156  4.40096  3.24560  3.97568  4.96242  3.04492  4.03848  3.36406  3.78540  3.15707  3.55835  4.02046  5.89410  4.61101     26 D - - -
          2.68618  4.42225  2.77519  2.73123  3.46354  2.40513  3.72494  3.29354  2.67741  2.69355  4.24690  2.90347  2.73739  3.18146  2.89801  2.37887  2.77519  2.98518  4.58477  3.61503
          0.02569  4.07018  4.79252  0.61958  0.77255  0.48576  0.95510
     27   0.76246  4.30220  3.67400  3.47971  4.25963  3.12045  4.47688  3.41551  3.50135  3.28757  4.30128  3.57592  3.87885  3.82508  3.73508  2.65265  2.94397  3.03527  5.66678  4.49063     27 a - - -
          2.68618  4.42225  2.77519  2.73123  3.46354  2.40513  3.72494  3.29354  2.67741  2.69355  4.24690  2.90347  2.73739  3.18146  2.89801  2.37887  2.77519  2.98518  4.58477  3.61503
          0.02569  4.07018  4.79252  0.61958  0.77255  0.48576  0.95510
     28   3.52057  4.86567  4.51045  4.26640  0.73625  4.15587  3.98036  3.02445  4.16956  2.35067  3.72775  4.24743  4.61298  4.28391  4.24020  3.77758  3.82331  3.02901  4.17812  2.52336     28 f - - -
          2.68618  4.42225  2.77519  2.73123  3.46354  2.40513  3.72494  3.29354  2.67741  2.69355  4.24690  2.90347  2.73739  3.18146  2.89801  2.37887  2.77519  2.98518  4.58477  3.61503
          0.02569  4.07018  4.79252  0.61958  0.77255  0.48576  0.95510
     29   0.76246  4.30220  3.67400  3.47971  4.25963  3.12045  4.47688  3.41551  3.50135  3.28757  4.30128  3.57592  3.87885  3.82508  3.73508  2.65265  2.94397  3.03527  5.66678  4.49063     29 a - - -
          2.68618  4.42225  2.77519  2.73123  3.46354  2.40513  3.72494  3.29354  2.67741  2.69355  4.24690  2.90347  2.73739  3.18146  2.89801  2.37887  2.77519  2.98518  4.58477  3.61503
          0.02569  4.07018  4.79252  0.61958  0.77255  0.48576  0.95510
     30   2.96687  4.45974  4.39553  4.06903  3.70236  3.92443  4.83909  2.06173  3.93992  2.35769  3.64149  4.22598  4.47705  4.28742  4.13279  3.44380  3.32556  0.80765  5.51882  4.26092     30 v - - -
          2.68618  4.42225  2.77519  2.73123  3.46354  2.40513  3.72494  3.29354  2.67741  2.69355  4.24690  2.90347  2.73739  3.18146  2.89801  2.37887  2.77519  2.98518  4.58477  3.61503
          0.02569  4.07018  4.79252  0.61958  0.77255  0.48576  0.95510
     31   3.24118  5.05784  3.75323  3.22839  4.46320  3.68547  3.98609  4.02240  2.34232  3.50253  4.50132  3.57102  4.18185  3.19989  0.71447  3.31815  3.49583  3.73873  5.46809  4.35169     31 r - - -
          2.68618  4.42225  2.77519  2.73123  3.46354  2.40513  3.72494  3.29354  2.67741  2.69355  4.24690  2.90347  2.73739  3.18146  2.89801  2.37887  2.77519  2.98518  4.58477  3.61503
          0.02569  4.07018  4.79252  0.61958  0.77255  0.48576  0.95510
     32   3.03519  4.75486  3.66446  3.53521  4.50624  3.43140  4.59276  4.10717  3.61036  3.71062  4.77176  3.81997  0.53029  3.99301  3.82977  3.20982  3.49312  3.72916  5.63411  4.63097     32 P - - -
          2.68618  4.42225  2.77519  2.73123  3.46354  2.40513  3.72494  3.29354  2.67741  2.69355  4.24690  2.90347  2.73739  3.18146  2.89801  2.37887  2.77519  2.98518  4.58477  3.61503
          0.02569  4.07018  4.79252  0.61958  0.77255  0.48576  0.95510
     33   3.03519  4.75486  3.66446  3.53521  4.50624  3.43140  4.59276  4.10717  3.61036  3.71062  4.77176  3.81997  0.53029  3.99301  3.82977  3.20982  3.49312  3.72916  5.63411  4.63097     33 P - - -
          2.68618  4.42225  2.77519  2.73123  3.46354  2.40513  3.72494  3.29354  2.67741  2.69355  4.24690  2.90347  2.73739  3.18146  2.89801  2.37887  2.77519  2.98518  4.58477  3.61503
          0.02569  4.07018  4.79252  0.61958  0.77255  0.48576  0.95510
     34   2.92951  4.68084  3.64342  3.57014  4.70030  0.48021  4.67418  4.35210  3.77805  3.98004  4.96048  3.80834  4.07804  4.08689  3.98839  3.10778  3.42613  3.84222  5.73898  4.81035     34 G - - -
          2.68618  4.42225  2.77519  2.73123  3.46354  2.40513  3.72494  3.29354  2.67741  2.69355  4.24690  2.90347  2.73739  3.18146  2.89801  2.37887  2.77519  2.98518  4.58477  3.61503
          0.02569  4.07018  4.79252  0.61958  0.77255  0.48576  0.95510
     35   3.18760  4.55739  4.60764  4.23454  3.51473  4.27313  4.92998  0.86189  4.06653  2.06510  3.42424  4.45281  4.68942  4.39724  4.24110  3.79144  3.48492  1.87187  5.44333  4.19579     35 i - - -
          2.68618  4.42225  2.77519  2.73123  3.46354  2.40513  3.72494  3.29354  2.67741  2.69355  4.24690  2.90347  2.73739  3.18146  2.89801  2.37887  2.77519  2.98518  4.58477  3.61503
          0.02569  4.07018  4.79252  0.61958  0.77255  0.48576  0.95510
     36   3.23497  5.00957  3.34103  3.12510  3.44102  3.62997  0.78584  3.96866  2.96357  3.43572  4.49758  3.52468  4.19552  3.49515  3.21519  3.30515  3.54687  3.70021  4.90243  3.38720     36 h - - -
          2.68618  4.42225  2.77519  2.73123  3.46354  2.40513  3.72494  3.29354  2.67741  2.69355  4.24690  2.90347  2.73739  3.18146  2.89801  2.37887  2.77519  2.98518  4.58477  3.61503
          0.02569  4.07018  4.79252  0.61958  0.77255  0.48576  0.95510
     37   3.21408  5.35879  0.67114  2.48024  4.76521  3.37135  4.12156  4.40096  3.24560  3.97568  4.96242  3.04492  4.03848  3.36406  3.78540  3.15707  3.55835  4.02046  5.89410  4.61101     37 D - - -
          2.68618  4.42225  2.77519  2.73123  3.46354  2.40513  3.72494  3.29354  2.67741  2.69355  4.24690  2.90347  2.73739  3.18146  2.89801  2.37887  2.77519  2.98518  4.58477  3.61503
          0.02569  4.07018  4.79252  0.61958  0.77255  0.48576  0.95510
     38   3.21408  5.35879  0.67114  2.48024  4.76521  3.37135  4.12156  4.40096  3.24560  3.97568  4.96242  3.04492  4.03848  3.36406  3.78540  3.15707  3.55835  4.02046  5.89410  4.61101     38 D - - -
          2.68618  4.42225  2.77519  2.73123  3.46354  2.40513  3.72494  3.29354  2.67741  2.69355  4.24690  2.90347  2.73739  3.18146  2.89801  2.37887  2.77519  2.98518  4.58477  3.61503
          0.02569  4.07018  4.79252  0.61958  0.77255  0.48576  0.95510
     39   2.42336  4.34400  3.39049  3.22007  4.27961  3.07082  4.32209  3.83128  3.30738  3.53773  4.45001  3.40966  3.82690  3.64184  3.58407  0.82764  2.91913  3.32241  5.63699  4.36549     39 s - - -
          2.68618  4.42225  2.77519  2.73123  3.46354  2.40513  3.72494  3.29354  2.67741  2.69355  4.24690  2.90347  2.73739  3.18146  2.89801  2.37887  2.77519  2.98518  4.58477  3.61503
          0.02569  4.07018  4.79252  0.61958  0.77255  0.48576  0.95510
     40   3.38389  4.79006  4.50617  4.15128  3.22238  4.23113  4.74539  2.44163  3.91716  0.66508  3.19134  4.40756  4.63527  4.23777  4.05909  3.83173  3.67070  2.52948  5.16882  3.93632     40 L - - -
          2.68618  4.42225  2.77519  2.73123  3.46354  2.40513  3.72494  3.29354  2.67741  2.69355  4.24690  2.90347  2.73739  3.18146  2.89801  2.37887  2.77519  2.98518  4.58477  3.61503
          0.02569  4.07018  4.79252  0.61958  0.77255  0.48576  0.95510
     41   3.38389  4.79006  4.50617  4.15128  3.22238  4.23113  4.74539  2.44163  3.91716  0.66508  3.19134  4.40756  4.63527  4.23777  4.05909  3.83173  3.67070  2.52948  5.16882  3.93632     41 L - - -
          2.68618  4.42225  2.77519  2.73123  3.46354  2.40513  3.72494  3.29354  2.67741  2.69355  4.24690  2.90347  2.73739  3.18146  2.89801  2.37887  2.77519  2.98518  4.58477  3.61503
          0.02569  4.07018  4.79252  0.61958  0.77255  0.48576  0.95510
     42   3.38389  4.79006  4.50617  4.15128  3.22238  4.23113  4.74539  2.44163  3.91716  0.66508  3.19134  4.40756  4.63527  4.23777  4.05909  3.83173  3.67070  2.52948  5.16882  3.93632     42 L - - -
          2.68618  4.42225  2.77519  2.73123  3.46354  2.40513  3.72494  3.29354  2.67741  2.69355  4.24690  2.90347  2.73739  3.18146  2.89801  2.37887  2.77519  2.98518  4.58477  3.61503
          0.02569  4.07018  4.79252  0.61958  0.77255  0.48576  0.95510
     43   2.89997  4.89531  2.83740  2.74518  4.29128  3.32678  4.09905  4.04918  3.02211  3.67464  4.63212  0.85035  3.99031  3.37586  3.38032  2.96193  3.29063  3.65107  5.57464  4.22829     43 n - - -
          2.68618  4.42225  2.77519  2.73123  3.46354  2.40513  3.72494  3.29354  2.67741  2.69355  4.24690  2.90347  2.73739  3.18146  2.89801  2.37887  2.77519  2.98518  4.58477  3.61503
          0.02569  4.07018  4.79252  0.61958  0.77255  0.48576  0.95510
     44   0.76246  4.30220  3.67400  3.47971  4.25963  3.12045  4.47688  3.41551  3.50135  3.28757  4.30128  3.57592  3.87885  3.82508  3.73508  2.65265  2.94397  3.03527  5.66678  4.49063     44 a - - -
          2.68618  4.42225  2.77519  2.73123  3.46354  2.40513  3.72494  3.29354  2.67741  2.69355  4.24690  2.90347  2.73739  3.18146  2.89801  2.37887  2.77519  2.98518  4.58477  3.61503
          0.02569  4.07018  4.79252  0.61958  0.77255  0.48576  0.95510
     45   2.42336  4.34400  3.39049  3.22007  4.27961  3.07082  4.32209  3.83128  3.30738  3.53773  4.45001  3.40966  3.82690  3.64184  3.58407  0.82764  2.91913  3.32241  5.63699  4.36549     45 s - - -
          2.68618  4.42225  2.77519  2.73123  3.46354  2.40513  3.72494  3.29354  2.67741  2.69355  4.24690  2.90347  2.73739  3.18146  2.89801  2.37887  2.77519  2.98518  4.58477  3.61503
          0.02569  4.07018  4.79252  0.61958  0.77255  0.48576  0.95510
     46   2.92951  4.68084  3.64342  3.57014  4.70030  0.48021  4.67418  4.35210  3.77805  3.98004  4.96048  3.80834  4.07804  4.08689  3.98839  3.10778  3.42613  3.84222  5.73898  4.81035     46 G - - -
          2.68618  4.42225  2.77519  2.73123  3.46354  2.40513  3.72494  3.29354  2.67741  2.69355  4.24690  2.90347  2.73739  3.18146  2.89801  2.37887  2.77519  2.98518  4.58477  3.61503
          0.02569  4.07018  4.79252  0.61958  0.77255  0.48576  0.95510
     47   0.76246  4.30220  3.67400  3.47971  4.25963  3.12045  4.47688  3.41551  3.50135  3.28757  4.30128  3.57592  3.87885  3.82508  3.73508  2.65265  2.94397  3.03527  5.66678  4.49063     47 a - - -
          2.68618  4.42225  2.77519  2.73123  3.46354  2.40513  3.72494  3.29354  2.67741  2.69355  4.24690  2.90347  2.73739  3.18146  2.89801  2.37887  2.77519  2.98518  4.58477  3.61503
          0.29774  4.07018  1.42534  0.61958  0.77255  0.48576  0.95510
     48   2.58661  4.36685  3.24659  3.13846  4.27864  0.83944  4.26138  3.86340  3.31050  3.52561  4.50204  3.41128  3.75584  3.64020  3.55243  2.75690  3.06275  3.40471  5.38990  4.37882     48 g - - -
          2.68618  4.42225  2.77519  2.73123  3.46354  2.40513  3.72494  3.29354  2.67741  2.69355  4.24690  2.90347  2.73739  3.18146  2.89801  2.37887  2.77519  2.98518  4.58477  3.61503
          0.03359  3.80603  4.52838  0.61958  0.77255  0.71553  0.67125
     49   2.92071  5.03432  1.01828  2.29895  4.40309  3.16253  3.87652  3.97668  2.94874  3.59764  4.57581  2.85131  3.81084  3.11670  3.45462  2.89171  3.25843  3.62351  5.58451  4.28897     49 d - - -
          2.68618  4.42225  2.77519  2.73123  3.46354  2.40513  3.72494  3.29354  2.67741  2.69355  4.24690  2.90347  2.73739  3.18146  2.89801  2.37887  2.77519  2.98518  4.58477  3.61503
          0.03359  3.80603  4.52838  0.61958  0.77255  0.71553  0.67125
     50   3.08212  4.56498  4.08197  3.72314  3.11307  3.89625  4.39977  2.31547  3.49147  0.96170  3.15973  4.00486  4.34415  3.87578  3.67777  3.46166  3.38003  2.33523  4.96663  3.67409     50 l - - -
          2.68618  4.42225  2.77519  2.73123  3.46354  2.40513  3.72494  3.29354  2.67741  2.69355  4.24690  2.90347  2.73739  3.18146  2.89801  2.37887  2.77519  2.98518  4.58477  3.61503
          0.03359  3.80603  4.52838  0.61958  0.77255  0.71553  0.67125
     51   2.92071  5.03432  1.01828  2.29895  4.40309  3.16253  3.87652  3.97668  2.94874  3.59764  4.57581  2.85131  3.81084  3.11670  3.45462  2.89171  3.25843  3.62351  5.58451  4.28897     51 d - - -
          2.68618  4.42225  2.77519  2.73123  3.46354  2.40513  3.72494  3.29354  2.67741  2.69355  4.24690  2.90347  2.73739  3.18146  2.89801  2.37887  2.77519  2.98518  4.58477  3.61503
          0.02274  3.79518        *  0.61958  0.77255  0.00000        *
//
