# Supplementary material for: A refined genome phage display methodology delineates the human antibody response in patients with Chagas disease
Source: iScience. 2021 May 15;24(6):102540. doi: 10.1016/j.isci.2021.102540 (PMC8185243; doi:10.1016/j.isci.2021.102540)
Supplement: Data S2. Alignments and consensus sequences for all epitopes. Related to Figure 3 and Data S1 [file mmc3.zip › final clusters A and B/1050.mafft.fasta]

>AAGRVLNSLSAKGRHGKGRNSVGTEDAFAVRPPGIHDDSLLLNASGAGDLD
AAGRVLNSLSAKGRHGKGRNSVGTEDAFAVRPPGIHDDSLLLNASGAGDLD
>AGRVLNSLSAKGRHGKGRNSVGTEDAFAVRPPGIHDDSLLLNASGA
-AGRVLNSLSAKGRHGKGRNSVGTEDAFAVRPPGIHDDSLLLNASGA----
