# Supplementary material for: A refined genome phage display methodology delineates the human antibody response in patients with Chagas disease
Source: iScience. 2021 May 15;24(6):102540. doi: 10.1016/j.isci.2021.102540 (PMC8185243; doi:10.1016/j.isci.2021.102540)
Supplement: Data S2. Alignments and consensus sequences for all epitopes. Related to Figure 3 and Data S1 [file mmc3.zip › final clusters A and B/1051.hmm]

HMMER3/f [3.1b2 | February 2015]
NAME  1051.mafft
LENG  57
ALPH  amino
RF    no
MM    no
CONS  yes
CS    no
MAP   yes
DATE  Wed Dec  6 22:59:02 2017
NSEQ  2
EFFN  0.707031
CKSUM 2525696443
STATS LOCAL MSV       -8.5291  0.71898
STATS LOCAL VITERBI   -8.7380  0.71898
STATS LOCAL FORWARD   -4.2863  0.71898
HMM          A        C        D        E        F        G        H        I        K        L        M        N        P        Q        R        S        T        V        W        Y   
            m->m     m->i     m->d     i->m     i->i     d->m     d->d
  COMPO   2.58704  4.21667  3.23726  3.18631  3.58331  2.65975  2.79949  2.82603  2.67214  2.89585  4.15087  3.21355  2.70977  3.32559  2.32725  2.52705  2.65258  2.95654  4.63377  3.95757
          2.68618  4.42225  2.77519  2.73123  3.46354  2.40513  3.72494  3.29354  2.67741  2.69355  4.24690  2.90347  2.73739  3.18146  2.89801  2.37887  2.77519  2.98518  4.58477  3.61503
          0.26467  4.01595  1.53938  0.61958  0.77255  0.00000        *
      1   2.64415  4.41323  3.24240  3.07091  4.06906  3.10577  4.15367  3.59425  3.12114  3.22978  4.27768  3.38516  1.00635  3.51271  3.37453  2.80951  3.07947  3.24936  5.27739  4.18938      1 p - - -
          2.68618  4.42225  2.77519  2.73123  3.46354  2.40513  3.72494  3.29354  2.67741  2.69355  4.24690  2.90347  2.73739  3.18146  2.89801  2.37887  2.77519  2.98518  4.58477  3.61503
          0.03430  3.78558  4.50793  0.61958  0.77255  0.68205  0.70437
      2   2.37039  4.21441  3.35506  3.10600  3.89600  3.05578  4.12941  3.01273  3.04721  2.87916  3.93744  3.32770  3.75359  3.44708  3.30859  2.57096  1.32851  2.71707  5.34169  4.11338      2 t - - -
          2.68618  4.42225  2.77519  2.73123  3.46354  2.40513  3.72494  3.29354  2.67741  2.69355  4.24690  2.90347  2.73739  3.18146  2.89801  2.37887  2.77519  2.98518  4.58477  3.61503
          0.03430  3.78558  4.50793  0.61958  0.77255  0.68205  0.70437
      3   2.90729  4.73622  3.04790  2.80146  3.22907  3.37854  1.34001  3.59638  2.64718  3.10041  4.13848  3.21336  3.92757  3.16726  2.91693  2.97947  3.20870  3.33341  4.69494  3.18289      3 h - - -
          2.68618  4.42225  2.77519  2.73123  3.46354  2.40513  3.72494  3.29354  2.67741  2.69355  4.24690  2.90347  2.73739  3.18146  2.89801  2.37887  2.77519  2.98518  4.58477  3.61503
          0.03430  3.78558  4.50793  0.61958  0.77255  0.68205  0.70437
      4   2.65521  4.64480  2.66789  2.54584  3.99501  3.12857  3.85766  3.68897  2.75537  3.34659  4.30427  1.32201  3.77734  3.13233  3.10526  2.72706  3.03547  3.32002  5.31136  3.95118      4 n - - -
          2.68618  4.42225  2.77519  2.73123  3.46354  2.40513  3.72494  3.29354  2.67741  2.69355  4.24690  2.90347  2.73739  3.18146  2.89801  2.37887  2.77519  2.98518  4.58477  3.61503
          0.03430  3.78558  4.50793  0.61958  0.77255  0.38009  1.15139
      5   0.82523  4.26901  3.61304  3.41339  4.19984  3.08923  4.41782  3.34718  3.43345  3.22196  4.23978  3.52520  3.84224  3.76185  3.67266  2.61896  2.90637  2.97664  5.61262  4.42950      5 a - - -
          2.68618  4.42225  2.77519  2.73123  3.46354  2.40513  3.72494  3.29354  2.67741  2.69355  4.24690  2.90347  2.73739  3.18146  2.89801  2.37887  2.77519  2.98518  4.58477  3.61503
          0.02714  4.01595  4.73830  0.61958  0.77255  0.48576  0.95510
      6   3.16310  4.95158  3.27624  3.05261  3.39340  3.57586  0.87264  3.88821  2.89212  3.36325  4.41900  3.45532  4.13731  3.42129  3.14820  3.23308  3.47218  3.62070  4.85613  3.34064      6 h - - -
          2.68618  4.42225  2.77519  2.73123  3.46354  2.40513  3.72494  3.29354  2.67741  2.69355  4.24690  2.90347  2.73739  3.18146  2.89801  2.37887  2.77519  2.98518  4.58477  3.61503
          0.02714  4.01595  4.73830  0.61958  0.77255  0.48576  0.95510
      7   3.17297  4.99815  3.67881  3.16249  4.38934  3.63083  3.93682  3.94268  2.30708  3.43263  4.43082  3.51035  4.12801  3.15155  0.77993  3.25129  3.43016  3.66087  5.41519  4.28740      7 r - - -
          2.68618  4.42225  2.77519  2.73123  3.46354  2.40513  3.72494  3.29354  2.67741  2.69355  4.24690  2.90347  2.73739  3.18146  2.89801  2.37887  2.77519  2.98518  4.58477  3.61503
          0.02714  4.01595  4.73830  0.61958  0.77255  0.48576  0.95510
      8   0.82523  4.26901  3.61304  3.41339  4.19984  3.08923  4.41782  3.34718  3.43345  3.22196  4.23978  3.52520  3.84224  3.76185  3.67266  2.61896  2.90637  2.97664  5.61262  4.42950      8 a - - -
          2.68618  4.42225  2.77519  2.73123  3.46354  2.40513  3.72494  3.29354  2.67741  2.69355  4.24690  2.90347  2.73739  3.18146  2.89801  2.37887  2.77519  2.98518  4.58477  3.61503
          0.02714  4.01595  4.73830  0.61958  0.77255  0.48576  0.95510
      9   2.39077  4.31197  3.33669  3.16121  4.22193  3.03946  4.26606  3.76496  3.24471  3.47483  4.39023  3.36150  3.79054  3.58315  3.52487  0.89358  2.88203  3.26843  5.58331  4.30678      9 s - - -
          2.68618  4.42225  2.77519  2.73123  3.46354  2.40513  3.72494  3.29354  2.67741  2.69355  4.24690  2.90347  2.73739  3.18146  2.89801  2.37887  2.77519  2.98518  4.58477  3.61503
          0.02714  4.01595  4.73830  0.61958  0.77255  0.48576  0.95510
     10   3.14382  4.52554  4.53506  4.15800  3.47424  4.21788  4.86133  0.91609  3.98887  2.03328  3.38968  4.38349  4.63725  4.32372  4.16930  3.72887  3.44125  1.86012  5.39324  4.14250     10 i - - -
          2.68618  4.42225  2.77519  2.73123  3.46354  2.40513  3.72494  3.29354  2.67741  2.69355  4.24690  2.90347  2.73739  3.18146  2.89801  2.37887  2.77519  2.98518  4.58477  3.61503
          0.02714  4.01595  4.73830  0.61958  0.77255  0.48576  0.95510
     11   3.16310  4.95158  3.27624  3.05261  3.39340  3.57586  0.87264  3.88821  2.89212  3.36325  4.41900  3.45532  4.13731  3.42129  3.14820  3.23308  3.47218  3.62070  4.85613  3.34064     11 h - - -
          2.68618  4.42225  2.77519  2.73123  3.46354  2.40513  3.72494  3.29354  2.67741  2.69355  4.24690  2.90347  2.73739  3.18146  2.89801  2.37887  2.77519  2.98518  4.58477  3.61503
          0.02714  4.01595  4.73830  0.61958  0.77255  0.48576  0.95510
     12   2.95210  4.68342  3.57513  3.43635  4.41590  3.36290  4.50040  4.00023  3.50632  3.61070  4.66800  3.72767  0.59936  3.89072  3.73394  3.12452  3.40536  3.62890  5.56117  4.53916     12 P - - -
          2.68618  4.42225  2.77519  2.73123  3.46354  2.40513  3.72494  3.29354  2.67741  2.69355  4.24690  2.90347  2.73739  3.18146  2.89801  2.37887  2.77519  2.98518  4.58477  3.61503
          0.02714  4.01595  4.73830  0.61958  0.77255  0.48576  0.95510
     13   3.10778  5.07267  3.29301  2.89031  4.49199  3.57943  3.84580  3.93079  0.85755  3.46563  4.42138  3.30769  4.07131  3.03060  2.46847  3.14156  3.35140  3.63121  5.48922  4.32358     13 k - - -
          2.68618  4.42225  2.77519  2.73123  3.46354  2.40513  3.72494  3.29354  2.67741  2.69355  4.24690  2.90347  2.73739  3.18146  2.89801  2.37887  2.77519  2.98518  4.58477  3.61503
          0.02714  4.01595  4.73830  0.61958  0.77255  0.48576  0.95510
     14   2.39077  4.31197  3.33669  3.16121  4.22193  3.03946  4.26606  3.76496  3.24471  3.47483  4.39023  3.36150  3.79054  3.58315  3.52487  0.89358  2.88203  3.26843  5.58331  4.30678     14 s - - -
          2.68618  4.42225  2.77519  2.73123  3.46354  2.40513  3.72494  3.29354  2.67741  2.69355  4.24690  2.90347  2.73739  3.18146  2.89801  2.37887  2.77519  2.98518  4.58477  3.61503
          0.02714  4.01595  4.73830  0.61958  0.77255  0.48576  0.95510
     15   3.16310  4.95158  3.27624  3.05261  3.39340  3.57586  0.87264  3.88821  2.89212  3.36325  4.41900  3.45532  4.13731  3.42129  3.14820  3.23308  3.47218  3.62070  4.85613  3.34064     15 h - - -
          2.68618  4.42225  2.77519  2.73123  3.46354  2.40513  3.72494  3.29354  2.67741  2.69355  4.24690  2.90347  2.73739  3.18146  2.89801  2.37887  2.77519  2.98518  4.58477  3.61503
          0.02714  4.01595  4.73830  0.61958  0.77255  0.48576  0.95510
     16   2.49550  4.34012  3.56139  3.32271  4.10138  3.17399  4.32832  3.24623  3.26851  3.10458  4.14760  3.50727  3.88985  3.65662  3.51887  2.69859  0.95000  2.92562  5.52648  4.31868     16 t - - -
          2.68618  4.42225  2.77519  2.73123  3.46354  2.40513  3.72494  3.29354  2.67741  2.69355  4.24690  2.90347  2.73739  3.18146  2.89801  2.37887  2.77519  2.98518  4.58477  3.61503
          0.02714  4.01595  4.73830  0.61958  0.77255  0.48576  0.95510
     17   3.00162  4.98734  3.00468  2.76377  4.17449  3.46510  3.92261  3.82929  2.57509  3.31716  4.34303  3.22400  4.02192  0.99899  2.85558  3.04426  3.29944  3.55065  5.42199  4.12606     17 q - - -
          2.68618  4.42225  2.77519  2.73123  3.46354  2.40513  3.72494  3.29354  2.67741  2.69355  4.24690  2.90347  2.73739  3.18146  2.89801  2.37887  2.77519  2.98518  4.58477  3.61503
          0.02714  4.01595  4.73830  0.61958  0.77255  0.48576  0.95510
     18   3.10778  5.07267  3.29301  2.89031  4.49199  3.57943  3.84580  3.93079  0.85755  3.46563  4.42138  3.30769  4.07131  3.03060  2.46847  3.14156  3.35140  3.63121  5.48922  4.32358     18 k - - -
          2.68618  4.42225  2.77519  2.73123  3.46354  2.40513  3.72494  3.29354  2.67741  2.69355  4.24690  2.90347  2.73739  3.18146  2.89801  2.37887  2.77519  2.98518  4.58477  3.61503
          0.02714  4.01595  4.73830  0.61958  0.77255  0.48576  0.95510
     19   3.17297  4.99815  3.67881  3.16249  4.38934  3.63083  3.93682  3.94268  2.30708  3.43263  4.43082  3.51035  4.12801  3.15155  0.77993  3.25129  3.43016  3.66087  5.41519  4.28740     19 r - - -
          2.68618  4.42225  2.77519  2.73123  3.46354  2.40513  3.72494  3.29354  2.67741  2.69355  4.24690  2.90347  2.73739  3.18146  2.89801  2.37887  2.77519  2.98518  4.58477  3.61503
          0.02714  4.01595  4.73830  0.61958  0.77255  0.48576  0.95510
     20   3.44580  4.80616  4.43552  4.17911  0.80323  4.09819  3.94818  2.95390  4.08301  2.29178  3.66404  4.18330  4.55497  4.21191  4.16721  3.70709  3.74772  2.95482  4.15818  2.50864     20 f - - -
          2.68618  4.42225  2.77519  2.73123  3.46354  2.40513  3.72494  3.29354  2.67741  2.69355  4.24690  2.90347  2.73739  3.18146  2.89801  2.37887  2.77519  2.98518  4.58477  3.61503
          0.02714  4.01595  4.73830  0.61958  0.77255  0.48576  0.95510
     21   3.31923  4.74013  4.41931  4.06186  3.19562  4.16312  4.67272  2.40966  3.82819  0.71679  3.17744  4.32336  4.57513  4.16207  3.97995  3.75378  3.60769  2.48386  5.12484  3.88060     21 l - - -
          2.68618  4.42225  2.77519  2.73123  3.46354  2.40513  3.72494  3.29354  2.67741  2.69355  4.24690  2.90347  2.73739  3.18146  2.89801  2.37887  2.77519  2.98518  4.58477  3.61503
          0.02714  4.01595  4.73830  0.61958  0.77255  0.48576  0.95510
     22   3.14382  4.52554  4.53506  4.15800  3.47424  4.21788  4.86133  0.91609  3.98887  2.03328  3.38968  4.38349  4.63725  4.32372  4.16930  3.72887  3.44125  1.86012  5.39324  4.14250     22 i - - -
          2.68618  4.42225  2.77519  2.73123  3.46354  2.40513  3.72494  3.29354  2.67741  2.69355  4.24690  2.90347  2.73739  3.18146  2.89801  2.37887  2.77519  2.98518  4.58477  3.61503
          0.02714  4.01595  4.73830  0.61958  0.77255  0.48576  0.95510
     23   3.16310  4.95158  3.27624  3.05261  3.39340  3.57586  0.87264  3.88821  2.89212  3.36325  4.41900  3.45532  4.13731  3.42129  3.14820  3.23308  3.47218  3.62070  4.85613  3.34064     23 h - - -
          2.68618  4.42225  2.77519  2.73123  3.46354  2.40513  3.72494  3.29354  2.67741  2.69355  4.24690  2.90347  2.73739  3.18146  2.89801  2.37887  2.77519  2.98518  4.58477  3.61503
          0.02714  4.01595  4.73830  0.61958  0.77255  0.48576  0.95510
     24   2.95210  4.68342  3.57513  3.43635  4.41590  3.36290  4.50040  4.00023  3.50632  3.61070  4.66800  3.72767  0.59936  3.89072  3.73394  3.12452  3.40536  3.62890  5.56117  4.53916     24 P - - -
          2.68618  4.42225  2.77519  2.73123  3.46354  2.40513  3.72494  3.29354  2.67741  2.69355  4.24690  2.90347  2.73739  3.18146  2.89801  2.37887  2.77519  2.98518  4.58477  3.61503
          0.02714  4.01595  4.73830  0.61958  0.77255  0.48576  0.95510
     25   3.17297  4.99815  3.67881  3.16249  4.38934  3.63083  3.93682  3.94268  2.30708  3.43263  4.43082  3.51035  4.12801  3.15155  0.77993  3.25129  3.43016  3.66087  5.41519  4.28740     25 r - - -
          2.68618  4.42225  2.77519  2.73123  3.46354  2.40513  3.72494  3.29354  2.67741  2.69355  4.24690  2.90347  2.73739  3.18146  2.89801  2.37887  2.77519  2.98518  4.58477  3.61503
          0.02714  4.01595  4.73830  0.61958  0.77255  0.48576  0.95510
     26   3.17297  4.99815  3.67881  3.16249  4.38934  3.63083  3.93682  3.94268  2.30708  3.43263  4.43082  3.51035  4.12801  3.15155  0.77993  3.25129  3.43016  3.66087  5.41519  4.28740     26 r - - -
          2.68618  4.42225  2.77519  2.73123  3.46354  2.40513  3.72494  3.29354  2.67741  2.69355  4.24690  2.90347  2.73739  3.18146  2.89801  2.37887  2.77519  2.98518  4.58477  3.61503
          0.02714  4.01595  4.73830  0.61958  0.77255  0.48576  0.95510
     27   2.85251  4.61167  3.55550  3.47416  4.60995  0.53845  4.58382  4.24627  3.67483  3.88184  4.86017  3.72008  4.00731  3.98780  3.89333  3.02886  3.34493  3.74690  5.66531  4.71736     27 G - - -
          2.68618  4.42225  2.77519  2.73123  3.46354  2.40513  3.72494  3.29354  2.67741  2.69355  4.24690  2.90347  2.73739  3.18146  2.89801  2.37887  2.77519  2.98518  4.58477  3.61503
          0.02714  4.01595  4.73830  0.61958  0.77255  0.48576  0.95510
     28   3.14922  5.29287  0.73219  2.43503  4.69046  3.32429  4.06509  4.31246  3.17756  3.89606  4.87932  2.99783  3.98743  3.30591  3.71171  3.09680  3.49156  3.93704  5.83066  4.54228     28 d - - -
          2.68618  4.42225  2.77519  2.73123  3.46354  2.40513  3.72494  3.29354  2.67741  2.69355  4.24690  2.90347  2.73739  3.18146  2.89801  2.37887  2.77519  2.98518  4.58477  3.61503
          0.02714  4.01595  4.73830  0.61958  0.77255  0.48576  0.95510
     29   3.10778  5.07267  3.29301  2.89031  4.49199  3.57943  3.84580  3.93079  0.85755  3.46563  4.42138  3.30769  4.07131  3.03060  2.46847  3.14156  3.35140  3.63121  5.48922  4.32358     29 k - - -
          2.68618  4.42225  2.77519  2.73123  3.46354  2.40513  3.72494  3.29354  2.67741  2.69355  4.24690  2.90347  2.73739  3.18146  2.89801  2.37887  2.77519  2.98518  4.58477  3.61503
          0.02714  4.01595  4.73830  0.61958  0.77255  0.48576  0.95510
     30   3.14382  4.52554  4.53506  4.15800  3.47424  4.21788  4.86133  0.91609  3.98887  2.03328  3.38968  4.38349  4.63725  4.32372  4.16930  3.72887  3.44125  1.86012  5.39324  4.14250     30 i - - -
          2.68618  4.42225  2.77519  2.73123  3.46354  2.40513  3.72494  3.29354  2.67741  2.69355  4.24690  2.90347  2.73739  3.18146  2.89801  2.37887  2.77519  2.98518  4.58477  3.61503
          0.02714  4.01595  4.73830  0.61958  0.77255  0.48576  0.95510
     31   2.39077  4.31197  3.33669  3.16121  4.22193  3.03946  4.26606  3.76496  3.24471  3.47483  4.39023  3.36150  3.79054  3.58315  3.52487  0.89358  2.88203  3.26843  5.58331  4.30678     31 s - - -
          2.68618  4.42225  2.77519  2.73123  3.46354  2.40513  3.72494  3.29354  2.67741  2.69355  4.24690  2.90347  2.73739  3.18146  2.89801  2.37887  2.77519  2.98518  4.58477  3.61503
          0.02714  4.01595  4.73830  0.61958  0.77255  0.48576  0.95510
     32   2.39077  4.31197  3.33669  3.16121  4.22193  3.03946  4.26606  3.76496  3.24471  3.47483  4.39023  3.36150  3.79054  3.58315  3.52487  0.89358  2.88203  3.26843  5.58331  4.30678     32 s - - -
          2.68618  4.42225  2.77519  2.73123  3.46354  2.40513  3.72494  3.29354  2.67741  2.69355  4.24690  2.90347  2.73739  3.18146  2.89801  2.37887  2.77519  2.98518  4.58477  3.61503
          0.02714  4.01595  4.73830  0.61958  0.77255  0.48576  0.95510
     33   2.39077  4.31197  3.33669  3.16121  4.22193  3.03946  4.26606  3.76496  3.24471  3.47483  4.39023  3.36150  3.79054  3.58315  3.52487  0.89358  2.88203  3.26843  5.58331  4.30678     33 s - - -
          2.68618  4.42225  2.77519  2.73123  3.46354  2.40513  3.72494  3.29354  2.67741  2.69355  4.24690  2.90347  2.73739  3.18146  2.89801  2.37887  2.77519  2.98518  4.58477  3.61503
          0.02714  4.01595  4.73830  0.61958  0.77255  0.48576  0.95510
     34   2.84803  4.84574  2.79691  2.69795  4.23237  3.28471  4.04532  3.97587  2.96227  3.60700  4.56297  0.92706  3.94454  3.32004  3.32033  2.91083  3.23569  3.58346  5.52196  4.17173     34 n - - -
          2.68618  4.42225  2.77519  2.73123  3.46354  2.40513  3.72494  3.29354  2.67741  2.69355  4.24690  2.90347  2.73739  3.18146  2.89801  2.37887  2.77519  2.98518  4.58477  3.61503
          0.02714  4.01595  4.73830  0.61958  0.77255  0.48576  0.95510
     35   2.49550  4.34012  3.56139  3.32271  4.10138  3.17399  4.32832  3.24623  3.26851  3.10458  4.14760  3.50727  3.88985  3.65662  3.51887  2.69859  0.95000  2.92562  5.52648  4.31868     35 t - - -
          2.68618  4.42225  2.77519  2.73123  3.46354  2.40513  3.72494  3.29354  2.67741  2.69355  4.24690  2.90347  2.73739  3.18146  2.89801  2.37887  2.77519  2.98518  4.58477  3.61503
          0.02714  4.01595  4.73830  0.61958  0.77255  0.48576  0.95510
     36   3.16310  4.95158  3.27624  3.05261  3.39340  3.57586  0.87264  3.88821  2.89212  3.36325  4.41900  3.45532  4.13731  3.42129  3.14820  3.23308  3.47218  3.62070  4.85613  3.34064     36 h - - -
          2.68618  4.42225  2.77519  2.73123  3.46354  2.40513  3.72494  3.29354  2.67741  2.69355  4.24690  2.90347  2.73739  3.18146  2.89801  2.37887  2.77519  2.98518  4.58477  3.61503
          0.02714  4.01595  4.73830  0.61958  0.77255  0.48576  0.95510
     37   2.49550  4.34012  3.56139  3.32271  4.10138  3.17399  4.32832  3.24623  3.26851  3.10458  4.14760  3.50727  3.88985  3.65662  3.51887  2.69859  0.95000  2.92562  5.52648  4.31868     37 t - - -
          2.68618  4.42225  2.77519  2.73123  3.46354  2.40513  3.72494  3.29354  2.67741  2.69355  4.24690  2.90347  2.73739  3.18146  2.89801  2.37887  2.77519  2.98518  4.58477  3.61503
          0.02714  4.01595  4.73830  0.61958  0.77255  0.48576  0.95510
     38   2.85251  4.61167  3.55550  3.47416  4.60995  0.53845  4.58382  4.24627  3.67483  3.88184  4.86017  3.72008  4.00731  3.98780  3.89333  3.02886  3.34493  3.74690  5.66531  4.71736     38 G - - -
          2.68618  4.42225  2.77519  2.73123  3.46354  2.40513  3.72494  3.29354  2.67741  2.69355  4.24690  2.90347  2.73739  3.18146  2.89801  2.37887  2.77519  2.98518  4.58477  3.61503
          0.02714  4.01595  4.73830  0.61958  0.77255  0.48576  0.95510
     39   3.14382  4.52554  4.53506  4.15800  3.47424  4.21788  4.86133  0.91609  3.98887  2.03328  3.38968  4.38349  4.63725  4.32372  4.16930  3.72887  3.44125  1.86012  5.39324  4.14250     39 i - - -
          2.68618  4.42225  2.77519  2.73123  3.46354  2.40513  3.72494  3.29354  2.67741  2.69355  4.24690  2.90347  2.73739  3.18146  2.89801  2.37887  2.77519  2.98518  4.58477  3.61503
          0.02714  4.01595  4.73830  0.61958  0.77255  0.48576  0.95510
     40   3.17297  4.99815  3.67881  3.16249  4.38934  3.63083  3.93682  3.94268  2.30708  3.43263  4.43082  3.51035  4.12801  3.15155  0.77993  3.25129  3.43016  3.66087  5.41519  4.28740     40 r - - -
          2.68618  4.42225  2.77519  2.73123  3.46354  2.40513  3.72494  3.29354  2.67741  2.69355  4.24690  2.90347  2.73739  3.18146  2.89801  2.37887  2.77519  2.98518  4.58477  3.61503
          0.02714  4.01595  4.73830  0.61958  0.77255  0.48576  0.95510
     41   3.17297  4.99815  3.67881  3.16249  4.38934  3.63083  3.93682  3.94268  2.30708  3.43263  4.43082  3.51035  4.12801  3.15155  0.77993  3.25129  3.43016  3.66087  5.41519  4.28740     41 r - - -
          2.68618  4.42225  2.77519  2.73123  3.46354  2.40513  3.72494  3.29354  2.67741  2.69355  4.24690  2.90347  2.73739  3.18146  2.89801  2.37887  2.77519  2.98518  4.58477  3.61503
          0.02714  4.01595  4.73830  0.61958  0.77255  0.48576  0.95510
     42   2.95210  4.68342  3.57513  3.43635  4.41590  3.36290  4.50040  4.00023  3.50632  3.61070  4.66800  3.72767  0.59936  3.89072  3.73394  3.12452  3.40536  3.62890  5.56117  4.53916     42 P - - -
          2.68618  4.42225  2.77519  2.73123  3.46354  2.40513  3.72494  3.29354  2.67741  2.69355  4.24690  2.90347  2.73739  3.18146  2.89801  2.37887  2.77519  2.98518  4.58477  3.61503
          0.02714  4.01595  4.73830  0.61958  0.77255  0.48576  0.95510
     43   2.49550  4.34012  3.56139  3.32271  4.10138  3.17399  4.32832  3.24623  3.26851  3.10458  4.14760  3.50727  3.88985  3.65662  3.51887  2.69859  0.95000  2.92562  5.52648  4.31868     43 t - - -
          2.68618  4.42225  2.77519  2.73123  3.46354  2.40513  3.72494  3.29354  2.67741  2.69355  4.24690  2.90347  2.73739  3.18146  2.89801  2.37887  2.77519  2.98518  4.58477  3.61503
          0.02714  4.01595  4.73830  0.61958  0.77255  0.48576  0.95510
     44   2.95210  4.68342  3.57513  3.43635  4.41590  3.36290  4.50040  4.00023  3.50632  3.61070  4.66800  3.72767  0.59936  3.89072  3.73394  3.12452  3.40536  3.62890  5.56117  4.53916     44 P - - -
          2.68618  4.42225  2.77519  2.73123  3.46354  2.40513  3.72494  3.29354  2.67741  2.69355  4.24690  2.90347  2.73739  3.18146  2.89801  2.37887  2.77519  2.98518  4.58477  3.61503
          0.02714  4.01595  4.73830  0.61958  0.77255  0.48576  0.95510
     45   3.17297  4.99815  3.67881  3.16249  4.38934  3.63083  3.93682  3.94268  2.30708  3.43263  4.43082  3.51035  4.12801  3.15155  0.77993  3.25129  3.43016  3.66087  5.41519  4.28740     45 r - - -
          2.68618  4.42225  2.77519  2.73123  3.46354  2.40513  3.72494  3.29354  2.67741  2.69355  4.24690  2.90347  2.73739  3.18146  2.89801  2.37887  2.77519  2.98518  4.58477  3.61503
          0.02714  4.01595  4.73830  0.61958  0.77255  0.48576  0.95510
     46   2.85251  4.61167  3.55550  3.47416  4.60995  0.53845  4.58382  4.24627  3.67483  3.88184  4.86017  3.72008  4.00731  3.98780  3.89333  3.02886  3.34493  3.74690  5.66531  4.71736     46 G - - -
          2.68618  4.42225  2.77519  2.73123  3.46354  2.40513  3.72494  3.29354  2.67741  2.69355  4.24690  2.90347  2.73739  3.18146  2.89801  2.37887  2.77519  2.98518  4.58477  3.61503
          0.02714  4.01595  4.73830  0.61958  0.77255  0.48576  0.95510
     47   3.16310  4.95158  3.27624  3.05261  3.39340  3.57586  0.87264  3.88821  2.89212  3.36325  4.41900  3.45532  4.13731  3.42129  3.14820  3.23308  3.47218  3.62070  4.85613  3.34064     47 h - - -
          2.68618  4.42225  2.77519  2.73123  3.46354  2.40513  3.72494  3.29354  2.67741  2.69355  4.24690  2.90347  2.73739  3.18146  2.89801  2.37887  2.77519  2.98518  4.58477  3.61503
          0.02714  4.01595  4.73830  0.61958  0.77255  0.48576  0.95510
     48   3.17297  4.99815  3.67881  3.16249  4.38934  3.63083  3.93682  3.94268  2.30708  3.43263  4.43082  3.51035  4.12801  3.15155  0.77993  3.25129  3.43016  3.66087  5.41519  4.28740     48 r - - -
          2.68618  4.42225  2.77519  2.73123  3.46354  2.40513  3.72494  3.29354  2.67741  2.69355  4.24690  2.90347  2.73739  3.18146  2.89801  2.37887  2.77519  2.98518  4.58477  3.61503
          0.26467  4.01595  1.53938  0.61958  0.77255  0.48576  0.95510
     49   3.19874  4.60312  3.96302  3.64932  2.58794  3.63662  3.80127  3.22072  3.37416  2.62962  3.85835  3.81643  4.14776  3.76656  3.51711  3.40310  3.49530  3.10868  1.08065  2.59500     49 w - - -
          2.68618  4.42225  2.77519  2.73123  3.46354  2.40513  3.72494  3.29354  2.67741  2.69355  4.24690  2.90347  2.73739  3.18146  2.89801  2.37887  2.77519  2.98518  4.58477  3.61503
          0.03430  3.78558  4.50793  0.61958  0.77255  0.68205  0.70437
     50   2.49510  1.13548  3.99055  3.71224  3.72587  3.13423  4.37872  2.85731  3.53927  2.77571  3.89520  3.72245  3.83429  3.88926  3.67827  2.76617  2.95491  2.60728  5.15795  4.01351     50 c - - -
          2.68618  4.42225  2.77519  2.73123  3.46354  2.40513  3.72494  3.29354  2.67741  2.69355  4.24690  2.90347  2.73739  3.18146  2.89801  2.37887  2.77519  2.98518  4.58477  3.61503
          0.03430  3.78558  4.50793  0.61958  0.77255  0.68205  0.70437
     51   2.96349  4.40971  4.20695  3.82152  3.31823  3.96820  4.56742  1.19283  3.64772  1.92517  3.27026  4.07913  4.41007  4.00654  3.85438  3.45719  3.26522  1.85132  5.18919  3.91818     51 i - - -
          2.68618  4.42225  2.77519  2.73123  3.46354  2.40513  3.72494  3.29354  2.67741  2.69355  4.24690  2.90347  2.73739  3.18146  2.89801  2.37887  2.77519  2.98518  4.58477  3.61503
          0.03430  3.78558  4.50793  0.61958  0.77255  0.68205  0.70437
     52   2.37039  4.21441  3.35506  3.10600  3.89600  3.05578  4.12941  3.01273  3.04721  2.87916  3.93744  3.32770  3.75359  3.44708  3.30859  2.57096  1.32851  2.71707  5.34169  4.11338     52 t - - -
          2.68618  4.42225  2.77519  2.73123  3.46354  2.40513  3.72494  3.29354  2.67741  2.69355  4.24690  2.90347  2.73739  3.18146  2.89801  2.37887  2.77519  2.98518  4.58477  3.61503
          0.03430  3.78558  4.50793  0.61958  0.77255  0.68205  0.70437
     53   2.64415  4.41323  3.24240  3.07091  4.06906  3.10577  4.15367  3.59425  3.12114  3.22978  4.27768  3.38516  1.00635  3.51271  3.37453  2.80951  3.07947  3.24936  5.27739  4.18938     53 p - - -
          2.68618  4.42225  2.77519  2.73123  3.46354  2.40513  3.72494  3.29354  2.67741  2.69355  4.24690  2.90347  2.73739  3.18146  2.89801  2.37887  2.77519  2.98518  4.58477  3.61503
          0.03430  3.78558  4.50793  0.61958  0.77255  0.68205  0.70437
     54   1.14690  4.15303  3.37756  3.16763  3.96867  2.97929  4.19950  3.08157  3.18167  2.96678  4.01048  3.33821  3.71054  3.53151  3.43668  2.50522  2.77668  2.75128  5.40470  4.19575     54 a - - -
          2.68618  4.42225  2.77519  2.73123  3.46354  2.40513  3.72494  3.29354  2.67741  2.69355  4.24690  2.90347  2.73739  3.18146  2.89801  2.37887  2.77519  2.98518  4.58477  3.61503
          0.03430  3.78558  4.50793  0.61958  0.77255  0.68205  0.70437
     55   2.56377  4.34498  3.21943  3.10924  4.24780  0.87683  4.23258  3.82832  3.27835  3.49299  4.46998  3.38436  3.73332  3.60986  3.52172  2.73365  3.03836  3.37371  5.36366  4.34760     55 g - - -
          2.68618  4.42225  2.77519  2.73123  3.46354  2.40513  3.72494  3.29354  2.67741  2.69355  4.24690  2.90347  2.73739  3.18146  2.89801  2.37887  2.77519  2.98518  4.58477  3.61503
          0.03430  3.78558  4.50793  0.61958  0.77255  0.68205  0.70437
     56   2.91147  4.75199  3.39368  2.92634  4.08456  3.41298  3.76871  3.62225  2.21335  3.15425  4.15909  3.29154  3.92194  2.99546  1.12028  3.00123  3.18479  3.35056  5.20433  4.03317     56 r - - -
          2.68618  4.42225  2.77519  2.73123  3.46354  2.40513  3.72494  3.29354  2.67741  2.69355  4.24690  2.90347  2.73739  3.18146  2.89801  2.37887  2.77519  2.98518  4.58477  3.61503
          0.03430  3.78558  4.50793  0.61958  0.77255  0.68205  0.70437
     57   2.73995  4.30919  4.00267  3.66561  3.48921  3.63112  4.48314  2.06369  3.53191  2.19331  3.47025  3.86862  4.19825  3.89913  3.75229  3.13116  3.10478  1.14269  5.25805  3.98309     57 v - - -
          2.68618  4.42225  2.77519  2.73123  3.46354  2.40513  3.72494  3.29354  2.67741  2.69355  4.24690  2.90347  2.73739  3.18146  2.89801  2.37887  2.77519  2.98518  4.58477  3.61503
          0.02322  3.77450        *  0.61958  0.77255  0.00000        *
//
