# Supplementary material for: A refined genome phage display methodology delineates the human antibody response in patients with Chagas disease
Source: iScience. 2021 May 15;24(6):102540. doi: 10.1016/j.isci.2021.102540 (PMC8185243; doi:10.1016/j.isci.2021.102540)
Supplement: Data S2. Alignments and consensus sequences for all epitopes. Related to Figure 3 and Data S1 [file mmc3.zip › final clusters A and B/1052.hmm]

HMMER3/f [3.1b2 | February 2015]
NAME  1052.mafft
LENG  87
ALPH  amino
RF    no
MM    no
CONS  yes
CS    no
MAP   yes
DATE  Wed Dec  6 22:59:03 2017
NSEQ  2
EFFN  0.628906
CKSUM 617560842
STATS LOCAL MSV       -9.7140  0.71854
STATS LOCAL VITERBI  -10.1064  0.71854
STATS LOCAL FORWARD   -3.7284  0.71854
HMM          A        C        D        E        F        G        H        I        K        L        M        N        P        Q        R        S        T        V        W        Y   
            m->m     m->i     m->d     i->m     i->i     d->m     d->d
  COMPO   2.41033  3.67421  3.10384  2.90573  3.73088  2.88764  3.26399  2.97910  2.88620  2.51322  3.84948  3.19674  2.96910  3.13275  2.93266  2.48143  2.46185  2.65221  4.60389  3.91628
          2.68618  4.42225  2.77519  2.73123  3.46354  2.40513  3.72494  3.29354  2.67741  2.69355  4.24690  2.90347  2.73739  3.18146  2.89801  2.37887  2.77519  2.98518  4.58477  3.61503
          0.03409  3.79157  4.51392  0.61958  0.77255  0.00000        *
      1   3.06637  4.55389  4.05833  3.70010  3.10860  3.87716  4.38127  2.31106  3.46854  0.98189  3.16101  3.98312  4.32801  3.85636  3.65694  3.44182  3.36521  2.32693  4.95625  3.66018      1 l - - -
          2.68618  4.42225  2.77519  2.73123  3.46354  2.40513  3.72494  3.29354  2.67741  2.69355  4.24690  2.90347  2.73739  3.18146  2.89801  2.37887  2.77519  2.98518  4.58477  3.61503
          0.03409  3.79157  4.51392  0.61958  0.77255  0.48576  0.95510
      2   2.65117  4.41957  3.25002  3.07915  4.07733  3.11177  4.16163  3.60382  3.12986  3.23878  4.28672  3.39294  0.99283  3.52122  3.38280  2.81665  3.08690  3.25826  5.28424  4.19763      2 p - - -
          2.68618  4.42225  2.77519  2.73123  3.46354  2.40513  3.72494  3.29354  2.67741  2.69355  4.24690  2.90347  2.73739  3.18146  2.89801  2.37887  2.77519  2.98518  4.58477  3.61503
          0.03409  3.79157  4.51392  0.61958  0.77255  0.48576  0.95510
      3   2.91780  4.75845  3.40057  2.93156  4.09254  3.41853  3.77220  3.63042  2.21447  3.16129  4.16568  3.29644  3.92694  2.99840  1.10985  3.00711  3.19054  3.35840  5.20970  4.03957      3 r - - -
          2.68618  4.42225  2.77519  2.73123  3.46354  2.40513  3.72494  3.29354  2.67741  2.69355  4.24690  2.90347  2.73739  3.18146  2.89801  2.37887  2.77519  2.98518  4.58477  3.61503
          0.03409  3.79157  4.51392  0.61958  0.77255  0.48576  0.95510
      4   2.65117  4.41957  3.25002  3.07915  4.07733  3.11177  4.16163  3.60382  3.12986  3.23878  4.28672  3.39294  0.99283  3.52122  3.38280  2.81665  3.08690  3.25826  5.28424  4.19763      4 p - - -
          2.68618  4.42225  2.77519  2.73123  3.46354  2.40513  3.72494  3.29354  2.67741  2.69355  4.24690  2.90347  2.73739  3.18146  2.89801  2.37887  2.77519  2.98518  4.58477  3.61503
          0.03409  3.79157  4.51392  0.61958  0.77255  0.48576  0.95510
      5   3.09846  4.89882  3.21822  2.98790  3.35122  3.52692  0.96329  3.81550  2.82857  3.29777  4.34827  3.39332  4.08477  3.35548  3.08853  3.16847  3.40516  3.54891  4.81497  3.29962      5 h - - -
          2.68618  4.42225  2.77519  2.73123  3.46354  2.40513  3.72494  3.29354  2.67741  2.69355  4.24690  2.90347  2.73739  3.18146  2.89801  2.37887  2.77519  2.98518  4.58477  3.61503
          0.02861  3.96396  4.68631  0.61958  0.77255  0.48576  0.95510
      6   2.46353  4.30858  3.51093  3.26789  4.05123  3.14466  4.27802  3.18957  3.21266  3.04980  4.09493  3.46214  3.85583  3.60304  3.46658  2.66588  1.02579  2.87471  5.48099  4.26805      6 t - - -
          2.68618  4.42225  2.77519  2.73123  3.46354  2.40513  3.72494  3.29354  2.67741  2.69355  4.24690  2.90347  2.73739  3.18146  2.89801  2.37887  2.77519  2.98518  4.58477  3.61503
          0.02861  3.96396  4.68631  0.61958  0.77255  0.48576  0.95510
      7   2.57433  4.61265  3.14053  2.70018  4.16099  3.28255  3.77190  3.60903  2.40488  3.21230  4.06878  3.10488  3.82781  2.95972  2.01044  1.68856  2.90087  3.23448  5.38431  4.10513      7 s - - -
          2.68618  4.42225  2.77519  2.73123  3.46354  2.40513  3.72494  3.29354  2.67741  2.69355  4.24690  2.90347  2.73739  3.18146  2.89801  2.37887  2.77519  2.98518  4.58477  3.61503
          0.02861  3.96396  4.68631  0.61958  0.77255  0.48576  0.95510
      8   2.46353  4.30858  3.51093  3.26789  4.05123  3.14466  4.27802  3.18957  3.21266  3.04980  4.09493  3.46214  3.85583  3.60304  3.46658  2.66588  1.02579  2.87471  5.48099  4.26805      8 t - - -
          2.68618  4.42225  2.77519  2.73123  3.46354  2.40513  3.72494  3.29354  2.67741  2.69355  4.24690  2.90347  2.73739  3.18146  2.89801  2.37887  2.77519  2.98518  4.58477  3.61503
          0.02861  3.96396  4.68631  0.61958  0.77255  0.48576  0.95510
      9   3.11017  4.94196  3.61030  3.10295  4.31977  3.57999  3.89299  3.86822  2.27769  3.36755  4.36578  3.45548  4.07850  3.10915  0.84735  3.19018  3.37014  3.58832  5.36598  4.22771      9 r - - -
          2.68618  4.42225  2.77519  2.73123  3.46354  2.40513  3.72494  3.29354  2.67741  2.69355  4.24690  2.90347  2.73739  3.18146  2.89801  2.37887  2.77519  2.98518  4.58477  3.61503
          0.02861  3.96396  4.68631  0.61958  0.77255  0.48576  0.95510
     10   2.77695  4.63047  3.25008  2.84152  3.07310  3.52148  3.69484  3.29345  2.72947  2.88812  3.84544  1.81983  3.98698  3.14265  3.05552  2.88822  3.04531  3.04201  2.50270  3.05638     10 n - - -
          2.68618  4.42225  2.77519  2.73123  3.46354  2.40513  3.72494  3.29354  2.67741  2.69355  4.24690  2.90347  2.73739  3.18146  2.89801  2.37887  2.77519  2.98518  4.58477  3.61503
          0.02861  3.96396  4.68631  0.61958  0.77255  0.48576  0.95510
     11   3.25866  4.69412  4.33615  3.97695  3.17207  4.09790  4.60401  2.38171  3.74379  0.77028  3.16742  4.24353  4.51787  4.09022  3.90468  3.68020  3.54895  2.44269  5.08400  3.82827     11 l - - -
          2.68618  4.42225  2.77519  2.73123  3.46354  2.40513  3.72494  3.29354  2.67741  2.69355  4.24690  2.90347  2.73739  3.18146  2.89801  2.37887  2.77519  2.98518  4.58477  3.61503
          0.02861  3.96396  4.68631  0.61958  0.77255  0.48576  0.95510
     12   3.11017  4.94196  3.61030  3.10295  4.31977  3.57999  3.89299  3.86822  2.27769  3.36755  4.36578  3.45548  4.07850  3.10915  0.84735  3.19018  3.37014  3.58832  5.36598  4.22771     12 r - - -
          2.68618  4.42225  2.77519  2.73123  3.46354  2.40513  3.72494  3.29354  2.67741  2.69355  4.24690  2.90347  2.73739  3.18146  2.89801  2.37887  2.77519  2.98518  4.58477  3.61503
          0.02861  3.96396  4.68631  0.61958  0.77255  0.48576  0.95510
     13   3.25866  4.69412  4.33615  3.97695  3.17207  4.09790  4.60401  2.38171  3.74379  0.77028  3.16742  4.24353  4.51787  4.09022  3.90468  3.68020  3.54895  2.44269  5.08400  3.82827     13 l - - -
          2.68618  4.42225  2.77519  2.73123  3.46354  2.40513  3.72494  3.29354  2.67741  2.69355  4.24690  2.90347  2.73739  3.18146  2.89801  2.37887  2.77519  2.98518  4.58477  3.61503
          0.02861  3.96396  4.68631  0.61958  0.77255  0.48576  0.95510
     14   2.87603  4.61765  3.49318  3.34577  4.33230  3.30001  4.41534  3.90167  3.41098  3.51843  4.57251  3.64304  0.67383  3.79698  3.64577  3.04649  3.32490  3.53655  5.49335  4.45437     14 P - - -
          2.68618  4.42225  2.77519  2.73123  3.46354  2.40513  3.72494  3.29354  2.67741  2.69355  4.24690  2.90347  2.73739  3.18146  2.89801  2.37887  2.77519  2.98518  4.58477  3.61503
          0.02861  3.96396  4.68631  0.61958  0.77255  0.48576  0.95510
     15   2.36154  4.28287  3.28751  3.10803  4.16811  3.01113  4.21511  3.70333  3.18796  3.41669  4.33548  3.31782  3.75758  3.53023  3.47083  0.96104  2.84861  3.21838  5.53339  4.25225     15 s - - -
          2.68618  4.42225  2.77519  2.73123  3.46354  2.40513  3.72494  3.29354  2.67741  2.69355  4.24690  2.90347  2.73739  3.18146  2.89801  2.37887  2.77519  2.98518  4.58477  3.61503
          0.02861  3.96396  4.68631  0.61958  0.77255  0.48576  0.95510
     16   3.25866  4.69412  4.33615  3.97695  3.17207  4.09790  4.60401  2.38171  3.74379  0.77028  3.16742  4.24353  4.51787  4.09022  3.90468  3.68020  3.54895  2.44269  5.08400  3.82827     16 l - - -
          2.68618  4.42225  2.77519  2.73123  3.46354  2.40513  3.72494  3.29354  2.67741  2.69355  4.24690  2.90347  2.73739  3.18146  2.89801  2.37887  2.77519  2.98518  4.58477  3.61503
          0.02861  3.96396  4.68631  0.61958  0.77255  0.48576  0.95510
     17   2.78168  4.54757  3.47415  3.38542  4.52514  0.60092  4.49968  4.14741  3.57911  3.78996  4.76678  3.63849  3.94163  3.89606  3.80469  2.95630  3.27004  3.65808  5.59569  4.63028     17 G - - -
          2.68618  4.42225  2.77519  2.73123  3.46354  2.40513  3.72494  3.29354  2.67741  2.69355  4.24690  2.90347  2.73739  3.18146  2.89801  2.37887  2.77519  2.98518  4.58477  3.61503
          0.02861  3.96396  4.68631  0.61958  0.77255  0.48576  0.95510
     18   0.88956  4.23928  3.55679  3.35292  4.14471  3.06124  4.36398  3.28402  3.37155  3.16134  4.18361  3.47899  3.80917  3.70445  3.61542  2.58903  2.87275  2.92258  5.56273  4.37331     18 a - - -
          2.68618  4.42225  2.77519  2.73123  3.46354  2.40513  3.72494  3.29354  2.67741  2.69355  4.24690  2.90347  2.73739  3.18146  2.89801  2.37887  2.77519  2.98518  4.58477  3.61503
          0.02861  3.96396  4.68631  0.61958  0.77255  0.48576  0.95510
     19   3.09846  4.89882  3.21822  2.98790  3.35122  3.52692  0.96329  3.81550  2.82857  3.29777  4.34827  3.39332  4.08477  3.35548  3.08853  3.16847  3.40516  3.54891  4.81497  3.29962     19 h - - -
          2.68618  4.42225  2.77519  2.73123  3.46354  2.40513  3.72494  3.29354  2.67741  2.69355  4.24690  2.90347  2.73739  3.18146  2.89801  2.37887  2.77519  2.98518  4.58477  3.61503
          0.02861  3.96396  4.68631  0.61958  0.77255  0.48576  0.95510
     20   3.08942  5.22982  0.79521  2.39533  4.61948  3.28134  4.01388  4.22880  3.11566  3.82108  4.80172  2.95609  3.94067  3.25356  3.64388  3.04183  3.43013  3.85843  5.77019  4.47797     20 d - - -
          2.68618  4.42225  2.77519  2.73123  3.46354  2.40513  3.72494  3.29354  2.67741  2.69355  4.24690  2.90347  2.73739  3.18146  2.89801  2.37887  2.77519  2.98518  4.58477  3.61503
          0.02861  3.96396  4.68631  0.61958  0.77255  0.48576  0.95510
     21   2.46353  4.30858  3.51093  3.26789  4.05123  3.14466  4.27802  3.18957  3.21266  3.04980  4.09493  3.46214  3.85583  3.60304  3.46658  2.66588  1.02579  2.87471  5.48099  4.26805     21 t - - -
          2.68618  4.42225  2.77519  2.73123  3.46354  2.40513  3.72494  3.29354  2.67741  2.69355  4.24690  2.90347  2.73739  3.18146  2.89801  2.37887  2.77519  2.98518  4.58477  3.61503
          0.02861  3.96396  4.68631  0.61958  0.77255  0.48576  0.95510
     22   2.36154  4.28287  3.28751  3.10803  4.16811  3.01113  4.21511  3.70333  3.18796  3.41669  4.33548  3.31782  3.75758  3.53023  3.47083  0.96104  2.84861  3.21838  5.53339  4.25225     22 s - - -
          2.68618  4.42225  2.77519  2.73123  3.46354  2.40513  3.72494  3.29354  2.67741  2.69355  4.24690  2.90347  2.73739  3.18146  2.89801  2.37887  2.77519  2.98518  4.58477  3.61503
          0.02861  3.96396  4.68631  0.61958  0.77255  0.48576  0.95510
     23   2.46353  4.30858  3.51093  3.26789  4.05123  3.14466  4.27802  3.18957  3.21266  3.04980  4.09493  3.46214  3.85583  3.60304  3.46658  2.66588  1.02579  2.87471  5.48099  4.26805     23 t - - -
          2.68618  4.42225  2.77519  2.73123  3.46354  2.40513  3.72494  3.29354  2.67741  2.69355  4.24690  2.90347  2.73739  3.18146  2.89801  2.37887  2.77519  2.98518  4.58477  3.61503
          0.02861  3.96396  4.68631  0.61958  0.77255  0.48576  0.95510
     24   2.78168  4.54757  3.47415  3.38542  4.52514  0.60092  4.49968  4.14741  3.57911  3.78996  4.76678  3.63849  3.94163  3.89606  3.80469  2.95630  3.27004  3.65808  5.59569  4.63028     24 G - - -
          2.68618  4.42225  2.77519  2.73123  3.46354  2.40513  3.72494  3.29354  2.67741  2.69355  4.24690  2.90347  2.73739  3.18146  2.89801  2.37887  2.77519  2.98518  4.58477  3.61503
          0.02861  3.96396  4.68631  0.61958  0.77255  0.48576  0.95510
     25   2.46353  4.30858  3.51093  3.26789  4.05123  3.14466  4.27802  3.18957  3.21266  3.04980  4.09493  3.46214  3.85583  3.60304  3.46658  2.66588  1.02579  2.87471  5.48099  4.26805     25 t - - -
          2.68618  4.42225  2.77519  2.73123  3.46354  2.40513  3.72494  3.29354  2.67741  2.69355  4.24690  2.90347  2.73739  3.18146  2.89801  2.37887  2.77519  2.98518  4.58477  3.61503
          0.02861  3.96396  4.68631  0.61958  0.77255  0.48576  0.95510
     26   2.46353  4.30858  3.51093  3.26789  4.05123  3.14466  4.27802  3.18957  3.21266  3.04980  4.09493  3.46214  3.85583  3.60304  3.46658  2.66588  1.02579  2.87471  5.48099  4.26805     26 t - - -
          2.68618  4.42225  2.77519  2.73123  3.46354  2.40513  3.72494  3.29354  2.67741  2.69355  4.24690  2.90347  2.73739  3.18146  2.89801  2.37887  2.77519  2.98518  4.58477  3.61503
          0.02861  3.96396  4.68631  0.61958  0.77255  0.48576  0.95510
     27   2.46353  4.30858  3.51093  3.26789  4.05123  3.14466  4.27802  3.18957  3.21266  3.04980  4.09493  3.46214  3.85583  3.60304  3.46658  2.66588  1.02579  2.87471  5.48099  4.26805     27 t - - -
          2.68618  4.42225  2.77519  2.73123  3.46354  2.40513  3.72494  3.29354  2.67741  2.69355  4.24690  2.90347  2.73739  3.18146  2.89801  2.37887  2.77519  2.98518  4.58477  3.61503
          0.02861  3.96396  4.68631  0.61958  0.77255  0.48576  0.95510
     28   0.88956  4.23928  3.55679  3.35292  4.14471  3.06124  4.36398  3.28402  3.37155  3.16134  4.18361  3.47899  3.80917  3.70445  3.61542  2.58903  2.87275  2.92258  5.56273  4.37331     28 a - - -
          2.68618  4.42225  2.77519  2.73123  3.46354  2.40513  3.72494  3.29354  2.67741  2.69355  4.24690  2.90347  2.73739  3.18146  2.89801  2.37887  2.77519  2.98518  4.58477  3.61503
          0.02861  3.96396  4.68631  0.61958  0.77255  0.48576  0.95510
     29   2.31982  4.29933  3.15624  2.87973  4.22878  3.01486  4.04676  3.68212  2.96062  3.34545  4.19101  3.17330  2.19960  3.28899  3.31053  1.45710  2.76738  3.19207  5.55221  4.28609     29 s - - -
          2.68618  4.42225  2.77519  2.73123  3.46354  2.40513  3.72494  3.29354  2.67741  2.69355  4.24690  2.90347  2.73739  3.18146  2.89801  2.37887  2.77519  2.98518  4.58477  3.61503
          0.03409  3.79157  4.51392  0.61958  0.77255  0.48576  0.95510
     30   1.13717  4.15552  3.38330  3.17333  3.97435  2.98169  4.20454  3.08810  3.18752  2.97309  4.01584  3.34250  3.71348  3.53673  3.44230  2.50752  2.77937  2.75672  5.40976  4.20143     30 a - - -
          2.68618  4.42225  2.77519  2.73123  3.46354  2.40513  3.72494  3.29354  2.67741  2.69355  4.24690  2.90347  2.73739  3.18146  2.89801  2.37887  2.77519  2.98518  4.58477  3.61503
          0.03409  3.79157  4.51392  0.61958  0.77255  0.48576  0.95510
     31   2.27895  4.19707  3.13962  2.95382  3.99663  2.92861  4.06486  3.50927  3.02198  3.23663  4.17113  3.19023  3.66120  3.37821  3.30904  1.22005  2.75341  3.06225  5.37614  4.08022     31 s - - -
          2.68618  4.42225  2.77519  2.73123  3.46354  2.40513  3.72494  3.29354  2.67741  2.69355  4.24690  2.90347  2.73739  3.18146  2.89801  2.37887  2.77519  2.98518  4.58477  3.61503
          0.03409  3.79157  4.51392  0.61958  0.77255  0.48576  0.95510
     32   2.65117  4.41957  3.25002  3.07915  4.07733  3.11177  4.16163  3.60382  3.12986  3.23878  4.28672  3.39294  0.99283  3.52122  3.38280  2.81665  3.08690  3.25826  5.28424  4.19763     32 p - - -
          2.68618  4.42225  2.77519  2.73123  3.46354  2.40513  3.72494  3.29354  2.67741  2.69355  4.24690  2.90347  2.73739  3.18146  2.89801  2.37887  2.77519  2.98518  4.58477  3.61503
          0.03409  3.79157  4.51392  0.61958  0.77255  0.48576  0.95510
     33   2.90609  5.01562  1.04152  2.29220  4.38272  3.15239  3.86537  3.95323  2.93512  3.57710  4.55558  2.84354  3.79976  3.10600  3.43848  2.87921  3.24374  3.60183  5.56692  4.27181     33 d - - -
          2.68618  4.42225  2.77519  2.73123  3.46354  2.40513  3.72494  3.29354  2.67741  2.69355  4.24690  2.90347  2.73739  3.18146  2.89801  2.37887  2.77519  2.98518  4.58477  3.61503
          0.03409  3.79157  4.51392  0.61958  0.77255  0.48576  0.95510
     34   2.37310  4.21724  3.35993  3.11081  3.90089  3.05851  4.13381  3.01832  3.05214  2.88456  3.94219  3.33172  3.75669  3.45162  3.31341  2.57371  1.31706  2.72200  5.34601  4.11817     34 t - - -
          2.68618  4.42225  2.77519  2.73123  3.46354  2.40513  3.72494  3.29354  2.67741  2.69355  4.24690  2.90347  2.73739  3.18146  2.89801  2.37887  2.77519  2.98518  4.58477  3.61503
          0.03409  3.79157  4.51392  0.61958  0.77255  0.48576  0.95510
     35   2.27895  4.19707  3.13962  2.95382  3.99663  2.92861  4.06486  3.50927  3.02198  3.23663  4.17113  3.19023  3.66120  3.37821  3.30904  1.22005  2.75341  3.06225  5.37614  4.08022     35 s - - -
          2.68618  4.42225  2.77519  2.73123  3.46354  2.40513  3.72494  3.29354  2.67741  2.69355  4.24690  2.90347  2.73739  3.18146  2.89801  2.37887  2.77519  2.98518  4.58477  3.61503
          0.03409  3.79157  4.51392  0.61958  0.77255  0.48576  0.95510
     36   2.65117  4.41957  3.25002  3.07915  4.07733  3.11177  4.16163  3.60382  3.12986  3.23878  4.28672  3.39294  0.99283  3.52122  3.38280  2.81665  3.08690  3.25826  5.28424  4.19763     36 p - - -
          2.68618  4.42225  2.77519  2.73123  3.46354  2.40513  3.72494  3.29354  2.67741  2.69355  4.24690  2.90347  2.73739  3.18146  2.89801  2.37887  2.77519  2.98518  4.58477  3.61503
          0.03409  3.79157  4.51392  0.61958  0.77255  0.48576  0.95510
     37   2.57040  4.35135  3.22733  3.11773  4.25681  0.86569  4.24097  3.83857  3.28770  3.50251  4.47932  3.39218  3.73988  3.61867  3.53067  2.74039  3.04544  3.38275  5.37135  4.35672     37 g - - -
          2.68618  4.42225  2.77519  2.73123  3.46354  2.40513  3.72494  3.29354  2.67741  2.69355  4.24690  2.90347  2.73739  3.18146  2.89801  2.37887  2.77519  2.98518  4.58477  3.61503
          0.03409  3.79157  4.51392  0.61958  0.77255  0.48576  0.95510
     38   3.06637  4.55389  4.05833  3.70010  3.10860  3.87716  4.38127  2.31106  3.46854  0.98189  3.16101  3.98312  4.32801  3.85636  3.65694  3.44182  3.36521  2.32693  4.95625  3.66018     38 l - - -
          2.68618  4.42225  2.77519  2.73123  3.46354  2.40513  3.72494  3.29354  2.67741  2.69355  4.24690  2.90347  2.73739  3.18146  2.89801  2.37887  2.77519  2.98518  4.58477  3.61503
          0.03409  3.79157  4.51392  0.61958  0.77255  0.48576  0.95510
     39   2.65117  4.41957  3.25002  3.07915  4.07733  3.11177  4.16163  3.60382  3.12986  3.23878  4.28672  3.39294  0.99283  3.52122  3.38280  2.81665  3.08690  3.25826  5.28424  4.19763     39 p - - -
          2.68618  4.42225  2.77519  2.73123  3.46354  2.40513  3.72494  3.29354  2.67741  2.69355  4.24690  2.90347  2.73739  3.18146  2.89801  2.37887  2.77519  2.98518  4.58477  3.61503
          0.03409  3.79157  4.51392  0.61958  0.77255  0.48576  0.95510
     40   1.13717  4.15552  3.38330  3.17333  3.97435  2.98169  4.20454  3.08810  3.18752  2.97309  4.01584  3.34250  3.71348  3.53673  3.44230  2.50752  2.77937  2.75672  5.40976  4.20143     40 a - - -
          2.68618  4.42225  2.77519  2.73123  3.46354  2.40513  3.72494  3.29354  2.67741  2.69355  4.24690  2.90347  2.73739  3.18146  2.89801  2.37887  2.77519  2.98518  4.58477  3.61503
          0.03409  3.79157  4.51392  0.61958  0.77255  0.48576  0.95510
     41   2.37310  4.21724  3.35993  3.11081  3.90089  3.05851  4.13381  3.01832  3.05214  2.88456  3.94219  3.33172  3.75669  3.45162  3.31341  2.57371  1.31706  2.72200  5.34601  4.11817     41 t - - -
          2.68618  4.42225  2.77519  2.73123  3.46354  2.40513  3.72494  3.29354  2.67741  2.69355  4.24690  2.90347  2.73739  3.18146  2.89801  2.37887  2.77519  2.98518  4.58477  3.61503
          0.03409  3.79157  4.51392  0.61958  0.77255  0.48576  0.95510
     42   2.74465  4.31194  4.01127  3.67410  3.49330  3.63768  4.49050  2.06229  3.54052  2.19610  3.47309  3.87624  4.20427  3.90716  3.76038  3.13787  3.10919  1.13398  5.26327  3.98883     42 v - - -
          2.68618  4.42225  2.77519  2.73123  3.46354  2.40513  3.72494  3.29354  2.67741  2.69355  4.24690  2.90347  2.73739  3.18146  2.89801  2.37887  2.77519  2.98518  4.58477  3.61503
          0.03409  3.79157  4.51392  0.61958  0.77255  0.48576  0.95510
     43   2.37310  4.21724  3.35993  3.11081  3.90089  3.05851  4.13381  3.01832  3.05214  2.88456  3.94219  3.33172  3.75669  3.45162  3.31341  2.57371  1.31706  2.72200  5.34601  4.11817     43 t - - -
          2.68618  4.42225  2.77519  2.73123  3.46354  2.40513  3.72494  3.29354  2.67741  2.69355  4.24690  2.90347  2.73739  3.18146  2.89801  2.37887  2.77519  2.98518  4.58477  3.61503
          0.03409  3.79157  4.51392  0.61958  0.77255  0.48576  0.95510
     44   2.91298  4.74131  3.05295  2.80683  3.23269  3.38312  1.32540  3.60306  2.65235  3.10643  4.14474  3.21861  3.93232  3.17263  2.92188  2.98502  3.21448  3.33994  4.69852  3.18628     44 h - - -
          2.68618  4.42225  2.77519  2.73123  3.46354  2.40513  3.72494  3.29354  2.67741  2.69355  4.24690  2.90347  2.73739  3.18146  2.89801  2.37887  2.77519  2.98518  4.58477  3.61503
          0.03409  3.79157  4.51392  0.61958  0.77255  0.48576  0.95510
     45   2.37310  4.21724  3.35993  3.11081  3.90089  3.05851  4.13381  3.01832  3.05214  2.88456  3.94219  3.33172  3.75669  3.45162  3.31341  2.57371  1.31706  2.72200  5.34601  4.11817     45 t - - -
          2.68618  4.42225  2.77519  2.73123  3.46354  2.40513  3.72494  3.29354  2.67741  2.69355  4.24690  2.90347  2.73739  3.18146  2.89801  2.37887  2.77519  2.98518  4.58477  3.61503
          0.03409  3.79157  4.51392  0.61958  0.77255  0.48576  0.95510
     46   2.88667  4.97504  2.46047  1.14657  4.31179  3.22466  3.80741  3.74965  2.67798  3.38093  4.36089  2.89364  3.82611  3.02632  3.07658  2.87886  3.19110  3.44277  5.49889  4.22366     46 e - - -
          2.68618  4.42225  2.77519  2.73123  3.46354  2.40513  3.72494  3.29354  2.67741  2.69355  4.24690  2.90347  2.73739  3.18146  2.89801  2.37887  2.77519  2.98518  4.58477  3.61503
          0.03409  3.79157  4.51392  0.61958  0.77255  0.48576  0.95510
     47   3.06637  4.55389  4.05833  3.70010  3.10860  3.87716  4.38127  2.31106  3.46854  0.98189  3.16101  3.98312  4.32801  3.85636  3.65694  3.44182  3.36521  2.32693  4.95625  3.66018     47 l - - -
          2.68618  4.42225  2.77519  2.73123  3.46354  2.40513  3.72494  3.29354  2.67741  2.69355  4.24690  2.90347  2.73739  3.18146  2.89801  2.37887  2.77519  2.98518  4.58477  3.61503
          0.03409  3.79157  4.51392  0.61958  0.77255  0.48576  0.95510
     48   2.82087  4.79994  2.85411  2.61005  3.95701  3.31485  3.76679  3.57752  2.43714  3.08773  4.12031  3.06814  3.86871  1.38557  2.72191  2.87320  3.11906  3.31300  5.24471  3.93376     48 q - - -
          2.68618  4.42225  2.77519  2.73123  3.46354  2.40513  3.72494  3.29354  2.67741  2.69355  4.24690  2.90347  2.73739  3.18146  2.89801  2.37887  2.77519  2.98518  4.58477  3.61503
          0.03409  3.79157  4.51392  0.61958  0.77255  0.48576  0.95510
     49   2.82087  4.79994  2.85411  2.61005  3.95701  3.31485  3.76679  3.57752  2.43714  3.08773  4.12031  3.06814  3.86871  1.38557  2.72191  2.87320  3.11906  3.31300  5.24471  3.93376     49 q - - -
          2.68618  4.42225  2.77519  2.73123  3.46354  2.40513  3.72494  3.29354  2.67741  2.69355  4.24690  2.90347  2.73739  3.18146  2.89801  2.37887  2.77519  2.98518  4.58477  3.61503
          0.03409  3.79157  4.51392  0.61958  0.77255  0.48576  0.95510
     50   2.82087  4.79994  2.85411  2.61005  3.95701  3.31485  3.76679  3.57752  2.43714  3.08773  4.12031  3.06814  3.86871  1.38557  2.72191  2.87320  3.11906  3.31300  5.24471  3.93376     50 q - - -
          2.68618  4.42225  2.77519  2.73123  3.46354  2.40513  3.72494  3.29354  2.67741  2.69355  4.24690  2.90347  2.73739  3.18146  2.89801  2.37887  2.77519  2.98518  4.58477  3.61503
          0.03409  3.79157  4.51392  0.61958  0.77255  0.48576  0.95510
     51   2.82087  4.79994  2.85411  2.61005  3.95701  3.31485  3.76679  3.57752  2.43714  3.08773  4.12031  3.06814  3.86871  1.38557  2.72191  2.87320  3.11906  3.31300  5.24471  3.93376     51 q - - -
          2.68618  4.42225  2.77519  2.73123  3.46354  2.40513  3.72494  3.29354  2.67741  2.69355  4.24690  2.90347  2.73739  3.18146  2.89801  2.37887  2.77519  2.98518  4.58477  3.61503
          0.03409  3.79157  4.51392  0.61958  0.77255  0.48576  0.95510
     52   2.65976  4.65004  2.67030  2.54872  4.00116  3.13228  3.86172  3.69615  2.75978  3.35298  4.31039  1.30999  3.78121  3.13615  3.11010  2.73123  3.04008  3.32658  5.31676  3.95671     52 n - - -
          2.68618  4.42225  2.77519  2.73123  3.46354  2.40513  3.72494  3.29354  2.67741  2.69355  4.24690  2.90347  2.73739  3.18146  2.89801  2.37887  2.77519  2.98518  4.58477  3.61503
          0.03409  3.79157  4.51392  0.61958  0.77255  0.48576  0.95510
     53   2.27895  4.19707  3.13962  2.95382  3.99663  2.92861  4.06486  3.50927  3.02198  3.23663  4.17113  3.19023  3.66120  3.37821  3.30904  1.22005  2.75341  3.06225  5.37614  4.08022     53 s - - -
          2.68618  4.42225  2.77519  2.73123  3.46354  2.40513  3.72494  3.29354  2.67741  2.69355  4.24690  2.90347  2.73739  3.18146  2.89801  2.37887  2.77519  2.98518  4.58477  3.61503
          0.03409  3.79157  4.51392  0.61958  0.77255  0.48576  0.95510
     54   1.13717  4.15552  3.38330  3.17333  3.97435  2.98169  4.20454  3.08810  3.18752  2.97309  4.01584  3.34250  3.71348  3.53673  3.44230  2.50752  2.77937  2.75672  5.40976  4.20143     54 a - - -
          2.68618  4.42225  2.77519  2.73123  3.46354  2.40513  3.72494  3.29354  2.67741  2.69355  4.24690  2.90347  2.73739  3.18146  2.89801  2.37887  2.77519  2.98518  4.58477  3.61503
          0.03409  3.79157  4.51392  0.61958  0.77255  0.48576  0.95510
     55   2.37310  4.21724  3.35993  3.11081  3.90089  3.05851  4.13381  3.01832  3.05214  2.88456  3.94219  3.33172  3.75669  3.45162  3.31341  2.57371  1.31706  2.72200  5.34601  4.11817     55 t - - -
          2.68618  4.42225  2.77519  2.73123  3.46354  2.40513  3.72494  3.29354  2.67741  2.69355  4.24690  2.90347  2.73739  3.18146  2.89801  2.37887  2.77519  2.98518  4.58477  3.61503
          0.03409  3.79157  4.51392  0.61958  0.77255  0.48576  0.95510
     56   1.13717  4.15552  3.38330  3.17333  3.97435  2.98169  4.20454  3.08810  3.18752  2.97309  4.01584  3.34250  3.71348  3.53673  3.44230  2.50752  2.77937  2.75672  5.40976  4.20143     56 a - - -
          2.68618  4.42225  2.77519  2.73123  3.46354  2.40513  3.72494  3.29354  2.67741  2.69355  4.24690  2.90347  2.73739  3.18146  2.89801  2.37887  2.77519  2.98518  4.58477  3.61503
          0.03409  3.79157  4.51392  0.61958  0.77255  0.48576  0.95510
     57   2.27895  4.19707  3.13962  2.95382  3.99663  2.92861  4.06486  3.50927  3.02198  3.23663  4.17113  3.19023  3.66120  3.37821  3.30904  1.22005  2.75341  3.06225  5.37614  4.08022     57 s - - -
          2.68618  4.42225  2.77519  2.73123  3.46354  2.40513  3.72494  3.29354  2.67741  2.69355  4.24690  2.90347  2.73739  3.18146  2.89801  2.37887  2.77519  2.98518  4.58477  3.61503
          0.03409  3.79157  4.51392  0.61958  0.77255  0.48576  0.95510
     58   2.90831  4.47082  3.96345  3.55262  3.17688  3.77361  4.30661  2.34460  3.32439  1.78559  1.54254  3.83955  4.23542  3.71267  3.53885  3.24811  3.21290  2.34082  5.00580  3.75932     58 m - - -
          2.68618  4.42225  2.77519  2.73123  3.46354  2.40513  3.72494  3.29354  2.67741  2.69355  4.24690  2.90347  2.73739  3.18146  2.89801  2.37887  2.77519  2.98518  4.58477  3.61503
          0.03409  3.79157  4.51392  0.61958  0.77255  0.48576  0.95510
     59   2.91298  4.74131  3.05295  2.80683  3.23269  3.38312  1.32540  3.60306  2.65235  3.10643  4.14474  3.21861  3.93232  3.17263  2.92188  2.98502  3.21448  3.33994  4.69852  3.18628     59 h - - -
          2.68618  4.42225  2.77519  2.73123  3.46354  2.40513  3.72494  3.29354  2.67741  2.69355  4.24690  2.90347  2.73739  3.18146  2.89801  2.37887  2.77519  2.98518  4.58477  3.61503
          0.03409  3.79157  4.51392  0.61958  0.77255  0.48576  0.95510
     60   2.50103  1.12071  3.99825  3.72109  3.73308  3.13915  4.38622  2.86530  3.54810  2.78354  3.90310  3.72969  3.83968  3.89780  3.68611  2.77216  2.96130  2.61492  5.16416  4.02076     60 c - - -
          2.68618  4.42225  2.77519  2.73123  3.46354  2.40513  3.72494  3.29354  2.67741  2.69355  4.24690  2.90347  2.73739  3.18146  2.89801  2.37887  2.77519  2.98518  4.58477  3.61503
          0.03409  3.79157  4.51392  0.61958  0.77255  0.48576  0.95510
     61   2.90104  4.85719  3.07145  2.71094  4.22504  3.39693  3.71994  3.64973  1.15510  3.23369  4.20160  3.13823  3.90475  2.91760  2.42430  2.94960  3.16148  3.36281  5.31473  4.11659     61 k - - -
          2.68618  4.42225  2.77519  2.73123  3.46354  2.40513  3.72494  3.29354  2.67741  2.69355  4.24690  2.90347  2.73739  3.18146  2.89801  2.37887  2.77519  2.98518  4.58477  3.61503
          0.03409  3.79157  4.51392  0.61958  0.77255  0.48576  0.95510
     62   2.91780  4.75845  3.40057  2.93156  4.09254  3.41853  3.77220  3.63042  2.21447  3.16129  4.16568  3.29644  3.92694  2.99840  1.10985  3.00711  3.19054  3.35840  5.20970  4.03957     62 r - - -
          2.68618  4.42225  2.77519  2.73123  3.46354  2.40513  3.72494  3.29354  2.67741  2.69355  4.24690  2.90347  2.73739  3.18146  2.89801  2.37887  2.77519  2.98518  4.58477  3.61503
          0.03409  3.79157  4.51392  0.61958  0.77255  0.48576  0.95510
     63   2.27895  4.19707  3.13962  2.95382  3.99663  2.92861  4.06486  3.50927  3.02198  3.23663  4.17113  3.19023  3.66120  3.37821  3.30904  1.22005  2.75341  3.06225  5.37614  4.08022     63 s - - -
          2.68618  4.42225  2.77519  2.73123  3.46354  2.40513  3.72494  3.29354  2.67741  2.69355  4.24690  2.90347  2.73739  3.18146  2.89801  2.37887  2.77519  2.98518  4.58477  3.61503
          0.03409  3.79157  4.51392  0.61958  0.77255  0.48576  0.95510
     64   2.96818  4.41233  4.21612  3.83067  3.32197  3.97525  4.57527  1.18438  3.65703  1.92730  3.27268  4.08743  4.41626  4.01504  3.86298  3.46457  3.26968  1.85052  5.19441  3.92414     64 i - - -
          2.68618  4.42225  2.77519  2.73123  3.46354  2.40513  3.72494  3.29354  2.67741  2.69355  4.24690  2.90347  2.73739  3.18146  2.89801  2.37887  2.77519  2.98518  4.58477  3.61503
          0.03409  3.79157  4.51392  0.61958  0.77255  0.48576  0.95510
     65   2.91298  4.74131  3.05295  2.80683  3.23269  3.38312  1.32540  3.60306  2.65235  3.10643  4.14474  3.21861  3.93232  3.17263  2.92188  2.98502  3.21448  3.33994  4.69852  3.18628     65 h - - -
          2.68618  4.42225  2.77519  2.73123  3.46354  2.40513  3.72494  3.29354  2.67741  2.69355  4.24690  2.90347  2.73739  3.18146  2.89801  2.37887  2.77519  2.98518  4.58477  3.61503
          0.03409  3.79157  4.51392  0.61958  0.77255  0.48576  0.95510
     66   2.74465  4.31194  4.01127  3.67410  3.49330  3.63768  4.49050  2.06229  3.54052  2.19610  3.47309  3.87624  4.20427  3.90716  3.76038  3.13787  3.10919  1.13398  5.26327  3.98883     66 v - - -
          2.68618  4.42225  2.77519  2.73123  3.46354  2.40513  3.72494  3.29354  2.67741  2.69355  4.24690  2.90347  2.73739  3.18146  2.89801  2.37887  2.77519  2.98518  4.58477  3.61503
          0.03409  3.79157  4.51392  0.61958  0.77255  0.48576  0.95510
     67   2.91298  4.74131  3.05295  2.80683  3.23269  3.38312  1.32540  3.60306  2.65235  3.10643  4.14474  3.21861  3.93232  3.17263  2.92188  2.98502  3.21448  3.33994  4.69852  3.18628     67 h - - -
          2.68618  4.42225  2.77519  2.73123  3.46354  2.40513  3.72494  3.29354  2.67741  2.69355  4.24690  2.90347  2.73739  3.18146  2.89801  2.37887  2.77519  2.98518  4.58477  3.61503
          0.03409  3.79157  4.51392  0.61958  0.77255  0.48576  0.95510
     68   2.50103  1.12071  3.99825  3.72109  3.73308  3.13915  4.38622  2.86530  3.54810  2.78354  3.90310  3.72969  3.83968  3.89780  3.68611  2.77216  2.96130  2.61492  5.16416  4.02076     68 c - - -
          2.68618  4.42225  2.77519  2.73123  3.46354  2.40513  3.72494  3.29354  2.67741  2.69355  4.24690  2.90347  2.73739  3.18146  2.89801  2.37887  2.77519  2.98518  4.58477  3.61503
          0.03409  3.79157  4.51392  0.61958  0.77255  0.48576  0.95510
     69   2.65976  4.65004  2.67030  2.54872  4.00116  3.13228  3.86172  3.69615  2.75978  3.35298  4.31039  1.30999  3.78121  3.13615  3.11010  2.73123  3.04008  3.32658  5.31676  3.95671     69 n - - -
          2.68618  4.42225  2.77519  2.73123  3.46354  2.40513  3.72494  3.29354  2.67741  2.69355  4.24690  2.90347  2.73739  3.18146  2.89801  2.37887  2.77519  2.98518  4.58477  3.61503
          0.03409  3.79157  4.51392  0.61958  0.77255  0.48576  0.95510
     70   2.74465  4.31194  4.01127  3.67410  3.49330  3.63768  4.49050  2.06229  3.54052  2.19610  3.47309  3.87624  4.20427  3.90716  3.76038  3.13787  3.10919  1.13398  5.26327  3.98883     70 v - - -
          2.68618  4.42225  2.77519  2.73123  3.46354  2.40513  3.72494  3.29354  2.67741  2.69355  4.24690  2.90347  2.73739  3.18146  2.89801  2.37887  2.77519  2.98518  4.58477  3.61503
          0.03409  3.79157  4.51392  0.61958  0.77255  0.48576  0.95510
     71   2.91298  4.74131  3.05295  2.80683  3.23269  3.38312  1.32540  3.60306  2.65235  3.10643  4.14474  3.21861  3.93232  3.17263  2.92188  2.98502  3.21448  3.33994  4.69852  3.18628     71 h - - -
          2.68618  4.42225  2.77519  2.73123  3.46354  2.40513  3.72494  3.29354  2.67741  2.69355  4.24690  2.90347  2.73739  3.18146  2.89801  2.37887  2.77519  2.98518  4.58477  3.61503
          0.03409  3.79157  4.51392  0.61958  0.77255  0.48576  0.95510
     72   2.74465  4.31194  4.01127  3.67410  3.49330  3.63768  4.49050  2.06229  3.54052  2.19610  3.47309  3.87624  4.20427  3.90716  3.76038  3.13787  3.10919  1.13398  5.26327  3.98883     72 v - - -
          2.68618  4.42225  2.77519  2.73123  3.46354  2.40513  3.72494  3.29354  2.67741  2.69355  4.24690  2.90347  2.73739  3.18146  2.89801  2.37887  2.77519  2.98518  4.58477  3.61503
          0.03409  3.79157  4.51392  0.61958  0.77255  0.48576  0.95510
     73   2.96818  4.41233  4.21612  3.83067  3.32197  3.97525  4.57527  1.18438  3.65703  1.92730  3.27268  4.08743  4.41626  4.01504  3.86298  3.46457  3.26968  1.85052  5.19441  3.92414     73 i - - -
          2.68618  4.42225  2.77519  2.73123  3.46354  2.40513  3.72494  3.29354  2.67741  2.69355  4.24690  2.90347  2.73739  3.18146  2.89801  2.37887  2.77519  2.98518  4.58477  3.61503
          0.03409  3.79157  4.51392  0.61958  0.77255  0.48576  0.95510
     74   2.50103  1.12071  3.99825  3.72109  3.73308  3.13915  4.38622  2.86530  3.54810  2.78354  3.90310  3.72969  3.83968  3.89780  3.68611  2.77216  2.96130  2.61492  5.16416  4.02076     74 c - - -
          2.68618  4.42225  2.77519  2.73123  3.46354  2.40513  3.72494  3.29354  2.67741  2.69355  4.24690  2.90347  2.73739  3.18146  2.89801  2.37887  2.77519  2.98518  4.58477  3.61503
          0.03409  3.79157  4.51392  0.61958  0.77255  0.48576  0.95510
     75   2.74465  4.31194  4.01127  3.67410  3.49330  3.63768  4.49050  2.06229  3.54052  2.19610  3.47309  3.87624  4.20427  3.90716  3.76038  3.13787  3.10919  1.13398  5.26327  3.98883     75 v - - -
          2.68618  4.42225  2.77519  2.73123  3.46354  2.40513  3.72494  3.29354  2.67741  2.69355  4.24690  2.90347  2.73739  3.18146  2.89801  2.37887  2.77519  2.98518  4.58477  3.61503
          0.03409  3.79157  4.51392  0.61958  0.77255  0.48576  0.95510
     76   3.20781  4.61020  3.97164  3.65923  2.59281  3.64290  3.80766  3.22982  3.38385  2.63780  3.86719  3.82506  4.15446  3.77591  3.52583  3.41214  3.50461  3.11794  1.06576  2.59950     76 w - - -
          2.68618  4.42225  2.77519  2.73123  3.46354  2.40513  3.72494  3.29354  2.67741  2.69355  4.24690  2.90347  2.73739  3.18146  2.89801  2.37887  2.77519  2.98518  4.58477  3.61503
          0.03409  3.79157  4.51392  0.61958  0.77255  0.48576  0.95510
     77   3.06637  4.55389  4.05833  3.70010  3.10860  3.87716  4.38127  2.31106  3.46854  0.98189  3.16101  3.98312  4.32801  3.85636  3.65694  3.44182  3.36521  2.32693  4.95625  3.66018     77 l - - -
          2.68618  4.42225  2.77519  2.73123  3.46354  2.40513  3.72494  3.29354  2.67741  2.69355  4.24690  2.90347  2.73739  3.18146  2.89801  2.37887  2.77519  2.98518  4.58477  3.61503
          0.03409  3.79157  4.51392  0.61958  0.77255  0.48576  0.95510
     78   2.50103  1.12071  3.99825  3.72109  3.73308  3.13915  4.38622  2.86530  3.54810  2.78354  3.90310  3.72969  3.83968  3.89780  3.68611  2.77216  2.96130  2.61492  5.16416  4.02076     78 c - - -
          2.68618  4.42225  2.77519  2.73123  3.46354  2.40513  3.72494  3.29354  2.67741  2.69355  4.24690  2.90347  2.73739  3.18146  2.89801  2.37887  2.77519  2.98518  4.58477  3.61503
          0.03409  3.79157  4.51392  0.61958  0.77255  0.48576  0.95510
     79   2.74465  4.31194  4.01127  3.67410  3.49330  3.63768  4.49050  2.06229  3.54052  2.19610  3.47309  3.87624  4.20427  3.90716  3.76038  3.13787  3.10919  1.13398  5.26327  3.98883     79 v - - -
          2.68618  4.42225  2.77519  2.73123  3.46354  2.40513  3.72494  3.29354  2.67741  2.69355  4.24690  2.90347  2.73739  3.18146  2.89801  2.37887  2.77519  2.98518  4.58477  3.61503
          0.03409  3.79157  4.51392  0.61958  0.77255  0.48576  0.95510
     80   2.65117  4.41957  3.25002  3.07915  4.07733  3.11177  4.16163  3.60382  3.12986  3.23878  4.28672  3.39294  0.99283  3.52122  3.38280  2.81665  3.08690  3.25826  5.28424  4.19763     80 p - - -
          2.68618  4.42225  2.77519  2.73123  3.46354  2.40513  3.72494  3.29354  2.67741  2.69355  4.24690  2.90347  2.73739  3.18146  2.89801  2.37887  2.77519  2.98518  4.58477  3.61503
          0.03409  3.79157  4.51392  0.61958  0.77255  0.48576  0.95510
     81   1.13717  4.15552  3.38330  3.17333  3.97435  2.98169  4.20454  3.08810  3.18752  2.97309  4.01584  3.34250  3.71348  3.53673  3.44230  2.50752  2.77937  2.75672  5.40976  4.20143     81 a - - -
          2.68618  4.42225  2.77519  2.73123  3.46354  2.40513  3.72494  3.29354  2.67741  2.69355  4.24690  2.90347  2.73739  3.18146  2.89801  2.37887  2.77519  2.98518  4.58477  3.61503
          0.03409  3.79157  4.51392  0.61958  0.77255  0.48576  0.95510
     82   2.88667  4.97504  2.46047  1.14657  4.31179  3.22466  3.80741  3.74965  2.67798  3.38093  4.36089  2.89364  3.82611  3.02632  3.07658  2.87886  3.19110  3.44277  5.49889  4.22366     82 e - - -
          2.68618  4.42225  2.77519  2.73123  3.46354  2.40513  3.72494  3.29354  2.67741  2.69355  4.24690  2.90347  2.73739  3.18146  2.89801  2.37887  2.77519  2.98518  4.58477  3.61503
          0.03409  3.79157  4.51392  0.61958  0.77255  0.48576  0.95510
     83   2.37310  4.21724  3.35993  3.11081  3.90089  3.05851  4.13381  3.01832  3.05214  2.88456  3.94219  3.33172  3.75669  3.45162  3.31341  2.57371  1.31706  2.72200  5.34601  4.11817     83 t - - -
          2.68618  4.42225  2.77519  2.73123  3.46354  2.40513  3.72494  3.29354  2.67741  2.69355  4.24690  2.90347  2.73739  3.18146  2.89801  2.37887  2.77519  2.98518  4.58477  3.61503
          0.03409  3.79157  4.51392  0.61958  0.77255  0.48576  0.95510
     84   2.82087  4.79994  2.85411  2.61005  3.95701  3.31485  3.76679  3.57752  2.43714  3.08773  4.12031  3.06814  3.86871  1.38557  2.72191  2.87320  3.11906  3.31300  5.24471  3.93376     84 q - - -
          2.68618  4.42225  2.77519  2.73123  3.46354  2.40513  3.72494  3.29354  2.67741  2.69355  4.24690  2.90347  2.73739  3.18146  2.89801  2.37887  2.77519  2.98518  4.58477  3.61503
          0.03409  3.79157  4.51392  0.61958  0.77255  0.48576  0.95510
     85   2.27895  4.19707  3.13962  2.95382  3.99663  2.92861  4.06486  3.50927  3.02198  3.23663  4.17113  3.19023  3.66120  3.37821  3.30904  1.22005  2.75341  3.06225  5.37614  4.08022     85 s - - -
          2.68618  4.42225  2.77519  2.73123  3.46354  2.40513  3.72494  3.29354  2.67741  2.69355  4.24690  2.90347  2.73739  3.18146  2.89801  2.37887  2.77519  2.98518  4.58477  3.61503
          0.03409  3.79157  4.51392  0.61958  0.77255  0.48576  0.95510
     86   2.90104  4.85719  3.07145  2.71094  4.22504  3.39693  3.71994  3.64973  1.15510  3.23369  4.20160  3.13823  3.90475  2.91760  2.42430  2.94960  3.16148  3.36281  5.31473  4.11659     86 k - - -
          2.68618  4.42225  2.77519  2.73123  3.46354  2.40513  3.72494  3.29354  2.67741  2.69355  4.24690  2.90347  2.73739  3.18146  2.89801  2.37887  2.77519  2.98518  4.58477  3.61503
          0.03409  3.79157  4.51392  0.61958  0.77255  0.48576  0.95510
     87   2.88667  4.97504  2.46047  1.14657  4.31179  3.22466  3.80741  3.74965  2.67798  3.38093  4.36089  2.89364  3.82611  3.02632  3.07658  2.87886  3.19110  3.44277  5.49889  4.22366     87 e - - -
          2.68618  4.42225  2.77519  2.73123  3.46354  2.40513  3.72494  3.29354  2.67741  2.69355  4.24690  2.90347  2.73739  3.18146  2.89801  2.37887  2.77519  2.98518  4.58477  3.61503
          0.02307  3.78056        *  0.61958  0.77255  0.00000        *
//
