# Supplementary material for: A refined genome phage display methodology delineates the human antibody response in patients with Chagas disease
Source: iScience. 2021 May 15;24(6):102540. doi: 10.1016/j.isci.2021.102540 (PMC8185243; doi:10.1016/j.isci.2021.102540)
Supplement: Data S2. Alignments and consensus sequences for all epitopes. Related to Figure 3 and Data S1 [file mmc3.zip › final clusters A and B/1053.hmm]

HMMER3/f [3.1b2 | February 2015]
NAME  1053.mafft
LENG  31
ALPH  amino
RF    no
MM    no
CONS  yes
CS    no
MAP   yes
DATE  Wed Dec  6 22:59:03 2017
NSEQ  2
EFFN  1.238281
CKSUM 509299579
STATS LOCAL MSV       -7.3836  0.71981
STATS LOCAL VITERBI   -7.5403  0.71981
STATS LOCAL FORWARD   -4.4826  0.71981
HMM          A        C        D        E        F        G        H        I        K        L        M        N        P        Q        R        S        T        V        W        Y   
            m->m     m->i     m->d     i->m     i->i     d->m     d->d
  COMPO   3.03644  5.00140  3.60591  2.70466  3.43760  2.60267  2.59959  3.44398  2.85770  3.58708  4.70470  3.19458  1.84330  2.62078  2.08989  2.79876  3.12216  3.66558  5.51893  4.24430
          2.68618  4.42225  2.77519  2.73123  3.46354  2.40513  3.72494  3.29354  2.67741  2.69355  4.24690  2.90347  2.73739  3.18146  2.89801  2.37887  2.77519  2.98518  4.58477  3.61503
          0.34555  4.31195  1.27739  0.61958  0.77255  0.00000        *
      1   0.85170  4.25629  3.58920  3.38766  4.17647  3.07726  4.39490  3.32042  3.40712  3.19627  4.21589  3.50553  3.82813  3.73739  3.64835  2.60612  2.89198  2.95372  5.59146  4.40565      1 a - - -
          2.68618  4.42225  2.77519  2.73123  3.46354  2.40513  3.72494  3.29354  2.67741  2.69355  4.24690  2.90347  2.73739  3.18146  2.89801  2.37887  2.77519  2.98518  4.58477  3.61503
          0.02775  3.99415  4.71649  0.61958  0.77255  0.81205  0.58690
      2   2.37827  4.29957  3.31579  3.13852  4.19919  3.02737  4.24436  3.73889  3.22052  3.45020  4.36697  3.34288  3.77650  3.56055  3.50189  0.92135  2.86775  3.24724  5.56220  4.28371      2 s - - -
          2.68618  4.42225  2.77519  2.73123  3.46354  2.40513  3.72494  3.29354  2.67741  2.69355  4.24690  2.90347  2.73739  3.18146  2.89801  2.37887  2.77519  2.98518  4.58477  3.61503
          0.02775  3.99415  4.71649  0.61958  0.77255  0.81205  0.58690
      3   3.13549  4.92912  3.25142  3.02490  3.37530  3.55499  0.90974  3.85719  2.86488  3.33532  4.38879  3.42878  4.11488  3.39309  3.12263  3.20545  3.44353  3.59007  4.83849  3.32301      3 h - - -
          2.68618  4.42225  2.77519  2.73123  3.46354  2.40513  3.72494  3.29354  2.67741  2.69355  4.24690  2.90347  2.73739  3.18146  2.89801  2.37887  2.77519  2.98518  4.58477  3.61503
          0.02775  3.99415  4.71649  0.61958  0.77255  0.32525  1.28138
      4   3.44431  5.10288  4.10116  4.01835  4.94024  3.76683  5.03806  4.62733  4.11903  4.19289  5.27562  4.27117  0.30680  4.49229  4.29389  3.63020  3.92316  4.21667  5.97959  5.07352      4 P - - -
          2.68618  4.42225  2.77519  2.73123  3.46354  2.40513  3.72494  3.29354  2.67741  2.69355  4.24690  2.90347  2.73739  3.18146  2.89801  2.37887  2.77519  2.98518  4.58477  3.61503
          0.02012  4.31195  5.03429  0.61958  0.77255  0.48576  0.95510
      5   3.33013  5.27680  3.29114  3.07803  4.50416  3.72489  4.23094  4.23103  2.87256  3.68484  4.72416  3.53272  4.29955  0.61696  3.13716  3.37036  3.63809  3.93917  5.70336  4.44086      5 Q - - -
          2.68618  4.42225  2.77519  2.73123  3.46354  2.40513  3.72494  3.29354  2.67741  2.69355  4.24690  2.90347  2.73739  3.18146  2.89801  2.37887  2.77519  2.98518  4.58477  3.61503
          0.02012  4.31195  5.03429  0.61958  0.77255  0.48576  0.95510
      6   3.41950  5.55072  2.77785  0.53105  4.96620  3.62378  4.28053  4.51625  3.22555  4.07004  5.05025  3.28861  4.25663  3.50295  3.66336  3.36986  3.73521  4.16287  6.04977  4.80624      6 E - - -
          2.68618  4.42225  2.77519  2.73123  3.46354  2.40513  3.72494  3.29354  2.67741  2.69355  4.24690  2.90347  2.73739  3.18146  2.89801  2.37887  2.77519  2.98518  4.58477  3.61503
          0.02012  4.31195  5.03429  0.61958  0.77255  0.48576  0.95510
      7   3.57985  5.34145  4.12199  3.56699  4.81340  3.95179  4.24813  4.40745  2.55245  3.84283  4.84999  3.88288  4.44994  3.46307  0.47531  3.65494  3.82648  4.11644  5.72663  4.66691      7 R - - -
          2.68618  4.42225  2.77519  2.73123  3.46354  2.40513  3.72494  3.29354  2.67741  2.69355  4.24690  2.90347  2.73739  3.18146  2.89801  2.37887  2.77519  2.98518  4.58477  3.61503
          0.02012  4.31195  5.03429  0.61958  0.77255  0.48576  0.95510
      8   3.57985  5.34145  4.12199  3.56699  4.81340  3.95179  4.24813  4.40745  2.55245  3.84283  4.84999  3.88288  4.44994  3.46307  0.47531  3.65494  3.82648  4.11644  5.72663  4.66691      8 R - - -
          2.68618  4.42225  2.77519  2.73123  3.46354  2.40513  3.72494  3.29354  2.67741  2.69355  4.24690  2.90347  2.73739  3.18146  2.89801  2.37887  2.77519  2.98518  4.58477  3.61503
          0.02012  4.31195  5.03429  0.61958  0.77255  0.48576  0.95510
      9   3.57985  5.34145  4.12199  3.56699  4.81340  3.95179  4.24813  4.40745  2.55245  3.84283  4.84999  3.88288  4.44994  3.46307  0.47531  3.65494  3.82648  4.11644  5.72663  4.66691      9 R - - -
          2.68618  4.42225  2.77519  2.73123  3.46354  2.40513  3.72494  3.29354  2.67741  2.69355  4.24690  2.90347  2.73739  3.18146  2.89801  2.37887  2.77519  2.98518  4.58477  3.61503
          0.02012  4.31195  5.03429  0.61958  0.77255  0.48576  0.95510
     10   3.30488  5.01339  4.06609  4.03094  5.12114  0.28869  5.10042  4.85119  4.27033  4.43957  5.43481  4.23275  4.41555  4.56047  4.43609  3.49269  3.81914  4.29401  6.07689  5.24561     10 G - - -
          2.68618  4.42225  2.77519  2.73123  3.46354  2.40513  3.72494  3.29354  2.67741  2.69355  4.24690  2.90347  2.73739  3.18146  2.89801  2.37887  2.77519  2.98518  4.58477  3.61503
          0.02012  4.31195  5.03429  0.61958  0.77255  0.48576  0.95510
     11   3.44431  5.10288  4.10116  4.01835  4.94024  3.76683  5.03806  4.62733  4.11903  4.19289  5.27562  4.27117  0.30680  4.49229  4.29389  3.63020  3.92316  4.21667  5.97959  5.07352     11 P - - -
          2.68618  4.42225  2.77519  2.73123  3.46354  2.40513  3.72494  3.29354  2.67741  2.69355  4.24690  2.90347  2.73739  3.18146  2.89801  2.37887  2.77519  2.98518  4.58477  3.61503
          0.02012  4.31195  5.03429  0.61958  0.77255  0.48576  0.95510
     12   3.57985  5.34145  4.12199  3.56699  4.81340  3.95179  4.24813  4.40745  2.55245  3.84283  4.84999  3.88288  4.44994  3.46307  0.47531  3.65494  3.82648  4.11644  5.72663  4.66691     12 R - - -
          2.68618  4.42225  2.77519  2.73123  3.46354  2.40513  3.72494  3.29354  2.67741  2.69355  4.24690  2.90347  2.73739  3.18146  2.89801  2.37887  2.77519  2.98518  4.58477  3.61503
          0.02012  4.31195  5.03429  0.61958  0.77255  0.48576  0.95510
     13   2.72182  4.56034  3.90040  3.70248  4.43946  3.37814  4.67551  3.62645  3.65501  3.47267  4.51092  3.81743  4.12412  4.03067  3.87525  2.93016  0.60029  3.26809  5.83268  4.66281     13 T - - -
          2.68618  4.42225  2.77519  2.73123  3.46354  2.40513  3.72494  3.29354  2.67741  2.69355  4.24690  2.90347  2.73739  3.18146  2.89801  2.37887  2.77519  2.98518  4.58477  3.61503
          0.02012  4.31195  5.03429  0.61958  0.77255  0.48576  0.95510
     14   3.44431  5.10288  4.10116  4.01835  4.94024  3.76683  5.03806  4.62733  4.11903  4.19289  5.27562  4.27117  0.30680  4.49229  4.29389  3.63020  3.92316  4.21667  5.97959  5.07352     14 P - - -
          2.68618  4.42225  2.77519  2.73123  3.46354  2.40513  3.72494  3.29354  2.67741  2.69355  4.24690  2.90347  2.73739  3.18146  2.89801  2.37887  2.77519  2.98518  4.58477  3.61503
          0.02012  4.31195  5.03429  0.61958  0.77255  0.48576  0.95510
     15   3.87915  5.15629  4.85104  4.66797  0.49807  4.42233  4.15589  3.37457  4.57091  2.65003  4.04909  4.54799  4.88510  4.62089  4.58041  4.11132  4.18758  3.39434  4.31089  2.63786     15 F - - -
          2.68618  4.42225  2.77519  2.73123  3.46354  2.40513  3.72494  3.29354  2.67741  2.69355  4.24690  2.90347  2.73739  3.18146  2.89801  2.37887  2.77519  2.98518  4.58477  3.61503
          0.02012  4.31195  5.03429  0.61958  0.77255  0.48576  0.95510
     16   3.39473  4.72046  4.92154  4.57196  3.71363  4.51496  5.24137  0.65495  4.41097  2.23133  3.60300  4.76079  4.92412  4.72735  4.56124  4.07353  3.69383  1.95999  5.67992  4.44352     16 I - - -
          2.68618  4.42225  2.77519  2.73123  3.46354  2.40513  3.72494  3.29354  2.67741  2.69355  4.24690  2.90347  2.73739  3.18146  2.89801  2.37887  2.77519  2.98518  4.58477  3.61503
          0.02012  4.31195  5.03429  0.61958  0.77255  0.48576  0.95510
     17   3.60868  5.30438  3.68261  3.50763  3.70146  3.90919  0.48195  4.38484  3.34439  3.81051  4.90600  3.89013  4.49533  3.88615  3.57184  3.68246  3.93646  4.11162  5.15270  3.64446     17 H - - -
          2.68618  4.42225  2.77519  2.73123  3.46354  2.40513  3.72494  3.29354  2.67741  2.69355  4.24690  2.90347  2.73739  3.18146  2.89801  2.37887  2.77519  2.98518  4.58477  3.61503
          0.02012  4.31195  5.03429  0.61958  0.77255  0.48576  0.95510
     18   3.44431  5.10288  4.10116  4.01835  4.94024  3.76683  5.03806  4.62733  4.11903  4.19289  5.27562  4.27117  0.30680  4.49229  4.29389  3.63020  3.92316  4.21667  5.97959  5.07352     18 P - - -
          2.68618  4.42225  2.77519  2.73123  3.46354  2.40513  3.72494  3.29354  2.67741  2.69355  4.24690  2.90347  2.73739  3.18146  2.89801  2.37887  2.77519  2.98518  4.58477  3.61503
          0.02012  4.31195  5.03429  0.61958  0.77255  0.48576  0.95510
     19   2.59479  4.50910  3.66269  3.52368  4.55916  3.23444  4.60702  4.15506  3.62981  3.84753  4.74901  3.65609  4.01379  3.94537  3.88362  0.58189  3.11177  3.58688  5.89796  4.65295     19 S - - -
          2.68618  4.42225  2.77519  2.73123  3.46354  2.40513  3.72494  3.29354  2.67741  2.69355  4.24690  2.90347  2.73739  3.18146  2.89801  2.37887  2.77519  2.98518  4.58477  3.61503
          0.02012  4.31195  5.03429  0.61958  0.77255  0.48576  0.95510
     20   3.44431  5.10288  4.10116  4.01835  4.94024  3.76683  5.03806  4.62733  4.11903  4.19289  5.27562  4.27117  0.30680  4.49229  4.29389  3.63020  3.92316  4.21667  5.97959  5.07352     20 P - - -
          2.68618  4.42225  2.77519  2.73123  3.46354  2.40513  3.72494  3.29354  2.67741  2.69355  4.24690  2.90347  2.73739  3.18146  2.89801  2.37887  2.77519  2.98518  4.58477  3.61503
          0.02012  4.31195  5.03429  0.61958  0.77255  0.48576  0.95510
     21   3.60868  5.30438  3.68261  3.50763  3.70146  3.90919  0.48195  4.38484  3.34439  3.81051  4.90600  3.89013  4.49533  3.88615  3.57184  3.68246  3.93646  4.11162  5.15270  3.64446     21 H - - -
          2.68618  4.42225  2.77519  2.73123  3.46354  2.40513  3.72494  3.29354  2.67741  2.69355  4.24690  2.90347  2.73739  3.18146  2.89801  2.37887  2.77519  2.98518  4.58477  3.61503
          0.02012  4.31195  5.03429  0.61958  0.77255  0.48576  0.95510
     22   3.30488  5.01339  4.06609  4.03094  5.12114  0.28869  5.10042  4.85119  4.27033  4.43957  5.43481  4.23275  4.41555  4.56047  4.43609  3.49269  3.81914  4.29401  6.07689  5.24561     22 G - - -
          2.68618  4.42225  2.77519  2.73123  3.46354  2.40513  3.72494  3.29354  2.67741  2.69355  4.24690  2.90347  2.73739  3.18146  2.89801  2.37887  2.77519  2.98518  4.58477  3.61503
          0.02012  4.31195  5.03429  0.61958  0.77255  0.48576  0.95510
     23   3.16783  5.13813  3.06398  3.00546  4.58065  3.54576  4.38338  4.41430  3.34084  4.01366  4.98393  0.56727  4.22813  3.67638  3.69430  3.22990  3.57558  3.98857  5.83306  4.51247     23 N - - -
          2.68618  4.42225  2.77519  2.73123  3.46354  2.40513  3.72494  3.29354  2.67741  2.69355  4.24690  2.90347  2.73739  3.18146  2.89801  2.37887  2.77519  2.98518  4.58477  3.61503
          0.02012  4.31195  5.03429  0.61958  0.77255  0.48576  0.95510
     24   3.41950  5.55072  2.77785  0.53105  4.96620  3.62378  4.28053  4.51625  3.22555  4.07004  5.05025  3.28861  4.25663  3.50295  3.66336  3.36986  3.73521  4.16287  6.04977  4.80624     24 E - - -
          2.68618  4.42225  2.77519  2.73123  3.46354  2.40513  3.72494  3.29354  2.67741  2.69355  4.24690  2.90347  2.73739  3.18146  2.89801  2.37887  2.77519  2.98518  4.58477  3.61503
          0.02012  4.31195  5.03429  0.61958  0.77255  0.48576  0.95510
     25   3.44503  5.37254  3.64721  3.21332  4.86379  3.85796  4.09374  4.32887  0.56139  3.80703  4.76585  3.60934  4.34438  3.27522  2.62779  3.47082  3.67514  4.01971  5.75030  4.64013     25 K - - -
          2.68618  4.42225  2.77519  2.73123  3.46354  2.40513  3.72494  3.29354  2.67741  2.69355  4.24690  2.90347  2.73739  3.18146  2.89801  2.37887  2.77519  2.98518  4.58477  3.61503
          0.02012  4.31195  5.03429  0.61958  0.77255  0.48576  0.95510
     26   3.57985  5.34145  4.12199  3.56699  4.81340  3.95179  4.24813  4.40745  2.55245  3.84283  4.84999  3.88288  4.44994  3.46307  0.47531  3.65494  3.82648  4.11644  5.72663  4.66691     26 R - - -
          2.68618  4.42225  2.77519  2.73123  3.46354  2.40513  3.72494  3.29354  2.67741  2.69355  4.24690  2.90347  2.73739  3.18146  2.89801  2.37887  2.77519  2.98518  4.58477  3.61503
          0.02012  4.31195  5.03429  0.61958  0.77255  0.48576  0.95510
     27   3.33013  5.27680  3.29114  3.07803  4.50416  3.72489  4.23094  4.23103  2.87256  3.68484  4.72416  3.53272  4.29955  0.61696  3.13716  3.37036  3.63809  3.93917  5.70336  4.44086     27 Q - - -
          2.68618  4.42225  2.77519  2.73123  3.46354  2.40513  3.72494  3.29354  2.67741  2.69355  4.24690  2.90347  2.73739  3.18146  2.89801  2.37887  2.77519  2.98518  4.58477  3.61503
          0.02012  4.31195  5.03429  0.61958  0.77255  0.48576  0.95510
     28   3.33013  5.27680  3.29114  3.07803  4.50416  3.72489  4.23094  4.23103  2.87256  3.68484  4.72416  3.53272  4.29955  0.61696  3.13716  3.37036  3.63809  3.93917  5.70336  4.44086     28 Q - - -
          2.68618  4.42225  2.77519  2.73123  3.46354  2.40513  3.72494  3.29354  2.67741  2.69355  4.24690  2.90347  2.73739  3.18146  2.89801  2.37887  2.77519  2.98518  4.58477  3.61503
          0.34555  4.31195  1.27739  0.61958  0.77255  0.48576  0.95510
     29   2.91976  4.65550  3.54031  3.39784  4.38047  3.33619  4.46429  3.95841  3.46579  3.57157  4.62746  3.69170  0.62955  3.85087  3.69650  3.09134  3.37116  3.58971  5.53247  4.50320     29 P - - -
          2.68618  4.42225  2.77519  2.73123  3.46354  2.40513  3.72494  3.29354  2.67741  2.69355  4.24690  2.90347  2.73739  3.18146  2.89801  2.37887  2.77519  2.98518  4.58477  3.61503
          0.02775  3.99415  4.71649  0.61958  0.77255  0.81205  0.58690
     30   2.91976  4.65550  3.54031  3.39784  4.38047  3.33619  4.46429  3.95841  3.46579  3.57157  4.62746  3.69170  0.62955  3.85087  3.69650  3.09134  3.37116  3.58971  5.53247  4.50320     30 P - - -
          2.68618  4.42225  2.77519  2.73123  3.46354  2.40513  3.72494  3.29354  2.67741  2.69355  4.24690  2.90347  2.73739  3.18146  2.89801  2.37887  2.77519  2.98518  4.58477  3.61503
          0.02775  3.99415  4.71649  0.61958  0.77255  0.81205  0.58690
     31   3.13549  4.92912  3.25142  3.02490  3.37530  3.55499  0.90974  3.85719  2.86488  3.33532  4.38879  3.42878  4.11488  3.39309  3.12263  3.20545  3.44353  3.59007  4.83849  3.32301     31 h - - -
          2.68618  4.42225  2.77519  2.73123  3.46354  2.40513  3.72494  3.29354  2.67741  2.69355  4.24690  2.90347  2.73739  3.18146  2.89801  2.37887  2.77519  2.98518  4.58477  3.61503
          0.01876  3.98516        *  0.61958  0.77255  0.00000        *
//
