# Supplementary material for: A refined genome phage display methodology delineates the human antibody response in patients with Chagas disease
Source: iScience. 2021 May 15;24(6):102540. doi: 10.1016/j.isci.2021.102540 (PMC8185243; doi:10.1016/j.isci.2021.102540)
Supplement: Data S2. Alignments and consensus sequences for all epitopes. Related to Figure 3 and Data S1 [file mmc3.zip › final clusters A and B/1054.hmm]

HMMER3/f [3.1b2 | February 2015]
NAME  1054.mafft
LENG  30
ALPH  amino
RF    no
MM    no
CONS  yes
CS    no
MAP   yes
DATE  Wed Dec  6 22:59:03 2017
NSEQ  2
EFFN  1.222656
CKSUM 3406054402
STATS LOCAL MSV       -7.3236  0.71984
STATS LOCAL VITERBI   -7.6133  0.71984
STATS LOCAL FORWARD   -4.4002  0.71984
HMM          A        C        D        E        F        G        H        I        K        L        M        N        P        Q        R        S        T        V        W        Y   
            m->m     m->i     m->d     i->m     i->i     d->m     d->d
  COMPO   2.44074  2.83318  3.14474  3.52403  4.08401  2.15571  2.72552  3.55183  3.29926  2.97010  4.49385  3.40826  3.24628  2.89876  2.20360  2.92805  3.52962  2.65977  2.99784  4.19316
          2.68618  4.42225  2.77519  2.73123  3.46354  2.40513  3.72494  3.29354  2.67741  2.69355  4.24690  2.90347  2.73739  3.18146  2.89801  2.37887  2.77519  2.98518  4.58477  3.61503
          0.33702  4.30438  1.29977  0.61958  0.77255  0.00000        *
      1   2.90553  4.41571  4.29378  3.96202  3.64204  3.84927  4.74329  2.05122  3.83166  2.30865  3.58986  4.13179  4.40391  4.18323  4.03214  3.36155  3.26471  0.88339  5.44675  4.18540      1 v - - -
          2.68618  4.42225  2.77519  2.73123  3.46354  2.40513  3.72494  3.29354  2.67741  2.69355  4.24690  2.90347  2.73739  3.18146  2.89801  2.37887  2.77519  2.98518  4.58477  3.61503
          0.02772  3.99509  4.71744  0.61958  0.77255  0.32851  1.27294
      2   4.15138  5.35191  4.81130  4.63900  3.24577  4.26800  4.53802  4.22323  4.37033  3.53307  4.83164  4.71042  4.82454  4.73303  4.41430  4.35085  4.47849  4.12343  0.33461  3.22903      2 W - - -
          2.68618  4.42225  2.77519  2.73123  3.46354  2.40513  3.72494  3.29354  2.67741  2.69355  4.24690  2.90347  2.73739  3.18146  2.89801  2.37887  2.77519  2.98518  4.58477  3.61503
          0.02027  4.30438  5.02673  0.61958  0.77255  0.48576  0.95510
      3   3.29248  5.00250  4.05227  4.01591  5.10767  0.29330  5.08670  4.83507  4.25436  4.42483  5.41950  4.21888  4.40456  4.54508  4.42168  3.47998  3.80623  4.27937  6.06618  5.23163      3 G - - -
          2.68618  4.42225  2.77519  2.73123  3.46354  2.40513  3.72494  3.29354  2.67741  2.69355  4.24690  2.90347  2.73739  3.18146  2.89801  2.37887  2.77519  2.98518  4.58477  3.61503
          0.02027  4.30438  5.02673  0.61958  0.77255  0.48576  0.95510
      4   3.56842  5.33211  4.10958  3.55536  4.80189  3.94289  4.23893  4.39464  2.54463  3.83145  4.83824  3.87215  4.44088  3.45372  0.48161  3.64348  3.81524  4.10385  5.71796  4.65632      4 R - - -
          2.68618  4.42225  2.77519  2.73123  3.46354  2.40513  3.72494  3.29354  2.67741  2.69355  4.24690  2.90347  2.73739  3.18146  2.89801  2.37887  2.77519  2.98518  4.58477  3.61503
          0.02027  4.30438  5.02673  0.61958  0.77255  0.48576  0.95510
      5   3.18415  0.37028  4.76449  4.61729  4.54198  3.69575  5.17346  3.78587  4.45897  3.66749  4.80951  4.49666  4.43203  4.78705  4.49819  3.45359  3.68782  3.49369  5.83550  4.81992      5 C - - -
          2.68618  4.42225  2.77519  2.73123  3.46354  2.40513  3.72494  3.29354  2.67741  2.69355  4.24690  2.90347  2.73739  3.18146  2.89801  2.37887  2.77519  2.98518  4.58477  3.61503
          0.02027  4.30438  5.02673  0.61958  0.77255  0.48576  0.95510
      6   3.29248  5.00250  4.05227  4.01591  5.10767  0.29330  5.08670  4.83507  4.25436  4.42483  5.41950  4.21888  4.40456  4.54508  4.42168  3.47998  3.80623  4.27937  6.06618  5.23163      6 G - - -
          2.68618  4.42225  2.77519  2.73123  3.46354  2.40513  3.72494  3.29354  2.67741  2.69355  4.24690  2.90347  2.73739  3.18146  2.89801  2.37887  2.77519  2.98518  4.58477  3.61503
          0.02027  4.30438  5.02673  0.61958  0.77255  0.48576  0.95510
      7   3.29248  5.00250  4.05227  4.01591  5.10767  0.29330  5.08670  4.83507  4.25436  4.42483  5.41950  4.21888  4.40456  4.54508  4.42168  3.47998  3.80623  4.27937  6.06618  5.23163      7 G - - -
          2.68618  4.42225  2.77519  2.73123  3.46354  2.40513  3.72494  3.29354  2.67741  2.69355  4.24690  2.90347  2.73739  3.18146  2.89801  2.37887  2.77519  2.98518  4.58477  3.61503
          0.02027  4.30438  5.02673  0.61958  0.77255  0.48576  0.95510
      8   4.15138  5.35191  4.81130  4.63900  3.24577  4.26800  4.53802  4.22323  4.37033  3.53307  4.83164  4.71042  4.82454  4.73303  4.41430  4.35085  4.47849  4.12343  0.33461  3.22903      8 W - - -
          2.68618  4.42225  2.77519  2.73123  3.46354  2.40513  3.72494  3.29354  2.67741  2.69355  4.24690  2.90347  2.73739  3.18146  2.89801  2.37887  2.77519  2.98518  4.58477  3.61503
          0.02027  4.30438  5.02673  0.61958  0.77255  0.48576  0.95510
      9   3.56842  5.33211  4.10958  3.55536  4.80189  3.94289  4.23893  4.39464  2.54463  3.83145  4.83824  3.87215  4.44088  3.45372  0.48161  3.64348  3.81524  4.10385  5.71796  4.65632      9 R - - -
          2.68618  4.42225  2.77519  2.73123  3.46354  2.40513  3.72494  3.29354  2.67741  2.69355  4.24690  2.90347  2.73739  3.18146  2.89801  2.37887  2.77519  2.98518  4.58477  3.61503
          0.02027  4.30438  5.02673  0.61958  0.77255  0.48576  0.95510
     10   3.32027  5.26852  3.28239  3.06833  4.49472  3.71716  4.22150  4.21938  2.86325  3.67415  4.71291  3.52324  4.29123  0.62518  3.12837  3.36045  3.62786  3.92783  5.69523  4.43163     10 Q - - -
          2.68618  4.42225  2.77519  2.73123  3.46354  2.40513  3.72494  3.29354  2.67741  2.69355  4.24690  2.90347  2.73739  3.18146  2.89801  2.37887  2.77519  2.98518  4.58477  3.61503
          0.02027  4.30438  5.02673  0.61958  0.77255  0.48576  0.95510
     11   3.56842  5.33211  4.10958  3.55536  4.80189  3.94289  4.23893  4.39464  2.54463  3.83145  4.83824  3.87215  4.44088  3.45372  0.48161  3.64348  3.81524  4.10385  5.71796  4.65632     11 R - - -
          2.68618  4.42225  2.77519  2.73123  3.46354  2.40513  3.72494  3.29354  2.67741  2.69355  4.24690  2.90347  2.73739  3.18146  2.89801  2.37887  2.77519  2.98518  4.58477  3.61503
          0.02027  4.30438  5.02673  0.61958  0.77255  0.48576  0.95510
     12   0.53608  4.47109  3.96530  3.80354  4.54618  3.27962  4.76459  3.74218  3.83298  3.60129  4.60097  3.82344  4.06133  4.13567  4.03621  2.82599  3.13449  3.31621  5.92583  4.78521     12 A - - -
          2.68618  4.42225  2.77519  2.73123  3.46354  2.40513  3.72494  3.29354  2.67741  2.69355  4.24690  2.90347  2.73739  3.18146  2.89801  2.37887  2.77519  2.98518  4.58477  3.61503
          0.02027  4.30438  5.02673  0.61958  0.77255  0.48576  0.95510
     13   0.53608  4.47109  3.96530  3.80354  4.54618  3.27962  4.76459  3.74218  3.83298  3.60129  4.60097  3.82344  4.06133  4.13567  4.03621  2.82599  3.13449  3.31621  5.92583  4.78521     13 A - - -
          2.68618  4.42225  2.77519  2.73123  3.46354  2.40513  3.72494  3.29354  2.67741  2.69355  4.24690  2.90347  2.73739  3.18146  2.89801  2.37887  2.77519  2.98518  4.58477  3.61503
          0.02027  4.30438  5.02673  0.61958  0.77255  0.48576  0.95510
     14   3.52312  5.64970  0.45546  2.71618  5.10100  3.60185  4.39869  4.80273  3.57651  4.33878  5.34752  3.28694  4.28549  3.65274  4.13583  3.45048  3.87750  4.40162  6.17551  4.92955     14 D - - -
          2.68618  4.42225  2.77519  2.73123  3.46354  2.40513  3.72494  3.29354  2.67741  2.69355  4.24690  2.90347  2.73739  3.18146  2.89801  2.37887  2.77519  2.98518  4.58477  3.61503
          0.02027  4.30438  5.02673  0.61958  0.77255  0.48576  0.95510
     15   3.18415  0.37028  4.76449  4.61729  4.54198  3.69575  5.17346  3.78587  4.45897  3.66749  4.80951  4.49666  4.43203  4.78705  4.49819  3.45359  3.68782  3.49369  5.83550  4.81992     15 C - - -
          2.68618  4.42225  2.77519  2.73123  3.46354  2.40513  3.72494  3.29354  2.67741  2.69355  4.24690  2.90347  2.73739  3.18146  2.89801  2.37887  2.77519  2.98518  4.58477  3.61503
          0.02027  4.30438  5.02673  0.61958  0.77255  0.48576  0.95510
     16   3.16963  4.61801  4.71041  4.40732  3.91101  4.15749  5.14968  2.13486  4.28406  2.53421  3.82818  4.52369  4.70908  4.62193  4.45314  3.70503  3.52985  0.61071  5.76128  4.51241     16 V - - -
          2.68618  4.42225  2.77519  2.73123  3.46354  2.40513  3.72494  3.29354  2.67741  2.69355  4.24690  2.90347  2.73739  3.18146  2.89801  2.37887  2.77519  2.98518  4.58477  3.61503
          0.02027  4.30438  5.02673  0.61958  0.77255  0.48576  0.95510
     17   3.32027  5.26852  3.28239  3.06833  4.49472  3.71716  4.22150  4.21938  2.86325  3.67415  4.71291  3.52324  4.29123  0.62518  3.12837  3.36045  3.62786  3.92783  5.69523  4.43163     17 Q - - -
          2.68618  4.42225  2.77519  2.73123  3.46354  2.40513  3.72494  3.29354  2.67741  2.69355  4.24690  2.90347  2.73739  3.18146  2.89801  2.37887  2.77519  2.98518  4.58477  3.61503
          0.02027  4.30438  5.02673  0.61958  0.77255  0.48576  0.95510
     18   3.59577  5.29432  3.67068  3.49430  3.69212  3.89957  0.48962  4.37046  3.33102  3.79757  4.89187  3.87740  4.48504  3.87250  3.55932  3.66936  3.92298  4.09742  5.14380  3.63518     18 H - - -
          2.68618  4.42225  2.77519  2.73123  3.46354  2.40513  3.72494  3.29354  2.67741  2.69355  4.24690  2.90347  2.73739  3.18146  2.89801  2.37887  2.77519  2.98518  4.58477  3.61503
          0.02027  4.30438  5.02673  0.61958  0.77255  0.48576  0.95510
     19   3.16963  4.61801  4.71041  4.40732  3.91101  4.15749  5.14968  2.13486  4.28406  2.53421  3.82818  4.52369  4.70908  4.62193  4.45314  3.70503  3.52985  0.61071  5.76128  4.51241     19 V - - -
          2.68618  4.42225  2.77519  2.73123  3.46354  2.40513  3.72494  3.29354  2.67741  2.69355  4.24690  2.90347  2.73739  3.18146  2.89801  2.37887  2.77519  2.98518  4.58477  3.61503
          0.02027  4.30438  5.02673  0.61958  0.77255  0.48576  0.95510
     20   3.43073  5.09141  4.08676  4.00245  4.92608  3.75574  5.02355  4.61019  4.10228  4.17711  5.25908  4.25630  0.31208  4.47588  4.27871  3.61624  3.90895  4.20062  5.96844  5.05905     20 P - - -
          2.68618  4.42225  2.77519  2.73123  3.46354  2.40513  3.72494  3.29354  2.67741  2.69355  4.24690  2.90347  2.73739  3.18146  2.89801  2.37887  2.77519  2.98518  4.58477  3.61503
          0.02027  4.30438  5.02673  0.61958  0.77255  0.48576  0.95510
     21   2.58878  4.50337  3.65337  3.51320  4.54985  3.22871  4.59728  4.14423  3.61870  3.83712  4.73889  3.64763  4.00734  3.93490  3.87339  0.58850  3.10509  3.57802  5.88927  4.64331     21 S - - -
          2.68618  4.42225  2.77519  2.73123  3.46354  2.40513  3.72494  3.29354  2.67741  2.69355  4.24690  2.90347  2.73739  3.18146  2.89801  2.37887  2.77519  2.98518  4.58477  3.61503
          0.02027  4.30438  5.02673  0.61958  0.77255  0.48576  0.95510
     22   3.56842  5.33211  4.10958  3.55536  4.80189  3.94289  4.23893  4.39464  2.54463  3.83145  4.83824  3.87215  4.44088  3.45372  0.48161  3.64348  3.81524  4.10385  5.71796  4.65632     22 R - - -
          2.68618  4.42225  2.77519  2.73123  3.46354  2.40513  3.72494  3.29354  2.67741  2.69355  4.24690  2.90347  2.73739  3.18146  2.89801  2.37887  2.77519  2.98518  4.58477  3.61503
          0.02027  4.30438  5.02673  0.61958  0.77255  0.48576  0.95510
     23   3.68101  5.02721  4.88401  4.54680  3.36323  4.52736  5.07128  2.60893  4.31293  0.48116  3.28741  4.78270  4.90156  4.57316  4.40947  4.18359  3.96240  2.75440  5.37568  4.19199     23 L - - -
          2.68618  4.42225  2.77519  2.73123  3.46354  2.40513  3.72494  3.29354  2.67741  2.69355  4.24690  2.90347  2.73739  3.18146  2.89801  2.37887  2.77519  2.98518  4.58477  3.61503
          0.02027  4.30438  5.02673  0.61958  0.77255  0.48576  0.95510
     24   2.83160  1.74073  3.88873  3.31122  4.10378  3.58196  4.10456  3.45556  2.70413  3.14970  4.08357  3.59268  4.12358  3.36606  1.35399  3.00816  3.16119  3.16817  5.40483  4.20432     24 r - - -
          2.68618  4.42225  2.77519  2.73123  3.46354  2.40513  3.72494  3.29354  2.67741  2.69355  4.24690  2.90347  2.73739  3.18146  2.89801  2.37887  2.77519  2.98518  4.58477  3.61503
          0.33702  4.30438  1.29977  0.61958  0.77255  0.48576  0.95510
     25   3.13667  4.93009  3.25248  3.02608  3.37607  3.55588  0.90811  3.85852  2.86604  3.33651  4.39009  3.42992  4.11585  3.39429  3.12372  3.20663  3.44476  3.59138  4.83925  3.32376     25 h - - -
          2.68618  4.42225  2.77519  2.73123  3.46354  2.40513  3.72494  3.29354  2.67741  2.69355  4.24690  2.90347  2.73739  3.18146  2.89801  2.37887  2.77519  2.98518  4.58477  3.61503
          0.02772  3.99509  4.71744  0.61958  0.77255  0.80360  0.59369
     26   0.85054  4.25683  3.59022  3.38876  4.17747  3.07777  4.39589  3.32157  3.40825  3.19738  4.21692  3.50638  3.82874  3.73844  3.64939  2.60667  2.89259  2.95470  5.59237  4.40668     26 a - - -
          2.68618  4.42225  2.77519  2.73123  3.46354  2.40513  3.72494  3.29354  2.67741  2.69355  4.24690  2.90347  2.73739  3.18146  2.89801  2.37887  2.77519  2.98518  4.58477  3.61503
          0.02772  3.99509  4.71744  0.61958  0.77255  0.80360  0.59369
     27   3.13667  4.93009  3.25248  3.02608  3.37607  3.55588  0.90811  3.85852  2.86604  3.33651  4.39009  3.42992  4.11585  3.39429  3.12372  3.20663  3.44476  3.59138  4.83925  3.32376     27 h - - -
          2.68618  4.42225  2.77519  2.73123  3.46354  2.40513  3.72494  3.29354  2.67741  2.69355  4.24690  2.90347  2.73739  3.18146  2.89801  2.37887  2.77519  2.98518  4.58477  3.61503
          0.02772  3.99509  4.71744  0.61958  0.77255  0.80360  0.59369
     28   2.82373  4.58569  3.52251  3.43816  4.57570  0.56269  4.54976  4.20629  3.63602  3.84470  4.82236  3.68698  3.98070  3.95059  3.85746  2.99937  3.31452  3.71096  5.63726  4.68217     28 G - - -
          2.68618  4.42225  2.77519  2.73123  3.46354  2.40513  3.72494  3.29354  2.67741  2.69355  4.24690  2.90347  2.73739  3.18146  2.89801  2.37887  2.77519  2.98518  4.58477  3.61503
          0.02772  3.99509  4.71744  0.61958  0.77255  0.80360  0.59369
     29   2.82880  4.82704  2.78235  2.68090  4.21018  3.26915  4.02563  3.94840  2.94039  3.58174  4.53729  0.95800  3.92764  3.29973  3.29824  2.89202  3.21540  3.55815  5.50214  4.15058     29 n - - -
          2.68618  4.42225  2.77519  2.73123  3.46354  2.40513  3.72494  3.29354  2.67741  2.69355  4.24690  2.90347  2.73739  3.18146  2.89801  2.37887  2.77519  2.98518  4.58477  3.61503
          0.02772  3.99509  4.71744  0.61958  0.77255  0.80360  0.59369
     30   3.13667  4.93009  3.25248  3.02608  3.37607  3.55588  0.90811  3.85852  2.86604  3.33651  4.39009  3.42992  4.11585  3.39429  3.12372  3.20663  3.44476  3.59138  4.83925  3.32376     30 h - - -
          2.68618  4.42225  2.77519  2.73123  3.46354  2.40513  3.72494  3.29354  2.67741  2.69355  4.24690  2.90347  2.73739  3.18146  2.89801  2.37887  2.77519  2.98518  4.58477  3.61503
          0.01875  3.98611        *  0.61958  0.77255  0.00000        *
//
