# Supplementary material for: A refined genome phage display methodology delineates the human antibody response in patients with Chagas disease
Source: iScience. 2021 May 15;24(6):102540. doi: 10.1016/j.isci.2021.102540 (PMC8185243; doi:10.1016/j.isci.2021.102540)
Supplement: Data S2. Alignments and consensus sequences for all epitopes. Related to Figure 3 and Data S1 [file mmc3.zip › final clusters A and B/1055.hmm]

HMMER3/f [3.1b2 | February 2015]
NAME  1055.mafft
LENG  67
ALPH  amino
RF    no
MM    no
CONS  yes
CS    no
MAP   yes
DATE  Wed Dec  6 22:59:03 2017
NSEQ  2
EFFN  0.597656
CKSUM 62130823
STATS LOCAL MSV       -8.7869  0.71863
STATS LOCAL VITERBI   -9.5993  0.71863
STATS LOCAL FORWARD   -3.6329  0.71863
HMM          A        C        D        E        F        G        H        I        K        L        M        N        P        Q        R        S        T        V        W        Y   
            m->m     m->i     m->d     i->m     i->i     d->m     d->d
  COMPO   2.27116  3.33032  2.92718  2.96026  3.79677  2.83272  3.51383  3.40885  2.76719  2.91982  4.18685  2.94796  2.70862  3.01041  2.42109  2.40252  2.88422  3.04067  5.26015  3.77301
          2.68618  4.42225  2.77519  2.73123  3.46354  2.40513  3.72494  3.29354  2.67741  2.69355  4.24690  2.90347  2.73739  3.18146  2.89801  2.37887  2.77519  2.98518  4.58477  3.61503
          0.25046  3.94239  1.59872  0.61958  0.77255  0.00000        *
      1   3.08232  4.52950  4.03695  3.72947  1.28248  3.79519  3.82852  2.63021  3.64123  2.03752  3.38655  3.85897  4.26174  3.85130  3.79663  3.35634  3.38583  2.60897  4.13119  2.52072      1 f - - -
          2.68618  4.42225  2.77519  2.73123  3.46354  2.40513  3.72494  3.29354  2.67741  2.69355  4.24690  2.90347  2.73739  3.18146  2.89801  2.37887  2.77519  2.98518  4.58477  3.61503
          0.03636  3.72829  4.45063  0.61958  0.77255  0.65865  0.72887
      2   2.57974  4.35412  3.17248  2.99590  3.99173  3.05009  4.08062  3.50511  3.04162  3.14594  4.19427  3.31405  1.14619  3.43531  3.29854  2.74424  3.01153  3.16670  5.21298  4.11263      2 p - - -
          2.68618  4.42225  2.77519  2.73123  3.46354  2.40513  3.72494  3.29354  2.67741  2.69355  4.24690  2.90347  2.73739  3.18146  2.89801  2.37887  2.77519  2.98518  4.58477  3.61503
          0.03636  3.72829  4.45063  0.61958  0.77255  0.65865  0.72887
      3   2.34597  4.18842  3.30930  3.06217  3.84992  3.03041  4.08922  2.96008  3.00215  2.82815  3.89375  3.29090  3.72507  3.40612  3.26408  2.54631  1.44371  2.67091  5.30123  4.06843      3 t - - -
          2.68618  4.42225  2.77519  2.73123  3.46354  2.40513  3.72494  3.29354  2.67741  2.69355  4.24690  2.90347  2.73739  3.18146  2.89801  2.37887  2.77519  2.98518  4.58477  3.61503
          0.03636  3.72829  4.45063  0.61958  0.77255  0.65865  0.72887
      4   2.50308  4.28545  3.14630  3.03109  4.16219  0.99148  4.15448  3.73166  3.19163  3.40324  4.38293  3.31226  3.67196  3.52859  3.43797  2.67203  2.97340  3.28884  5.28994  4.26130      4 g - - -
          2.68618  4.42225  2.77519  2.73123  3.46354  2.40513  3.72494  3.29354  2.67741  2.69355  4.24690  2.90347  2.73739  3.18146  2.89801  2.37887  2.77519  2.98518  4.58477  3.61503
          0.03636  3.72829  4.45063  0.61958  0.77255  0.65865  0.72887
      5   1.24472  4.13084  3.32316  3.11476  3.91445  2.95762  4.15283  3.01970  3.12723  2.90663  3.96052  3.29871  3.68376  3.48368  3.38399  2.48544  2.75303  2.70006  5.35668  4.14184      5 a - - -
          2.68618  4.42225  2.77519  2.73123  3.46354  2.40513  3.72494  3.29354  2.67741  2.69355  4.24690  2.90347  2.73739  3.18146  2.89801  2.37887  2.77519  2.98518  4.58477  3.61503
          0.03636  3.72829  4.45063  0.61958  0.77255  0.65865  0.72887
      6   2.25470  4.16965  3.09033  2.90548  3.93384  2.90260  4.01635  3.43959  2.96880  3.17365  4.11688  3.14997  3.63073  3.33138  3.25519  1.33238  2.72507  3.00723  5.31963  4.01790      6 s - - -
          2.68618  4.42225  2.77519  2.73123  3.46354  2.40513  3.72494  3.29354  2.67741  2.69355  4.24690  2.90347  2.73739  3.18146  2.89801  2.37887  2.77519  2.98518  4.58477  3.61503
          0.03636  3.72829  4.45063  0.61958  0.77255  0.65865  0.72887
      7   2.85170  4.68915  3.32853  2.87893  4.00698  3.35932  3.73791  3.54372  2.20717  3.08666  4.09688  3.24672  3.87453  2.97096  1.22575  2.94640  3.13130  3.27549  5.15252  3.97174      7 r - - -
          2.68618  4.42225  2.77519  2.73123  3.46354  2.40513  3.72494  3.29354  2.67741  2.69355  4.24690  2.90347  2.73739  3.18146  2.89801  2.37887  2.77519  2.98518  4.58477  3.61503
          0.03636  3.72829  4.45063  0.61958  0.77255  0.65865  0.72887
      8   1.24472  4.13084  3.32316  3.11476  3.91445  2.95762  4.15283  3.01970  3.12723  2.90663  3.96052  3.29871  3.68376  3.48368  3.38399  2.48544  2.75303  2.70006  5.35668  4.14184      8 a - - -
          2.68618  4.42225  2.77519  2.73123  3.46354  2.40513  3.72494  3.29354  2.67741  2.69355  4.24690  2.90347  2.73739  3.18146  2.89801  2.37887  2.77519  2.98518  4.58477  3.61503
          0.03636  3.72829  4.45063  0.61958  0.77255  0.65865  0.72887
      9   2.69476  4.28372  3.91892  3.58412  3.45077  3.56657  4.41252  2.08099  3.44920  2.16845  3.44521  3.79504  4.13971  3.82241  3.67418  3.06619  3.06284  1.23124  5.20827  3.92778      9 v - - -
          2.68618  4.42225  2.77519  2.73123  3.46354  2.40513  3.72494  3.29354  2.67741  2.69355  4.24690  2.90347  2.73739  3.18146  2.89801  2.37887  2.77519  2.98518  4.58477  3.61503
          0.03636  3.72829  4.45063  0.61958  0.77255  0.65865  0.72887
     10   2.85507  4.68834  3.00162  2.75316  3.19575  3.33568  1.48832  3.53443  2.60098  3.04453  4.08110  3.16593  3.88367  3.11935  2.87238  2.92889  3.15612  3.27298  4.66198  3.15205     10 h - - -
          2.68618  4.42225  2.77519  2.73123  3.46354  2.40513  3.72494  3.29354  2.67741  2.69355  4.24690  2.90347  2.73739  3.18146  2.89801  2.37887  2.77519  2.98518  4.58477  3.61503
          0.03636  3.72829  4.45063  0.61958  0.77255  0.39109  1.12799
     11   3.34874  4.80939  3.94167  3.68430  2.29724  3.91175  3.65228  3.34825  3.53980  2.78412  4.01606  3.80998  4.38403  3.82905  3.70914  3.47844  3.63579  3.22213  3.94364  0.85702     11 y - - -
          2.68618  4.42225  2.77519  2.73123  3.46354  2.40513  3.72494  3.29354  2.67741  2.69355  4.24690  2.90347  2.73739  3.18146  2.89801  2.37887  2.77519  2.98518  4.58477  3.61503
          0.02925  3.94239  4.66474  0.61958  0.77255  0.48576  0.95510
     12   3.08482  4.91887  3.58264  3.07930  4.29118  3.55928  3.87578  3.83780  2.26680  3.34104  4.33948  3.43366  4.05853  3.09271  0.87676  3.16566  3.34606  3.55875  5.34593  4.20344     12 r - - -
          2.68618  4.42225  2.77519  2.73123  3.46354  2.40513  3.72494  3.29354  2.67741  2.69355  4.24690  2.90347  2.73739  3.18146  2.89801  2.37887  2.77519  2.98518  4.58477  3.61503
          0.02925  3.94239  4.66474  0.61958  0.77255  0.48576  0.95510
     13   3.03631  5.00253  3.21694  2.82552  4.40493  3.51809  3.79858  3.83861  0.94655  3.38853  4.34638  3.24686  4.01363  2.98621  2.44590  3.07380  3.28446  3.54251  5.43100  4.25388     13 k - - -
          2.68618  4.42225  2.77519  2.73123  3.46354  2.40513  3.72494  3.29354  2.67741  2.69355  4.24690  2.90347  2.73739  3.18146  2.89801  2.37887  2.77519  2.98518  4.58477  3.61503
          0.02925  3.94239  4.66474  0.61958  0.77255  0.48576  0.95510
     14   2.66704  0.80904  4.20229  3.95793  3.93331  3.27515  4.58964  3.08886  3.78525  3.00117  4.12478  3.92627  3.98762  4.12850  3.89722  2.93881  3.13968  2.82871  5.33462  4.22048     14 c - - -
          2.68618  4.42225  2.77519  2.73123  3.46354  2.40513  3.72494  3.29354  2.67741  2.69355  4.24690  2.90347  2.73739  3.18146  2.89801  2.37887  2.77519  2.98518  4.58477  3.61503
          0.02925  3.94239  4.66474  0.61958  0.77255  0.48576  0.95510
     15   2.93690  4.92444  2.94980  2.70568  4.10223  3.41258  3.86459  3.74375  2.52167  3.23916  4.26512  3.16601  3.96708  1.11475  2.80445  2.98173  3.23385  3.46910  5.36191  4.06030     15 q - - -
          2.68618  4.42225  2.77519  2.73123  3.46354  2.40513  3.72494  3.29354  2.67741  2.69355  4.24690  2.90347  2.73739  3.18146  2.89801  2.37887  2.77519  2.98518  4.58477  3.61503
          0.02925  3.94239  4.66474  0.61958  0.77255  0.48576  0.95510
     16   0.91754  4.22754  3.53403  3.32871  4.12241  3.05017  4.34243  3.25843  3.34677  3.13680  4.16109  3.46050  3.79602  3.68156  3.59239  2.57730  2.85950  2.90074  5.54260  4.35065     16 a - - -
          2.68618  4.42225  2.77519  2.73123  3.46354  2.40513  3.72494  3.29354  2.67741  2.69355  4.24690  2.90347  2.73739  3.18146  2.89801  2.37887  2.77519  2.98518  4.58477  3.61503
          0.02925  3.94239  4.66474  0.61958  0.77255  0.48576  0.95510
     17   2.66704  0.80904  4.20229  3.95793  3.93331  3.27515  4.58964  3.08886  3.78525  3.00117  4.12478  3.92627  3.98762  4.12850  3.89722  2.93881  3.13968  2.82871  5.33462  4.22048     17 c - - -
          2.68618  4.42225  2.77519  2.73123  3.46354  2.40513  3.72494  3.29354  2.67741  2.69355  4.24690  2.90347  2.73739  3.18146  2.89801  2.37887  2.77519  2.98518  4.58477  3.61503
          0.02925  3.94239  4.66474  0.61958  0.77255  0.48576  0.95510
     18   2.93690  4.92444  2.94980  2.70568  4.10223  3.41258  3.86459  3.74375  2.52167  3.23916  4.26512  3.16601  3.96708  1.11475  2.80445  2.98173  3.23385  3.46910  5.36191  4.06030     18 q - - -
          2.68618  4.42225  2.77519  2.73123  3.46354  2.40513  3.72494  3.29354  2.67741  2.69355  4.24690  2.90347  2.73739  3.18146  2.89801  2.37887  2.77519  2.98518  4.58477  3.61503
          0.02925  3.94239  4.66474  0.61958  0.77255  0.48576  0.95510
     19   3.08482  4.91887  3.58264  3.07930  4.29118  3.55928  3.87578  3.83780  2.26680  3.34104  4.33948  3.43366  4.05853  3.09271  0.87676  3.16566  3.34606  3.55875  5.34593  4.20344     19 r - - -
          2.68618  4.42225  2.77519  2.73123  3.46354  2.40513  3.72494  3.29354  2.67741  2.69355  4.24690  2.90347  2.73739  3.18146  2.89801  2.37887  2.77519  2.98518  4.58477  3.61503
          0.02925  3.94239  4.66474  0.61958  0.77255  0.48576  0.95510
     20   0.91754  4.22754  3.53403  3.32871  4.12241  3.05017  4.34243  3.25843  3.34677  3.13680  4.16109  3.46050  3.79602  3.68156  3.59239  2.57730  2.85950  2.90074  5.54260  4.35065     20 a - - -
          2.68618  4.42225  2.77519  2.73123  3.46354  2.40513  3.72494  3.29354  2.67741  2.69355  4.24690  2.90347  2.73739  3.18146  2.89801  2.37887  2.77519  2.98518  4.58477  3.61503
          0.02925  3.94239  4.66474  0.61958  0.77255  0.48576  0.95510
     21   3.03631  5.00253  3.21694  2.82552  4.40493  3.51809  3.79858  3.83861  0.94655  3.38853  4.34638  3.24686  4.01363  2.98621  2.44590  3.07380  3.28446  3.54251  5.43100  4.25388     21 k - - -
          2.68618  4.42225  2.77519  2.73123  3.46354  2.40513  3.72494  3.29354  2.67741  2.69355  4.24690  2.90347  2.73739  3.18146  2.89801  2.37887  2.77519  2.98518  4.58477  3.61503
          0.02925  3.94239  4.66474  0.61958  0.77255  0.48576  0.95510
     22   3.06526  5.20361  0.82275  2.37994  4.59014  3.26412  3.99347  4.19434  3.09095  3.79029  4.77006  2.93977  3.92188  3.23284  3.61655  3.01983  3.40537  3.82613  5.74512  4.45168     22 d - - -
          2.68618  4.42225  2.77519  2.73123  3.46354  2.40513  3.72494  3.29354  2.67741  2.69355  4.24690  2.90347  2.73739  3.18146  2.89801  2.37887  2.77519  2.98518  4.58477  3.61503
          0.02925  3.94239  4.66474  0.61958  0.77255  0.48576  0.95510
     23   2.75320  4.52163  3.44128  3.34960  4.49048  0.62894  4.46554  4.10716  3.54038  3.75251  4.72888  3.60556  3.91501  3.85901  3.76869  2.92713  3.23987  3.62199  5.56710  4.59476     23 G - - -
          2.68618  4.42225  2.77519  2.73123  3.46354  2.40513  3.72494  3.29354  2.67741  2.69355  4.24690  2.90347  2.73739  3.18146  2.89801  2.37887  2.77519  2.98518  4.58477  3.61503
          0.02925  3.94239  4.66474  0.61958  0.77255  0.48576  0.95510
     24   2.93690  4.92444  2.94980  2.70568  4.10223  3.41258  3.86459  3.74375  2.52167  3.23916  4.26512  3.16601  3.96708  1.11475  2.80445  2.98173  3.23385  3.46910  5.36191  4.06030     24 q - - -
          2.68618  4.42225  2.77519  2.73123  3.46354  2.40513  3.72494  3.29354  2.67741  2.69355  4.24690  2.90347  2.73739  3.18146  2.89801  2.37887  2.77519  2.98518  4.58477  3.61503
          0.02925  3.94239  4.66474  0.61958  0.77255  0.48576  0.95510
     25   3.08482  4.91887  3.58264  3.07930  4.29118  3.55928  3.87578  3.83780  2.26680  3.34104  4.33948  3.43366  4.05853  3.09271  0.87676  3.16566  3.34606  3.55875  5.34593  4.20344     25 r - - -
          2.68618  4.42225  2.77519  2.73123  3.46354  2.40513  3.72494  3.29354  2.67741  2.69355  4.24690  2.90347  2.73739  3.18146  2.89801  2.37887  2.77519  2.98518  4.58477  3.61503
          0.02925  3.94239  4.66474  0.61958  0.77255  0.48576  0.95510
     26   2.78193  4.78055  2.74803  2.64062  4.15508  3.23128  3.97831  3.88064  2.88792  3.51963  4.47457  1.04002  3.88663  3.25130  3.24485  2.84653  3.16617  3.49579  5.45299  4.09847     26 n - - -
          2.68618  4.42225  2.77519  2.73123  3.46354  2.40513  3.72494  3.29354  2.67741  2.69355  4.24690  2.90347  2.73739  3.18146  2.89801  2.37887  2.77519  2.98518  4.58477  3.61503
          0.02925  3.94239  4.66474  0.61958  0.77255  0.48576  0.95510
     27   2.34998  4.27124  3.26776  3.08687  4.14616  2.99985  4.19475  3.67827  3.16535  3.39315  4.31348  3.30041  3.74444  3.50923  3.44916  0.99035  2.83537  3.19807  5.51309  4.23008     27 s - - -
          2.68618  4.42225  2.77519  2.73123  3.46354  2.40513  3.72494  3.29354  2.67741  2.69355  4.24690  2.90347  2.73739  3.18146  2.89801  2.37887  2.77519  2.98518  4.58477  3.61503
          0.02925  3.94239  4.66474  0.61958  0.77255  0.48576  0.95510
     28   0.91754  4.22754  3.53403  3.32871  4.12241  3.05017  4.34243  3.25843  3.34677  3.13680  4.16109  3.46050  3.79602  3.68156  3.59239  2.57730  2.85950  2.90074  5.54260  4.35065     28 a - - -
          2.68618  4.42225  2.77519  2.73123  3.46354  2.40513  3.72494  3.29354  2.67741  2.69355  4.24690  2.90347  2.73739  3.18146  2.89801  2.37887  2.77519  2.98518  4.58477  3.61503
          0.02925  3.94239  4.66474  0.61958  0.77255  0.48576  0.95510
     29   2.34998  4.27124  3.26776  3.08687  4.14616  2.99985  4.19475  3.67827  3.16535  3.39315  4.31348  3.30041  3.74444  3.50923  3.44916  0.99035  2.83537  3.19807  5.51309  4.23008     29 s - - -
          2.68618  4.42225  2.77519  2.73123  3.46354  2.40513  3.72494  3.29354  2.67741  2.69355  4.24690  2.90347  2.73739  3.18146  2.89801  2.37887  2.77519  2.98518  4.58477  3.61503
          0.02925  3.94239  4.66474  0.61958  0.77255  0.48576  0.95510
     30   2.34998  4.27124  3.26776  3.08687  4.14616  2.99985  4.19475  3.67827  3.16535  3.39315  4.31348  3.30041  3.74444  3.50923  3.44916  0.99035  2.83537  3.19807  5.51309  4.23008     30 s - - -
          2.68618  4.42225  2.77519  2.73123  3.46354  2.40513  3.72494  3.29354  2.67741  2.69355  4.24690  2.90347  2.73739  3.18146  2.89801  2.37887  2.77519  2.98518  4.58477  3.61503
          0.02925  3.94239  4.66474  0.61958  0.77255  0.48576  0.95510
     31   2.78193  4.78055  2.74803  2.64062  4.15508  3.23128  3.97831  3.88064  2.88792  3.51963  4.47457  1.04002  3.88663  3.25130  3.24485  2.84653  3.16617  3.49579  5.45299  4.09847     31 n - - -
          2.68618  4.42225  2.77519  2.73123  3.46354  2.40513  3.72494  3.29354  2.67741  2.69355  4.24690  2.90347  2.73739  3.18146  2.89801  2.37887  2.77519  2.98518  4.58477  3.61503
          0.02925  3.94239  4.66474  0.61958  0.77255  0.48576  0.95510
     32   3.06526  5.20361  0.82275  2.37994  4.59014  3.26412  3.99347  4.19434  3.09095  3.79029  4.77006  2.93977  3.92188  3.23284  3.61655  3.01983  3.40537  3.82613  5.74512  4.45168     32 d - - -
          2.68618  4.42225  2.77519  2.73123  3.46354  2.40513  3.72494  3.29354  2.67741  2.69355  4.24690  2.90347  2.73739  3.18146  2.89801  2.37887  2.77519  2.98518  4.58477  3.61503
          0.02925  3.94239  4.66474  0.61958  0.77255  0.48576  0.95510
     33   2.34998  4.27124  3.26776  3.08687  4.14616  2.99985  4.19475  3.67827  3.16535  3.39315  4.31348  3.30041  3.74444  3.50923  3.44916  0.99035  2.83537  3.19807  5.51309  4.23008     33 s - - -
          2.68618  4.42225  2.77519  2.73123  3.46354  2.40513  3.72494  3.29354  2.67741  2.69355  4.24690  2.90347  2.73739  3.18146  2.89801  2.37887  2.77519  2.98518  4.58477  3.61503
          0.02925  3.94239  4.66474  0.61958  0.77255  0.48576  0.95510
     34   3.08482  4.91887  3.58264  3.07930  4.29118  3.55928  3.87578  3.83780  2.26680  3.34104  4.33948  3.43366  4.05853  3.09271  0.87676  3.16566  3.34606  3.55875  5.34593  4.20344     34 r - - -
          2.68618  4.42225  2.77519  2.73123  3.46354  2.40513  3.72494  3.29354  2.67741  2.69355  4.24690  2.90347  2.73739  3.18146  2.89801  2.37887  2.77519  2.98518  4.58477  3.61503
          0.02925  3.94239  4.66474  0.61958  0.77255  0.48576  0.95510
     35   2.34998  4.27124  3.26776  3.08687  4.14616  2.99985  4.19475  3.67827  3.16535  3.39315  4.31348  3.30041  3.74444  3.50923  3.44916  0.99035  2.83537  3.19807  5.51309  4.23008     35 s - - -
          2.68618  4.42225  2.77519  2.73123  3.46354  2.40513  3.72494  3.29354  2.67741  2.69355  4.24690  2.90347  2.73739  3.18146  2.89801  2.37887  2.77519  2.98518  4.58477  3.61503
          0.02925  3.94239  4.66474  0.61958  0.77255  0.48576  0.95510
     36   2.84555  4.59118  3.46029  3.30947  4.29851  3.27473  4.38112  3.86195  3.37276  3.48120  4.53410  3.60909  0.70733  3.75942  3.61031  3.01524  3.29263  3.49935  5.46584  4.42016     36 p - - -
          2.68618  4.42225  2.77519  2.73123  3.46354  2.40513  3.72494  3.29354  2.67741  2.69355  4.24690  2.90347  2.73739  3.18146  2.89801  2.37887  2.77519  2.98518  4.58477  3.61503
          0.02925  3.94239  4.66474  0.61958  0.77255  0.48576  0.95510
     37   2.34998  4.27124  3.26776  3.08687  4.14616  2.99985  4.19475  3.67827  3.16535  3.39315  4.31348  3.30041  3.74444  3.50923  3.44916  0.99035  2.83537  3.19807  5.51309  4.23008     37 s - - -
          2.68618  4.42225  2.77519  2.73123  3.46354  2.40513  3.72494  3.29354  2.67741  2.69355  4.24690  2.90347  2.73739  3.18146  2.89801  2.37887  2.77519  2.98518  4.58477  3.61503
          0.02925  3.94239  4.66474  0.61958  0.77255  0.48576  0.95510
     38   0.91754  4.22754  3.53403  3.32871  4.12241  3.05017  4.34243  3.25843  3.34677  3.13680  4.16109  3.46050  3.79602  3.68156  3.59239  2.57730  2.85950  2.90074  5.54260  4.35065     38 a - - -
          2.68618  4.42225  2.77519  2.73123  3.46354  2.40513  3.72494  3.29354  2.67741  2.69355  4.24690  2.90347  2.73739  3.18146  2.89801  2.37887  2.77519  2.98518  4.58477  3.61503
          0.02925  3.94239  4.66474  0.61958  0.77255  0.48576  0.95510
     39   2.45092  4.29607  3.49072  3.24617  4.03115  3.13298  4.25808  3.16682  3.19052  3.02783  4.07400  3.44421  3.84230  3.58189  3.44574  2.65298  1.05872  2.85431  5.46281  4.24784     39 t - - -
          2.68618  4.42225  2.77519  2.73123  3.46354  2.40513  3.72494  3.29354  2.67741  2.69355  4.24690  2.90347  2.73739  3.18146  2.89801  2.37887  2.77519  2.98518  4.58477  3.61503
          0.02925  3.94239  4.66474  0.61958  0.77255  0.48576  0.95510
     40   2.84555  4.59118  3.46029  3.30947  4.29851  3.27473  4.38112  3.86195  3.37276  3.48120  4.53410  3.60909  0.70733  3.75942  3.61031  3.01524  3.29263  3.49935  5.46584  4.42016     40 p - - -
          2.68618  4.42225  2.77519  2.73123  3.46354  2.40513  3.72494  3.29354  2.67741  2.69355  4.24690  2.90347  2.73739  3.18146  2.89801  2.37887  2.77519  2.98518  4.58477  3.61503
          0.02925  3.94239  4.66474  0.61958  0.77255  0.48576  0.95510
     41   3.23392  4.67554  4.30164  3.94194  3.16289  4.07076  4.57574  2.37092  3.70900  0.79371  3.16427  4.21063  4.49419  4.06060  3.87358  3.64996  3.52505  2.42638  5.06741  3.80683     41 l - - -
          2.68618  4.42225  2.77519  2.73123  3.46354  2.40513  3.72494  3.29354  2.67741  2.69355  4.24690  2.90347  2.73739  3.18146  2.89801  2.37887  2.77519  2.98518  4.58477  3.61503
          0.02925  3.94239  4.66474  0.61958  0.77255  0.48576  0.95510
     42   3.08482  4.91887  3.58264  3.07930  4.29118  3.55928  3.87578  3.83780  2.26680  3.34104  4.33948  3.43366  4.05853  3.09271  0.87676  3.16566  3.34606  3.55875  5.34593  4.20344     42 r - - -
          2.68618  4.42225  2.77519  2.73123  3.46354  2.40513  3.72494  3.29354  2.67741  2.69355  4.24690  2.90347  2.73739  3.18146  2.89801  2.37887  2.77519  2.98518  4.58477  3.61503
          0.02925  3.94239  4.66474  0.61958  0.77255  0.48576  0.95510
     43   3.07286  4.87770  3.19530  2.96243  3.33467  3.50743  1.00319  3.78657  2.80362  3.27171  4.32022  3.36887  4.06389  3.32961  3.06507  3.14295  3.37866  3.52037  4.79878  3.28359     43 h - - -
          2.68618  4.42225  2.77519  2.73123  3.46354  2.40513  3.72494  3.29354  2.67741  2.69355  4.24690  2.90347  2.73739  3.18146  2.89801  2.37887  2.77519  2.98518  4.58477  3.61503
          0.02925  3.94239  4.66474  0.61958  0.77255  0.48576  0.95510
     44   2.84555  4.59118  3.46029  3.30947  4.29851  3.27473  4.38112  3.86195  3.37276  3.48120  4.53410  3.60909  0.70733  3.75942  3.61031  3.01524  3.29263  3.49935  5.46584  4.42016     44 p - - -
          2.68618  4.42225  2.77519  2.73123  3.46354  2.40513  3.72494  3.29354  2.67741  2.69355  4.24690  2.90347  2.73739  3.18146  2.89801  2.37887  2.77519  2.98518  4.58477  3.61503
          0.02925  3.94239  4.66474  0.61958  0.77255  0.48576  0.95510
     45   3.07286  4.87770  3.19530  2.96243  3.33467  3.50743  1.00319  3.78657  2.80362  3.27171  4.32022  3.36887  4.06389  3.32961  3.06507  3.14295  3.37866  3.52037  4.79878  3.28359     45 h - - -
          2.68618  4.42225  2.77519  2.73123  3.46354  2.40513  3.72494  3.29354  2.67741  2.69355  4.24690  2.90347  2.73739  3.18146  2.89801  2.37887  2.77519  2.98518  4.58477  3.61503
          0.02925  3.94239  4.66474  0.61958  0.77255  0.48576  0.95510
     46   2.93690  4.92444  2.94980  2.70568  4.10223  3.41258  3.86459  3.74375  2.52167  3.23916  4.26512  3.16601  3.96708  1.11475  2.80445  2.98173  3.23385  3.46910  5.36191  4.06030     46 q - - -
          2.68618  4.42225  2.77519  2.73123  3.46354  2.40513  3.72494  3.29354  2.67741  2.69355  4.24690  2.90347  2.73739  3.18146  2.89801  2.37887  2.77519  2.98518  4.58477  3.61503
          0.02925  3.94239  4.66474  0.61958  0.77255  0.48576  0.95510
     47   2.84555  4.59118  3.46029  3.30947  4.29851  3.27473  4.38112  3.86195  3.37276  3.48120  4.53410  3.60909  0.70733  3.75942  3.61031  3.01524  3.29263  3.49935  5.46584  4.42016     47 p - - -
          2.68618  4.42225  2.77519  2.73123  3.46354  2.40513  3.72494  3.29354  2.67741  2.69355  4.24690  2.90347  2.73739  3.18146  2.89801  2.37887  2.77519  2.98518  4.58477  3.61503
          0.02925  3.94239  4.66474  0.61958  0.77255  0.48576  0.95510
     48   3.23392  4.67554  4.30164  3.94194  3.16289  4.07076  4.57574  2.37092  3.70900  0.79371  3.16427  4.21063  4.49419  4.06060  3.87358  3.64996  3.52505  2.42638  5.06741  3.80683     48 l - - -
          2.68618  4.42225  2.77519  2.73123  3.46354  2.40513  3.72494  3.29354  2.67741  2.69355  4.24690  2.90347  2.73739  3.18146  2.89801  2.37887  2.77519  2.98518  4.58477  3.61503
          0.02925  3.94239  4.66474  0.61958  0.77255  0.48576  0.95510
     49   2.34998  4.27124  3.26776  3.08687  4.14616  2.99985  4.19475  3.67827  3.16535  3.39315  4.31348  3.30041  3.74444  3.50923  3.44916  0.99035  2.83537  3.19807  5.51309  4.23008     49 s - - -
          2.68618  4.42225  2.77519  2.73123  3.46354  2.40513  3.72494  3.29354  2.67741  2.69355  4.24690  2.90347  2.73739  3.18146  2.89801  2.37887  2.77519  2.98518  4.58477  3.61503
          0.02925  3.94239  4.66474  0.61958  0.77255  0.48576  0.95510
     50   3.08482  4.91887  3.58264  3.07930  4.29118  3.55928  3.87578  3.83780  2.26680  3.34104  4.33948  3.43366  4.05853  3.09271  0.87676  3.16566  3.34606  3.55875  5.34593  4.20344     50 r - - -
          2.68618  4.42225  2.77519  2.73123  3.46354  2.40513  3.72494  3.29354  2.67741  2.69355  4.24690  2.90347  2.73739  3.18146  2.89801  2.37887  2.77519  2.98518  4.58477  3.61503
          0.02925  3.94239  4.66474  0.61958  0.77255  0.48576  0.95510
     51   3.06526  5.20361  0.82275  2.37994  4.59014  3.26412  3.99347  4.19434  3.09095  3.79029  4.77006  2.93977  3.92188  3.23284  3.61655  3.01983  3.40537  3.82613  5.74512  4.45168     51 d - - -
          2.68618  4.42225  2.77519  2.73123  3.46354  2.40513  3.72494  3.29354  2.67741  2.69355  4.24690  2.90347  2.73739  3.18146  2.89801  2.37887  2.77519  2.98518  4.58477  3.61503
          0.02925  3.94239  4.66474  0.61958  0.77255  0.48576  0.95510
     52   2.78193  4.78055  2.74803  2.64062  4.15508  3.23128  3.97831  3.88064  2.88792  3.51963  4.47457  1.04002  3.88663  3.25130  3.24485  2.84653  3.16617  3.49579  5.45299  4.09847     52 n - - -
          2.68618  4.42225  2.77519  2.73123  3.46354  2.40513  3.72494  3.29354  2.67741  2.69355  4.24690  2.90347  2.73739  3.18146  2.89801  2.37887  2.77519  2.98518  4.58477  3.61503
          0.02925  3.94239  4.66474  0.61958  0.77255  0.48576  0.95510
     53   2.84555  4.59118  3.46029  3.30947  4.29851  3.27473  4.38112  3.86195  3.37276  3.48120  4.53410  3.60909  0.70733  3.75942  3.61031  3.01524  3.29263  3.49935  5.46584  4.42016     53 p - - -
          2.68618  4.42225  2.77519  2.73123  3.46354  2.40513  3.72494  3.29354  2.67741  2.69355  4.24690  2.90347  2.73739  3.18146  2.89801  2.37887  2.77519  2.98518  4.58477  3.61503
          0.02925  3.94239  4.66474  0.61958  0.77255  0.48576  0.95510
     54   3.08482  4.91887  3.58264  3.07930  4.29118  3.55928  3.87578  3.83780  2.26680  3.34104  4.33948  3.43366  4.05853  3.09271  0.87676  3.16566  3.34606  3.55875  5.34593  4.20344     54 r - - -
          2.68618  4.42225  2.77519  2.73123  3.46354  2.40513  3.72494  3.29354  2.67741  2.69355  4.24690  2.90347  2.73739  3.18146  2.89801  2.37887  2.77519  2.98518  4.58477  3.61503
          0.02925  3.94239  4.66474  0.61958  0.77255  0.48576  0.95510
     55   3.01299  5.13783  2.51799  0.92997  4.49290  3.31953  3.91255  3.96069  2.80190  3.56665  4.53772  2.97346  3.92747  3.12683  3.21789  2.98836  3.31780  3.63737  5.65132  4.37374     55 e - - -
          2.68618  4.42225  2.77519  2.73123  3.46354  2.40513  3.72494  3.29354  2.67741  2.69355  4.24690  2.90347  2.73739  3.18146  2.89801  2.37887  2.77519  2.98518  4.58477  3.61503
          0.02925  3.94239  4.66474  0.61958  0.77255  0.48576  0.95510
     56   0.91754  4.22754  3.53403  3.32871  4.12241  3.05017  4.34243  3.25843  3.34677  3.13680  4.16109  3.46050  3.79602  3.68156  3.59239  2.57730  2.85950  2.90074  5.54260  4.35065     56 a - - -
          2.68618  4.42225  2.77519  2.73123  3.46354  2.40513  3.72494  3.29354  2.67741  2.69355  4.24690  2.90347  2.73739  3.18146  2.89801  2.37887  2.77519  2.98518  4.58477  3.61503
          0.02925  3.94239  4.66474  0.61958  0.77255  0.48576  0.95510
     57   2.66704  0.80904  4.20229  3.95793  3.93331  3.27515  4.58964  3.08886  3.78525  3.00117  4.12478  3.92627  3.98762  4.12850  3.89722  2.93881  3.13968  2.82871  5.33462  4.22048     57 c - - -
          2.68618  4.42225  2.77519  2.73123  3.46354  2.40513  3.72494  3.29354  2.67741  2.69355  4.24690  2.90347  2.73739  3.18146  2.89801  2.37887  2.77519  2.98518  4.58477  3.61503
          0.02925  3.94239  4.66474  0.61958  0.77255  0.48576  0.95510
     58   3.08482  4.91887  3.58264  3.07930  4.29118  3.55928  3.87578  3.83780  2.26680  3.34104  4.33948  3.43366  4.05853  3.09271  0.87676  3.16566  3.34606  3.55875  5.34593  4.20344     58 r - - -
          2.68618  4.42225  2.77519  2.73123  3.46354  2.40513  3.72494  3.29354  2.67741  2.69355  4.24690  2.90347  2.73739  3.18146  2.89801  2.37887  2.77519  2.98518  4.58477  3.61503
          0.02925  3.94239  4.66474  0.61958  0.77255  0.48576  0.95510
     59   2.45092  4.29607  3.49072  3.24617  4.03115  3.13298  4.25808  3.16682  3.19052  3.02783  4.07400  3.44421  3.84230  3.58189  3.44574  2.65298  1.05872  2.85431  5.46281  4.24784     59 t - - -
          2.68618  4.42225  2.77519  2.73123  3.46354  2.40513  3.72494  3.29354  2.67741  2.69355  4.24690  2.90347  2.73739  3.18146  2.89801  2.37887  2.77519  2.98518  4.58477  3.61503
          0.02925  3.94239  4.66474  0.61958  0.77255  0.48576  0.95510
     60   3.08482  4.91887  3.58264  3.07930  4.29118  3.55928  3.87578  3.83780  2.26680  3.34104  4.33948  3.43366  4.05853  3.09271  0.87676  3.16566  3.34606  3.55875  5.34593  4.20344     60 r - - -
          2.68618  4.42225  2.77519  2.73123  3.46354  2.40513  3.72494  3.29354  2.67741  2.69355  4.24690  2.90347  2.73739  3.18146  2.89801  2.37887  2.77519  2.98518  4.58477  3.61503
          0.02925  3.94239  4.66474  0.61958  0.77255  0.48576  0.95510
     61   2.66704  0.80904  4.20229  3.95793  3.93331  3.27515  4.58964  3.08886  3.78525  3.00117  4.12478  3.92627  3.98762  4.12850  3.89722  2.93881  3.13968  2.82871  5.33462  4.22048     61 c - - -
          2.68618  4.42225  2.77519  2.73123  3.46354  2.40513  3.72494  3.29354  2.67741  2.69355  4.24690  2.90347  2.73739  3.18146  2.89801  2.37887  2.77519  2.98518  4.58477  3.61503
          0.02925  3.94239  4.66474  0.61958  0.77255  0.48576  0.95510
     62   2.75320  4.52163  3.44128  3.34960  4.49048  0.62894  4.46554  4.10716  3.54038  3.75251  4.72888  3.60556  3.91501  3.85901  3.76869  2.92713  3.23987  3.62199  5.56710  4.59476     62 G - - -
          2.68618  4.42225  2.77519  2.73123  3.46354  2.40513  3.72494  3.29354  2.67741  2.69355  4.24690  2.90347  2.73739  3.18146  2.89801  2.37887  2.77519  2.98518  4.58477  3.61503
          0.02925  3.94239  4.66474  0.61958  0.77255  0.48576  0.95510
     63   2.78193  4.78055  2.74803  2.64062  4.15508  3.23128  3.97831  3.88064  2.88792  3.51963  4.47457  1.04002  3.88663  3.25130  3.24485  2.84653  3.16617  3.49579  5.45299  4.09847     63 n - - -
          2.68618  4.42225  2.77519  2.73123  3.46354  2.40513  3.72494  3.29354  2.67741  2.69355  4.24690  2.90347  2.73739  3.18146  2.89801  2.37887  2.77519  2.98518  4.58477  3.61503
          0.02925  3.94239  4.66474  0.61958  0.77255  0.48576  0.95510
     64   0.91754  4.22754  3.53403  3.32871  4.12241  3.05017  4.34243  3.25843  3.34677  3.13680  4.16109  3.46050  3.79602  3.68156  3.59239  2.57730  2.85950  2.90074  5.54260  4.35065     64 a - - -
          2.68618  4.42225  2.77519  2.73123  3.46354  2.40513  3.72494  3.29354  2.67741  2.69355  4.24690  2.90347  2.73739  3.18146  2.89801  2.37887  2.77519  2.98518  4.58477  3.61503
          0.02925  3.94239  4.66474  0.61958  0.77255  0.48576  0.95510
     65   2.84555  4.59118  3.46029  3.30947  4.29851  3.27473  4.38112  3.86195  3.37276  3.48120  4.53410  3.60909  0.70733  3.75942  3.61031  3.01524  3.29263  3.49935  5.46584  4.42016     65 p - - -
          2.68618  4.42225  2.77519  2.73123  3.46354  2.40513  3.72494  3.29354  2.67741  2.69355  4.24690  2.90347  2.73739  3.18146  2.89801  2.37887  2.77519  2.98518  4.58477  3.61503
          0.02925  3.94239  4.66474  0.61958  0.77255  0.48576  0.95510
     66   0.91754  4.22754  3.53403  3.32871  4.12241  3.05017  4.34243  3.25843  3.34677  3.13680  4.16109  3.46050  3.79602  3.68156  3.59239  2.57730  2.85950  2.90074  5.54260  4.35065     66 a - - -
          2.68618  4.42225  2.77519  2.73123  3.46354  2.40513  3.72494  3.29354  2.67741  2.69355  4.24690  2.90347  2.73739  3.18146  2.89801  2.37887  2.77519  2.98518  4.58477  3.61503
          0.25046  3.94239  1.59872  0.61958  0.77255  0.48576  0.95510
     67   2.69476  4.28372  3.91892  3.58412  3.45077  3.56657  4.41252  2.08099  3.44920  2.16845  3.44521  3.79504  4.13971  3.82241  3.67418  3.06619  3.06284  1.23124  5.20827  3.92778     67 v - - -
          2.68618  4.42225  2.77519  2.73123  3.46354  2.40513  3.72494  3.29354  2.67741  2.69355  4.24690  2.90347  2.73739  3.18146  2.89801  2.37887  2.77519  2.98518  4.58477  3.61503
          0.02462  3.71655        *  0.61958  0.77255  0.00000        *
//
