# Supplementary material for: A refined genome phage display methodology delineates the human antibody response in patients with Chagas disease
Source: iScience. 2021 May 15;24(6):102540. doi: 10.1016/j.isci.2021.102540 (PMC8185243; doi:10.1016/j.isci.2021.102540)
Supplement: Data S2. Alignments and consensus sequences for all epitopes. Related to Figure 3 and Data S1 [file mmc3.zip › final clusters A and B/1056.hmm]

HMMER3/f [3.1b2 | February 2015]
NAME  1056.mafft
LENG  50
ALPH  amino
RF    no
MM    no
CONS  yes
CS    no
MAP   yes
DATE  Wed Dec  6 22:59:03 2017
NSEQ  2
EFFN  0.746094
CKSUM 3611907597
STATS LOCAL MSV       -8.2248  0.71919
STATS LOCAL VITERBI   -8.6393  0.71919
STATS LOCAL FORWARD   -4.0900  0.71919
HMM          A        C        D        E        F        G        H        I        K        L        M        N        P        Q        R        S        T        V        W        Y   
            m->m     m->i     m->d     i->m     i->i     d->m     d->d
  COMPO   2.68592  3.54860  3.10658  2.43196  4.01380  3.10115  3.44626  3.45013  2.83051  2.61986  4.22253  3.46297  2.24740  2.64620  2.32029  2.68879  3.12129  3.03278  4.18870  4.15107
          2.68618  4.42225  2.77519  2.73123  3.46354  2.40513  3.72494  3.29354  2.67741  2.69355  4.24690  2.90347  2.73739  3.18146  2.89801  2.37887  2.77519  2.98518  4.58477  3.61503
          0.30385  4.04096  1.40875  0.61958  0.77255  0.00000        *
      1   2.89707  4.73717  3.37798  2.91459  4.06624  3.40026  3.76092  3.60358  2.21112  3.13815  4.14409  3.28049  3.91055  2.98900  1.14451  2.98791  3.17177  3.33266  5.19204  4.01855      1 r - - -
          2.68618  4.42225  2.77519  2.73123  3.46354  2.40513  3.72494  3.29354  2.67741  2.69355  4.24690  2.90347  2.73739  3.18146  2.89801  2.37887  2.77519  2.98518  4.58477  3.61503
          0.03478  3.77189  4.49424  0.61958  0.77255  0.71286  0.67381
      2   2.72920  4.30299  3.98292  3.64620  3.47992  3.61599  4.46630  2.06715  3.51223  2.18705  3.46391  3.85116  4.18443  3.88079  3.73376  3.11578  3.09471  1.16295  5.24615  3.96997      2 v - - -
          2.68618  4.42225  2.77519  2.73123  3.46354  2.40513  3.72494  3.29354  2.67741  2.69355  4.24690  2.90347  2.73739  3.18146  2.89801  2.37887  2.77519  2.98518  4.58477  3.61503
          0.03478  3.77189  4.49424  0.61958  0.77255  0.71286  0.67381
      3   1.16946  4.14747  3.36447  3.15473  3.95570  2.97390  4.18810  3.06670  3.16841  2.95240  3.99832  3.32852  3.70392  3.51975  3.42393  2.50013  2.77067  2.73890  5.39318  4.18282      3 a - - -
          2.68618  4.42225  2.77519  2.73123  3.46354  2.40513  3.72494  3.29354  2.67741  2.69355  4.24690  2.90347  2.73739  3.18146  2.89801  2.37887  2.77519  2.98518  4.58477  3.61503
          0.03478  3.77189  4.49424  0.61958  0.77255  0.36615  1.18220
      4   3.34886  4.76292  4.45935  4.10300  3.20768  4.19448  4.70611  2.42406  3.86911  0.69245  3.18343  4.36208  4.60281  4.19689  4.01637  3.78958  3.63654  2.50457  5.14495  3.90615      4 L - - -
          2.68618  4.42225  2.77519  2.73123  3.46354  2.40513  3.72494  3.29354  2.67741  2.69355  4.24690  2.90347  2.73739  3.18146  2.89801  2.37887  2.77519  2.98518  4.58477  3.61503
          0.02646  4.04096  4.76331  0.61958  0.77255  0.48576  0.95510
      5   3.02503  5.00936  3.02470  2.78527  4.19968  3.48391  3.94395  3.85941  2.59507  3.34465  4.37086  3.24533  4.04175  0.96168  2.87460  3.06709  3.32332  3.57951  5.44313  4.14934      5 q - - -
          2.68618  4.42225  2.77519  2.73123  3.46354  2.40513  3.72494  3.29354  2.67741  2.69355  4.24690  2.90347  2.73739  3.18146  2.89801  2.37887  2.77519  2.98518  4.58477  3.61503
          0.02646  4.04096  4.76331  0.61958  0.77255  0.48576  0.95510
      6   3.20408  5.02553  3.71276  3.19241  4.42323  3.65582  3.95910  3.97918  2.32276  3.46461  4.46300  3.53790  4.15256  3.17334  0.74914  3.28173  3.46006  3.69649  5.43938  4.31679      6 r - - -
          2.68618  4.42225  2.77519  2.73123  3.46354  2.40513  3.72494  3.29354  2.67741  2.69355  4.24690  2.90347  2.73739  3.18146  2.89801  2.37887  2.77519  2.98518  4.58477  3.61503
          0.02646  4.04096  4.76331  0.61958  0.77255  0.48576  0.95510
      7   3.19569  4.97795  3.30558  3.08542  3.41489  3.60043  0.83165  3.92472  2.92443  3.39614  4.45464  3.48672  4.16373  3.45470  3.17850  3.26573  3.50603  3.65679  4.87705  3.36163      7 h - - -
          2.68618  4.42225  2.77519  2.73123  3.46354  2.40513  3.72494  3.29354  2.67741  2.69355  4.24690  2.90347  2.73739  3.18146  2.89801  2.37887  2.77519  2.98518  4.58477  3.61503
          0.02646  4.04096  4.76331  0.61958  0.77255  0.48576  0.95510
      8   2.88765  4.64329  3.59568  3.51803  4.65140  0.51075  4.62519  4.29475  3.72203  3.92685  4.90609  3.76041  4.03967  4.03310  3.93686  3.06487  3.38201  3.79055  5.69916  4.75999      8 G - - -
          2.68618  4.42225  2.77519  2.73123  3.46354  2.40513  3.72494  3.29354  2.67741  2.69355  4.24690  2.90347  2.73739  3.18146  2.89801  2.37887  2.77519  2.98518  4.58477  3.61503
          0.02646  4.04096  4.76331  0.61958  0.77255  0.48576  0.95510
      9   2.79237  0.65445  4.34648  4.12672  4.08282  3.37709  4.73707  3.25757  3.95567  3.16404  4.29188  4.06911  4.09701  4.29502  4.04912  3.06390  3.27355  2.99002  5.45994  4.36850      9 C - - -
          2.68618  4.42225  2.77519  2.73123  3.46354  2.40513  3.72494  3.29354  2.67741  2.69355  4.24690  2.90347  2.73739  3.18146  2.89801  2.37887  2.77519  2.98518  4.58477  3.61503
          0.02646  4.04096  4.76331  0.61958  0.77255  0.48576  0.95510
     10   2.94282  4.44222  4.35602  4.02732  3.67852  3.89527  4.80161  2.05683  3.89770  2.33816  3.62090  4.18928  4.44855  4.24671  4.09354  3.41174  3.30163  0.83627  5.49046  4.23127     10 v - - -
          2.68618  4.42225  2.77519  2.73123  3.46354  2.40513  3.72494  3.29354  2.67741  2.69355  4.24690  2.90347  2.73739  3.18146  2.89801  2.37887  2.77519  2.98518  4.58477  3.61503
          0.02646  4.04096  4.76331  0.61958  0.77255  0.48576  0.95510
     11   2.51168  4.35601  3.58659  3.35036  4.12643  3.18874  4.35367  3.27448  3.29666  3.13191  4.17410  3.52998  3.90695  3.68371  3.54511  2.71516  0.91522  2.95103  5.54924  4.34405     11 t - - -
          2.68618  4.42225  2.77519  2.73123  3.46354  2.40513  3.72494  3.29354  2.67741  2.69355  4.24690  2.90347  2.73739  3.18146  2.89801  2.37887  2.77519  2.98518  4.58477  3.61503
          0.02646  4.04096  4.76331  0.61958  0.77255  0.48576  0.95510
     12   2.98997  4.71602  3.61587  3.48143  4.45719  3.39414  4.54257  4.04905  3.55376  3.65634  4.71535  3.76976  0.56647  3.93736  3.77768  3.16339  3.44537  3.67467  5.59455  4.58110     12 P - - -
          2.68618  4.42225  2.77519  2.73123  3.46354  2.40513  3.72494  3.29354  2.67741  2.69355  4.24690  2.90347  2.73739  3.18146  2.89801  2.37887  2.77519  2.98518  4.58477  3.61503
          0.02646  4.04096  4.76331  0.61958  0.77255  0.48576  0.95510
     13   3.20408  5.02553  3.71276  3.19241  4.42323  3.65582  3.95910  3.97918  2.32276  3.46461  4.46300  3.53790  4.15256  3.17334  0.74914  3.28173  3.46006  3.69649  5.43938  4.31679     13 r - - -
          2.68618  4.42225  2.77519  2.73123  3.46354  2.40513  3.72494  3.29354  2.67741  2.69355  4.24690  2.90347  2.73739  3.18146  2.89801  2.37887  2.77519  2.98518  4.58477  3.61503
          0.02646  4.04096  4.76331  0.61958  0.77255  0.48576  0.95510
     14   3.63028  4.94236  4.35830  4.10816  2.85853  3.92694  4.12266  3.66422  3.82836  3.02869  4.28972  4.22396  4.45935  4.20722  3.92605  3.83225  3.93988  3.55913  0.60460  2.85231     14 W - - -
          2.68618  4.42225  2.77519  2.73123  3.46354  2.40513  3.72494  3.29354  2.67741  2.69355  4.24690  2.90347  2.73739  3.18146  2.89801  2.37887  2.77519  2.98518  4.58477  3.61503
          0.02646  4.04096  4.76331  0.61958  0.77255  0.48576  0.95510
     15   3.10664  5.24298  2.57141  0.80749  4.61178  3.38951  3.99502  4.09967  2.89751  3.69108  4.66096  3.04122  4.00309  3.20925  3.32144  3.07380  3.41324  3.76734  5.75156  4.47781     15 e - - -
          2.68618  4.42225  2.77519  2.73123  3.46354  2.40513  3.72494  3.29354  2.67741  2.69355  4.24690  2.90347  2.73739  3.18146  2.89801  2.37887  2.77519  2.98518  4.58477  3.61503
          0.02646  4.04096  4.76331  0.61958  0.77255  0.48576  0.95510
     16   3.19569  4.97795  3.30558  3.08542  3.41489  3.60043  0.83165  3.92472  2.92443  3.39614  4.45464  3.48672  4.16373  3.45470  3.17850  3.26573  3.50603  3.65679  4.87705  3.36163     16 h - - -
          2.68618  4.42225  2.77519  2.73123  3.46354  2.40513  3.72494  3.29354  2.67741  2.69355  4.24690  2.90347  2.73739  3.18146  2.89801  2.37887  2.77519  2.98518  4.58477  3.61503
          0.02646  4.04096  4.76331  0.61958  0.77255  0.48576  0.95510
     17   3.20408  5.02553  3.71276  3.19241  4.42323  3.65582  3.95910  3.97918  2.32276  3.46461  4.46300  3.53790  4.15256  3.17334  0.74914  3.28173  3.46006  3.69649  5.43938  4.31679     17 r - - -
          2.68618  4.42225  2.77519  2.73123  3.46354  2.40513  3.72494  3.29354  2.67741  2.69355  4.24690  2.90347  2.73739  3.18146  2.89801  2.37887  2.77519  2.98518  4.58477  3.61503
          0.02646  4.04096  4.76331  0.61958  0.77255  0.48576  0.95510
     18   2.79237  0.65445  4.34648  4.12672  4.08282  3.37709  4.73707  3.25757  3.95567  3.16404  4.29188  4.06911  4.09701  4.29502  4.04912  3.06390  3.27355  2.99002  5.45994  4.36850     18 C - - -
          2.68618  4.42225  2.77519  2.73123  3.46354  2.40513  3.72494  3.29354  2.67741  2.69355  4.24690  2.90347  2.73739  3.18146  2.89801  2.37887  2.77519  2.98518  4.58477  3.61503
          0.02646  4.04096  4.76331  0.61958  0.77255  0.48576  0.95510
     19   3.20408  5.02553  3.71276  3.19241  4.42323  3.65582  3.95910  3.97918  2.32276  3.46461  4.46300  3.53790  4.15256  3.17334  0.74914  3.28173  3.46006  3.69649  5.43938  4.31679     19 r - - -
          2.68618  4.42225  2.77519  2.73123  3.46354  2.40513  3.72494  3.29354  2.67741  2.69355  4.24690  2.90347  2.73739  3.18146  2.89801  2.37887  2.77519  2.98518  4.58477  3.61503
          0.02646  4.04096  4.76331  0.61958  0.77255  0.48576  0.95510
     20   2.98997  4.71602  3.61587  3.48143  4.45719  3.39414  4.54257  4.04905  3.55376  3.65634  4.71535  3.76976  0.56647  3.93736  3.77768  3.16339  3.44537  3.67467  5.59455  4.58110     20 P - - -
          2.68618  4.42225  2.77519  2.73123  3.46354  2.40513  3.72494  3.29354  2.67741  2.69355  4.24690  2.90347  2.73739  3.18146  2.89801  2.37887  2.77519  2.98518  4.58477  3.61503
          0.02646  4.04096  4.76331  0.61958  0.77255  0.48576  0.95510
     21   0.79574  4.28404  3.64087  3.44357  4.22712  3.10337  4.44469  3.37838  3.46435  3.25191  4.26777  3.54828  3.85886  3.79060  3.70111  2.63419  2.92340  3.00339  5.63733  4.45737     21 a - - -
          2.68618  4.42225  2.77519  2.73123  3.46354  2.40513  3.72494  3.29354  2.67741  2.69355  4.24690  2.90347  2.73739  3.18146  2.89801  2.37887  2.77519  2.98518  4.58477  3.61503
          0.02646  4.04096  4.76331  0.61958  0.77255  0.48576  0.95510
     22   3.02503  5.00936  3.02470  2.78527  4.19968  3.48391  3.94395  3.85941  2.59507  3.34465  4.37086  3.24533  4.04175  0.96168  2.87460  3.06709  3.32332  3.57951  5.44313  4.14934     22 q - - -
          2.68618  4.42225  2.77519  2.73123  3.46354  2.40513  3.72494  3.29354  2.67741  2.69355  4.24690  2.90347  2.73739  3.18146  2.89801  2.37887  2.77519  2.98518  4.58477  3.61503
          0.02646  4.04096  4.76331  0.61958  0.77255  0.48576  0.95510
     23   3.20408  5.02553  3.71276  3.19241  4.42323  3.65582  3.95910  3.97918  2.32276  3.46461  4.46300  3.53790  4.15256  3.17334  0.74914  3.28173  3.46006  3.69649  5.43938  4.31679     23 r - - -
          2.68618  4.42225  2.77519  2.73123  3.46354  2.40513  3.72494  3.29354  2.67741  2.69355  4.24690  2.90347  2.73739  3.18146  2.89801  2.37887  2.77519  2.98518  4.58477  3.61503
          0.02646  4.04096  4.76331  0.61958  0.77255  0.48576  0.95510
     24   3.34886  4.76292  4.45935  4.10300  3.20768  4.19448  4.70611  2.42406  3.86911  0.69245  3.18343  4.36208  4.60281  4.19689  4.01637  3.78958  3.63654  2.50457  5.14495  3.90615     24 L - - -
          2.68618  4.42225  2.77519  2.73123  3.46354  2.40513  3.72494  3.29354  2.67741  2.69355  4.24690  2.90347  2.73739  3.18146  2.89801  2.37887  2.77519  2.98518  4.58477  3.61503
          0.02646  4.04096  4.76331  0.61958  0.77255  0.48576  0.95510
     25   3.02503  5.00936  3.02470  2.78527  4.19968  3.48391  3.94395  3.85941  2.59507  3.34465  4.37086  3.24533  4.04175  0.96168  2.87460  3.06709  3.32332  3.57951  5.44313  4.14934     25 q - - -
          2.68618  4.42225  2.77519  2.73123  3.46354  2.40513  3.72494  3.29354  2.67741  2.69355  4.24690  2.90347  2.73739  3.18146  2.89801  2.37887  2.77519  2.98518  4.58477  3.61503
          0.02646  4.04096  4.76331  0.61958  0.77255  0.48576  0.95510
     26   3.10664  5.24298  2.57141  0.80749  4.61178  3.38951  3.99502  4.09967  2.89751  3.69108  4.66096  3.04122  4.00309  3.20925  3.32144  3.07380  3.41324  3.76734  5.75156  4.47781     26 e - - -
          2.68618  4.42225  2.77519  2.73123  3.46354  2.40513  3.72494  3.29354  2.67741  2.69355  4.24690  2.90347  2.73739  3.18146  2.89801  2.37887  2.77519  2.98518  4.58477  3.61503
          0.02646  4.04096  4.76331  0.61958  0.77255  0.48576  0.95510
     27   3.10664  5.24298  2.57141  0.80749  4.61178  3.38951  3.99502  4.09967  2.89751  3.69108  4.66096  3.04122  4.00309  3.20925  3.32144  3.07380  3.41324  3.76734  5.75156  4.47781     27 e - - -
          2.68618  4.42225  2.77519  2.73123  3.46354  2.40513  3.72494  3.29354  2.67741  2.69355  4.24690  2.90347  2.73739  3.18146  2.89801  2.37887  2.77519  2.98518  4.58477  3.61503
          0.02646  4.04096  4.76331  0.61958  0.77255  0.48576  0.95510
     28   3.34886  4.76292  4.45935  4.10300  3.20768  4.19448  4.70611  2.42406  3.86911  0.69245  3.18343  4.36208  4.60281  4.19689  4.01637  3.78958  3.63654  2.50457  5.14495  3.90615     28 L - - -
          2.68618  4.42225  2.77519  2.73123  3.46354  2.40513  3.72494  3.29354  2.67741  2.69355  4.24690  2.90347  2.73739  3.18146  2.89801  2.37887  2.77519  2.98518  4.58477  3.61503
          0.02646  4.04096  4.76331  0.61958  0.77255  0.48576  0.95510
     29   3.34886  4.76292  4.45935  4.10300  3.20768  4.19448  4.70611  2.42406  3.86911  0.69245  3.18343  4.36208  4.60281  4.19689  4.01637  3.78958  3.63654  2.50457  5.14495  3.90615     29 L - - -
          2.68618  4.42225  2.77519  2.73123  3.46354  2.40513  3.72494  3.29354  2.67741  2.69355  4.24690  2.90347  2.73739  3.18146  2.89801  2.37887  2.77519  2.98518  4.58477  3.61503
          0.02646  4.04096  4.76331  0.61958  0.77255  0.48576  0.95510
     30   2.98997  4.71602  3.61587  3.48143  4.45719  3.39414  4.54257  4.04905  3.55376  3.65634  4.71535  3.76976  0.56647  3.93736  3.77768  3.16339  3.44537  3.67467  5.59455  4.58110     30 P - - -
          2.68618  4.42225  2.77519  2.73123  3.46354  2.40513  3.72494  3.29354  2.67741  2.69355  4.24690  2.90347  2.73739  3.18146  2.89801  2.37887  2.77519  2.98518  4.58477  3.61503
          0.02646  4.04096  4.76331  0.61958  0.77255  0.48576  0.95510
     31   2.98997  4.71602  3.61587  3.48143  4.45719  3.39414  4.54257  4.04905  3.55376  3.65634  4.71535  3.76976  0.56647  3.93736  3.77768  3.16339  3.44537  3.67467  5.59455  4.58110     31 P - - -
          2.68618  4.42225  2.77519  2.73123  3.46354  2.40513  3.72494  3.29354  2.67741  2.69355  4.24690  2.90347  2.73739  3.18146  2.89801  2.37887  2.77519  2.98518  4.58477  3.61503
          0.02646  4.04096  4.76331  0.61958  0.77255  0.48576  0.95510
     32   2.98997  4.71602  3.61587  3.48143  4.45719  3.39414  4.54257  4.04905  3.55376  3.65634  4.71535  3.76976  0.56647  3.93736  3.77768  3.16339  3.44537  3.67467  5.59455  4.58110     32 P - - -
          2.68618  4.42225  2.77519  2.73123  3.46354  2.40513  3.72494  3.29354  2.67741  2.69355  4.24690  2.90347  2.73739  3.18146  2.89801  2.37887  2.77519  2.98518  4.58477  3.61503
          0.02646  4.04096  4.76331  0.61958  0.77255  0.48576  0.95510
     33   2.40553  4.32653  3.36119  3.18793  4.24833  3.05369  4.29154  3.79529  3.27318  3.50355  4.41747  3.38338  3.80706  3.60978  3.55181  0.86262  2.89886  3.29309  5.60786  4.33362     33 s - - -
          2.68618  4.42225  2.77519  2.73123  3.46354  2.40513  3.72494  3.29354  2.67741  2.69355  4.24690  2.90347  2.73739  3.18146  2.89801  2.37887  2.77519  2.98518  4.58477  3.61503
          0.02646  4.04096  4.76331  0.61958  0.77255  0.48576  0.95510
     34   3.20408  5.02553  3.71276  3.19241  4.42323  3.65582  3.95910  3.97918  2.32276  3.46461  4.46300  3.53790  4.15256  3.17334  0.74914  3.28173  3.46006  3.69649  5.43938  4.31679     34 r - - -
          2.68618  4.42225  2.77519  2.73123  3.46354  2.40513  3.72494  3.29354  2.67741  2.69355  4.24690  2.90347  2.73739  3.18146  2.89801  2.37887  2.77519  2.98518  4.58477  3.61503
          0.02646  4.04096  4.76331  0.61958  0.77255  0.48576  0.95510
     35   3.10664  5.24298  2.57141  0.80749  4.61178  3.38951  3.99502  4.09967  2.89751  3.69108  4.66096  3.04122  4.00309  3.20925  3.32144  3.07380  3.41324  3.76734  5.75156  4.47781     35 e - - -
          2.68618  4.42225  2.77519  2.73123  3.46354  2.40513  3.72494  3.29354  2.67741  2.69355  4.24690  2.90347  2.73739  3.18146  2.89801  2.37887  2.77519  2.98518  4.58477  3.61503
          0.02646  4.04096  4.76331  0.61958  0.77255  0.48576  0.95510
     36   3.10664  5.24298  2.57141  0.80749  4.61178  3.38951  3.99502  4.09967  2.89751  3.69108  4.66096  3.04122  4.00309  3.20925  3.32144  3.07380  3.41324  3.76734  5.75156  4.47781     36 e - - -
          2.68618  4.42225  2.77519  2.73123  3.46354  2.40513  3.72494  3.29354  2.67741  2.69355  4.24690  2.90347  2.73739  3.18146  2.89801  2.37887  2.77519  2.98518  4.58477  3.61503
          0.02646  4.04096  4.76331  0.61958  0.77255  0.48576  0.95510
     37   3.13310  5.09673  3.31984  2.91370  4.52186  3.60086  3.86315  3.96251  0.82884  3.49237  4.44772  3.32961  4.09176  3.04722  2.47775  3.16580  3.37531  3.66187  5.50948  4.34793     37 k - - -
          2.68618  4.42225  2.77519  2.73123  3.46354  2.40513  3.72494  3.29354  2.67741  2.69355  4.24690  2.90347  2.73739  3.18146  2.89801  2.37887  2.77519  2.98518  4.58477  3.61503
          0.02646  4.04096  4.76331  0.61958  0.77255  0.48576  0.95510
     38   3.02503  5.00936  3.02470  2.78527  4.19968  3.48391  3.94395  3.85941  2.59507  3.34465  4.37086  3.24533  4.04175  0.96168  2.87460  3.06709  3.32332  3.57951  5.44313  4.14934     38 q - - -
          2.68618  4.42225  2.77519  2.73123  3.46354  2.40513  3.72494  3.29354  2.67741  2.69355  4.24690  2.90347  2.73739  3.18146  2.89801  2.37887  2.77519  2.98518  4.58477  3.61503
          0.02646  4.04096  4.76331  0.61958  0.77255  0.48576  0.95510
     39   2.98997  4.71602  3.61587  3.48143  4.45719  3.39414  4.54257  4.04905  3.55376  3.65634  4.71535  3.76976  0.56647  3.93736  3.77768  3.16339  3.44537  3.67467  5.59455  4.58110     39 P - - -
          2.68618  4.42225  2.77519  2.73123  3.46354  2.40513  3.72494  3.29354  2.67741  2.69355  4.24690  2.90347  2.73739  3.18146  2.89801  2.37887  2.77519  2.98518  4.58477  3.61503
          0.02646  4.04096  4.76331  0.61958  0.77255  0.48576  0.95510
     40   3.02503  5.00936  3.02470  2.78527  4.19968  3.48391  3.94395  3.85941  2.59507  3.34465  4.37086  3.24533  4.04175  0.96168  2.87460  3.06709  3.32332  3.57951  5.44313  4.14934     40 q - - -
          2.68618  4.42225  2.77519  2.73123  3.46354  2.40513  3.72494  3.29354  2.67741  2.69355  4.24690  2.90347  2.73739  3.18146  2.89801  2.37887  2.77519  2.98518  4.58477  3.61503
          0.02646  4.04096  4.76331  0.61958  0.77255  0.48576  0.95510
     41   3.02503  5.00936  3.02470  2.78527  4.19968  3.48391  3.94395  3.85941  2.59507  3.34465  4.37086  3.24533  4.04175  0.96168  2.87460  3.06709  3.32332  3.57951  5.44313  4.14934     41 q - - -
          2.68618  4.42225  2.77519  2.73123  3.46354  2.40513  3.72494  3.29354  2.67741  2.69355  4.24690  2.90347  2.73739  3.18146  2.89801  2.37887  2.77519  2.98518  4.58477  3.61503
          0.02646  4.04096  4.76331  0.61958  0.77255  0.48576  0.95510
     42   2.98997  4.71602  3.61587  3.48143  4.45719  3.39414  4.54257  4.04905  3.55376  3.65634  4.71535  3.76976  0.56647  3.93736  3.77768  3.16339  3.44537  3.67467  5.59455  4.58110     42 P - - -
          2.68618  4.42225  2.77519  2.73123  3.46354  2.40513  3.72494  3.29354  2.67741  2.69355  4.24690  2.90347  2.73739  3.18146  2.89801  2.37887  2.77519  2.98518  4.58477  3.61503
          0.02646  4.04096  4.76331  0.61958  0.77255  0.48576  0.95510
     43   2.40553  4.32653  3.36119  3.18793  4.24833  3.05369  4.29154  3.79529  3.27318  3.50355  4.41747  3.38338  3.80706  3.60978  3.55181  0.86262  2.89886  3.29309  5.60786  4.33362     43 s - - -
          2.68618  4.42225  2.77519  2.73123  3.46354  2.40513  3.72494  3.29354  2.67741  2.69355  4.24690  2.90347  2.73739  3.18146  2.89801  2.37887  2.77519  2.98518  4.58477  3.61503
          0.02646  4.04096  4.76331  0.61958  0.77255  0.48576  0.95510
     44   3.17882  5.32324  0.70345  2.45541  4.72483  3.34571  4.09076  4.35311  3.20851  3.93260  4.91737  3.01911  4.01068  3.33229  3.74533  3.12423  3.52203  3.97532  5.85986  4.57376     44 d - - -
          2.68618  4.42225  2.77519  2.73123  3.46354  2.40513  3.72494  3.29354  2.67741  2.69355  4.24690  2.90347  2.73739  3.18146  2.89801  2.37887  2.77519  2.98518  4.58477  3.61503
          0.02646  4.04096  4.76331  0.61958  0.77255  0.48576  0.95510
     45   3.10664  5.24298  2.57141  0.80749  4.61178  3.38951  3.99502  4.09967  2.89751  3.69108  4.66096  3.04122  4.00309  3.20925  3.32144  3.07380  3.41324  3.76734  5.75156  4.47781     45 e - - -
          2.68618  4.42225  2.77519  2.73123  3.46354  2.40513  3.72494  3.29354  2.67741  2.69355  4.24690  2.90347  2.73739  3.18146  2.89801  2.37887  2.77519  2.98518  4.58477  3.61503
          0.02646  4.04096  4.76331  0.61958  0.77255  0.48576  0.95510
     46   3.20408  5.02553  3.71276  3.19241  4.42323  3.65582  3.95910  3.97918  2.32276  3.46461  4.46300  3.53790  4.15256  3.17334  0.74914  3.28173  3.46006  3.69649  5.43938  4.31679     46 r - - -
          2.68618  4.42225  2.77519  2.73123  3.46354  2.40513  3.72494  3.29354  2.67741  2.69355  4.24690  2.90347  2.73739  3.18146  2.89801  2.37887  2.77519  2.98518  4.58477  3.61503
          0.02646  4.04096  4.76331  0.61958  0.77255  0.48576  0.95510
     47   2.40553  4.32653  3.36119  3.18793  4.24833  3.05369  4.29154  3.79529  3.27318  3.50355  4.41747  3.38338  3.80706  3.60978  3.55181  0.86262  2.89886  3.29309  5.60786  4.33362     47 s - - -
          2.68618  4.42225  2.77519  2.73123  3.46354  2.40513  3.72494  3.29354  2.67741  2.69355  4.24690  2.90347  2.73739  3.18146  2.89801  2.37887  2.77519  2.98518  4.58477  3.61503
          0.30385  4.04096  1.40875  0.61958  0.77255  0.48576  0.95510
     48   2.62831  4.39885  3.22522  3.05236  4.05031  3.09220  4.13570  3.57257  3.10150  3.20939  4.25725  3.36762  1.03799  3.49355  3.35587  2.79341  3.06274  3.22921  5.26183  4.17070     48 p - - -
          2.68618  4.42225  2.77519  2.73123  3.46354  2.40513  3.72494  3.29354  2.67741  2.69355  4.24690  2.90347  2.73739  3.18146  2.89801  2.37887  2.77519  2.98518  4.58477  3.61503
          0.03478  3.77189  4.49424  0.61958  0.77255  0.71286  0.67381
     49   1.16946  4.14747  3.36447  3.15473  3.95570  2.97390  4.18810  3.06670  3.16841  2.95240  3.99832  3.32852  3.70392  3.51975  3.42393  2.50013  2.77067  2.73890  5.39318  4.18282     49 a - - -
          2.68618  4.42225  2.77519  2.73123  3.46354  2.40513  3.72494  3.29354  2.67741  2.69355  4.24690  2.90347  2.73739  3.18146  2.89801  2.37887  2.77519  2.98518  4.58477  3.61503
          0.03478  3.77189  4.49424  0.61958  0.77255  0.71286  0.67381
     50   2.62831  4.39885  3.22522  3.05236  4.05031  3.09220  4.13570  3.57257  3.10150  3.20939  4.25725  3.36762  1.03799  3.49355  3.35587  2.79341  3.06274  3.22921  5.26183  4.17070     50 p - - -
          2.68618  4.42225  2.77519  2.73123  3.46354  2.40513  3.72494  3.29354  2.67741  2.69355  4.24690  2.90347  2.73739  3.18146  2.89801  2.37887  2.77519  2.98518  4.58477  3.61503
          0.02354  3.76065        *  0.61958  0.77255  0.00000        *
//
