# Supplementary material for: A refined genome phage display methodology delineates the human antibody response in patients with Chagas disease
Source: iScience. 2021 May 15;24(6):102540. doi: 10.1016/j.isci.2021.102540 (PMC8185243; doi:10.1016/j.isci.2021.102540)
Supplement: Data S3. Python script to process large-scale DNA sequencing data (S1) and clustering peptides (S2), Related to Figures 1–3 [file mmc4.zip]

Archive with 3 entries (2 files):
- Data Scripts S1-2/
- Data Scripts S1-2/Supplementary Data Script 1S - dna_processing.py
- Data Scripts S1-2/Supplementary Data Script 2S - clustering.py
